# Supplementary material for: Mammalian Ssu72 phosphatase preferentially considers tissue-specific actively transcribed gene expression by regulating RNA Pol II transcription
Source: Theranostics. 2022 Jan 1;12(1):186–206. doi: 10.7150/thno.62274 (PMC8690912; doi:10.7150/thno.62274)
Supplement: Supplementary file 2 — Supplementary table 1. List of down- and up-regulated genes by Ssu72 depletion in MEFs, hepatocytes, and ES cells. [file thnov12p0186s2.xlsx]

## Sheet: Downregulated genes (MEFs)
Table S1. List of down- and up-regulated genes by Ssu72 depletion in MEFs, hepatocytes, and ES cells
Down-regulated genes in MEFs
Gene	Locus	Sample_1	Sample_2	Status	Value_1	Value_2	Log2(fold_change)	Absolute fold change	Test_stat	p_value	q_value(FDR)	significant	Symbol	LocusTag	Synonyms	dbXrefs	ncbi_description	type_of_gene	Symbol_from_nomenclature_authority	Full_name_from_nomenclature_authority	Other_designations	mRNA	refseq	kgX_description
Gria1	chr11:57011617-57330244	Ad-Luc-MEF-C1_Ad-Luc-MEF-C2_Ad-Luc-MEF-C3	Ad-Cre-MEF-1_Ad-Cre-MEF-2_Ad-Cre-MEF-3	OK	0.599403	0.39958	-0.585042	1.50008	-2.0880799999999997	0.00055	0.000916388	yes	Gria1	RP23-102H8.1	2900051M01Rik|Glr-1|Glr1|GluA1|GluR-A|GluRA|Glur-1|Glur1|HIPA1|gluR-K1	MGI:MGI:95808|Ensembl:ENSMUSG00000020524|Vega:OTTMUSG00000005703	glutamate receptor, ionotropic, AMPA1 (alpha 1)	protein-coding	Gria1	glutamate receptor, ionotropic, AMPA1 (alpha 1)	AMPA-selective glutamate receptor 1|glutamate receptor 1|glutamate receptor A|glutamate receptor ionotropic, AMPA 1	AB104707//NM_001113325//NM_001252403//NM_008165	-//NM_001113325//NM_001252403//NM_008165	Mus musculus glutamate receptor, ionotropic, AMPA1 (alpha 1) (Gria1), transcript variant 1, mRNA.//Mus musculus glutamate receptor, ionotropic, AMPA1 (alpha 1) (Gria1), transcript variant 2, mRNA.//Mus musculus glutamate receptor, ionotropic, AMPA1 (alpha 1) (Gria1), transcript variant 3, mRNA.
Fam69b	chr2:26628456-26636497	Ad-Luc-MEF-C1_Ad-Luc-MEF-C2_Ad-Luc-MEF-C3	Ad-Cre-MEF-1_Ad-Cre-MEF-2_Ad-Cre-MEF-3	OK	9.63709	6.42252	-0.585458	1.50052	-3.29394	5e-05	8.95778e-05	yes	Fam69b	RP23-125H15.2	AB030186|AW209000|B230317C12Rik|PIP49	MGI:MGI:1927576|Ensembl:ENSMUSG00000036186|Vega:OTTMUSG00000011585	family with sequence similarity 69, member B	protein-coding	Fam69b	family with sequence similarity 69, member B	pancreatitis-induced protein 49|protein FAM69B	AK171112//NM_019833	-//NM_019833	Mus musculus family with sequence similarity 69, member B (Fam69b), mRNA.
Hist1h4h	chr13:23531043-23531478	Ad-Luc-MEF-C1_Ad-Luc-MEF-C2_Ad-Luc-MEF-C3	Ad-Cre-MEF-1_Ad-Cre-MEF-2_Ad-Cre-MEF-3	OK	7.42888	4.95061	-0.585538	1.5006	-1.30616	0.03275	0.0453368	yes	Hist1h4h	-	1700024H08Rik	MGI:MGI:2448427|Ensembl:ENSMUSG00000060981|Vega:OTTMUSG00000000568	histone cluster 1, H4h	protein-coding	Hist1h4h	histone cluster 1, H4h	H4 histone family, member A|histone 1, H4h|histone H4	NM_153173	NM_153173	Mus musculus histone cluster 1, H4h (Hist1h4h), mRNA.
Mmp14	chr14:54431603-54441258	Ad-Luc-MEF-C1_Ad-Luc-MEF-C2_Ad-Luc-MEF-C3	Ad-Cre-MEF-1_Ad-Cre-MEF-2_Ad-Cre-MEF-3	OK	774.178	515.91	-0.585546	1.50061	-3.63055	5e-05	8.95778e-05	yes	Mmp14	-	AI325305|MT-MMP-1|MT1-MMP|sabe	MGI:MGI:101900|Ensembl:ENSMUSG00000000957	matrix metallopeptidase 14 (membrane-inserted)	protein-coding	Mmp14	matrix metallopeptidase 14 (membrane-inserted)	MMP-14|MMP-X1|MT-MMP 1|MT1MMP|MTMMP1|Membrane type 1-MMP|matrix metalloproteinase 14 (membrane-inserted)|matrix metalloproteinase-14|membrane-type matrix metalloproteinase 1|membrane-type-1 matrix metalloproteinase|type 1 matrix metalloprotease 14	NM_008608	NM_008608	Mus musculus matrix metallopeptidase 14 (membrane-inserted) (Mmp14), mRNA.
Stac2	chr11:98036623-98053462	Ad-Luc-MEF-C1_Ad-Luc-MEF-C2_Ad-Luc-MEF-C3	Ad-Cre-MEF-1_Ad-Cre-MEF-2_Ad-Cre-MEF-3	OK	1.15735	0.771235	-0.585583	1.50065	-2.13309	0.001	0.00162845	yes	Stac2	RP23-309H19.7	24b2|24b2/STAC2|AW240854	MGI:MGI:2144518|Ensembl:ENSMUSG00000017400|Vega:OTTMUSG00000002905	SH3 and cysteine rich domain 2	protein-coding	Stac2	SH3 and cysteine rich domain 2	SH3 and cysteine-rich domain-containing protein 2|SRC homology 3 and cysteine-rich domain-containing protein 2	NM_146028	NM_146028	Mus musculus SH3 and cysteine rich domain 2 (Stac2), mRNA.
Plekho2	chr9:65552576-65580087	Ad-Luc-MEF-C1_Ad-Luc-MEF-C2_Ad-Luc-MEF-C3	Ad-Cre-MEF-1_Ad-Cre-MEF-2_Ad-Cre-MEF-3	OK	16.3338	10.8826	-0.585837	1.50091	-4.13675	5e-05	8.95778e-05	yes	Plekho2	-	AI840980|Plekhq1	MGI:MGI:2143132	pleckstrin homology domain containing, family O member 2	protein-coding	Plekho2	pleckstrin homology domain containing, family O member 2	PH domain-containing family O member 2|PH domain-containing family Q member 1|PH domain-containing protein homolog|pleckstrin homology domain containing, family Q member 1|pleckstrin homology domain-containing family O member 2	AK154092//AK158288//NM_153119	NM_153119	Mus musculus pleckstrin homology domain containing, family O member 2 (Plekho2), mRNA.
Slc35a2	chrX:7884243-7894492	Ad-Luc-MEF-C1_Ad-Luc-MEF-C2_Ad-Luc-MEF-C3	Ad-Cre-MEF-1_Ad-Cre-MEF-2_Ad-Cre-MEF-3	OK	42.0336	28.0044	-0.58589	1.50096	-3.80645	5e-05	8.95778e-05	yes	Slc35a2	RP23-443E19.3	AI327289|Had-1|Had1|Sfc8|UGT|Ugalt	MGI:MGI:1345297|Ensembl:ENSMUSG00000031156|Vega:OTTMUSG00000018002	solute carrier family 35 (UDP-galactose transporter), member A2	protein-coding	Slc35a2	solute carrier family 35 (UDP-galactose transporter), member A2	UDP-Gal-Tr|UDP-galactose translocator|UDP-galactose transporter|mUGT1|solute carrier family (UDP-N-acetylglucosamine transporter), member 2|solute carrier family 35 (UDP-galactose transporter) member 2|solute carrier family 35 (UDP-galactose transporter), member 2|solute carrier family 35 member A2	AK008095//NM_001083937//NM_078484	-//NM_001083937//NM_078484	Mus musculus solute carrier family 35 (UDP-galactose transporter), member A2 (Slc35a2), transcript variant 1, mRNA.//Mus musculus solute carrier family 35 (UDP-galactose transporter), member A2 (Slc35a2), transcript variant 2, mRNA.
Tox	chr4:6687385-6990723	Ad-Luc-MEF-C1_Ad-Luc-MEF-C2_Ad-Luc-MEF-C3	Ad-Cre-MEF-1_Ad-Cre-MEF-2_Ad-Cre-MEF-3	OK	1.65328	1.10113	-0.586346	1.50144	-2.4533099999999997	5e-05	8.95778e-05	yes	Rhox8//Tox	RP23-202F23.3//RP23-395P16.1	1700007F02Rik//Tox	MGI:MGI:2181659|Ensembl:ENSMUSG00000041272|Vega:OTTMUSG00000004332//MGI:MGI:3579898|Ensembl:ENSMUSG00000064137|Vega:OTTMUSG00000017129	reproductive homeobox 8//thymocyte selection-associated high mobility group box	protein-coding	Rhox8//Tox	reproductive homeobox 8//thymocyte selection-associated high mobility group box	homeoprotein TOX|reproductive homeobox on X chromosome, 8//thymocyte selection-associated HMG box|thymocyte selection-associated high mobility group box protein TOX|thymus high mobility group box protein TOX	AK051947//AK161718//NM_145711	-//NM_145711	Mus musculus thymocyte selection-associated high mobility group box (Tox), mRNA.
Trps1	chr15:50654758-50890041	Ad-Luc-MEF-C1_Ad-Luc-MEF-C2_Ad-Luc-MEF-C3	Ad-Cre-MEF-1_Ad-Cre-MEF-2_Ad-Cre-MEF-3	OK	3.94946	2.63023	-0.586466	1.50156	-4.2579	5e-05	8.95778e-05	yes	Trps1	-	AI115454|AI447310|D15Ertd586e	MGI:MGI:1927616|Ensembl:ENSMUSG00000038679|Vega:OTTMUSG00000044609	trichorhinophalangeal syndrome I (human)	protein-coding	Trps1	trichorhinophalangeal syndrome I (human)	zinc finger transcription factor Trps1	AK036590//AK142355//BC037058//BC049857//BC083110//NM_032000	-//NM_032000	Mus musculus trichorhinophalangeal syndrome I (human) (Trps1), mRNA.
Alx1	chr10:103007846-103028777	Ad-Luc-MEF-C1_Ad-Luc-MEF-C2_Ad-Luc-MEF-C3	Ad-Cre-MEF-1_Ad-Cre-MEF-2_Ad-Cre-MEF-3	OK	2.85222	1.89881	-0.58699	1.50211	-2.97472	5e-05	8.95778e-05	yes	Alx1	-	AI314867|C130005I02|Cart1	MGI:MGI:104621|Ensembl:ENSMUSG00000036602|Vega:OTTMUSG00000036202	ALX homeobox 1	protein-coding	Alx1	ALX homeobox 1	ALX homeobox protein 1|CART-1|cartilage homeo protein 1|cartilage homeoprotein 1	NM_172553	NM_172553	Mus musculus ALX homeobox 1 (Alx1), mRNA.
Ptgir	chr7:16906489-16910905	Ad-Luc-MEF-C1_Ad-Luc-MEF-C2_Ad-Luc-MEF-C3	Ad-Cre-MEF-1_Ad-Cre-MEF-2_Ad-Cre-MEF-3	OK	4.69879	3.12804	-0.58703	1.50215	-3.3463199999999995	5e-05	8.95778e-05	yes	Ptgir	-	IP|PGI2	MGI:MGI:99535|Ensembl:ENSMUSG00000043017|Vega:OTTMUSG00000033384	prostaglandin I receptor (IP)	protein-coding	Ptgir	prostaglandin I receptor (IP)	PGI receptor|PGI2 receptor|prostacyclin receptor|prostaglandin I2 receptor|prostanoid IP receptor	AK033567//NM_008967	-//NM_008967	Mus musculus prostaglandin I receptor (IP) (Ptgir), mRNA.
Ksr1	chr11:79014800-79146354	Ad-Luc-MEF-C1_Ad-Luc-MEF-C2_Ad-Luc-MEF-C3	Ad-Cre-MEF-1_Ad-Cre-MEF-2_Ad-Cre-MEF-3	OK	2.19575	1.46151	-0.587254	1.50238	-2.83867	5e-05	8.95778e-05	yes	Ksr1	RP23-12I13.1	AW492498|B-KSR1|D11Bhm183e|D11Bhm184e|Ksr|RSU2|hb	MGI:MGI:105051|Ensembl:ENSMUSG00000018334|Vega:OTTMUSG00000000155	kinase suppressor of ras 1	protein-coding	Ksr1	kinase suppressor of ras 1	kinase suppressor of Ras 1|mKSR1|protein Hb	AK137532//CCDS25117//NM_013571	-//NM_013571	Mus musculus kinase suppressor of ras 1 (Ksr1), mRNA.
Clybl	chr14:122181693-122451146	Ad-Luc-MEF-C1_Ad-Luc-MEF-C2_Ad-Luc-MEF-C3	Ad-Cre-MEF-1_Ad-Cre-MEF-2_Ad-Cre-MEF-3	OK	6.79166	4.51823	-0.588007	1.50317	-3.03724	5e-05	8.95778e-05	yes	Clybl	-	0610033J05Rik|2310014M14Rik|AI256068|Clb	MGI:MGI:1916884|Ensembl:ENSMUSG00000025545	citrate lyase beta like	protein-coding	Clybl	citrate lyase beta like	citrate lyase beta-like|citrate lyase subunit beta-like protein, mitochondrial	NM_029556	NM_029556	Mus musculus citrate lyase beta like (Clybl), mRNA.
Haghl	chr17:25773775-25785586	Ad-Luc-MEF-C1_Ad-Luc-MEF-C2_Ad-Luc-MEF-C3	Ad-Cre-MEF-1_Ad-Cre-MEF-2_Ad-Cre-MEF-3	OK	15.8472	10.5396	-0.588408	1.50359	-2.5041700000000002	0.0001	0.000175753	yes	Haghl	-	1500017E18Rik|2810014I23Rik|C330022E15Rik	MGI:MGI:1919877|Ensembl:ENSMUSG00000061046|Vega:OTTMUSG00000033886	hydroxyacylglutathione hydrolase-like	protein-coding	Haghl	hydroxyacylglutathione hydrolase-like	hydroxyacylglutathione hydrolase-like protein	NM_001271433//NM_001271434//NM_001271435//NM_001271436//NM_001271437//NM_026897	NM_001271433//NM_001271434//NM_001271435//NM_001271436//NM_001271437//NM_026897	Mus musculus hydroxyacylglutathione hydrolase-like (Haghl), transcript variant 1, mRNA.//Mus musculus hydroxyacylglutathione hydrolase-like (Haghl), transcript variant 2, mRNA.//Mus musculus hydroxyacylglutathione hydrolase-like (Haghl), transcript variant 3, mRNA.//Mus musculus hydroxyacylglutathione hydrolase-like (Haghl), transcript variant 4, mRNA.//Mus musculus hydroxyacylglutathione hydrola…
Nt5dc2	chr14:31134852-31168641	Ad-Luc-MEF-C1_Ad-Luc-MEF-C2_Ad-Luc-MEF-C3	Ad-Cre-MEF-1_Ad-Cre-MEF-2_Ad-Cre-MEF-3	OK	41.4198	27.5341	-0.589101	1.50431	-2.65547	0.0001	0.000175753	yes	Nt5dc2	-	2510015F01Rik	MGI:MGI:1917271|Ensembl:ENSMUSG00000071547	5'-nucleotidase domain containing 2	protein-coding	Nt5dc2	5'-nucleotidase domain containing 2	-	NM_027289	NM_027289	Mus musculus 5'-nucleotidase domain containing 2 (Nt5dc2), mRNA.
Sema3d	chr5:12383165-12588943	Ad-Luc-MEF-C1_Ad-Luc-MEF-C2_Ad-Luc-MEF-C3	Ad-Cre-MEF-1_Ad-Cre-MEF-2_Ad-Cre-MEF-3	OK	2.56946	1.70793	-0.589216	1.50443	-3.93634	5e-05	8.95778e-05	yes	Sema3d	-	4631426B19Rik	MGI:MGI:1860118|Ensembl:ENSMUSG00000040254	sema domain, immunoglobulin domain (Ig), short basic domain, secreted, (semaphorin) 3D	protein-coding	Sema3d	sema domain, immunoglobulin domain (Ig), short basic domain, secreted, (semaphorin) 3D	semaphorin-3D	AK134412//AK153839//NM_028882	NM_028882	Mus musculus sema domain, immunoglobulin domain (Ig), short basic domain, secreted, (semaphorin) 3D (Sema3d), mRNA.
Stk38l	chr6:146724929-146778814	Ad-Luc-MEF-C1_Ad-Luc-MEF-C2_Ad-Luc-MEF-C3	Ad-Cre-MEF-1_Ad-Cre-MEF-2_Ad-Cre-MEF-3	OK	12.4161	8.25285	-0.589248	1.50446	-4.25903	5e-05	8.95778e-05	yes	Stk38l	RP23-359M3.3	4930473A22Rik|B230328I19|Ndr2|Ndr54	MGI:MGI:1922250|Ensembl:ENSMUSG00000001630|Vega:OTTMUSG00000025646	serine/threonine kinase 38 like	protein-coding	Stk38l	serine/threonine kinase 38 like	nuclear Dbf2-related kinase 2|serine/threonine-protein kinase 38-like|stk38l	AK045971//NM_172734	NM_172734	Mus musculus serine/threonine kinase 38 like (Stk38l), mRNA.
Col27a1	chr4:63215411-63334990	Ad-Luc-MEF-C1_Ad-Luc-MEF-C2_Ad-Luc-MEF-C3	Ad-Cre-MEF-1_Ad-Cre-MEF-2_Ad-Cre-MEF-3	OK	6.20781	4.12356	-0.590194	1.50545	-4.1790199999999995	5e-05	8.95778e-05	yes	Col27a1	RP23-340H1.1	5730512J02Rik|AI449266|mKIAA1870	MGI:MGI:2672118|Ensembl:ENSMUSG00000045672|Vega:OTTMUSG00000000244	collagen, type XXVII, alpha 1	protein-coding	Col27a1	collagen, type XXVII, alpha 1	collagen alpha-1(XXVII) chain|procollagen, type XXVII, alpha 1	AK017766//AK030038//AK053733//AK157951//BC049173//NM_025685	-//NM_025685	Mus musculus collagen, type XXVII, alpha 1 (Col27a1), mRNA.
Vstm4	chr14:32856755-32939489	Ad-Luc-MEF-C1_Ad-Luc-MEF-C2_Ad-Luc-MEF-C3	Ad-Cre-MEF-1_Ad-Cre-MEF-2_Ad-Cre-MEF-3	OK	0.785978	0.522059	-0.590276	1.50553	-1.78309	0.00335	0.00518983	yes	Vstm4	-	E130203B14Rik	MGI:MGI:2444633|Ensembl:ENSMUSG00000050666|Vega:OTTMUSG00000015245	V-set and transmembrane domain containing 4	protein-coding	Vstm4	V-set and transmembrane domain containing 4	V-set and transmembrane domain-containing protein 4	NM_178791	NM_178791	Mus musculus V-set and transmembrane domain containing 4 (Vstm4), mRNA.
Serpinb8	chr1:107590005-107608978	Ad-Luc-MEF-C1_Ad-Luc-MEF-C2_Ad-Luc-MEF-C3	Ad-Cre-MEF-1_Ad-Cre-MEF-2_Ad-Cre-MEF-3	OK	2.25909	1.50016	-0.590625	1.5059	-2.35434	5e-05	8.95778e-05	yes	Serpinb8	-	CAP-2|CAP2|NK10|Spi8|ovalbumin	MGI:MGI:894657|Ensembl:ENSMUSG00000026315|Vega:OTTMUSG00000020994	serine (or cysteine) peptidase inhibitor, clade B, member 8	protein-coding	Serpinb8	serine (or cysteine) peptidase inhibitor, clade B, member 8	serine (or cysteine) peptdiase inhibitor, clade B, member 8|serine (or cysteine) proteinase inhibitor, clade B, member 8|serine protease inhibitor 8|serpin B8	BC011076//NM_001159748//NM_011459	NM_001159748//NM_011459	Mus musculus serine (or cysteine) peptidase inhibitor, clade B, member 8 (Serpinb8), transcript variant 1, mRNA.//Mus musculus serine (or cysteine) peptidase inhibitor, clade B, member 8 (Serpinb8), transcript variant 2, mRNA.
Arhgef10	chr8:14911662-15001085	Ad-Luc-MEF-C1_Ad-Luc-MEF-C2_Ad-Luc-MEF-C3	Ad-Cre-MEF-1_Ad-Cre-MEF-2_Ad-Cre-MEF-3	OK	7.86847	5.22411	-0.590898	1.50618	-3.9372599999999998	5e-05	8.95778e-05	yes	Arhgef10	-	6430549H08Rik|mKIAA0294	MGI:MGI:2444453|Ensembl:ENSMUSG00000071176|Vega:OTTMUSG00000034037	Rho guanine nucleotide exchange factor (GEF) 10	protein-coding	Arhgef10	Rho guanine nucleotide exchange factor (GEF) 10	rho guanine nucleotide exchange factor 10	AK054038//AK208663//NM_001037736//NM_172751	-//NM_001037736//NM_172751	Mus musculus Rho guanine nucleotide exchange factor (GEF) 10 (Arhgef10), transcript variant 1, mRNA.//Mus musculus Rho guanine nucleotide exchange factor (GEF) 10 (Arhgef10), transcript variant 2, mRNA.
Cox6b2	chr7:4751791-4753094	Ad-Luc-MEF-C1_Ad-Luc-MEF-C2_Ad-Luc-MEF-C3	Ad-Cre-MEF-1_Ad-Cre-MEF-2_Ad-Cre-MEF-3	OK	22.8885	15.1888	-0.591615	1.50693	-2.5347299999999997	5e-05	8.95778e-05	yes	Cox6b2	-	1700067P11Rik|BC048670|COXVIB2	MGI:MGI:3044182|Ensembl:ENSMUSG00000051811|Vega:OTTMUSG00000043341	cytochrome c oxidase subunit VIb polypeptide 2	protein-coding	Cox6b2	cytochrome c oxidase subunit VIb polypeptide 2	cytochrome c oxidase subunit 6B2|cytochrome c oxidase subunit VIb, testis-specific isoform	NM_001289848//NM_001289849//NM_001289850//NM_183405//NM_183406//NR_110411	-//NM_001289848//NM_001289849//NM_001289850//NM_183405//NM_183406	Mus musculus cytochrome c oxidase subunit VIb polypeptide 2 (Cox6b2), transcript variant 1, mRNA.//Mus musculus cytochrome c oxidase subunit VIb polypeptide 2 (Cox6b2), transcript variant 2, mRNA.//Mus musculus cytochrome c oxidase subunit VIb polypeptide 2 (Cox6b2), transcript variant 3, mRNA.//Mus musculus cytochrome c oxidase subunit VIb polypeptide 2 (Cox6b2), transcript variant 4, mRNA.//Mus…
Sik1	chr17:31844249-31855792	Ad-Luc-MEF-C1_Ad-Luc-MEF-C2_Ad-Luc-MEF-C3	Ad-Cre-MEF-1_Ad-Cre-MEF-2_Ad-Cre-MEF-3	OK	7.46737	4.95282	-0.59235	1.5077	-3.79995	5e-05	8.95778e-05	yes	Sik1	-	Msk|Sik|Snf1lk	MGI:MGI:104754|Ensembl:ENSMUSG00000024042	salt inducible kinase 1	protein-coding	Sik1	salt inducible kinase 1	HRT-20|Probable serine/threonine protein kinase SNF1LK (HRT-20) (Myocardial SNF1-like kinase)|SIK-1|SNF1-like kinase|myocardial SNF1-like kinase|salt-inducible kinase 1|salt-inducible protein kinase 1|serine/threonine-protein kinase SIK1|serine/threonine-protein kinase SNF1-like kinase 1|serine/threonine-protein kinase SNF1LK	NM_010831	NM_010831	Mus musculus salt inducible kinase 1 (Sik1), mRNA.
Prss46	chr9:110844505-110856522	Ad-Luc-MEF-C1_Ad-Luc-MEF-C2_Ad-Luc-MEF-C3	Ad-Cre-MEF-1_Ad-Cre-MEF-2_Ad-Cre-MEF-3	OK	3.10238	2.05757	-0.592434	1.50779	-2.09918	0.00095	0.00155015	yes	Prss46	-	1700112C13Rik|79H19B|Tessp6	MGI:MGI:1921556|Ensembl:ENSMUSG00000049719|Vega:OTTMUSG00000031766	protease, serine 46	protein-coding	Prss46	protease, serine 46	protease, serine, 46|serine protease 46|testis serine protease 6	BC087878//NM_183103	NM_183103	Mus musculus protease, serine 46 (Prss46), mRNA.
Tgfbr2	chr9:116087694-116175363	Ad-Luc-MEF-C1_Ad-Luc-MEF-C2_Ad-Luc-MEF-C3	Ad-Cre-MEF-1_Ad-Cre-MEF-2_Ad-Cre-MEF-3	OK	66.569	44.1492	-0.592463	1.50782	-3.95474	5e-05	8.95778e-05	yes	Tgfbr2	-	1110020H15Rik|AU042018|DNIIR|RIIDN|TBR-II|TbetaR-II|TbetaRII	MGI:MGI:98729|Ensembl:ENSMUSG00000032440	transforming growth factor, beta receptor II	protein-coding	Tgfbr2	transforming growth factor, beta receptor II	TGF-beta receptor II|TGF-beta receptor type II|TGF-beta receptor type-2|TGF-beta type II receptor|TGFR-2|transforming growth factor-beta receptor type II	NM_009371//NM_029575	NM_009371//NM_029575	Mus musculus transforming growth factor, beta receptor II (Tgfbr2), transcript variant 1, mRNA.//Mus musculus transforming growth factor, beta receptor II (Tgfbr2), transcript variant 2, mRNA.
Cdh11	chr8:102632994-102785111	Ad-Luc-MEF-C1_Ad-Luc-MEF-C2_Ad-Luc-MEF-C3	Ad-Cre-MEF-1_Ad-Cre-MEF-2_Ad-Cre-MEF-3	OK	294.824	195.53	-0.592464	1.50782	-3.68446	5e-05	8.95778e-05	yes	Cdh11	-	Cad11	MGI:MGI:99217|Ensembl:ENSMUSG00000031673	cadherin 11	protein-coding	Cdh11	cadherin 11	OB-cadherin|OSF-4|cadherin-11|osteoblast cadherin|osteoblast-cadherin	AK045023//NM_009866	NM_009866	Mus musculus cadherin 11 (Cdh11), mRNA.
Syt13	chr2:92915100-92956051	Ad-Luc-MEF-C1_Ad-Luc-MEF-C2_Ad-Luc-MEF-C3	Ad-Cre-MEF-1_Ad-Cre-MEF-2_Ad-Cre-MEF-3	OK	12.83	8.50759	-0.592699	1.50807	-3.9406	5e-05	8.95778e-05	yes	Syt13	RP23-125F10.3	5730409J20Rik|AI549909|mKIAA1427	MGI:MGI:1933945|Ensembl:ENSMUSG00000027220|Vega:OTTMUSG00000014492	synaptotagmin XIII	protein-coding	Syt13	synaptotagmin XIII	synaptotagmin 13|synaptotagmin-13|sytXIII	NM_030725	NM_030725	Mus musculus synaptotagmin XIII (Syt13), mRNA.
C1qtnf2	chr11:43474305-43491525	Ad-Luc-MEF-C1_Ad-Luc-MEF-C2_Ad-Luc-MEF-C3	Ad-Cre-MEF-1_Ad-Cre-MEF-2_Ad-Cre-MEF-3	OK	14.3889	9.5383	-0.593152	1.50854	-3.6799	5e-05	8.95778e-05	yes	C1qtnf2	RP23-26M1.6	1810033K05Rik|CTRP2	MGI:MGI:1916433|Ensembl:ENSMUSG00000046491|Vega:OTTMUSG00000005457	C1q and tumor necrosis factor related protein 2	protein-coding	C1qtnf2	C1q and tumor necrosis factor related protein 2	complement C1q tumor necrosis factor-related protein 2	NM_026979	NM_026979	Mus musculus C1q and tumor necrosis factor related protein 2 (C1qtnf2), mRNA.
Copb2	chr9:98563730-98588375	Ad-Luc-MEF-C1_Ad-Luc-MEF-C2_Ad-Luc-MEF-C3	Ad-Cre-MEF-1_Ad-Cre-MEF-2_Ad-Cre-MEF-3	OK	83.411	55.2759	-0.593587	1.50899	-4.047680000000001	5e-05	8.95778e-05	yes	Copb2	-	AI256832	MGI:MGI:1354962|Ensembl:ENSMUSG00000032458|Vega:OTTMUSG00000047583	coatomer protein complex, subunit beta 2 (beta prime)	protein-coding	Copb2	coatomer protein complex, subunit beta 2 (beta prime)	beta'-COP|beta'-coat protein|coatomer subunit beta'|p102	NM_015827	NM_015827	Mus musculus coatomer protein complex, subunit beta 2 (beta prime) (Copb2), mRNA.
Trim30d	chr7:104470013-104507849	Ad-Luc-MEF-C1_Ad-Luc-MEF-C2_Ad-Luc-MEF-C3	Ad-Cre-MEF-1_Ad-Cre-MEF-2_Ad-Cre-MEF-3	OK	22.9968	15.2378	-0.593778	1.50919	-4.5239199999999995	5e-05	8.95778e-05	yes	Trim30d	-	AI451617|TRIM30-3|Trim79	MGI:MGI:3035181|Ensembl:ENSMUSG00000057596|Vega:OTTMUSG00000019202	tripartite motif-containing 30D	protein-coding	Trim30d	tripartite motif-containing 30D	tripartite motif-containing 79	NM_001167828//NM_199146	NM_001167828//NM_199146	Mus musculus tripartite motif-containing 30D (Trim30d), transcript variant 1, mRNA.//Mus musculus tripartite motif-containing 30D (Trim30d), transcript variant 2, mRNA.
Triqk	chr4:12906836-12981485	Ad-Luc-MEF-C1_Ad-Luc-MEF-C2_Ad-Luc-MEF-C3	Ad-Cre-MEF-1_Ad-Cre-MEF-2_Ad-Cre-MEF-3	OK	3.05435	2.0237	-0.59387	1.50929	-2.7075299999999998	5e-05	8.95778e-05	yes	Triqk	-	C130086A10|Gm11818|OTTMUSG00000004461	MGI:MGI:3650048	triple QxxK/R motif containing	protein-coding	Triqk	triple QxxK/R motif containing	protein TRIQK|triple QxxK/R motif-containing protein|triple repetitive-sequence of QXXK/R protein homolog	NM_001171801//NM_173746	NM_001171801//NM_173746	Mus musculus triple QxxK/R motif containing (Triqk), transcript variant 1, mRNA.//Mus musculus triple QxxK/R motif containing (Triqk), transcript variant 2, mRNA.
Igf2	chr7:142650767-142670356	Ad-Luc-MEF-C1_Ad-Luc-MEF-C2_Ad-Luc-MEF-C3	Ad-Cre-MEF-1_Ad-Cre-MEF-2_Ad-Cre-MEF-3	OK	848.036	561.556	-0.594696	1.51015	-2.95198	5e-05	8.95778e-05	yes	D7Zem1//D7Zem2//D7Zem3//Igf2	-	AL033362|Igf-2|Igf-II|M6pr|Mpr|Peg2//Igf2|MAR1//Igf2|MAR2//Igf2|MAR3	MGI:MGI:1196613//MGI:MGI:1196614//MGI:MGI:1196626//MGI:MGI:96434|Ensembl:ENSMUSG00000048583|Vega:OTTMUSG00000035324	DNA segment, Chr 7, Zemel 1//DNA segment, Chr 7, Zemel 2//DNA segment, Chr 7, Zemel 3//insulin-like growth factor 2	protein-coding//unknown	D7Zem1//D7Zem2//D7Zem3//Igf2	DNA segment, Chr 7, Zemel 1//DNA segment, Chr 7, Zemel 2//DNA segment, Chr 7, Zemel 3//insulin-like growth factor 2	-//insulin-like growth factor II|multiplication-stimulating polypeptide	NM_001122736//NM_001122737//NM_010514	NM_001122736//NM_001122737//NM_010514	Mus musculus insulin-like growth factor 2 (Igf2), transcript variant 1, mRNA.//Mus musculus insulin-like growth factor 2 (Igf2), transcript variant 2, mRNA.//Mus musculus insulin-like growth factor 2 (Igf2), transcript variant 3, mRNA.
Bdkrb2	chr12:105563171-105593071	Ad-Luc-MEF-C1_Ad-Luc-MEF-C2_Ad-Luc-MEF-C3	Ad-Cre-MEF-1_Ad-Cre-MEF-2_Ad-Cre-MEF-3	OK	5.71132	3.78143	-0.594892	1.51036	-2.89865	5e-05	8.95778e-05	yes	Bdkrb2	-	B(2)|B2|B2R|BK-2|BK2|BK2R|BKR2|BRB2	MGI:MGI:102845|Ensembl:ENSMUSG00000021070	bradykinin receptor, beta 2	protein-coding	Bdkrb2	bradykinin receptor, beta 2	B2 bradykinin receptor|BK-2 receptor|kinin B2	NM_009747	NM_009747	Mus musculus bradykinin receptor, beta 2 (Bdkrb2), mRNA.
Eda	chrX:99975605-100400760	Ad-Luc-MEF-C1_Ad-Luc-MEF-C2_Ad-Luc-MEF-C3	Ad-Cre-MEF-1_Ad-Cre-MEF-2_Ad-Cre-MEF-3	OK	1.93618	1.28144	-0.595447	1.51094	-3.17733	5e-05	8.95778e-05	yes	Eda	RP23-281K21.1	EDA1|Ed1|Eda-A1|Eda-A2|HED|Ta|XLHED|tabby	MGI:MGI:1195272|Ensembl:ENSMUSG00000059327|Vega:OTTMUSG00000018058	ectodysplasin-A	protein-coding	Eda	ectodysplasin-A	EDA protein homolog	AF016630//AK040754//NM_001177937//NM_001177938//NM_001177939//NM_001177940//NM_001177941//NM_001177942//NM_001177943//NM_001177944//NM_010099	NM_001177937//NM_001177938//NM_001177939//NM_001177940//NM_001177941//NM_001177942//NM_001177943//NM_001177944//NM_010099	Mus musculus ectodysplasin-A (Eda), transcript variant 1, mRNA.//Mus musculus ectodysplasin-A (Eda), transcript variant 2, mRNA.//Mus musculus ectodysplasin-A (Eda), transcript variant 3, mRNA.//Mus musculus ectodysplasin-A (Eda), transcript variant 4, mRNA.//Mus musculus ectodysplasin-A (Eda), transcript variant 5, mRNA.//Mus musculus ectodysplasin-A (Eda), transcript variant 6, mRNA.//Mus muscu…
Ssr1	chr13:37971400-37994190	Ad-Luc-MEF-C1_Ad-Luc-MEF-C2_Ad-Luc-MEF-C3	Ad-Cre-MEF-1_Ad-Cre-MEF-2_Ad-Cre-MEF-3	OK	42.5584	28.1613	-0.59573	1.51124	-4.14013	5e-05	8.95778e-05	yes	Ssr1	-	2510001K09Rik|6330400D04|AI159733|AI452176|SSR|TRAPA	MGI:MGI:105082|Ensembl:ENSMUSG00000021427	signal sequence receptor, alpha	protein-coding	Ssr1	signal sequence receptor, alpha	SSR-alpha|TRAP-alpha|signal sequence receptor subunit alpha|translocon-associated protein alpha|translocon-associated protein subunit alpha	AY993942//NM_025965	NM_025965	Mus musculus signal sequence receptor, alpha (Ssr1), mRNA.
Ssr4	chrX:73787027-73790828	Ad-Luc-MEF-C1_Ad-Luc-MEF-C2_Ad-Luc-MEF-C3	Ad-Cre-MEF-1_Ad-Cre-MEF-2_Ad-Cre-MEF-3	OK	202.494	133.948	-0.596206	1.51174	-4.2024300000000006	5e-05	8.95778e-05	yes	Ssr4	RP23-373N8.7	AW743063|C78062|Trap	MGI:MGI:1099464|Ensembl:ENSMUSG00000002014|Vega:OTTMUSG00000018078	signal sequence receptor, delta	protein-coding	Ssr4	signal sequence receptor, delta	SSR-delta|TRAP-delta|signal sequence receptor subunit delta|translocon-associated protein subunit delta	NM_001166480//NM_009279	NM_001166480//NM_009279	Mus musculus signal sequence receptor, delta (Ssr4), transcript variant 1, mRNA.
Prkcdbp	chr7:105480615-105482197	Ad-Luc-MEF-C1_Ad-Luc-MEF-C2_Ad-Luc-MEF-C3	Ad-Cre-MEF-1_Ad-Cre-MEF-2_Ad-Cre-MEF-3	OK	38.672	25.581	-0.596217	1.51175	-3.9003300000000003	5e-05	8.95778e-05	yes	Prkcdbp	-	3110015B12Rik|6330514M23Rik|SRBC	MGI:MGI:1923422|Ensembl:ENSMUSG00000037060	protein kinase C, delta binding protein	protein-coding	Prkcdbp	protein kinase C, delta binding protein	cavin 3|cavin-3|protein kinase C delta-binding protein|serum deprivation response factor-related gene product that binds to C-kinase	NM_028444	NM_028444	Mus musculus protein kinase C, delta binding protein (Prkcdbp), mRNA.
Vcan	chr13:89655309-89742512	Ad-Luc-MEF-C1_Ad-Luc-MEF-C2_Ad-Luc-MEF-C3	Ad-Cre-MEF-1_Ad-Cre-MEF-2_Ad-Cre-MEF-3	OK	192.475	127.313	-0.596291	1.51183	-3.12885	5e-05	8.95778e-05	yes	Vcan	-	5430420N07Rik|9430051N09|Cspg2|DPEAAE|NG2|PG-M|PG-M(V0)|PG-M(V1)|hdf	MGI:MGI:102889|Ensembl:ENSMUSG00000021614|Vega:OTTMUSG00000033531	versican	protein-coding	Vcan	versican	PG-M core protein|Versican core protein precursor (Large fibroblast proteoglycan) (Chondroitin sulfate proteoglycan core protein 2) (PG-M)|chondroitin sulfate proteoglycan 2|chondroitin sulfate proteoglycan core protein 2|heart defect|large fibroblast proteoglycan|versican core protein	AK040503//NM_001081249//NM_001134474//NM_001134475//NM_019389//NM_172955	NM_001081249//NM_001134474//NM_001134475//NM_019389//NM_172955	Mus musculus versican (Vcan), transcript variant 1, mRNA.//Mus musculus versican (Vcan), transcript variant 2, mRNA.//Mus musculus versican (Vcan), transcript variant 3, mRNA.//Mus musculus versican (Vcan), transcript variant 4, mRNA.//Mus musculus versican (Vcan), transcript variant 5, mRNA.
Fkbp10	chr11:100415693-100441089	Ad-Luc-MEF-C1_Ad-Luc-MEF-C2_Ad-Luc-MEF-C3	Ad-Cre-MEF-1_Ad-Cre-MEF-2_Ad-Cre-MEF-3	OK	330.668	218.703	-0.59641	1.51195	-3.8441699999999996	5e-05	8.95778e-05	yes	Fkbp10	RP23-392I3.2	AI325255|FKBP-10|FKBP-65|FKBP65|Fkbp-rs1|Fkbp1-rs|Fkbp6|Fkbprp	MGI:MGI:104769|Ensembl:ENSMUSG00000001555|Vega:OTTMUSG00000006274	FK506 binding protein 10	protein-coding	Fkbp10	FK506 binding protein 10	65 kDa FK506-binding protein|65 kDa FKBP|FK506 binding protein 6 (65 kDa)|FK506-binding protein 10|PPIase FKBP10|immunophilin FKBP65|peptidyl-prolyl cis-trans isomerase FKBP10|rotamase	NM_001163481//NM_010221	NM_001163481//NM_010221	Mus musculus FK506 binding protein 10 (Fkbp10), transcript variant 1, mRNA.//Mus musculus FK506 binding protein 10 (Fkbp10), transcript variant 2, mRNA.
Sertad4	chr1:192844487-192855752	Ad-Luc-MEF-C1_Ad-Luc-MEF-C2_Ad-Luc-MEF-C3	Ad-Cre-MEF-1_Ad-Cre-MEF-2_Ad-Cre-MEF-3	OK	12.2911	8.12533	-0.597116	1.51269	-4.00535	5e-05	8.95778e-05	yes	Sertad4	RP23-381K21.1	4833404A09|C130018M11Rik	MGI:MGI:2443496|Ensembl:ENSMUSG00000016262|Vega:OTTMUSG00000027020	SERTA domain containing 4	protein-coding	Sertad4	SERTA domain containing 4	SERTA domain-containing protein 4	NM_001177794//NM_198247	NM_001177794//NM_198247	Mus musculus SERTA domain containing 4 (Sertad4), transcript variant 1, mRNA.//Mus musculus SERTA domain containing 4 (Sertad4), transcript variant 2, mRNA.
Tiam1	chr16:89787110-89974699	Ad-Luc-MEF-C1_Ad-Luc-MEF-C2_Ad-Luc-MEF-C3	Ad-Cre-MEF-1_Ad-Cre-MEF-2_Ad-Cre-MEF-3	OK	4.38382	2.89767	-0.597295	1.51288	-3.37605	5e-05	8.95778e-05	yes	Tiam1	-	AI847750|D16Ium10|D16Ium10e	MGI:MGI:103306|Ensembl:ENSMUSG00000002489|Vega:OTTMUSG00000024287	T cell lymphoma invasion and metastasis 1	protein-coding	Tiam1	T cell lymphoma invasion and metastasis 1	T-cell lymphoma invasion and metastasis 1|T-lymphoma invasion and metastasis-inducing protein 1|TIAM-1	AK017465//AK034803//AK162945//BC065126//NM_001145886//NM_001145887//NM_009384	-//NM_001145886//NM_001145887//NM_009384	Mus musculus T cell lymphoma invasion and metastasis 1 (Tiam1), transcript variant 1, mRNA.//Mus musculus T cell lymphoma invasion and metastasis 1 (Tiam1), transcript variant 2, mRNA.//Mus musculus T cell lymphoma invasion and metastasis 1 (Tiam1), transcript variant 3, mRNA.
Arrdc3	chr13:80883421-80896043	Ad-Luc-MEF-C1_Ad-Luc-MEF-C2_Ad-Luc-MEF-C3	Ad-Cre-MEF-1_Ad-Cre-MEF-2_Ad-Cre-MEF-3	OK	10.1382	6.69891	-0.597803	1.51341	-4.329619999999999	5e-05	8.95778e-05	yes	Arrdc3	-	AI450344|mKIAA1376	MGI:MGI:2145242|Ensembl:ENSMUSG00000074794|Vega:OTTMUSG00000034707	arrestin domain containing 3	protein-coding	Arrdc3	arrestin domain containing 3	arrestin domain-containing protein 3	AK044272//BC044762//NM_001042591	-//NM_001042591	Mus musculus arrestin domain containing 3 (Arrdc3), mRNA.
Kif20a	chr18:34598614-34651736	Ad-Luc-MEF-C1_Ad-Luc-MEF-C2_Ad-Luc-MEF-C3	Ad-Cre-MEF-1_Ad-Cre-MEF-2_Ad-Cre-MEF-3	OK	6.41519	4.23777	-0.598187	1.51381	-1.4332200000000002	0.0161	0.0231243	yes	Kif20a	-	AA415432|Rab6kifl	MGI:MGI:1201682|Ensembl:ENSMUSG00000003779	kinesin family member 20A	protein-coding	Kif20a	kinesin family member 20A	Rabkinesin-6|kinesin-like protein 174|kinesin-like protein KIF20A|rab6-interacting kinesin-like protein	NM_001166406//NM_001166407//NM_009004	NM_001166406//NM_001166407//NM_009004	Mus musculus kinesin family member 20A (Kif20a), transcript variant 1, mRNA.//Mus musculus kinesin family member 20A (Kif20a), transcript variant 2, mRNA.//Mus musculus kinesin family member 20A (Kif20a), transcript variant 3, mRNA.
Abhd2	chr7:79273265-79361601	Ad-Luc-MEF-C1_Ad-Luc-MEF-C2_Ad-Luc-MEF-C3	Ad-Cre-MEF-1_Ad-Cre-MEF-2_Ad-Cre-MEF-3	OK	10.7886	7.12675	-0.598191	1.51382	-3.77711	5e-05	8.95778e-05	yes	Abhd2	-	2210009N18Rik|LABH2|Labh-2	MGI:MGI:1914344	abhydrolase domain containing 2	protein-coding	Abhd2	abhydrolase domain containing 2	abhydrolase domain-containing protein 2|alpha/beta hydrolase fold protein|lung alpha/beta hydrolase 2|mmLABH2	AK053460//NM_018811	NM_018811	Mus musculus abhydrolase domain containing 2 (Abhd2), mRNA.
N4bp2	chr5:65763520-65826784	Ad-Luc-MEF-C1_Ad-Luc-MEF-C2_Ad-Luc-MEF-C3	Ad-Cre-MEF-1_Ad-Cre-MEF-2_Ad-Cre-MEF-3	OK	1.95154	1.28915	-0.598193	1.51382	-3.4326199999999996	5e-05	8.95778e-05	yes	N4bp2	-	B3bp|E430014I16|Gm1791|Gm868	MGI:MGI:2684414|Ensembl:ENSMUSG00000037795|Vega:OTTMUSG00000022204	NEDD4 binding protein 2	protein-coding	N4bp2	NEDD4 binding protein 2	Bcl3 binding protein|Nedd4 binding protein 2	AK173167//NM_001024917	NM_001024917	Mus musculus NEDD4 binding protein 2 (N4bp2), mRNA.
Plxnc1	chr10:94790865-94944578	Ad-Luc-MEF-C1_Ad-Luc-MEF-C2_Ad-Luc-MEF-C3	Ad-Cre-MEF-1_Ad-Cre-MEF-2_Ad-Cre-MEF-3	OK	3.33873	2.2047	-0.598717	1.51437	-3.7173300000000005	5e-05	8.95778e-05	yes	Plxnc1	-	2510048K12Rik|AW742158|CD232|Vespr	MGI:MGI:1890127|Ensembl:ENSMUSG00000074785|Vega:OTTMUSG00000042667	plexin C1	protein-coding	Plxnc1	plexin C1	plexin-C1|viral-encoded semaphorin protein receptor|virus-encoded semaphorin protein receptor	NM_018797	NM_018797	Mus musculus plexin C1 (Plxnc1), mRNA.
Fasn	chr11:120805957-120824547	Ad-Luc-MEF-C1_Ad-Luc-MEF-C2_Ad-Luc-MEF-C3	Ad-Cre-MEF-1_Ad-Cre-MEF-2_Ad-Cre-MEF-3	OK	34.8071	22.9838	-0.598764	1.51442	-4.3206	5e-05	8.95778e-05	yes	Fasn	RP23-99M13.6	A630082H08Rik|FAS	MGI:MGI:95485|Ensembl:ENSMUSG00000025153|Vega:OTTMUSG00000004143	fatty acid synthase	protein-coding	Fasn	fatty acid synthase	-	NM_007988	NM_007988	Mus musculus fatty acid synthase (Fasn), mRNA.
Fbxo18	chr2:11742572-11777527	Ad-Luc-MEF-C1_Ad-Luc-MEF-C2_Ad-Luc-MEF-C3	Ad-Cre-MEF-1_Ad-Cre-MEF-2_Ad-Cre-MEF-3	OK	18.9772	12.5289	-0.599007	1.51467	-4.12434	5e-05	8.95778e-05	yes	Fbxo18	RP23-114B13.5	AU015756|Fbh1|Fbx18	MGI:MGI:1354699|Ensembl:ENSMUSG00000058594|Vega:OTTMUSG00000011294	F-box protein 18	protein-coding	Fbxo18	F-box protein 18	F-box DNA helicase 1|F-box only protein 18	AK083118//AK158937//AK178275//NM_015792	-//NM_015792	Mus musculus F-box protein 18 (Fbxo18), mRNA.
Ache	chr5:137288253-137294466	Ad-Luc-MEF-C1_Ad-Luc-MEF-C2_Ad-Luc-MEF-C3	Ad-Cre-MEF-1_Ad-Cre-MEF-2_Ad-Cre-MEF-3	OK	0.629251	0.415303	-0.599471	1.51516	-1.24299	0.03675	0.0505625	no	Ache	-	-	MGI:MGI:87876|Ensembl:ENSMUSG00000023328|Vega:OTTMUSG00000021643	acetylcholinesterase	protein-coding	Ache	acetylcholinesterase	-	AK036259//AK036443//AY389979//AY389983//BC046327//NM_009599	NM_009599	Mus musculus acetylcholinesterase (Ache), transcript variant 1, mRNA.//Mus musculus acetylcholinesterase (Ache), transcript variant 2, mRNA.
Mfap3l	chr8:60632859-60676731	Ad-Luc-MEF-C1_Ad-Luc-MEF-C2_Ad-Luc-MEF-C3	Ad-Cre-MEF-1_Ad-Cre-MEF-2_Ad-Cre-MEF-3	OK	3.6838	2.43122	-0.599514	1.51521	-4.22706	5e-05	8.95778e-05	yes	Mfap3l	-	4933428A15Rik|5430405D20Rik|AI461995|AW125052|NYD-sp9|mKIAA0626	MGI:MGI:1918556|Ensembl:ENSMUSG00000031647|Vega:OTTMUSG00000027221	microfibrillar-associated protein 3-like	protein-coding	Mfap3l	microfibrillar-associated protein 3-like	-	AK089654//NM_001177881//NM_001177882//NM_027756	NM_001177881//NM_001177882//NM_027756	Mus musculus microfibrillar-associated protein 3-like (Mfap3l), transcript variant 1, mRNA.//Mus musculus microfibrillar-associated protein 3-like (Mfap3l), transcript variant 2, mRNA.//Mus musculus microfibrillar-associated protein 3-like (Mfap3l), transcript variant 3, mRNA.
Ppp1r3b	chr8:35375740-35388137	Ad-Luc-MEF-C1_Ad-Luc-MEF-C2_Ad-Luc-MEF-C3	Ad-Cre-MEF-1_Ad-Cre-MEF-2_Ad-Cre-MEF-3	OK	3.45691	2.28112	-0.599741	1.51544	-3.5934699999999995	5e-05	8.95778e-05	yes	Ppp1r3b	-	6430576E21|AW821953|GL|PTG	MGI:MGI:2177268|Ensembl:ENSMUSG00000046794	protein phosphatase 1, regulatory (inhibitor) subunit 3B	protein-coding	Ppp1r3b	protein phosphatase 1, regulatory (inhibitor) subunit 3B	PP1 subunit R4|hepatic glycogen-targeting protein phosphatase 1 regulatory subunit GL|protein phosphatase 1 regulatory subunit 3B|protein phosphatase 1 regulatory subunit 4|protein phosphatase 1 subunit GL	BC060261//CCDS22243//NM_177741	NM_177741	Mus musculus protein phosphatase 1, regulatory (inhibitor) subunit 3B (Ppp1r3b), mRNA.
Cbl	chr9:44149261-44234046	Ad-Luc-MEF-C1_Ad-Luc-MEF-C2_Ad-Luc-MEF-C3	Ad-Cre-MEF-1_Ad-Cre-MEF-2_Ad-Cre-MEF-3	OK	4.75141	3.13345	-0.600604	1.51635	-3.66751	5e-05	8.95778e-05	yes	Cbl	-	4732447J05Rik|Cbl-2|c-Cbl|cbl	MGI:MGI:88279|Ensembl:ENSMUSG00000034342	Casitas B-lineage lymphoma	protein-coding	Cbl	Casitas B-lineage lymphoma	E3 ubiquitin-protein ligase CBL|casitas B-lineage lymphoma proto-oncogene|proto-oncogene c-CBL|signal transduction protein CBL	AK163907//NM_007619//X57111	NM_007619	Mus musculus Casitas B-lineage lymphoma (Cbl), mRNA.
Tmem198b	chr10:128790909-128804370	Ad-Luc-MEF-C1_Ad-Luc-MEF-C2_Ad-Luc-MEF-C3	Ad-Cre-MEF-1_Ad-Cre-MEF-2_Ad-Cre-MEF-3	OK	31.8048	20.9724	-0.600753	1.51651	-2.9543	5e-05	8.95778e-05	yes	Tmem198b	-	1110012D08Rik	MGI:MGI:1921077|Ensembl:ENSMUSG00000047090|Vega:OTTMUSG00000033535	transmembrane protein 198b	protein-coding	Tmem198b	transmembrane protein 198b	uncharacterized protein LOC73827	AK207701//NM_178066	-//NM_178066	Mus musculus transmembrane protein 198b (Tmem198b), mRNA.
Nov	chr15:54745927-54753761	Ad-Luc-MEF-C1_Ad-Luc-MEF-C2_Ad-Luc-MEF-C3	Ad-Cre-MEF-1_Ad-Cre-MEF-2_Ad-Cre-MEF-3	OK	23.5566	15.5329	-0.600804	1.51656	-4.29061	5e-05	8.95778e-05	yes	Nov	-	C130088N23Rik|CCN3	MGI:MGI:109185|Ensembl:ENSMUSG00000037362|Vega:OTTMUSG00000033259	nephroblastoma overexpressed gene	protein-coding	Nov	nephroblastoma overexpressed gene	CCN family member 3|nephroblastoma overexpressed gene protein homolog|nephroblastoma-overexpressed gene protein homolog|novH|protein NOV homolog	NM_010930	NM_010930	Mus musculus nephroblastoma overexpressed gene (Nov), mRNA.
Gpr176	chr2:118277097-118373419	Ad-Luc-MEF-C1_Ad-Luc-MEF-C2_Ad-Luc-MEF-C3	Ad-Cre-MEF-1_Ad-Cre-MEF-2_Ad-Cre-MEF-3	OK	47.2259	31.1311	-0.601222	1.517	-4.30548	5e-05	8.95778e-05	yes	Gpr176	RP23-450P9.1	Gm1012	MGI:MGI:2685858|Ensembl:ENSMUSG00000040133|Vega:OTTMUSG00000015238	G protein-coupled receptor 176	protein-coding	Gpr176	G protein-coupled receptor 176	G-protein coupled receptor AGR9|probable G-protein coupled receptor 176	NM_201367	NM_201367	Mus musculus G protein-coupled receptor 176 (Gpr176), mRNA.
Adam33	chr2:131050816-131063814	Ad-Luc-MEF-C1_Ad-Luc-MEF-C2_Ad-Luc-MEF-C3	Ad-Cre-MEF-1_Ad-Cre-MEF-2_Ad-Cre-MEF-3	OK	16.8631	11.1146	-0.601414	1.5172	-4.28052	5e-05	8.95778e-05	yes	Adam33	RP23-228H14.4	Adaml	MGI:MGI:1341813|Ensembl:ENSMUSG00000027318|Vega:OTTMUSG00000015537	a disintegrin and metallopeptidase domain 33	protein-coding	Adam33	a disintegrin and metallopeptidase domain 33	ADAM 33|a disintegrin and metalloprotease domain 33|disintegrin and metalloproteinase domain-containing protein 33	AK138517//AY953137//NM_001163529//NM_033615	-//NM_001163529//NM_033615	Mus musculus a disintegrin and metallopeptidase domain 33 (Adam33), transcript variant 1, mRNA.//Mus musculus a disintegrin and metallopeptidase domain 33 (Adam33), transcript variant 2, mRNA.
Aldh1l1	chr6:90550847-90599171	Ad-Luc-MEF-C1_Ad-Luc-MEF-C2_Ad-Luc-MEF-C3	Ad-Cre-MEF-1_Ad-Cre-MEF-2_Ad-Cre-MEF-3	OK	4.09298	2.69709	-0.601748	1.51755	-3.3923900000000002	5e-05	8.95778e-05	yes	Aldh1l1	-	1810048F20Rik|FDH|Fthfd|Neut2	MGI:MGI:1340024|Ensembl:ENSMUSG00000030088|Vega:OTTMUSG00000025984	aldehyde dehydrogenase 1 family, member L1	protein-coding	Aldh1l1	aldehyde dehydrogenase 1 family, member L1	10-FTHFDH|10-formyltetrahydrofolate dehydrogenase|aldehyde dehydrogenase family 1 member L1|cytosolic 10-formyltetrahydrofolate dehydrogenase|formyltetrahydrofolate dehydrogenase	BC030723//NM_027406	NM_027406	Mus musculus aldehyde dehydrogenase 1 family, member L1 (Aldh1l1), mRNA.
Slc6a6	chr6:91684066-91759063	Ad-Luc-MEF-C1_Ad-Luc-MEF-C2_Ad-Luc-MEF-C3	Ad-Cre-MEF-1_Ad-Cre-MEF-2_Ad-Cre-MEF-3	OK	36.3769	23.9646	-0.602118	1.51794	-4.12731	5e-05	8.95778e-05	yes	Slc6a6	-	AA589629|C80501|Taut	MGI:MGI:98488|Ensembl:ENSMUSG00000030096	solute carrier family 6 (neurotransmitter transporter, taurine), member 6	protein-coding	Slc6a6	solute carrier family 6 (neurotransmitter transporter, taurine), member 6	sodium- and chloride-dependent taurine transporter|solute carrier family 6 member 6|taurine/beta-alanine transporter	AK162776//NM_009320	NM_009320	Mus musculus solute carrier family 6 (neurotransmitter transporter, taurine), member 6 (Slc6a6), mRNA.
Col8a1	chr16:57624255-57754737	Ad-Luc-MEF-C1_Ad-Luc-MEF-C2_Ad-Luc-MEF-C3	Ad-Cre-MEF-1_Ad-Cre-MEF-2_Ad-Cre-MEF-3	OK	114.605	75.4755	-0.60259	1.51844	-3.88677	5e-05	8.95778e-05	yes	Col8a1	RP23-76K9.1	Col8a-1	MGI:MGI:88463|Ensembl:ENSMUSG00000068196|Vega:OTTMUSG00000021291	collagen, type VIII, alpha 1	protein-coding	Col8a1	collagen, type VIII, alpha 1	collagen alpha-1(VIII) chain|procollagen type VIII alpha 1|procollagen, type VIII, alpha 1	NM_007739	NM_007739	Mus musculus collagen, type VIII, alpha 1 (Col8a1), mRNA.
Pik3c2b	chr1:133046011-133108688	Ad-Luc-MEF-C1_Ad-Luc-MEF-C2_Ad-Luc-MEF-C3	Ad-Cre-MEF-1_Ad-Cre-MEF-2_Ad-Cre-MEF-3	OK	0.548211	0.361027	-0.602625	1.51848	-2.30337	0.00025	0.000427747	yes	Pik3c2b	-	C330011J12Rik|Gm199|PI3K-C2beta|PI3KC2beta	MGI:MGI:2685045|Ensembl:ENSMUSG00000026447|Vega:OTTMUSG00000021915	phosphoinositide-3-kinase, class 2, beta polypeptide	protein-coding	Pik3c2b	phosphoinositide-3-kinase, class 2, beta polypeptide	phosphoinositide-3-kinase, class 2 beta polypeptide	AK165803//BC132141//NM_001099276	-//NM_001099276	Mus musculus phosphoinositide-3-kinase, class 2, beta polypeptide (Pik3c2b), mRNA.
Hfe	chr13:23703840-23710811	Ad-Luc-MEF-C1_Ad-Luc-MEF-C2_Ad-Luc-MEF-C3	Ad-Cre-MEF-1_Ad-Cre-MEF-2_Ad-Cre-MEF-3	OK	12.4398	8.1919	-0.602693	1.51855	-3.65065	5e-05	8.95778e-05	yes	Hfe	RP23-480B19.9	MR2	MGI:MGI:109191|Ensembl:ENSMUSG00000006611|Vega:OTTMUSG00000000737	hemochromatosis	protein-coding	Hfe	hemochromatosis	hereditary hemochromatosis protein homolog	NM_010424	NM_010424	Mus musculus hemochromatosis (Hfe), mRNA.
Ada	chr2:163726570-163750239	Ad-Luc-MEF-C1_Ad-Luc-MEF-C2_Ad-Luc-MEF-C3	Ad-Cre-MEF-1_Ad-Cre-MEF-2_Ad-Cre-MEF-3	OK	8.8715	5.8351	-0.604421	1.52037	-3.4642199999999996	5e-05	8.95778e-05	yes	Ada	RP23-144O20.2	-	MGI:MGI:87916|Ensembl:ENSMUSG00000017697|Vega:OTTMUSG00000001154	adenosine deaminase	protein-coding	Ada	adenosine deaminase	adenosine aminohydrolase	NM_001272052//NM_007398	NM_001272052//NM_007398	Mus musculus adenosine deaminase (Ada), transcript variant 1, mRNA.//Mus musculus adenosine deaminase (Ada), transcript variant 2, mRNA.
Pde7b	chr10:20398003-20725068	Ad-Luc-MEF-C1_Ad-Luc-MEF-C2_Ad-Luc-MEF-C3	Ad-Cre-MEF-1_Ad-Cre-MEF-2_Ad-Cre-MEF-3	OK	4.00789	2.63594	-0.604525	1.52048	-3.63915	5e-05	8.95778e-05	yes	Pde7b	-	-	MGI:MGI:1352752|Ensembl:ENSMUSG00000019990|Vega:OTTMUSG00000036894	phosphodiesterase 7B	protein-coding	Pde7b	phosphodiesterase 7B	cAMP-specific 3',5'-cyclic phosphodiesterase 7B	AK020137//AK049910//NM_013875	-//NM_013875	Mus musculus phosphodiesterase 7B (Pde7b), mRNA.
0610007P14Rik	chr12:85815454-85824545	Ad-Luc-MEF-C1_Ad-Luc-MEF-C2_Ad-Luc-MEF-C3	Ad-Cre-MEF-1_Ad-Cre-MEF-2_Ad-Cre-MEF-3	OK	52.0025	34.1917	-0.604935	1.52091	-4.17014	5e-05	8.95778e-05	yes	0610007P14Rik	-	1190004E09Rik|AU019315|C77855|ORF11	MGI:MGI:1915571|Ensembl:ENSMUSG00000021252|Vega:OTTMUSG00000032571	RIKEN cDNA 0610007P14 gene	protein-coding	0610007P14Rik	RIKEN cDNA 0610007P14 gene	c14orf1-like protein|probable ergosterol biosynthetic protein 28	NM_021446	NM_021446	Mus musculus RIKEN cDNA 0610007P14 gene (0610007P14Rik), mRNA.
Snhg18	chr15:32240567-32244662	Ad-Luc-MEF-C1_Ad-Luc-MEF-C2_Ad-Luc-MEF-C3	Ad-Cre-MEF-1_Ad-Cre-MEF-2_Ad-Cre-MEF-3	OK	12.6583	8.32183	-0.605111	1.5211	-3.64261	5e-05	8.95778e-05	yes	---	---	---	---	---	---	---	---	---	---	---	---
Wrn	chr8:33234372-33385527	Ad-Luc-MEF-C1_Ad-Luc-MEF-C2_Ad-Luc-MEF-C3	Ad-Cre-MEF-1_Ad-Cre-MEF-2_Ad-Cre-MEF-3	OK	2.04912	1.34659	-0.605694	1.52171	-3.67058	5e-05	8.95778e-05	yes	Wrn	-	AI846146	MGI:MGI:109635|Ensembl:ENSMUSG00000031583	Werner syndrome homolog (human)	protein-coding	Wrn	Werner syndrome homolog (human)	Werner syndrome ATP-dependent helicase homolog|exonuclease WRN	AK143778//AK153824//AK165679//NM_001122822//NM_011721	-//NM_001122822//NM_011721	Mus musculus Werner syndrome homolog (human) (Wrn), transcript variant 1, mRNA.//Mus musculus Werner syndrome homolog (human) (Wrn), transcript variant 2, mRNA.
1500009L16Rik	chr10:83722864-83762762	Ad-Luc-MEF-C1_Ad-Luc-MEF-C2_Ad-Luc-MEF-C3	Ad-Cre-MEF-1_Ad-Cre-MEF-2_Ad-Cre-MEF-3	OK	8.96445	5.89043	-0.605842	1.52187	-3.35472	5e-05	8.95778e-05	yes	1500009L16Rik	-	2700050C19Rik|OCC-1	MGI:MGI:1917034|Ensembl:ENSMUSG00000087651	RIKEN cDNA 1500009L16 gene	protein-coding	1500009L16Rik	RIKEN cDNA 1500009L16 gene	Putative overexpressed in colon carcinoma 1 protein homolog|overexpressed in colon carcinoma 1 protein homolog	NM_001145198	NM_001145198	Mus musculus RIKEN cDNA 1500009L16 gene (1500009L16Rik), mRNA.
Pccb	chr9:100982037-101034875	Ad-Luc-MEF-C1_Ad-Luc-MEF-C2_Ad-Luc-MEF-C3	Ad-Cre-MEF-1_Ad-Cre-MEF-2_Ad-Cre-MEF-3	OK	7.44815	4.89108	-0.606729	1.5228	-3.43514	5e-05	8.95778e-05	yes	Pccb	-	1300012P06Rik|AI314687|R74805	MGI:MGI:1914154|Ensembl:ENSMUSG00000032527|Vega:OTTMUSG00000033484	propionyl Coenzyme A carboxylase, beta polypeptide	protein-coding	Pccb	propionyl Coenzyme A carboxylase, beta polypeptide	PCCase subunit beta|propanoyl-CoA:carbon dioxide ligase subunit beta|propionyl-CoA carboxylase beta chain, mitochondrial	AK134437//NM_025835	NM_025835	Mus musculus propionyl Coenzyme A carboxylase, beta polypeptide (Pccb), mRNA.
Rgs3	chr4:62559846-62703019	Ad-Luc-MEF-C1_Ad-Luc-MEF-C2_Ad-Luc-MEF-C3	Ad-Cre-MEF-1_Ad-Cre-MEF-2_Ad-Cre-MEF-3	OK	12.0405	7.90679	-0.606731	1.52281	-4.29908	5e-05	8.95778e-05	yes	Rgs3	RP23-47N2.1	4930506N09Rik|C2PA-RGS3|C2pa|PDZ-RGS3|RGS3S	MGI:MGI:1354734|Ensembl:ENSMUSG00000059810|Vega:OTTMUSG00000000313	regulator of G-protein signaling 3	protein-coding	Rgs3	regulator of G-protein signaling 3	C2 membrane binding, PDZ protein/protein interaction, ATP/GTP binding domains	AF215669//AK004648//AK041392//AK159844//AK171666//AK215250//BC033449//NM_001081650//NM_019492//NM_134257	-//NM_001081650//NM_019492//NM_134257	Mus musculus regulator of G-protein signaling 3 (Rgs3), transcript variant 1, mRNA.//Mus musculus regulator of G-protein signaling 3 (Rgs3), transcript variant 2, mRNA.//Mus musculus regulator of G-protein signaling 3 (Rgs3), transcript variant 3, mRNA.
Oas2	chr5:120730332-120749848	Ad-Luc-MEF-C1_Ad-Luc-MEF-C2_Ad-Luc-MEF-C3	Ad-Cre-MEF-1_Ad-Cre-MEF-2_Ad-Cre-MEF-3	OK	13.6518	8.96289	-0.607055	1.52315	-4.086790000000001	5e-05	8.95778e-05	yes	Oas2	-	Oasl11	MGI:MGI:2180852|Ensembl:ENSMUSG00000032690|Vega:OTTMUSG00000025348	2'-5' oligoadenylate synthetase 2	protein-coding	Oas2	2'-5' oligoadenylate synthetase 2	(2-5')oligo(A) synthase 2|2',5'-oligoadenylate synthetase-like 11|2'-5' oligoadenylate synthetase-like 11|2'-5'-oligoadenylate synthase 2|2,5-oligoadenylate synthetase-like 11|2-5A synthase 2	AF418010//AK049218//BC043667//NM_145227	-//NM_145227	Mus musculus 2'-5' oligoadenylate synthetase 2 (Oas2), mRNA.
Il15ra	chr2:11705292-11733985	Ad-Luc-MEF-C1_Ad-Luc-MEF-C2_Ad-Luc-MEF-C3	Ad-Cre-MEF-1_Ad-Cre-MEF-2_Ad-Cre-MEF-3	OK	5.23336	3.4347	-0.607553	1.52367	-2.94643	5e-05	8.95778e-05	yes	Il15ra	RP23-114B13.4	AA690181|IL-15RA	MGI:MGI:104644|Ensembl:ENSMUSG00000023206|Vega:OTTMUSG00000011178	interleukin 15 receptor, alpha chain	protein-coding	Il15ra	interleukin 15 receptor, alpha chain	IL-15 receptor subunit alpha|IL-15R-alpha|interleukin-15 receptor subunit alpha	AK041949//BC095982//BC145348//NM_001271497//NM_001271498//NM_001271499//NM_001271500//NM_001271501//NM_008358//NM_133836//NR_073191//NR_073192	-//NM_001271497//NM_001271498//NM_001271499//NM_001271500//NM_001271501//NM_008358//NM_133836	Mus musculus interleukin 15 receptor, alpha chain (Il15ra), transcript variant 1, mRNA.//Mus musculus interleukin 15 receptor, alpha chain (Il15ra), transcript variant 2, mRNA.//Mus musculus interleukin 15 receptor, alpha chain (Il15ra), transcript variant 3, mRNA.//Mus musculus interleukin 15 receptor, alpha chain (Il15ra), transcript variant 4, mRNA.//Mus musculus interleukin 15 receptor, alpha…
Gm4951	chr18:60212076-60247820	Ad-Luc-MEF-C1_Ad-Luc-MEF-C2_Ad-Luc-MEF-C3	Ad-Cre-MEF-1_Ad-Cre-MEF-2_Ad-Cre-MEF-3	OK	11.4438	7.51063	-0.60756	1.52368	-4.2911	5e-05	8.95778e-05	yes	Gm4951	-	EG240327|Ifgga2	MGI:MGI:3644953|Ensembl:ENSMUSG00000073555|Vega:OTTMUSG00000033995	predicted gene 4951	protein-coding	Gm4951	predicted gene 4951	interferon-gamma-inducible GTPase Ifgga2 protein|uncharacterized protein LOC240327	AK149556//CCDS29268//NM_001033767	NM_001033767	Mus musculus predicted gene 4951 (Gm4951), mRNA.
Ccnb2	chr9:70407688-70421554	Ad-Luc-MEF-C1_Ad-Luc-MEF-C2_Ad-Luc-MEF-C3	Ad-Cre-MEF-1_Ad-Cre-MEF-2_Ad-Cre-MEF-3	OK	9.15976	6.01156	-0.60757	1.52369	-3.38323	5e-05	8.95778e-05	yes	Ccnb2	-	CycB2	MGI:MGI:88311|Ensembl:ENSMUSG00000032218	cyclin B2	protein-coding	Ccnb2	cyclin B2	G2/mitotic-specific cyclin B2|G2/mitotic-specific cyclin-B2	NM_007630	NM_007630	Mus musculus cyclin B2 (Ccnb2), mRNA.
Pltp	chr2:164830729-164857708	Ad-Luc-MEF-C1_Ad-Luc-MEF-C2_Ad-Luc-MEF-C3	Ad-Cre-MEF-1_Ad-Cre-MEF-2_Ad-Cre-MEF-3	OK	79.179	51.965	-0.607578	1.5237	-1.20704	0.0429	0.0585236	no	Pltp	RP23-61O3.5	Bpife|OD107	MGI:MGI:103151|Ensembl:ENSMUSG00000017754|Vega:OTTMUSG00000001168	phospholipid transfer protein	protein-coding	Pltp	phospholipid transfer protein	lipid transfer protein II	NM_011125	NM_011125	Mus musculus phospholipid transfer protein (Pltp), mRNA.
Mvk	chr5:114444305-114460590	Ad-Luc-MEF-C1_Ad-Luc-MEF-C2_Ad-Luc-MEF-C3	Ad-Cre-MEF-1_Ad-Cre-MEF-2_Ad-Cre-MEF-3	OK	14.1463	9.28048	-0.608153	1.52431	-3.81198	5e-05	8.95778e-05	yes	Mvk	-	2310010A05Rik|AI256848|AI414037|MK	MGI:MGI:107624|Ensembl:ENSMUSG00000041939|Vega:OTTMUSG00000014479	mevalonate kinase	protein-coding	Mvk	mevalonate kinase	-	AK009261//AK031084//AK149630//NM_023556	-//NM_023556	Mus musculus mevalonate kinase (Mvk), mRNA.
Tvp23a	chr16:10411937-10447350	Ad-Luc-MEF-C1_Ad-Luc-MEF-C2_Ad-Luc-MEF-C3	Ad-Cre-MEF-1_Ad-Cre-MEF-2_Ad-Cre-MEF-3	OK	4.71886	3.09565	-0.608196	1.52435	-2.2795900000000002	0.0001	0.000175753	yes	Tvp23a	-	Fam18a	MGI:MGI:3665441|Ensembl:ENSMUSG00000050908|Vega:OTTMUSG00000025762	trans-golgi network vesicle protein 23A	protein-coding	Tvp23a	trans-golgi network vesicle protein 23A	family with sequence similarity 18, member A	NM_001013778	NM_001013778	Mus musculus trans-golgi network vesicle protein 23A (Tvp23a), mRNA.
Ctsk	chr3:95499209-95509387	Ad-Luc-MEF-C1_Ad-Luc-MEF-C2_Ad-Luc-MEF-C3	Ad-Cre-MEF-1_Ad-Cre-MEF-2_Ad-Cre-MEF-3	OK	134.97	88.5397	-0.608242	1.5244	-4.1769300000000005	5e-05	8.95778e-05	yes	Ctsk	-	AI323530|MMS10-Q|Ms10q|catK	MGI:MGI:107823|Ensembl:ENSMUSG00000028111	cathepsin K	protein-coding	Ctsk	cathepsin K	Cat K|minisatellite 10q detected by probe MMS10	NM_007802	NM_007802	Mus musculus cathepsin K (Ctsk), mRNA.
Lrp1	chr10:127538157-127621148	Ad-Luc-MEF-C1_Ad-Luc-MEF-C2_Ad-Luc-MEF-C3	Ad-Cre-MEF-1_Ad-Cre-MEF-2_Ad-Cre-MEF-3	OK	324.986	213.035	-0.609287	1.52551	-3.12533	5e-05	8.95778e-05	yes	Lrp1	-	A2mr|AI316852|CD91|Lrp|b2b1554Clo	MGI:MGI:96828|Ensembl:ENSMUSG00000040249|Vega:OTTMUSG00000031813	low density lipoprotein receptor-related protein 1	protein-coding	Lrp1	low density lipoprotein receptor-related protein 1	LRP-1|alpha 2-macroglobulin receptor|alpha-2-macroglobulin receptor|lipoprotein receptor-related protein|lrp1|prolow-density lipoprotein receptor-related protein 1	AK078273//AK153549//NM_008512	-//NM_008512	Mus musculus low density lipoprotein receptor-related protein 1 (Lrp1), mRNA.
Zranb3	chr1:127954178-128103047	Ad-Luc-MEF-C1_Ad-Luc-MEF-C2_Ad-Luc-MEF-C3	Ad-Cre-MEF-1_Ad-Cre-MEF-2_Ad-Cre-MEF-3	OK	3.1557	2.06859	-0.609312	1.52553	-3.5196400000000003	5e-05	8.95778e-05	yes	Zranb3	-	4933425L19Rik|AH2|AI316834|C730006D09	MGI:MGI:1918362|Ensembl:ENSMUSG00000036086|Vega:OTTMUSG00000017423	zinc finger, RAN-binding domain containing 3	protein-coding	Zranb3	zinc finger, RAN-binding domain containing 3	DNA annealing helicase and endonuclease ZRANB3|annealing helicase 2|zinc finger Ran-binding domain-containing protein 3	AK016921//BC117922//NM_001285945//NM_027678	NM_001285945//NM_027678	Mus musculus zinc finger, RAN-binding domain containing 3 (Zranb3), transcript variant 1, mRNA.//Mus musculus zinc finger, RAN-binding domain containing 3 (Zranb3), transcript variant 2, mRNA.
Ctnnbip1	chr4:149518240-149566437	Ad-Luc-MEF-C1_Ad-Luc-MEF-C2_Ad-Luc-MEF-C3	Ad-Cre-MEF-1_Ad-Cre-MEF-2_Ad-Cre-MEF-3	OK	3.0637	2.00785	-0.609624	1.52586	-2.96675	5e-05	8.95778e-05	yes	Ctnnbip1	RP23-153G17.3	1110008O09Rik|2310001I19Rik|AW457332|Catnbip1|Icat	MGI:MGI:1915756|Ensembl:ENSMUSG00000028988|Vega:OTTMUSG00000010278	catenin beta interacting protein 1	protein-coding	Ctnnbip1	catenin beta interacting protein 1	beta-catenin-interacting protein 1|inhibitor of beta-catenin and Tcf-4	NM_001141930//NM_023465	NM_001141930//NM_023465	Mus musculus catenin beta interacting protein 1 (Ctnnbip1), transcript variant 1, mRNA.//Mus musculus catenin beta interacting protein 1 (Ctnnbip1), transcript variant 2, mRNA.
P2ry2	chr7:100996571-101011991	Ad-Luc-MEF-C1_Ad-Luc-MEF-C2_Ad-Luc-MEF-C3	Ad-Cre-MEF-1_Ad-Cre-MEF-2_Ad-Cre-MEF-3	OK	7.57773	4.96419	-0.610207	1.52648	-3.7463599999999997	5e-05	8.95778e-05	yes	P2ry2	-	P2U1|P2Y2	MGI:MGI:105107|Ensembl:ENSMUSG00000032860	purinergic receptor P2Y, G-protein coupled 2	protein-coding	P2ry2	purinergic receptor P2Y, G-protein coupled 2	ATP receptor|P2U purinoceptor 1|P2Y purinoceptor 2	AK155562//AK156185//CCDS21508//L14751//NM_008773	NM_008773	Mus musculus purinergic receptor P2Y, G-protein coupled 2 (P2ry2), mRNA.
Fkbp9	chr6:56832058-56879360	Ad-Luc-MEF-C1_Ad-Luc-MEF-C2_Ad-Luc-MEF-C3	Ad-Cre-MEF-1_Ad-Cre-MEF-2_Ad-Cre-MEF-3	OK	290.599	190.356	-0.61033	1.52661	-3.8751599999999997	5e-05	8.95778e-05	yes	Fkbp9	-	1810014L23|AW549641|FKBP-63|FKBP-9|FKBP60|FKBP63|FKBP65RS	MGI:MGI:1350921|Ensembl:ENSMUSG00000029781|Vega:OTTMUSG00000022504	FK506 binding protein 9	protein-coding	Fkbp9	FK506 binding protein 9	63 kDa FK506-binding protein|63 kDa FKBP|FK506-binding protein 9|PPIase FKBP9|peptidyl-prolyl cis-trans isomerase FKBP9|rotamase	NM_012056	NM_012056	Mus musculus FK506 binding protein 9 (Fkbp9), mRNA.
Plod1	chr4:147909752-147936776	Ad-Luc-MEF-C1_Ad-Luc-MEF-C2_Ad-Luc-MEF-C3	Ad-Cre-MEF-1_Ad-Cre-MEF-2_Ad-Cre-MEF-3	OK	99.9429	65.4296	-0.611161	1.52749	-4.31385	5e-05	8.95778e-05	yes	Plod1	RP23-406N5.6	2410042F05Rik|AI854890|AV007929|Lh1|Plod	MGI:MGI:99907|Ensembl:ENSMUSG00000019055|Vega:OTTMUSG00000010675	procollagen-lysine, 2-oxoglutarate 5-dioxygenase 1	protein-coding	Plod1	procollagen-lysine, 2-oxoglutarate 5-dioxygenase 1	procollagen-lysine,2-oxoglutarate 5-dioxygenase 1	AK160822//NM_011122	NM_011122	Mus musculus procollagen-lysine, 2-oxoglutarate 5-dioxygenase 1 (Plod1), mRNA.
Stat5a	chr11:100859350-100885169	Ad-Luc-MEF-C1_Ad-Luc-MEF-C2_Ad-Luc-MEF-C3	Ad-Cre-MEF-1_Ad-Cre-MEF-2_Ad-Cre-MEF-3	OK	7.75204	5.07482	-0.611219	1.52755	-3.8958	5e-05	8.95778e-05	yes	Stat5a	RP23-279L23.4	AA959963|STAT5	MGI:MGI:103036|Ensembl:ENSMUSG00000004043|Vega:OTTMUSG00000002125	signal transducer and activator of transcription 5A	protein-coding	Stat5a	signal transducer and activator of transcription 5A	mammary gland factor STAT5A	AK090254//NM_001164062//NM_011488//U36502	-//NM_001164062//NM_011488	Mus musculus signal transducer and activator of transcription 5A (Stat5a), transcript variant 1, mRNA.//Mus musculus signal transducer and activator of transcription 5A (Stat5a), transcript variant 2, mRNA.
Jag1	chr2:137081450-137116520	Ad-Luc-MEF-C1_Ad-Luc-MEF-C2_Ad-Luc-MEF-C3	Ad-Cre-MEF-1_Ad-Cre-MEF-2_Ad-Cre-MEF-3	OK	24.6661	16.145	-0.611442	1.52779	-4.36332	5e-05	8.95778e-05	yes	Jag1	RP23-173O12.3	ABE2|Gsfabe2|Htu|Ozz|Ser-1	MGI:MGI:1095416|Ensembl:ENSMUSG00000027276|Vega:OTTMUSG00000015560	jagged 1	protein-coding	Jag1	jagged 1	Serrate-1|protein jagged-1	NM_013822	NM_013822	Mus musculus jagged 1 (Jag1), mRNA.
Kcnd1	chrX:7823842-7836503	Ad-Luc-MEF-C1_Ad-Luc-MEF-C2_Ad-Luc-MEF-C3	Ad-Cre-MEF-1_Ad-Cre-MEF-2_Ad-Cre-MEF-3	OK	4.9532	3.24073	-0.612042	1.52842	-2.99357	5e-05	8.95778e-05	yes	Kcnd1	RP23-109E24.9	1110037K09Rik|Kca2-1|Kv4.1|Shal|mShal1	MGI:MGI:96671	potassium voltage-gated channel, Shal-related family, member 1	protein-coding	Kcnd1	potassium voltage-gated channel, Shal-related family, member 1	mShal|potassium voltage gated channel, Shal-related family, member 1|potassium voltage-gated channel subfamily D member 1|voltage-gated potassium channel subunit Kv4.1	NM_008423	NM_008423	Mus musculus potassium voltage-gated channel, Shal-related family, member 1 (Kcnd1), mRNA.
Capn5	chr7:98121564-98184799	Ad-Luc-MEF-C1_Ad-Luc-MEF-C2_Ad-Luc-MEF-C3	Ad-Cre-MEF-1_Ad-Cre-MEF-2_Ad-Cre-MEF-3	OK	2.71614	1.77595	-0.612967	1.5294	-3.11465	5e-05	8.95778e-05	yes	Capn5	-	nCL-3	MGI:MGI:1100859|Ensembl:ENSMUSG00000035547|Vega:OTTMUSG00000022532	calpain 5	protein-coding	Capn5	calpain 5	calpain-5|new calpain 3	BC014767//NM_007602	NM_007602	Mus musculus calpain 5 (Capn5), mRNA.
Meox1	chr11:101877509-101894354	Ad-Luc-MEF-C1_Ad-Luc-MEF-C2_Ad-Luc-MEF-C3	Ad-Cre-MEF-1_Ad-Cre-MEF-2_Ad-Cre-MEF-3	OK	0.88391	0.577699	-0.613581	1.53005	-1.75673	0.0044	0.00674407	yes	Meox1	RP23-434F13.2	AI385561|D330041M02Rik|Mox-1|Mox1	MGI:MGI:103220|Ensembl:ENSMUSG00000001493|Vega:OTTMUSG00000002088	mesenchyme homeobox 1	protein-coding	Meox1	mesenchyme homeobox 1	homeobox protein MOX-1	NM_010791	NM_010791	Mus musculus mesenchyme homeobox 1 (Meox1), mRNA.
Tmem35	chrX:134295224-134305969	Ad-Luc-MEF-C1_Ad-Luc-MEF-C2_Ad-Luc-MEF-C3	Ad-Cre-MEF-1_Ad-Cre-MEF-2_Ad-Cre-MEF-3	OK	4.24295	2.77287	-0.613688	1.53017	-3.20701	5e-05	8.95778e-05	yes	Tmem35	RP23-162B19.3	9030603L14Rik|AI841526|PMP52	MGI:MGI:1914814|Ensembl:ENSMUSG00000033578|Vega:OTTMUSG00000019227	transmembrane protein 35	protein-coding	Tmem35	transmembrane protein 35	peroxisomal membrane protein 52	NM_026239	NM_026239	Mus musculus transmembrane protein 35 (Tmem35), mRNA.
Colec12	chr18:9707647-9877995	Ad-Luc-MEF-C1_Ad-Luc-MEF-C2_Ad-Luc-MEF-C3	Ad-Cre-MEF-1_Ad-Cre-MEF-2_Ad-Cre-MEF-3	OK	127.316	83.1968	-0.613814	1.5303	-4.0063	5e-05	8.95778e-05	yes	Colec12	-	CL-P1|SRCL|Scara4	MGI:MGI:2152907|Ensembl:ENSMUSG00000036103	collectin sub-family member 12	protein-coding	Colec12	collectin sub-family member 12	collectin placenta protein 1|collectin-12|scavenger receptor with C-type lectin	NM_130449	NM_130449	Mus musculus collectin sub-family member 12 (Colec12), mRNA.
Sgk3	chr1:9798129-9902568	Ad-Luc-MEF-C1_Ad-Luc-MEF-C2_Ad-Luc-MEF-C3	Ad-Cre-MEF-1_Ad-Cre-MEF-2_Ad-Cre-MEF-3	OK	1.5419	1.00746	-0.613987	1.53048	-3.63541	5e-05	8.95778e-05	yes	Sgk3	-	2510015P22Rik|A330005P07Rik|Cisk|fy|fz	MGI:MGI:2182368	serum/glucocorticoid regulated kinase 3	protein-coding	Sgk3	serum/glucocorticoid regulated kinase 3	cytokine-independent survival kinase|serine/threonine-protein kinase Sgk3|serum/glucocorticoid-regulated kinase 3	AK143836//AK151996//AK171959//NM_001037759//NM_133220//NM_177547	-//NM_001037759//NM_133220//NM_177547	Mus musculus serum/glucocorticoid regulated kinase 3 (Sgk3), transcript variant 1, mRNA.//Mus musculus serum/glucocorticoid regulated kinase 3 (Sgk3), transcript variant 2, mRNA.//Mus musculus serum/glucocorticoid regulated kinase 3 (Sgk3), transcript variant 3, mRNA.
Tmx4	chr2:134594501-134644121	Ad-Luc-MEF-C1_Ad-Luc-MEF-C2_Ad-Luc-MEF-C3	Ad-Cre-MEF-1_Ad-Cre-MEF-2_Ad-Cre-MEF-3	OK	13.263	8.66517	-0.614107	1.53061	-4.7142	5e-05	8.95778e-05	yes	Tmx4	RP23-207F4.1	2810417D04Rik|4930500L08Rik|AI843224|AW046784|D2Bwg1356e|Txndc13|mKIAA1162	MGI:MGI:106558|Ensembl:ENSMUSG00000034723|Vega:OTTMUSG00000015451	thioredoxin-related transmembrane protein 4	protein-coding	Tmx4	thioredoxin-related transmembrane protein 4	thioredoxin domain containing 13|thioredoxin domain-containing protein 13	AK033111//NM_029148	NM_029148	Mus musculus thioredoxin-related transmembrane protein 4 (Tmx4), mRNA.
Pdlim2	chr14:70164217-70177672	Ad-Luc-MEF-C1_Ad-Luc-MEF-C2_Ad-Luc-MEF-C3	Ad-Cre-MEF-1_Ad-Cre-MEF-2_Ad-Cre-MEF-3	OK	22.1487	14.467	-0.614456	1.53098	-4.072830000000001	5e-05	8.95778e-05	yes	Pdlim2	-	4732462F18Rik|Slim	MGI:MGI:2384850|Ensembl:ENSMUSG00000022090|Vega:OTTMUSG00000033027	PDZ and LIM domain 2	protein-coding	Pdlim2	PDZ and LIM domain 2	PDZ and LIM domain protein 2|PDZ-LIM protein mystique|STAT-interacting LIM protein|mystique	AK137991//NM_001253736//NM_145978	-//NM_001253736//NM_145978	Mus musculus PDZ and LIM domain 2 (Pdlim2), transcript variant 1, mRNA.//Mus musculus PDZ and LIM domain 2 (Pdlim2), transcript variant 2, mRNA.
Robo1	chr16:72663148-73046100	Ad-Luc-MEF-C1_Ad-Luc-MEF-C2_Ad-Luc-MEF-C3	Ad-Cre-MEF-1_Ad-Cre-MEF-2_Ad-Cre-MEF-3	OK	13.7471	8.97731	-0.614772	1.53132	-4.33207	5e-05	8.95778e-05	yes	Robo1	-	AW494633|AW742721|DUTT1|Gm310	MGI:MGI:1274781|Ensembl:ENSMUSG00000022883|Vega:OTTMUSG00000017054	roundabout homolog 1 (Drosophila)	protein-coding	Robo1	roundabout homolog 1 (Drosophila)	roundabout homolog 1	AK032752//AK040651//AK142047//NM_019413	-//NM_019413	Mus musculus roundabout homolog 1 (Drosophila) (Robo1), mRNA.
Zdhhc8	chr16:18220752-18235136	Ad-Luc-MEF-C1_Ad-Luc-MEF-C2_Ad-Luc-MEF-C3	Ad-Cre-MEF-1_Ad-Cre-MEF-2_Ad-Cre-MEF-3	OK	23.8917	15.6007	-0.614899	1.53145	-4.66862	5e-05	8.95778e-05	yes	Zdhhc8	-	D16H22S1738E|DHHC-8|E330009O14Rik|Op53c05|ZDHHCL1	MGI:MGI:1338012|Ensembl:ENSMUSG00000060166	zinc finger, DHHC domain containing 8	protein-coding	Zdhhc8	zinc finger, DHHC domain containing 8	DHHC-containing protein 8|probable palmitoyltransferase ZDHHC8|zinc finger DHHC domain-containing protein 8	BC083154//NM_172151	-//NM_172151	Mus musculus zinc finger, DHHC domain containing 8 (Zdhhc8), mRNA.//Mus musculus zinc finger, DHHC domain containing 8, mRNA (cDNA clone IMAGE:3500962).
Pfkfb1	chrX:150589920-150643878	Ad-Luc-MEF-C1_Ad-Luc-MEF-C2_Ad-Luc-MEF-C3	Ad-Cre-MEF-1_Ad-Cre-MEF-2_Ad-Cre-MEF-3	OK	1.42404	0.929455	-0.615533	1.53212	-1.91267	0.00185	0.00293924	yes	Pfkfb1	RP23-338A17.2	PFK/FBPase 1	MGI:MGI:107816|Ensembl:ENSMUSG00000025271|Vega:OTTMUSG00000019170	6-phosphofructo-2-kinase/fructose-2,6-biphosphatase 1	protein-coding	Pfkfb1	6-phosphofructo-2-kinase/fructose-2,6-biphosphatase 1	6-phosphofructo-2-kinase/fructose-2,6-bisphosphatase 1|6PF-2-K/Fru-2,6-P2ase liver isozyme|PFK-2/FBPase-2 gene A	NM_008824	NM_008824	Mus musculus 6-phosphofructo-2-kinase/fructose-2,6-biphosphatase 1 (Pfkfb1), mRNA.
Sec61a1	chr6:88503606-88518800	Ad-Luc-MEF-C1_Ad-Luc-MEF-C2_Ad-Luc-MEF-C3	Ad-Cre-MEF-1_Ad-Cre-MEF-2_Ad-Cre-MEF-3	OK	159.635	104.135	-0.616322	1.53296	-4.04997	5e-05	8.95778e-05	yes	Sec61a1	-	AA408394|AA410007|Sec61a	MGI:MGI:1858417|Ensembl:ENSMUSG00000030082|Vega:OTTMUSG00000023092	Sec61 alpha 1 subunit (S. cerevisiae)	protein-coding	Sec61a1	Sec61 alpha 1 subunit (S. cerevisiae)	SEC61, alpha subunit|protein transport protein Sec61 subunit alpha|protein transport protein Sec61 subunit alpha isoform 1|sec61 alpha-1|transport protein sec61 alpha subunit	AK054318//NM_016906	NM_016906	Mus musculus Sec61 alpha 1 subunit (S. cerevisiae) (Sec61a1), mRNA.
Lix1l	chr3:96601132-96629819	Ad-Luc-MEF-C1_Ad-Luc-MEF-C2_Ad-Luc-MEF-C3	Ad-Cre-MEF-1_Ad-Cre-MEF-2_Ad-Cre-MEF-3	OK	28.2993	18.4553	-0.616731	1.5334	-4.2539	5e-05	8.95778e-05	yes	Lix1l	-	D130027M04Rik	MGI:MGI:3036267|Ensembl:ENSMUSG00000049288	Lix1-like	protein-coding	Lix1l	Lix1-like	LIX1-like protein	NM_001163170	NM_001163170	Mus musculus Lix1-like (Lix1l), mRNA.
Actg2	chr6:83512908-83536251	Ad-Luc-MEF-C1_Ad-Luc-MEF-C2_Ad-Luc-MEF-C3	Ad-Cre-MEF-1_Ad-Cre-MEF-2_Ad-Cre-MEF-3	OK	59.1639	38.5822	-0.616782	1.53345	-4.30006	5e-05	8.95778e-05	yes	Actg2	-	ACTA3|Act-4|Act4|SMGA	MGI:MGI:104589|Ensembl:ENSMUSG00000059430|Vega:OTTMUSG00000029749	actin, gamma 2, smooth muscle, enteric	protein-coding	Actg2	actin, gamma 2, smooth muscle, enteric	actin, gamma-enteric smooth muscle|alpha-actin-3|gamma-2-actin|smooth muscle gamma-actin	BC049611//NM_009610	NM_009610	Mus musculus actin, gamma 2, smooth muscle, enteric (Actg2), mRNA.
Clec11a	chr7:44303765-44306959	Ad-Luc-MEF-C1_Ad-Luc-MEF-C2_Ad-Luc-MEF-C3	Ad-Cre-MEF-1_Ad-Cre-MEF-2_Ad-Cre-MEF-3	OK	0.899979	0.586753	-0.617138	1.53383	-1.5548899999999999	0.00975	0.014447	yes	Clec11a	-	AW457320|Clecsf3|Scgf	MGI:MGI:1298219|Ensembl:ENSMUSG00000004473	C-type lectin domain family 11, member a	protein-coding	Clec11a	C-type lectin domain family 11, member a	C-type lectin domain family 11 member A|lymphocyte secreted C-type lectin|stem cell growth factor	AK042963//NM_009131	NM_009131	Mus musculus C-type lectin domain family 11, member a (Clec11a), mRNA.
Foxs1	chr2:152931897-152933208	Ad-Luc-MEF-C1_Ad-Luc-MEF-C2_Ad-Luc-MEF-C3	Ad-Cre-MEF-1_Ad-Cre-MEF-2_Ad-Cre-MEF-3	OK	6.02756	3.92917	-0.61735	1.53405	-2.7086799999999998	5e-05	8.95778e-05	yes	Foxs1	RP23-414F8.3	FREAC10|Fkh3|Fkhl18	MGI:MGI:95546|Ensembl:ENSMUSG00000074676|Vega:OTTMUSG00000015823	forkhead box S1	protein-coding	Foxs1	forkhead box S1	FREAC-10|forkhead box protein S1|forkhead-like 18 protein|forkhead-related transcription factor 10|transcription factor FKH-3	NM_010226	NM_010226	Mus musculus forkhead box S1 (Foxs1), mRNA.
Lurap1l	chr4:80910685-80954301	Ad-Luc-MEF-C1_Ad-Luc-MEF-C2_Ad-Luc-MEF-C3	Ad-Cre-MEF-1_Ad-Cre-MEF-2_Ad-Cre-MEF-3	OK	29.1564	19.0055	-0.617396	1.5341	-4.00781	5e-05	8.95778e-05	yes	Lurap1l	RP24-318C20.1	1110029A09Rik|AV077978|AV175137|D4Bwg0951e|WI-13707|bM350F23.1	MGI:MGI:106510	leucine rich adaptor protein 1-like	protein-coding	Lurap1l	leucine rich adaptor protein 1-like	amplimer WI-13707, mouse homolog	NM_026821	NM_026821	Mus musculus leucine rich adaptor protein 1-like (Lurap1l), mRNA.
Ifnar1	chr16:91485214-91510522	Ad-Luc-MEF-C1_Ad-Luc-MEF-C2_Ad-Luc-MEF-C3	Ad-Cre-MEF-1_Ad-Cre-MEF-2_Ad-Cre-MEF-3	OK	19.3679	12.6159	-0.618424	1.5352	-4.42205	5e-05	8.95778e-05	yes	Ifnar1	-	CD118|Ifar|Ifnar|Ifrc|Infar	MGI:MGI:107658	interferon (alpha and beta) receptor 1	protein-coding	Ifnar1	interferon (alpha and beta) receptor 1	IFN-R-1|IFN-alpha/beta receptor 1|IFN-alpha/betaR|INF-a receptor|interferon alpha/beta receptor 1|interferon-alpha/beta receptor 1|type I interferon receptor 1	AK157555//BC043935//NM_010508	-//NM_010508	Mus musculus interferon (alpha and beta) receptor 1 (Ifnar1), mRNA.
Tspan5	chr3:138742194-138904424	Ad-Luc-MEF-C1_Ad-Luc-MEF-C2_Ad-Luc-MEF-C3	Ad-Cre-MEF-1_Ad-Cre-MEF-2_Ad-Cre-MEF-3	OK	15.6174	10.1702	-0.618806	1.5356	-4.11029	5e-05	8.95778e-05	yes	Tspan5	-	2810455A09Rik|4930505M03Rik|NET-4|Tm4sf9	MGI:MGI:1928096|Ensembl:ENSMUSG00000028152|Vega:OTTMUSG00000029602	tetraspanin 5	protein-coding	Tspan5	tetraspanin 5	tetraspan NET-4|tetraspanin Tspan-5|tetraspanin-5|transmembrane 4 superfamily member 9	BC046784//NM_019571	-//NM_019571	Mus musculus tetraspanin 5 (Tspan5), mRNA.
Pak3	chrX:143518590-143797796	Ad-Luc-MEF-C1_Ad-Luc-MEF-C2_Ad-Luc-MEF-C3	Ad-Cre-MEF-1_Ad-Cre-MEF-2_Ad-Cre-MEF-3	OK	4.18819	2.7271	-0.618959	1.53577	-4.58931	5e-05	8.95778e-05	yes	Pak3	RP23-45O6.1	PAK-3|Pak65alpha|Pak65beta|Stk4	MGI:MGI:1339656|Ensembl:ENSMUSG00000031284|Vega:OTTMUSG00000018957	p21 protein (Cdc42/Rac)-activated kinase 3	protein-coding	Pak3	p21 protein (Cdc42/Rac)-activated kinase 3	CDC42/RAC effector kinase PAK-B|beta-PAK|p21-activated kinase 3|serine/threonine-protein kinase PAK 3	NM_001195046//NM_001195047//NM_001195048//NM_001195049//NM_008778	NM_001195046//NM_001195047//NM_001195048//NM_001195049//NM_008778	Mus musculus p21 protein (Cdc42/Rac)-activated kinase 3 (Pak3), transcript variant 1, mRNA.//Mus musculus p21 protein (Cdc42/Rac)-activated kinase 3 (Pak3), transcript variant 2, mRNA.//Mus musculus p21 protein (Cdc42/Rac)-activated kinase 3 (Pak3), transcript variant 3, mRNA.//Mus musculus p21 protein (Cdc42/Rac)-activated kinase 3 (Pak3), transcript variant 4, mRNA.//Mus musculus p21 protein (C…
Stat3	chr11:100886809-100939511	Ad-Luc-MEF-C1_Ad-Luc-MEF-C2_Ad-Luc-MEF-C3	Ad-Cre-MEF-1_Ad-Cre-MEF-2_Ad-Cre-MEF-3	OK	60.5948	39.4529	-0.619063	1.53588	-4.25117	5e-05	8.95778e-05	yes	Stat3	RP23-279L23.5	1110034C02Rik|AW109958|Aprf	MGI:MGI:103038|Ensembl:ENSMUSG00000004040|Vega:OTTMUSG00000002128	signal transducer and activator of transcription 3	protein-coding	Stat3	signal transducer and activator of transcription 3	acute phase response factor|acute-phase response factor	NM_011486//NM_213659//NM_213660	NM_011486//NM_213659//NM_213660	Mus musculus signal transducer and activator of transcription 3 (Stat3), transcript variant 1, mRNA.//Mus musculus signal transducer and activator of transcription 3 (Stat3), transcript variant 2, mRNA.//Mus musculus signal transducer and activator of transcription 3 (Stat3), transcript variant 3, mRNA.
Nipal4	chr11:46148154-46166359	Ad-Luc-MEF-C1_Ad-Luc-MEF-C2_Ad-Luc-MEF-C3	Ad-Cre-MEF-1_Ad-Cre-MEF-2_Ad-Cre-MEF-3	OK	2.09472	1.36353	-0.619411	1.53625	-3.09828	5e-05	8.95778e-05	yes	Nipal4	RP23-29H5.5	9530066K23Rik	MGI:MGI:2444671|Ensembl:ENSMUSG00000020411|Vega:OTTMUSG00000005489	NIPA-like domain containing 4	protein-coding	Nipal4	NIPA-like domain containing 4	NIPA-like protein 4|ichthyin|magnesium transporter NIPA4|non-imprinted in Prader-Willi/Angelman syndrome region protein 4 homolog	NM_172524	NM_172524	Mus musculus NIPA-like domain containing 4 (Nipal4), mRNA.
Sh3rf3	chr10:58813358-59138916	Ad-Luc-MEF-C1_Ad-Luc-MEF-C2_Ad-Luc-MEF-C3	Ad-Cre-MEF-1_Ad-Cre-MEF-2_Ad-Cre-MEF-3	OK	2.83027	1.84107	-0.620395	1.5373	-3.5525800000000003	5e-05	8.95778e-05	yes	Sh3rf3	-	4831416G18Rik|Igfbp5-ip|Sh3md4|Sh3rf31	MGI:MGI:2444637|Ensembl:ENSMUSG00000037990|Vega:OTTMUSG00000033616	SH3 domain containing ring finger 3	protein-coding	Sh3rf3	SH3 domain containing ring finger 3	SH3 domain-containing RING finger protein 3|SH3 multiple domains 4|SH3 multiple domains protein 4|insulin-like growth factor binding protein 5 interacting protein|plenty of SH3s 2	AK132983//AK133071//NM_172788	NM_172788	Mus musculus SH3 domain containing ring finger 3 (Sh3rf3), mRNA.
Ptgis	chr2:167203195-167240537	Ad-Luc-MEF-C1_Ad-Luc-MEF-C2_Ad-Luc-MEF-C3	Ad-Cre-MEF-1_Ad-Cre-MEF-2_Ad-Cre-MEF-3	OK	18.6121	12.1046	-0.620685	1.53761	-3.8730900000000004	5e-05	8.95778e-05	yes	Ptgis	RP23-105M23.1	Cyp8|Cyp8a1|Pgis	MGI:MGI:1097156|Ensembl:ENSMUSG00000017969|Vega:OTTMUSG00000001169	prostaglandin I2 (prostacyclin) synthase	protein-coding	Ptgis	prostaglandin I2 (prostacyclin) synthase	prostacyclin synthase	NM_008968	NM_008968	Mus musculus prostaglandin I2 (prostacyclin) synthase (Ptgis), mRNA.
Yif1a	chr19:5088537-5098418	Ad-Luc-MEF-C1_Ad-Luc-MEF-C2_Ad-Luc-MEF-C3	Ad-Cre-MEF-1_Ad-Cre-MEF-2_Ad-Cre-MEF-3	OK	41.1037	26.7237	-0.621148	1.5381	-3.9899199999999997	5e-05	8.95778e-05	yes	Yif1a	-	5330422J23Rik|54TM|Yif1|Yif1p	MGI:MGI:1915340|Ensembl:ENSMUSG00000024875	Yip1 interacting factor homolog A (S. cerevisiae)	protein-coding	Yif1a	Yip1 interacting factor homolog A (S. cerevisiae)	Yip1p-interacting factor|protein YIF1A|putative transmembrane protein; homolog of yeast Golgi membrane protein Yif1p (Yip1p-interacting factor)	NM_026553	NM_026553	Mus musculus Yip1 interacting factor homolog A (S. cerevisiae) (Yif1a), mRNA.
Isyna1	chr8:70594480-70597290	Ad-Luc-MEF-C1_Ad-Luc-MEF-C2_Ad-Luc-MEF-C3	Ad-Cre-MEF-1_Ad-Cre-MEF-2_Ad-Cre-MEF-3	OK	16.8036	10.9187	-0.621969	1.53897	-3.88628	5e-05	8.95778e-05	yes	Isyna1	-	1300017C10Rik|AU018670	MGI:MGI:1919030|Ensembl:ENSMUSG00000019139	myo-inositol 1-phosphate synthase A1	protein-coding	Isyna1	myo-inositol 1-phosphate synthase A1	IPS 1|MI-1-P synthase|MIP synthase|inositol-3-phosphate synthase 1|myo-inositol-1-phosphate synthase	AK137089//NM_023627	-//NM_023627	Mus musculus myo-inositol 1-phosphate synthase A1 (Isyna1), mRNA.
Fam171b	chr2:83812727-83881358	Ad-Luc-MEF-C1_Ad-Luc-MEF-C2_Ad-Luc-MEF-C3	Ad-Cre-MEF-1_Ad-Cre-MEF-2_Ad-Cre-MEF-3	OK	3.82512	2.48493	-0.6223	1.53933	-3.62037	5e-05	8.95778e-05	yes	Fam171b	RP23-141N19.4	D430039N05Rik	MGI:MGI:2444579|Ensembl:ENSMUSG00000048388|Vega:OTTMUSG00000013394	family with sequence similarity 171, member B	protein-coding	Fam171b	family with sequence similarity 171, member B	protein FAM171B	NM_175514	NM_175514	Mus musculus family with sequence similarity 171, member B (Fam171b), mRNA.
Csrp1	chr1:135729196-135752229	Ad-Luc-MEF-C1_Ad-Luc-MEF-C2_Ad-Luc-MEF-C3	Ad-Cre-MEF-1_Ad-Cre-MEF-2_Ad-Cre-MEF-3	OK	153.993	100.025	-0.622504	1.53955	-4.318219999999999	5e-05	8.95778e-05	yes	Csrp1	-	AA408841|AA959891|AW545626|CRP1|Csrp	MGI:MGI:88549|Ensembl:ENSMUSG00000026421|Vega:OTTMUSG00000021802	cysteine and glycine-rich protein 1	protein-coding	Csrp1	cysteine and glycine-rich protein 1	CRP|cysteine rich protein 1|cysteine-rich protein 1	NM_007791	NM_007791	Mus musculus cysteine and glycine-rich protein 1 (Csrp1), mRNA.
Vcam1	chr3:116110019-116129688	Ad-Luc-MEF-C1_Ad-Luc-MEF-C2_Ad-Luc-MEF-C3	Ad-Cre-MEF-1_Ad-Cre-MEF-2_Ad-Cre-MEF-3	OK	187.604	121.844	-0.622655	1.53971	-4.1100699999999994	5e-05	8.95778e-05	yes	Vcam1	-	CD106|Vcam-1	MGI:MGI:98926|Ensembl:ENSMUSG00000027962	vascular cell adhesion molecule 1	protein-coding	Vcam1	vascular cell adhesion molecule 1	V-CAM 1|vascular cell adhesion protein 1	AK016465//NM_011693	NM_011693	Mus musculus vascular cell adhesion molecule 1 (Vcam1), mRNA.
Creld2	chr15:88819645-88826681	Ad-Luc-MEF-C1_Ad-Luc-MEF-C2_Ad-Luc-MEF-C3	Ad-Cre-MEF-1_Ad-Cre-MEF-2_Ad-Cre-MEF-3	OK	57.5978	37.4066	-0.622721	1.53978	-4.3849599999999995	5e-05	8.95778e-05	yes	Creld2	-	5730592L21Rik|C85758	MGI:MGI:1923987|Ensembl:ENSMUSG00000023272	cysteine-rich with EGF-like domains 2	protein-coding	Creld2	cysteine-rich with EGF-like domains 2	cysteine-rich with EGF-like domain protein 2	NM_029720	NM_029720	Mus musculus cysteine-rich with EGF-like domains 2 (Creld2), mRNA.
Zfp36l1	chr12:80107759-80113013	Ad-Luc-MEF-C1_Ad-Luc-MEF-C2_Ad-Luc-MEF-C3	Ad-Cre-MEF-1_Ad-Cre-MEF-2_Ad-Cre-MEF-3	OK	80.2003	52.0426	-0.623915	1.54105	-4.41223	5e-05	8.95778e-05	yes	Zfp36l1	-	AW742437|AW743212|Berg36|Brf1|D530020L18Rik|ERF1|TIS11b|cMG1	MGI:MGI:107946|Ensembl:ENSMUSG00000021127	zinc finger protein 36, C3H type-like 1	protein-coding	Zfp36l1	zinc finger protein 36, C3H type-like 1	butyrate response factor 1|zinc finger protein 36, C3H1 type-like 1	NM_007564	NM_007564	Mus musculus zinc finger protein 36, C3H type-like 1 (Zfp36l1), mRNA.
Dnaaf3	chr7:4522956-4532442	Ad-Luc-MEF-C1_Ad-Luc-MEF-C2_Ad-Luc-MEF-C3	Ad-Cre-MEF-1_Ad-Cre-MEF-2_Ad-Cre-MEF-3	OK	2.14331	1.39069	-0.62404	1.54118	-2.467	0.0002	0.000344465	yes	Dnaaf3	-	6030429G01Rik|b2b1739Clo	MGI:MGI:3588207|Ensembl:ENSMUSG00000055809|Vega:OTTMUSG00000027090	dynein, axonemal assembly factor 3	protein-coding	Dnaaf3	dynein, axonemal assembly factor 3	UPF0470 protein C19orf51 homolog|dynein assembly factor 3, axonemal	NM_001033548	NM_001033548	Mus musculus dynein, axonemal assembly factor 3 (Dnaaf3), mRNA.
Pacs1	chr19:5133684-5273119	Ad-Luc-MEF-C1_Ad-Luc-MEF-C2_Ad-Luc-MEF-C3	Ad-Cre-MEF-1_Ad-Cre-MEF-2_Ad-Cre-MEF-3	OK	7.23844	4.69462	-0.62467	1.54186	-3.9585199999999996	5e-05	8.95778e-05	yes	Pacs1	-	AI325977	MGI:MGI:1277113|Ensembl:ENSMUSG00000024855	phosphofurin acidic cluster sorting protein 1	protein-coding	Pacs1	phosphofurin acidic cluster sorting protein 1	PACS-1|cytosolic sorting protein PACS-1	AK154563//AK164770//AK171969//NM_153129	-//NM_153129	Mus musculus phosphofurin acidic cluster sorting protein 1 (Pacs1), mRNA.
Slc22a15	chr3:101855770-101924453	Ad-Luc-MEF-C1_Ad-Luc-MEF-C2_Ad-Luc-MEF-C3	Ad-Cre-MEF-1_Ad-Cre-MEF-2_Ad-Cre-MEF-3	OK	1.11733	0.724354	-0.625289	1.54252	-3.23855	5e-05	8.95778e-05	yes	Slc22a15	-	2610034P21Rik|4930477M19|A530052I06Rik|BB219042	MGI:MGI:3607704	solute carrier family 22 (organic anion/cation transporter), member 15	protein-coding	Slc22a15	solute carrier family 22 (organic anion/cation transporter), member 15	solute carrier family 22 (organic cation transporter), member 15|solute carrier family 22 member 15	AK011679//AK029695//NM_001039371	-//NM_001039371	Mus musculus solute carrier family 22 (organic anion/cation transporter), member 15 (Slc22a15), mRNA.
Kcnf1	chr12:17172099-17176888	Ad-Luc-MEF-C1_Ad-Luc-MEF-C2_Ad-Luc-MEF-C3	Ad-Cre-MEF-1_Ad-Cre-MEF-2_Ad-Cre-MEF-3	OK	1.64447	1.06538	-0.626255	1.54355	-3.1548599999999998	5e-05	8.95778e-05	yes	Kcnf1//Kcnj2	-//RP23-408D5.1	Gm1182|Kv5.1//IRK1|Kcnf1|Kir2.1	MGI:MGI:104744|Ensembl:ENSMUSG00000041695|Vega:OTTMUSG00000003324//MGI:MGI:2687399|Ensembl:ENSMUSG00000051726|Vega:OTTMUSG00000037668	potassium inwardly-rectifying channel, subfamily J, member 2//potassium voltage-gated channel, subfamily F, member 1	protein-coding	Kcnf1//Kcnj2	potassium inwardly-rectifying channel, subfamily J, member 2//potassium voltage-gated channel, subfamily F, member 1	IRK-1|inward rectifier K(+) channel Kir2.1|inward rectifier potassium channel 2|potassium channel, inwardly rectifying subfamily J member 2//potassium voltage-gated channel subfamily F member 1|voltage-gated potassium channel subunit Kv5.1	NM_201531	NM_201531	Mus musculus potassium voltage-gated channel, subfamily F, member 1 (Kcnf1), mRNA.
Dnajb4	chr3:152183870-152210083	Ad-Luc-MEF-C1_Ad-Luc-MEF-C2_Ad-Luc-MEF-C3	Ad-Cre-MEF-1_Ad-Cre-MEF-2_Ad-Cre-MEF-3	OK	20.1541	13.0544	-0.626537	1.54385	-4.64217	5e-05	8.95778e-05	yes	Dnajb4	-	1700029A20Rik|2010306G19Rik|5730460G06Rik	MGI:MGI:1914285|Ensembl:ENSMUSG00000028035|Vega:OTTMUSG00000032864	DnaJ (Hsp40) homolog, subfamily B, member 4	protein-coding	Dnajb4	DnaJ (Hsp40) homolog, subfamily B, member 4	dnaJ homolog subfamily B member 4	NM_025926//NM_027287	NM_025926//NM_027287	Mus musculus DnaJ (Hsp40) homolog, subfamily B, member 4 (Dnajb4), transcript variant 1, mRNA.//Mus musculus DnaJ (Hsp40) homolog, subfamily B, member 4 (Dnajb4), transcript variant 2, mRNA.
Naalad2	chr9:18323020-18385928	Ad-Luc-MEF-C1_Ad-Luc-MEF-C2_Ad-Luc-MEF-C3	Ad-Cre-MEF-1_Ad-Cre-MEF-2_Ad-Cre-MEF-3	OK	2.44197	1.58115	-0.627071	1.54443	-3.28413	5e-05	8.95778e-05	yes	Naalad2	-	2700022G20Rik|D9Ertd285e|Folh1b|GCP3|GCPIII|NAADALASE2|NAALADASE2	MGI:MGI:1919810|Ensembl:ENSMUSG00000043943|Vega:OTTMUSG00000036485	N-acetylated alpha-linked acidic dipeptidase 2	protein-coding	Naalad2	N-acetylated alpha-linked acidic dipeptidase 2	N-acetylaspartylglutamate peptidase II|N-acetylated-alpha-linked acidic dipeptidase 2|N-acetylated-alpha-linked acidic dipeptidase II|NAAG-peptidase II|NAALADase II|glutamate carboxypeptidase III	AK133611//AK161457//NM_028279	NM_028279	Mus musculus N-acetylated alpha-linked acidic dipeptidase 2 (Naalad2), mRNA.
Stt3a	chr9:36732412-36767578	Ad-Luc-MEF-C1_Ad-Luc-MEF-C2_Ad-Luc-MEF-C3	Ad-Cre-MEF-1_Ad-Cre-MEF-2_Ad-Cre-MEF-3	OK	232.674	150.639	-0.627215	1.54458	-4.19616	5e-05	8.95778e-05	yes	Stt3a	-	AA408947|BB081708|Itm1	MGI:MGI:105124|Ensembl:ENSMUSG00000032116|Vega:OTTMUSG00000031806	STT3, subunit of the oligosaccharyltransferase complex, homolog A (S. cerevisiae)	protein-coding	Stt3a	STT3, subunit of the oligosaccharyltransferase complex, homolog A (S. cerevisiae)	B5|STT3-A|dolichyl-diphosphooligosaccharide--protein glycosyltransferase subunit STT3A|integral membrane protein 1|intergral membrane protein 1|oligosaccharyl transferase subunit STT3A	NM_008408	NM_008408	Mus musculus STT3, subunit of the oligosaccharyltransferase complex, homolog A (S. cerevisiae) (Stt3a), mRNA.
Thbs2	chr17:14665499-14694262	Ad-Luc-MEF-C1_Ad-Luc-MEF-C2_Ad-Luc-MEF-C3	Ad-Cre-MEF-1_Ad-Cre-MEF-2_Ad-Cre-MEF-3	OK	783.682	507.356	-0.62727	1.54464	-2.62787	5e-05	8.95778e-05	yes	Thbs2	-	TSP2|Thbs-2	MGI:MGI:98738|Ensembl:ENSMUSG00000023885	thrombospondin 2	protein-coding	Thbs2	thrombospondin 2	thrombospondin-2	NM_011581	NM_011581	Mus musculus thrombospondin 2 (Thbs2), mRNA.
Ammecr1	chrX:142853473-142966728	Ad-Luc-MEF-C1_Ad-Luc-MEF-C2_Ad-Luc-MEF-C3	Ad-Cre-MEF-1_Ad-Cre-MEF-2_Ad-Cre-MEF-3	OK	7.43693	4.81441	-0.627348	1.54472	-4.38813	5e-05	8.95778e-05	yes	Ammecr1	RP23-340M18.4	6230420G18Rik	MGI:MGI:1860206	Alport syndrome, mental retardation, midface hypoplasia and elliptocytosis chromosomal region gene 1	protein-coding	Ammecr1	Alport syndrome, mental retardation, midface hypoplasia and elliptocytosis chromosomal region gene 1	AMME syndrome candidate gene 1 protein homolog|Alport syndrome, mental retardation, midface hypoplasia and elliptocytosis chromosomal region gene 1 homolog	AK018092//NM_019496	-//NM_019496	Mus musculus 11 days embryo head cDNA, RIKEN full-length enriched library, clone:6230420G18 product:Alport syndrome, mental retardation, midface hypoplasia and elliptocytosis chromosomal region gene 1 homolog (human), full insert sequence.//Mus musculus Alport syndrome, mental retardation, midface hypoplasia and elliptocytosis chromosomal region gene 1 (Ammecr1), mRNA.
Arhgap28	chr17:67842707-68004108	Ad-Luc-MEF-C1_Ad-Luc-MEF-C2_Ad-Luc-MEF-C3	Ad-Cre-MEF-1_Ad-Cre-MEF-2_Ad-Cre-MEF-3	OK	6.57412	4.25195	-0.628673	1.54614	-4.07281	5e-05	8.95778e-05	yes	Arhgap28	-	AU044757|AW550892|E130310N06	MGI:MGI:2147003|Ensembl:ENSMUSG00000024043|Vega:OTTMUSG00000035732	Rho GTPase activating protein 28	protein-coding	Arhgap28	Rho GTPase activating protein 28	rho GTPase-activating protein 28|rho-type GTPase-activating protein 28	AK133720//NM_172964	NM_172964	Mus musculus Rho GTPase activating protein 28 (Arhgap28), mRNA.
Oas1c	chr5:120800198-120812514	Ad-Luc-MEF-C1_Ad-Luc-MEF-C2_Ad-Luc-MEF-C3	Ad-Cre-MEF-1_Ad-Cre-MEF-2_Ad-Cre-MEF-3	OK	2.10193	1.35901	-0.629159	1.54666	-2.55419	5e-05	8.95778e-05	yes	Oas1c	-	Oasl2|Oasl5	MGI:MGI:2149633|Ensembl:ENSMUSG00000001166|Vega:OTTMUSG00000026817	2'-5' oligoadenylate synthetase 1C	protein-coding	Oas1c	2'-5' oligoadenylate synthetase 1C	2'-5' oligoadenylate synthetase-like 2	NM_033541	NM_033541	Mus musculus 2'-5' oligoadenylate synthetase 1C (Oas1c), mRNA.
Atp7a	chrX:106027223-106128160	Ad-Luc-MEF-C1_Ad-Luc-MEF-C2_Ad-Luc-MEF-C3	Ad-Cre-MEF-1_Ad-Cre-MEF-2_Ad-Cre-MEF-3	OK	12.3965	8.01443	-0.629261	1.54677	-4.89326	5e-05	8.95778e-05	yes	Atp7a//Atp7b	-//RP23-186F4.3	Atp7a|WND|tx//MNK	MGI:MGI:103297|Ensembl:ENSMUSG00000006567|Vega:OTTMUSG00000020833//MGI:MGI:99400	ATPase, Cu++ transporting, alpha polypeptide//ATPase, Cu++ transporting, beta polypeptide	protein-coding	Atp7a//Atp7b	ATPase, Cu++ transporting, alpha polypeptide//ATPase, Cu++ transporting, beta polypeptide	Menkes protein|copper pump 1|copper-transporting ATPase 1|menkes disease-associated protein homolog//Wilson protein|copper pump 2|copper-transporting ATPase 2|toxic milk|wilson disease-associated protein homolog	NM_001109757//NM_009726	NM_001109757//NM_009726	Mus musculus ATPase, Cu++ transporting, alpha polypeptide (Atp7a), transcript variant 1, mRNA.//Mus musculus ATPase, Cu++ transporting, alpha polypeptide (Atp7a), transcript variant 2, mRNA.
Pkd1	chr17:24549949-24632627	Ad-Luc-MEF-C1_Ad-Luc-MEF-C2_Ad-Luc-MEF-C3	Ad-Cre-MEF-1_Ad-Cre-MEF-2_Ad-Cre-MEF-3	OK	18.7627	12.1283	-0.62949	1.54702	-3.10583	5e-05	8.95778e-05	yes	Pkd1	-	PC1|mFLJ00285	MGI:MGI:97603|Ensembl:ENSMUSG00000032855	polycystic kidney disease 1 homolog	protein-coding	Pkd1	polycystic kidney disease 1 homolog	autosomal dominant polycystic kidney disease 1 protein homolog|polycystic kidney disease 1 homolog; polycystin-1|polycystin 1|polycystin-1	AK147429//AK202858//AK220312//NM_013630	-//NM_013630	Mus musculus polycystic kidney disease 1 homolog (Pkd1), mRNA.
Cdk5	chr5:24418241-24423530	Ad-Luc-MEF-C1_Ad-Luc-MEF-C2_Ad-Luc-MEF-C3	Ad-Cre-MEF-1_Ad-Cre-MEF-2_Ad-Cre-MEF-3	OK	20.9772	13.5584	-0.629635	1.54717	-4.11454	5e-05	8.95778e-05	yes	Cdk5	-	AW048668|Crk6	MGI:MGI:101765|Ensembl:ENSMUSG00000028969	cyclin-dependent kinase 5	protein-coding	Cdk5	cyclin-dependent kinase 5	CR6 protein kinase|TPKII catalytic subunit|cell division protein kinase 5|cyclin-dependent-like kinase 5|serine/threonine-protein kinase PSSALRE|tau protein kinase II catalytic subunit	NM_007668	NM_007668	Mus musculus cyclin-dependent kinase 5 (Cdk5), mRNA.
Aldh4a1	chr4:139622893-139649691	Ad-Luc-MEF-C1_Ad-Luc-MEF-C2_Ad-Luc-MEF-C3	Ad-Cre-MEF-1_Ad-Cre-MEF-2_Ad-Cre-MEF-3	OK	13.7146	8.86408	-0.62967	1.54721	-4.23261	5e-05	8.95778e-05	yes	Aldh4a1	RP23-334I5.1	A930035F14Rik|Ahd-1|Ahd1|Aldh4|Aldh5a1|E330022C09|P5cd|P5cdh|P5cdhl|P5cdhs|Ssdh1	MGI:MGI:2443883|Ensembl:ENSMUSG00000028737|Vega:OTTMUSG00000010054	aldehyde dehydrogenase 4 family, member A1	protein-coding	Aldh4a1	aldehyde dehydrogenase 4 family, member A1	L-glutamate gamma-semialdehyde dehydrogenase|P5C dehydrogenase|aldehyde dehydrogenase family 4 member A1|delta-1-pyrroline-5-carboxylate dehydrogenase, mitochondrial	NM_175438	NM_175438	Mus musculus aldehyde dehydrogenase 4 family, member A1 (Aldh4a1), mRNA.
Fbxl21	chr13:56522507-56537786	Ad-Luc-MEF-C1_Ad-Luc-MEF-C2_Ad-Luc-MEF-C3	Ad-Cre-MEF-1_Ad-Cre-MEF-2_Ad-Cre-MEF-3	OK	1.0572	0.68281	-0.630692	1.54831	-1.77575	0.00395	0.00608052	yes	Fbxl21	-	D630045D17Rik|FBL3B|FBXL3B|Psttm	MGI:MGI:2442921|Ensembl:ENSMUSG00000035509|Vega:OTTMUSG00000027710	F-box and leucine-rich repeat protein 21	protein-coding	Fbxl21	F-box and leucine-rich repeat protein 21	F-box and leucine-rich repeat protein 3B|F-box/LRR-repeat protein 21|F-box/LRR-repeat protein 3B	AK035290//AK046196//AK079800//EU770600//NM_178674	-//NM_178674	Mus musculus F-box and leucine-rich repeat protein 21 (Fbxl21), mRNA.
Casp4	chr9:5308859-5336791	Ad-Luc-MEF-C1_Ad-Luc-MEF-C2_Ad-Luc-MEF-C3	Ad-Cre-MEF-1_Ad-Cre-MEF-2_Ad-Cre-MEF-3	OK	30.0034	19.3757	-0.630878	1.54851	-4.255719999999999	5e-05	8.95778e-05	yes	Casp4	-	Casp11|Caspl|ich-3	MGI:MGI:107700|Ensembl:ENSMUSG00000033538|Vega:OTTMUSG00000033830	caspase 4, apoptosis-related cysteine peptidase	protein-coding	Casp4	caspase 4, apoptosis-related cysteine peptidase	CASP-11|CASP-4|caspase 11, apoptosis-related cysteine peptidase|caspase 11, apoptosis-related cysteine protease|caspase 4, apoptosis-related cysteine protease|caspase-11 short form splicing|caspase-4|protease ICH-3	AB480706//AK078836//AK138730//NM_007609	-//NM_007609	Mus musculus caspase 4, apoptosis-related cysteine peptidase (Casp4), mRNA.
Ecscr	chr18:35713088-35721491	Ad-Luc-MEF-C1_Ad-Luc-MEF-C2_Ad-Luc-MEF-C3	Ad-Cre-MEF-1_Ad-Cre-MEF-2_Ad-Cre-MEF-3	OK	26.2292	16.9275	-0.631805	1.5495	-3.9211	5e-05	8.95778e-05	yes	Ecscr	-	1110006O17Rik|ARIA	MGI:MGI:1915795|Ensembl:ENSMUSG00000073599|Vega:OTTMUSG00000033150	endothelial cell surface expressed chemotaxis and apoptosis regulator	protein-coding	Ecscr	endothelial cell surface expressed chemotaxis and apoptosis regulator	apoptosis regulator through modulating IAP expression|endothelial cell-specific chemotaxis regulator|endothelial cell-specific molecule 2	EU025067//NM_001033141	NM_001033141	Mus musculus endothelial cell surface expressed chemotaxis and apoptosis regulator (Ecscr), mRNA.
Shisa4	chr1:135371455-135375063	Ad-Luc-MEF-C1_Ad-Luc-MEF-C2_Ad-Luc-MEF-C3	Ad-Cre-MEF-1_Ad-Cre-MEF-2_Ad-Cre-MEF-3	OK	30.9232	19.9542	-0.631997	1.54971	-4.0845199999999995	5e-05	8.95778e-05	yes	Shisa4	-	9330132O05Rik|Tmem58|mShisa4	MGI:MGI:1924802|Ensembl:ENSMUSG00000041889|Vega:OTTMUSG00000026808	shisa family member 4	protein-coding	Shisa4	shisa family member 4	protein shisa-4|shisa homolog 4|transmembrane protein 58	AK020369//NM_175259	NM_175259	Mus musculus shisa homolog 4 (Xenopus laevis) (Shisa4), mRNA.
Plekha4	chr7:45526329-45554229	Ad-Luc-MEF-C1_Ad-Luc-MEF-C2_Ad-Luc-MEF-C3	Ad-Cre-MEF-1_Ad-Cre-MEF-2_Ad-Cre-MEF-3	OK	9.28984	5.99443	-0.632031	1.54975	-4.14614	5e-05	8.95778e-05	yes	Plekha4	-	2410005C22Rik|C88169|Pepp1	MGI:MGI:1916467|Ensembl:ENSMUSG00000040428|Vega:OTTMUSG00000029145	pleckstrin homology domain containing, family A (phosphoinositide binding specific) member 4	protein-coding	Plekha4	pleckstrin homology domain containing, family A (phosphoinositide binding specific) member 4	PEPP-1|PH domain-containing family A member 4|phosphoinositol 3-phosphate binding protein-1|phosphoinositol 3-phosphate-binding protein 1|pleckstrin homology domain-containing family A member 4|pleckstrin homology domain-containing, family A member 4	AK088969//BC021387//BC024961//BC030731//NM_148927	-//NM_148927	Mus musculus pleckstrin homology domain containing, family A (phosphoinositide binding specific) member 4 (Plekha4), mRNA.
Sdc4	chr2:164424246-164443188	Ad-Luc-MEF-C1_Ad-Luc-MEF-C2_Ad-Luc-MEF-C3	Ad-Cre-MEF-1_Ad-Cre-MEF-2_Ad-Cre-MEF-3	OK	85.824	55.375	-0.632146	1.54987	-4.37999	5e-05	8.95778e-05	yes	Sdc4	RP23-462O16.6	AA959608|AW108331|Synd4|ryudocan|syndecan-4	MGI:MGI:1349164|Ensembl:ENSMUSG00000017009|Vega:OTTMUSG00000001157	syndecan 4	protein-coding	Sdc4	syndecan 4	ryudocan core protein|syndecan-4	NM_011521	NM_011521	Mus musculus syndecan 4 (Sdc4), mRNA.
Fam174b	chr7:73740306-73776919	Ad-Luc-MEF-C1_Ad-Luc-MEF-C2_Ad-Luc-MEF-C3	Ad-Cre-MEF-1_Ad-Cre-MEF-2_Ad-Cre-MEF-3	OK	3.50816	2.26223	-0.632969	1.55075	-3.27189	5e-05	8.95778e-05	yes	Fam174b	-	-	MGI:MGI:3698178|Ensembl:ENSMUSG00000078670	family with sequence similarity 174, member B	protein-coding	Fam174b	family with sequence similarity 174, member B	membrane protein FAM174B	NM_001162532	NM_001162532	Mus musculus family with sequence similarity 174, member B (Fam174b), mRNA.
Anxa8	chr14:34051129-34102754	Ad-Luc-MEF-C1_Ad-Luc-MEF-C2_Ad-Luc-MEF-C3	Ad-Cre-MEF-1_Ad-Cre-MEF-2_Ad-Cre-MEF-3	OK	31.3054	20.1834	-0.633242	1.55105	-4.22962	5e-05	8.95778e-05	yes	Anxa8	-	AI466995|Anx8	MGI:MGI:1201374|Ensembl:ENSMUSG00000021950|Vega:OTTMUSG00000027916	annexin A8	protein-coding	Anxa8	annexin A8	annexin 8|annexin VIII	NM_001281845//NM_013473	NM_001281845//NM_013473	Mus musculus annexin A8 (Anxa8), transcript variant 1, mRNA.//Mus musculus annexin A8 (Anxa8), transcript variant 2, mRNA.
Zfp383	chr7:29908516-29916813	Ad-Luc-MEF-C1_Ad-Luc-MEF-C2_Ad-Luc-MEF-C3	Ad-Cre-MEF-1_Ad-Cre-MEF-2_Ad-Cre-MEF-3	OK	3.62963	2.34003	-0.633295	1.5511	-3.4811900000000002	5e-05	8.95778e-05	yes	Zfp383	-	1110003H10Rik	MGI:MGI:1920979|Ensembl:ENSMUSG00000099689|Vega:OTTMUSG00000048224	zinc finger protein 383	protein-coding	Zfp383	zinc finger protein 383	-	BC064456//NM_001243908	NM_001243908	Mus musculus zinc finger protein 383 (Zfp383), mRNA.
Mbtps1	chr8:119508151-119558761	Ad-Luc-MEF-C1_Ad-Luc-MEF-C2_Ad-Luc-MEF-C3	Ad-Cre-MEF-1_Ad-Cre-MEF-2_Ad-Cre-MEF-3	OK	79.945	51.5343	-0.633475	1.5513	-4.27671	5e-05	8.95778e-05	yes	Mbtps1	-	0610038M03Rik|AV003995|S1P|SKI-1|Ski1|mKIAA0091	MGI:MGI:1927235|Ensembl:ENSMUSG00000031835	membrane-bound transcription factor peptidase, site 1	protein-coding	Mbtps1	membrane-bound transcription factor peptidase, site 1	S1P endopeptidase|endopeptidase S1P|membrane-bound transcription factor protease, site 1|membrane-bound transcription factor site-1 protease|site-1 protease|sterol-regulated luminal protease|subtilisin/kexin isozyme 1|subtilisin/kexin isozyme SKI-1|subtilisin/kexin isozyme-1	AK147336//NM_001167910//NM_019709	-//NM_001167910//NM_019709	Mus musculus membrane-bound transcription factor peptidase, site 1 (Mbtps1), transcript variant 1, mRNA.//Mus musculus membrane-bound transcription factor peptidase, site 1 (Mbtps1), transcript variant 2, mRNA.
Elovl5	chr9:77917364-77984519	Ad-Luc-MEF-C1_Ad-Luc-MEF-C2_Ad-Luc-MEF-C3	Ad-Cre-MEF-1_Ad-Cre-MEF-2_Ad-Cre-MEF-3	OK	47.1118	30.366	-0.633632	1.55147	-4.8011	5e-05	8.95778e-05	yes	Elovl5	-	1110059L23Rik|AI747313|AU043003|HELO1	MGI:MGI:1916051|Ensembl:ENSMUSG00000032349|Vega:OTTMUSG00000022986	ELOVL family member 5, elongation of long chain fatty acids (yeast)	protein-coding	Elovl5	ELOVL family member 5, elongation of long chain fatty acids (yeast)	3-keto acyl-CoA synthase Elovl5|ELOVL FA elongase 5|ELOVL fatty acid elongase 5|elongation of very long chain fatty acids protein 5|fatty acid elongase 1|homolog of yeast long chain polyunsaturated fatty acid elongation enzyme|very-long-chain 3-oxoacyl-CoA synthase 5	NM_134255	NM_134255	Mus musculus ELOVL family member 5, elongation of long chain fatty acids (yeast) (Elovl5), mRNA.
Gli3	chr13:15463722-15730025	Ad-Luc-MEF-C1_Ad-Luc-MEF-C2_Ad-Luc-MEF-C3	Ad-Cre-MEF-1_Ad-Cre-MEF-2_Ad-Cre-MEF-3	OK	9.38344	6.04802	-0.633654	1.55149	-4.44592	5e-05	8.95778e-05	yes	Gli3	-	AI854843|AU023367|Bph|GLI3-190|GLI3FL|Pdn|Xt|add	MGI:MGI:95729|Ensembl:ENSMUSG00000021318|Vega:OTTMUSG00000024401	GLI-Kruppel family member GLI3	protein-coding	Gli3	GLI-Kruppel family member GLI3	GLI3 form of 190 kDa|GLI3 full length protein|anterior digit pattern deformity|brachyphalangy|extra toes|polydactyly Nagoya|transcriptional activator GLI3|zinc finger protein GLI3	AK144851//AK158261//NM_008130	NM_008130	Mus musculus GLI-Kruppel family member GLI3 (Gli3), mRNA.
Ccdc149	chr5:52374650-52471543	Ad-Luc-MEF-C1_Ad-Luc-MEF-C2_Ad-Luc-MEF-C3	Ad-Cre-MEF-1_Ad-Cre-MEF-2_Ad-Cre-MEF-3	OK	1.33077	0.857537	-0.63399	1.55185	-2.59688	5e-05	8.95778e-05	yes	Ccdc149	mCG_148301	Gm447	MGI:MGI:2685293|Ensembl:ENSMUSG00000045790	coiled-coil domain containing 149	protein-coding	Ccdc149	coiled-coil domain containing 149	coiled-coil domain containing 149-like	NM_001256059	NM_001256059	Mus musculus coiled-coil domain containing 149 (Ccdc149), mRNA.
Rasl11a	chr5:146845070-146847726	Ad-Luc-MEF-C1_Ad-Luc-MEF-C2_Ad-Luc-MEF-C3	Ad-Cre-MEF-1_Ad-Cre-MEF-2_Ad-Cre-MEF-3	OK	5.02835	3.2365	-0.635651	1.55364	-2.51461	0.0002	0.000344465	yes	Rasl11a	-	1110065D03Rik|AI852031	MGI:MGI:1916145|Ensembl:ENSMUSG00000029641	RAS-like, family 11, member A	protein-coding	Rasl11a	RAS-like, family 11, member A	ras-like protein family member 11A|rasl11a	BC118009//NM_026864	NM_026864	Mus musculus RAS-like, family 11, member A (Rasl11a), mRNA.
6430411K18Rik	chr12:109590168-109595403	Ad-Luc-MEF-C1_Ad-Luc-MEF-C2_Ad-Luc-MEF-C3	Ad-Cre-MEF-1_Ad-Cre-MEF-2_Ad-Cre-MEF-3	OK	1.10073	0.708398	-0.635829	1.55383	-1.22852	0.036	0.0495792	yes	6430411K18Rik//Rtl1	-	-//6430411K18Rik|Mar|Mart1|Mor1|Peg11	MGI:MGI:1924130//MGI:MGI:2656842	RIKEN cDNA 6430411K18 gen//retrotransposon-like 1	ncRNA//protein-coding	6430411K18Rik//Rtl1	RIKEN cDNA 6430411K18 gen//retrotransposon-like 1	-//mammalian retrotransposon derived protein 1|paternally expressed gene 11 protein|retrotransposon-derived protein PEG11|retrotransposon-like protein 1	NR_029542	-	Mus musculus RIKEN cDNA 6430411K18 gen (6430411K18Rik), long non-coding RNA.
Sox9	chr11:112782209-112787757	Ad-Luc-MEF-C1_Ad-Luc-MEF-C2_Ad-Luc-MEF-C3	Ad-Cre-MEF-1_Ad-Cre-MEF-2_Ad-Cre-MEF-3	OK	3.74312	2.40698	-0.637017	1.55511	-3.73892	5e-05	8.95778e-05	yes	Sox9	RP23-36D5.1	2010306G03Rik|AV220920|mKIAA4243	MGI:MGI:98371|Ensembl:ENSMUSG00000000567|Vega:OTTMUSG00000003313	SRY (sex determining region Y)-box 9	protein-coding	Sox9	SRY (sex determining region Y)-box 9	SRY-box containing gene 9|transcription factor SOX-9	FJ790146//NM_011448	-//NM_011448	Mus musculus SRY (sex determining region Y)-box 9 (Sox9), mRNA.//Mus musculus Sox9 isoform 3 (Sox9) mRNA, partial cds, alternatively spliced.
Sc5d	chr9:42254176-42264300	Ad-Luc-MEF-C1_Ad-Luc-MEF-C2_Ad-Luc-MEF-C3	Ad-Cre-MEF-1_Ad-Cre-MEF-2_Ad-Cre-MEF-3	OK	63.4376	40.7893	-0.637147	1.55525	-4.88704	5e-05	8.95778e-05	yes	Sc5d	-	A830037K02|A830073K23Rik|Sc5dl	MGI:MGI:1353611|Ensembl:ENSMUSG00000032018	sterol-C5-desaturase (fungal ERG3, delta-5-desaturase) homolog (S. cerevisae)	protein-coding	Sc5d	sterol-C5-desaturase (fungal ERG3, delta-5-desaturase) homolog (S. cerevisae)	C-5 sterol desaturase|delta(7)-sterol 5-desaturase|lathosterol 5-desaturase|lathosterol oxidase	AB016248//NM_172769	NM_172769	Mus musculus sterol-C5-desaturase (fungal ERG3, delta-5-desaturase) homolog (S. cerevisae) (Sc5d), mRNA.
Sh2b3	chr5:121817214-121836801	Ad-Luc-MEF-C1_Ad-Luc-MEF-C2_Ad-Luc-MEF-C3	Ad-Cre-MEF-1_Ad-Cre-MEF-2_Ad-Cre-MEF-3	OK	14.4559	9.29427	-0.637245	1.55536	-4.22994	5e-05	8.95778e-05	yes	Sh2b3	-	AI429800|Lnk	MGI:MGI:893598|Ensembl:ENSMUSG00000042594|Vega:OTTMUSG00000029807	SH2B adaptor protein 3	protein-coding	Sh2b3	SH2B adaptor protein 3	SH2B adapter protein 3|linker of T-cell receptor pathways|lymphocyte adapter protein|lymphocyte-specific adapter protein Lnk|signal transduction protein Lnk	AK028796//AK172551//NM_008507	NM_008507	Mus musculus SH2B adaptor protein 3 (Sh2b3), mRNA.
Slc38a4	chr15:96994822-97055956	Ad-Luc-MEF-C1_Ad-Luc-MEF-C2_Ad-Luc-MEF-C3	Ad-Cre-MEF-1_Ad-Cre-MEF-2_Ad-Cre-MEF-3	OK	22.3233	14.3439	-0.638113	1.55629	-4.72583	5e-05	8.95778e-05	yes	Slc38a4	-	1110012E16Rik|1700012A18Rik|Ata3|mATA3|mNAT3	MGI:MGI:1916604|Ensembl:ENSMUSG00000022464	solute carrier family 38, member 4	protein-coding	Slc38a4	solute carrier family 38, member 4	Na(+)-coupled neutral amino acid transporter 4|amino acid transporter A3|sodium-coupled neutral amino acid transporter 4|system A amino acid transporter 3|system-N amino acid transporter 3	AB055004//AY027919//BC031717//NM_027052	NM_027052	Mus musculus solute carrier family 38, member 4 (Slc38a4), mRNA.
Ppap2b	chr4:105157346-105232767	Ad-Luc-MEF-C1_Ad-Luc-MEF-C2_Ad-Luc-MEF-C3	Ad-Cre-MEF-1_Ad-Cre-MEF-2_Ad-Cre-MEF-3	OK	130.901	84.0579	-0.639021	1.55727	-4.2065	5e-05	8.95778e-05	yes	Ppap2b	RP23-104G20.1	1110003O22Rik|2610002D05Rik|AV025606|D4Bwg0538e|D4Bwg1535e|Lpp3|Ppab2b	MGI:MGI:1915166|Ensembl:ENSMUSG00000028517|Vega:OTTMUSG00000008128	phosphatidic acid phosphatase type 2B	protein-coding	Ppap2b	phosphatidic acid phosphatase type 2B	PAP-2b|PAP2-beta|PAP2b|lipid phosphate phosphohydrolase 3|phosphatidate phosphohydrolase type 2b|phosphatidic acid phosphatase 2b	NM_080555	NM_080555	Mus musculus phosphatidic acid phosphatase type 2B (Ppap2b), mRNA.
Lgr4	chr2:109917646-110014257	Ad-Luc-MEF-C1_Ad-Luc-MEF-C2_Ad-Luc-MEF-C3	Ad-Cre-MEF-1_Ad-Cre-MEF-2_Ad-Cre-MEF-3	OK	13.5972	8.72977	-0.639294	1.55757	-4.57447	5e-05	8.95778e-05	yes	Lgr4	RP23-431J22.1	9130225G07|A330106J01Rik|A930009A08Rik|Gpr48	MGI:MGI:1891468|Ensembl:ENSMUSG00000050199|Vega:OTTMUSG00000015138	leucine-rich repeat-containing G protein-coupled receptor 4	protein-coding	Lgr4	leucine-rich repeat-containing G protein-coupled receptor 4	G protein-coupled receptor 48|G protein-coupled receptor GPR48|G-protein coupled receptor 48|leucine-rich repeat-containing G-protein coupled receptor 4	NM_172671	NM_172671	Mus musculus leucine-rich repeat-containing G protein-coupled receptor 4 (Lgr4), mRNA.
Gca	chr2:62664326-62694109	Ad-Luc-MEF-C1_Ad-Luc-MEF-C2_Ad-Luc-MEF-C3	Ad-Cre-MEF-1_Ad-Cre-MEF-2_Ad-Cre-MEF-3	OK	1.36824	0.877965	-0.640086	1.55842	-2.92048	5e-05	8.95778e-05	yes	Gca	RP23-34J8.3	5133401E04Rik|AI573844	MGI:MGI:1918521|Ensembl:ENSMUSG00000026893|Vega:OTTMUSG00000012870	grancalcin	protein-coding	Gca	grancalcin	-	NM_145523	NM_145523	Mus musculus grancalcin (Gca), mRNA.
Tmed1	chr9:21424907-21510186	Ad-Luc-MEF-C1_Ad-Luc-MEF-C2_Ad-Luc-MEF-C3	Ad-Cre-MEF-1_Ad-Cre-MEF-2_Ad-Cre-MEF-3	OK	43.3651	27.8244	-0.640184	1.55853	-2.4592	5e-05	8.95778e-05	yes	Tmed1	-	Il1rl1l|Ly84l|St2l	MGI:MGI:106201|Ensembl:ENSMUSG00000032180	transmembrane emp24 domain containing 1	protein-coding	Tmed1	transmembrane emp24 domain containing 1	interleukin 1 receptor-like 1 ligand|interleukin-1 receptor-like 1 ligand|lymphocyte antigen 84 ligand|p24 family protein gamma-1|p24gamma1|putative T1/ST2 receptor-binding protein|transmembrane emp24 domain-containing protein 1	AK160525//BC145298//NM_010744	-//NM_010744	Mus musculus transmembrane emp24 domain containing 1 (Tmed1), mRNA.
Mir143hg	chr18:61639652-61665538	Ad-Luc-MEF-C1_Ad-Luc-MEF-C2_Ad-Luc-MEF-C3	Ad-Cre-MEF-1_Ad-Cre-MEF-2_Ad-Cre-MEF-3	OK	10.347	6.63827	-0.640333	1.55869	-3.20655	5e-05	8.95778e-05	yes	Mir143hg	RP23-202I21.2	E330013P06|Gm16908	MGI:MGI:4439832	Mir143 and Mir145 host gene (non-coding RNA)	ncRNA	Mir143hg	Mir143 and Mir145 host gene (non-coding RNA)	-	NR_045402	-	Mus musculus Mir143 and Mir145 host gene (non-coding RNA) (Mir143hg), long non-coding RNA.
C130083M11Rik	chr5:52199983-52216433	Ad-Luc-MEF-C1_Ad-Luc-MEF-C2_Ad-Luc-MEF-C3	Ad-Cre-MEF-1_Ad-Cre-MEF-2_Ad-Cre-MEF-3	OK	1.29298	0.829429	-0.64051	1.55888	-2.15727	0.0004	0.000673362	yes	C130083M11Rik	-	-	MGI:MGI:3041216	RIKEN cDNA C130083M11 gene	ncRNA	C130083M11Rik	RIKEN cDNA C130083M11 gene	-	NR_040717	-	Mus musculus RIKEN cDNA C130083M11 gene (C130083M11Rik), long non-coding RNA.
Ttc30b	chr2:75935849-75938462	Ad-Luc-MEF-C1_Ad-Luc-MEF-C2_Ad-Luc-MEF-C3	Ad-Cre-MEF-1_Ad-Cre-MEF-2_Ad-Cre-MEF-3	OK	1.70361	1.09271	-0.640685	1.55907	-2.61575	5e-05	8.95778e-05	yes	Ttc30b	RP23-159H12.4	2510042P03Rik|Tcc30b	MGI:MGI:1919671|Ensembl:ENSMUSG00000075273|Vega:OTTMUSG00000015168	tetratricopeptide repeat domain 30B	protein-coding	Ttc30b	tetratricopeptide repeat domain 30B	TPR repeat protein 30B|novel tetratrico peptide repeat (TPR) containing protein|tetratricopeptide repeat protein 30B	NM_028235	NM_028235	Mus musculus tetratricopeptide repeat domain 30B (Ttc30b), mRNA.
Prrc1	chr18:57354732-57392719	Ad-Luc-MEF-C1_Ad-Luc-MEF-C2_Ad-Luc-MEF-C3	Ad-Cre-MEF-1_Ad-Cre-MEF-2_Ad-Cre-MEF-3	OK	19.732	12.6513	-0.641252	1.55968	-4.57989	5e-05	8.95778e-05	yes	Prrc1	-	1190002C06Rik|2310058D16Rik|3110038B19Rik|9430085A19Rik	MGI:MGI:1916106|Ensembl:ENSMUSG00000024594	proline-rich coiled-coil 1	protein-coding	Prrc1	proline-rich coiled-coil 1	proline-rich and coiled-coil-containing protein 1|protein PRRC1	NM_028447	NM_028447	Mus musculus proline-rich coiled-coil 1 (Prrc1), mRNA.
Megf9	chr4:70431926-70534928	Ad-Luc-MEF-C1_Ad-Luc-MEF-C2_Ad-Luc-MEF-C3	Ad-Cre-MEF-1_Ad-Cre-MEF-2_Ad-Cre-MEF-3	OK	2.85077	1.82764	-0.64137	1.55981	-3.3275099999999997	5e-05	8.95778e-05	yes	Megf9	-	4933405H16Rik|9630025C07|Egfl5|mKIAA0818	MGI:MGI:1918264	multiple EGF-like-domains 9	protein-coding	Megf9	multiple EGF-like-domains 9	EGF-like protein 5|EGF-like-domain, multiple 5|epidermal growth factor-like protein 5|multiple EGF-like domains protein 9|multiple epidermal growth factor-like domains protein 9	NM_172694	NM_172694	Mus musculus multiple EGF-like-domains 9 (Megf9), mRNA.
Drp2	chrX:134404779-134456573	Ad-Luc-MEF-C1_Ad-Luc-MEF-C2_Ad-Luc-MEF-C3	Ad-Cre-MEF-1_Ad-Cre-MEF-2_Ad-Cre-MEF-3	OK	0.778858	0.499297	-0.641462	1.55991	-2.91519	5e-05	8.95778e-05	yes	Drp2	RP23-91G19.1	AW495265|DRP-2	MGI:MGI:107432|Ensembl:ENSMUSG00000000223|Vega:OTTMUSG00000019226	dystrophin related protein 2	protein-coding	Drp2	dystrophin related protein 2	dystrophin-related protein 2	AK034383//AK038488//AK158102//NM_010078	-//NM_010078	Mus musculus dystrophin related protein 2 (Drp2), mRNA.
Zc3h12a	chr4:125118413-125127881	Ad-Luc-MEF-C1_Ad-Luc-MEF-C2_Ad-Luc-MEF-C3	Ad-Cre-MEF-1_Ad-Cre-MEF-2_Ad-Cre-MEF-3	OK	34.0854	21.8478	-0.641666	1.56013	-4.78365	5e-05	8.95778e-05	yes	Zc3h12a	RP23-325M14.9	BC036563|MCPIP|Mcpip1	MGI:MGI:2385891|Ensembl:ENSMUSG00000042677|Vega:OTTMUSG00000009246	zinc finger CCCH type containing 12A	protein-coding	Zc3h12a	zinc finger CCCH type containing 12A	MCP-1 treatment-induced protein|MCP-induced protein 1|ribonuclease ZC3H12A|zc3h12a|zinc finger CCCH domain-containing protein 12A	AK152518//AK163109//NM_153159	-//NM_153159	Mus musculus zinc finger CCCH type containing 12A (Zc3h12a), mRNA.
Col5a2	chr1:45374330-45503282	Ad-Luc-MEF-C1_Ad-Luc-MEF-C2_Ad-Luc-MEF-C3	Ad-Cre-MEF-1_Ad-Cre-MEF-2_Ad-Cre-MEF-3	OK	729.223	467.378	-0.64177	1.56024	-2.34056	0.00035	0.000591739	yes	Col5a2	-	1110014L14Rik|D230017N05	MGI:MGI:88458|Ensembl:ENSMUSG00000026042|Vega:OTTMUSG00000021356	collagen, type V, alpha 2	protein-coding	Col5a2	collagen, type V, alpha 2	col5a2|collagen alpha-2(V) chain|procollagen, type V, alpha 2	AK080811//NM_007737	-//NM_007737	Mus musculus collagen, type V, alpha 2 (Col5a2), mRNA.
Mapre2	chr18:23752332-23893861	Ad-Luc-MEF-C1_Ad-Luc-MEF-C2_Ad-Luc-MEF-C3	Ad-Cre-MEF-1_Ad-Cre-MEF-2_Ad-Cre-MEF-3	OK	10.7537	6.89132	-0.641981	1.56047	-4.27146	5e-05	8.95778e-05	yes	Mapre2	-	AI314113|C820009F03Rik|D18Abb1e|EB1|EB2|RP1	MGI:MGI:106271|Ensembl:ENSMUSG00000024277|Vega:OTTMUSG00000028208	microtubule-associated protein, RP/EB family, member 2	protein-coding	Mapre2	microtubule-associated protein, RP/EB family, member 2	APC-binding protein EB1|APC-binding protein EB2|T-cell activation protein, EB1 family, member 2|end-binding protein 2|microtubule-associated protein RP/EB family member 2	AK168834//NM_001162941//NM_001162942//NM_153058	NM_001162941//NM_001162942//NM_153058	Mus musculus microtubule-associated protein, RP/EB family, member 2 (Mapre2), transcript variant 1, mRNA.//Mus musculus microtubule-associated protein, RP/EB family, member 2 (Mapre2), transcript variant 2, mRNA.//Mus musculus microtubule-associated protein, RP/EB family, member 2 (Mapre2), transcript variant 3, mRNA.
Pdia6	chr12:17266594-17324730	Ad-Luc-MEF-C1_Ad-Luc-MEF-C2_Ad-Luc-MEF-C3	Ad-Cre-MEF-1_Ad-Cre-MEF-2_Ad-Cre-MEF-3	OK	363.094	232.601	-0.642486	1.56102	-4.12976	5e-05	8.95778e-05	yes	Pdia6	-	1700015E05Rik|AL023058|C77895|CaBP5|P5|Txndc7	MGI:MGI:1919103|Ensembl:ENSMUSG00000020571|Vega:OTTMUSG00000023877	protein disulfide isomerase associated 6	protein-coding	Pdia6	protein disulfide isomerase associated 6	protein disulfide isomerase-related protein|protein disulfide-isomerase A6|thioredoxin domain containing 7|thioredoxin domain-containing protein 7	AK005989//NM_027959	-//NM_027959	Mus musculus protein disulfide isomerase associated 6 (Pdia6), mRNA.
Ttc28	chr5:110879802-111289779	Ad-Luc-MEF-C1_Ad-Luc-MEF-C2_Ad-Luc-MEF-C3	Ad-Cre-MEF-1_Ad-Cre-MEF-2_Ad-Cre-MEF-3	OK	8.38627	5.37209	-0.642546	1.56108	-4.60944	5e-05	8.95778e-05	yes	Ttc28	-	2310015L07Rik|6030435N04|AI428795|AI851761|BC002262|TPRBK	MGI:MGI:2140873|Ensembl:ENSMUSG00000033209|Vega:OTTMUSG00000028650	tetratricopeptide repeat domain 28	protein-coding	Ttc28	tetratricopeptide repeat domain 28	TPR repeat protein 28|tetratricopeptide repeat protein 28	NM_001267622	NM_001267622	Mus musculus tetratricopeptide repeat domain 28 (Ttc28), mRNA.
Cenpa	chr5:30666901-30674826	Ad-Luc-MEF-C1_Ad-Luc-MEF-C2_Ad-Luc-MEF-C3	Ad-Cre-MEF-1_Ad-Cre-MEF-2_Ad-Cre-MEF-3	OK	8.36295	5.3571	-0.64256	1.5611	-3.3313	5e-05	8.95778e-05	yes	Cenpa	-	Cenp-A	MGI:MGI:88375|Ensembl:ENSMUSG00000029177|Vega:OTTMUSG00000022264	centromere protein A	protein-coding	Cenpa	centromere protein A	centromere autoantigen A|centrosomin A|histone H3-like centromeric protein A	AK041138//BC012280//NM_007681	-//NM_007681	Mus musculus centromere protein A (Cenpa), mRNA.
Kctd11	chr11:69878263-69880985	Ad-Luc-MEF-C1_Ad-Luc-MEF-C2_Ad-Luc-MEF-C3	Ad-Cre-MEF-1_Ad-Cre-MEF-2_Ad-Cre-MEF-3	OK	8.04471	5.15269	-0.642715	1.56126	-3.9024099999999997	5e-05	8.95778e-05	yes	Kctd11	RP23-119B10.1	AF465352|Ren	MGI:MGI:2448712|Ensembl:ENSMUSG00000046731|Vega:OTTMUSG00000006013	potassium channel tetramerisation domain containing 11	protein-coding	Kctd11	potassium channel tetramerisation domain containing 11	BTB/POZ domain-containing protein KCTD11|retinoic acid, EGF, and NGF upregulated	NM_153143	NM_153143	Mus musculus potassium channel tetramerisation domain containing 11 (Kctd11), mRNA.
Lgals9	chr11:78962978-78984924	Ad-Luc-MEF-C1_Ad-Luc-MEF-C2_Ad-Luc-MEF-C3	Ad-Cre-MEF-1_Ad-Cre-MEF-2_Ad-Cre-MEF-3	OK	90.1975	57.7577	-0.643074	1.56165	-4.63888	5e-05	8.95778e-05	yes	Lgals9	RP23-12I13.3	AA407335|AI194909|AI265545|LGALS35|Lgals5|gal-9|galectin-9	MGI:MGI:109496|Ensembl:ENSMUSG00000001123|Vega:OTTMUSG00000000163	lectin, galactose binding, soluble 9	protein-coding	Lgals9	lectin, galactose binding, soluble 9	galectin-9|lectin, galactose binding, soluble 5	NM_001159301//NM_010708	NM_001159301//NM_010708	Mus musculus lectin, galactose binding, soluble 9 (Lgals9), transcript variant 1, mRNA.//Mus musculus lectin, galactose binding, soluble 9 (Lgals9), transcript variant 2, mRNA.
Gbf1	chr19:46152557-46286510	Ad-Luc-MEF-C1_Ad-Luc-MEF-C2_Ad-Luc-MEF-C3	Ad-Cre-MEF-1_Ad-Cre-MEF-2_Ad-Cre-MEF-3	OK	16.9135	10.8297	-0.643182	1.56177	-4.55869	5e-05	8.95778e-05	yes	Gbf1//Ptges2	-//RP23-375I1.1	0610038H10Rik|C79137|Gbf1|Mpges2|Pges2//1700083E03Rik|AI035702|AW049900|mKIAA0248	MGI:MGI:1861607|Ensembl:ENSMUSG00000025224|Vega:OTTMUSG00000040139//MGI:MGI:1917592|Ensembl:ENSMUSG00000026820|Vega:OTTMUSG00000011987	golgi-specific brefeldin A-resistance factor 1//prostaglandin E synthase 2	protein-coding	Gbf1//Ptges2	golgi-specific brefeldin A-resistance factor 1//prostaglandin E synthase 2	GATE-binding factor 1|mPGES-2|microsomal prostaglandin E synthase 2//Golgi-specific brefeldin A-resistance guanine nucleotide exchange factor 1	AK039570//AK041959//AK143358//AK161861//AK172919//NM_178930	-//NM_178930	Mus musculus golgi-specific brefeldin A-resistance factor 1 (Gbf1), mRNA.
Atp10a	chr7:58658201-58829426	Ad-Luc-MEF-C1_Ad-Luc-MEF-C2_Ad-Luc-MEF-C3	Ad-Cre-MEF-1_Ad-Cre-MEF-2_Ad-Cre-MEF-3	OK	14.7543	9.44448	-0.643592	1.56221	-4.47035	5e-05	8.95778e-05	yes	Atp10a	-	Atp10c|pfatp	MGI:MGI:1330809|Ensembl:ENSMUSG00000025324	ATPase, class V, type 10A	protein-coding	Atp10a	ATPase, class V, type 10A	ATPase 10A, class V|ATPase, class 5|P-locus fat-associated ATPase|P4-ATPase flippase complex alpha subunit ATP10A|probable phospholipid-transporting ATPase VA	NM_009728	NM_009728	Mus musculus ATPase, class V, type 10A (Atp10a), mRNA.
Ano3	chr2:110655200-110950244	Ad-Luc-MEF-C1_Ad-Luc-MEF-C2_Ad-Luc-MEF-C3	Ad-Cre-MEF-1_Ad-Cre-MEF-2_Ad-Cre-MEF-3	OK	7.88582	5.04627	-0.644043	1.5627	-4.73643	5e-05	8.95778e-05	yes	Ano3	RP23-300M9.6	AI838058|B230324K02Rik|Tmem16c	MGI:MGI:3613666|Ensembl:ENSMUSG00000074968|Vega:OTTMUSG00000015134	anoctamin 3	protein-coding	Ano3	anoctamin 3	ano3|anoctamin-3	AK045930//NM_001128103	NM_001128103	Mus musculus anoctamin 3 (Ano3), mRNA.
Mmab	chr5:114431033-114444027	Ad-Luc-MEF-C1_Ad-Luc-MEF-C2_Ad-Luc-MEF-C3	Ad-Cre-MEF-1_Ad-Cre-MEF-2_Ad-Cre-MEF-3	OK	7.04211	4.50513	-0.644439	1.56313	-3.88965	5e-05	8.95778e-05	yes	Mmab	-	9130222L19Rik|ATR	MGI:MGI:1924947|Ensembl:ENSMUSG00000029575|Vega:OTTMUSG00000014461	methylmalonic aciduria (cobalamin deficiency) type B homolog (human)	protein-coding	Mmab	methylmalonic aciduria (cobalamin deficiency) type B homolog (human)	ATP:Cob(I)alamin Adenosyltransferase|cob(I)alamin adenosyltransferase|cob(I)yrinic acid a,c-diamide adenosyltransferase, mitochondrial|methylmalonic aciduria type B homolog	AK034288//NM_029956	NM_029956	Mus musculus methylmalonic aciduria (cobalamin deficiency) type B homolog (human) (Mmab), mRNA.
Tln2	chr9:67217084-67559703	Ad-Luc-MEF-C1_Ad-Luc-MEF-C2_Ad-Luc-MEF-C3	Ad-Cre-MEF-1_Ad-Cre-MEF-2_Ad-Cre-MEF-3	OK	7.90517	5.05547	-0.644951	1.56369	-4.5487400000000004	5e-05	8.95778e-05	yes	Tln2	-	5730421P04Rik|AI507121|AI787438|AL118320|mKIAA0320	MGI:MGI:1917799|Ensembl:ENSMUSG00000052698	talin 2	protein-coding	Tln2	talin 2	talin-2	AB093231//AF467081//AK017597//AK052301//BC033288//BC059856//BC158057//NM_001081242	-//NM_001081242	Mus musculus talin 2 (Tln2), mRNA.
Gdf6	chr4:9844371-9862345	Ad-Luc-MEF-C1_Ad-Luc-MEF-C2_Ad-Luc-MEF-C3	Ad-Cre-MEF-1_Ad-Cre-MEF-2_Ad-Cre-MEF-3	OK	5.69584	3.63842	-0.646597	1.56547	-3.9064	5e-05	8.95778e-05	yes	Gdf6	RP23-131A6.2	BMP-13|BMP13|GDF16	MGI:MGI:95689|Ensembl:ENSMUSG00000051279|Vega:OTTMUSG00000004534	growth differentiation factor 6	protein-coding	Gdf6	growth differentiation factor 6	GDF-6|bone morphogenetic protein 13|growth differentiation factor 16|growth/differentiation factor 16|growth/differentiation factor 6	NM_013526	NM_013526	Mus musculus growth differentiation factor 6 (Gdf6), mRNA.
D430036J16Rik	chr9:81631391-81645156	Ad-Luc-MEF-C1_Ad-Luc-MEF-C2_Ad-Luc-MEF-C3	Ad-Cre-MEF-1_Ad-Cre-MEF-2_Ad-Cre-MEF-3	OK	6.37617	4.06896	-0.64803	1.56703	-2.2997099999999997	0.0002	0.000344465	yes	D430036J16Rik	RP24-290P19.2	-	MGI:MGI:2441977|Ensembl:ENSMUSG00000097466	RIKEN cDNA D430036J16 gene	ncRNA	D430036J16Rik	RIKEN cDNA D430036J16 gene	-	NR_040393//NR_040394//NR_040395//NR_040396//NR_040397	-	Mus musculus RIKEN cDNA D430036J16 gene (D430036J16Rik), transcript variant 1, long non-coding RNA.//Mus musculus RIKEN cDNA D430036J16 gene (D430036J16Rik), transcript variant 2, long non-coding RNA.//Mus musculus RIKEN cDNA D430036J16 gene (D430036J16Rik), transcript variant 3, long non-coding RNA.//Mus musculus RIKEN cDNA D430036J16 gene (D430036J16Rik), transcript variant 4, long non-coding R…
Setbp1	chr18:78750377-79109391	Ad-Luc-MEF-C1_Ad-Luc-MEF-C2_Ad-Luc-MEF-C3	Ad-Cre-MEF-1_Ad-Cre-MEF-2_Ad-Cre-MEF-3	OK	3.79094	2.41877	-0.648282	1.5673	-4.33159	5e-05	8.95778e-05	yes	Setbp1	-	C130092E12|Seb|mKIAA0437	MGI:MGI:1933199|Ensembl:ENSMUSG00000024548|Vega:OTTMUSG00000017269	SET binding protein 1	protein-coding	Setbp1	SET binding protein 1	SET-binding protein	NM_053099	NM_053099	Mus musculus SET binding protein 1 (Setbp1), mRNA.
Il1a	chr2:129297369-129309972	Ad-Luc-MEF-C1_Ad-Luc-MEF-C2_Ad-Luc-MEF-C3	Ad-Cre-MEF-1_Ad-Cre-MEF-2_Ad-Cre-MEF-3	OK	2.83199	1.80677	-0.648403	1.56743	-2.9965900000000003	5e-05	8.95778e-05	yes	Il1a	RP23-160G19.8	Il-1a	MGI:MGI:96542|Ensembl:ENSMUSG00000027399|Vega:OTTMUSG00000015415	interleukin 1 alpha	protein-coding	Il1a	interleukin 1 alpha	IL-1 alpha|interleukin-1 alpha	BC003727//NM_010554	NM_010554	Mus musculus interleukin 1 alpha (Il1a), mRNA.
Map1a	chr2:121289601-121351013	Ad-Luc-MEF-C1_Ad-Luc-MEF-C2_Ad-Luc-MEF-C3	Ad-Cre-MEF-1_Ad-Cre-MEF-2_Ad-Cre-MEF-3	OK	10.654	6.79406	-0.649049	1.56813	-4.24557	5e-05	8.95778e-05	yes	Map1a	-	6330416M19Rik|AI853608|Mtap-1|Mtap1|Mtap1a|moth1	MGI:MGI:1306776|Ensembl:ENSMUSG00000027254|Vega:OTTMUSG00000015225	microtubule-associated protein 1 A	protein-coding	Map1a	microtubule-associated protein 1 A	MAP-1A|microtubule-associated protein 1A|modifier of tubby hearing 1	NM_001173506//NM_032393	NM_001173506//NM_032393	Mus musculus microtubule-associated protein 1 A (Map1a), transcript variant 1, mRNA.//Mus musculus microtubule-associated protein 1 A (Map1a), transcript variant 2, mRNA.
Pabpc4l	chr3:46442196-46447941	Ad-Luc-MEF-C1_Ad-Luc-MEF-C2_Ad-Luc-MEF-C3	Ad-Cre-MEF-1_Ad-Cre-MEF-2_Ad-Cre-MEF-3	OK	1.36379	0.869464	-0.649423	1.56854	-3.8893199999999997	5e-05	8.95778e-05	yes	Gm5088//Pabpc4l	-	C330050A14Rik|EG241989//EG328451|Pabpc4l	MGI:MGI:3643087|Ensembl:ENSMUSG00000090919//MGI:MGI:3644528	poly(A) binding protein, cytoplasmic 4-like//poly(A)-binding protein, cytoplasmic pseudogene	protein-coding//pseudo	Gm5088//Pabpc4l	poly(A) binding protein, cytoplasmic 4-like//predicted gene 5088	-	CCDS50904//NM_001101479	NM_001101479	Mus musculus poly(A) binding protein, cytoplasmic 4-like (Pabpc4l), mRNA.
Tmem175	chr5:108629809-108685446	Ad-Luc-MEF-C1_Ad-Luc-MEF-C2_Ad-Luc-MEF-C3	Ad-Cre-MEF-1_Ad-Cre-MEF-2_Ad-Cre-MEF-3	OK	10.7273	6.83786	-0.64967	1.56881	-2.00421	0.00115	0.00186082	yes	Tmem175	-	3010001K23Rik|AI504381	MGI:MGI:1919642|Ensembl:ENSMUSG00000013495|Vega:OTTMUSG00000026815	transmembrane protein 175	protein-coding	Tmem175	transmembrane protein 175	-	AK038865//NM_001163531//NM_001163532//NM_028223	NM_001163531//NM_001163532//NM_028223	Mus musculus transmembrane protein 175 (Tmem175), transcript variant 1, mRNA.//Mus musculus transmembrane protein 175 (Tmem175), transcript variant 2, mRNA.//Mus musculus transmembrane protein 175 (Tmem175), transcript variant 3, mRNA.
Il6st	chr13:112464069-112506860	Ad-Luc-MEF-C1_Ad-Luc-MEF-C2_Ad-Luc-MEF-C3	Ad-Cre-MEF-1_Ad-Cre-MEF-2_Ad-Cre-MEF-3	OK	99.2237	63.2362	-0.649934	1.5691	-4.20699	5e-05	8.95778e-05	yes	Il6st	-	5133400A03Rik|AA389424|BB405851|CD130|D13Ertd699e|gp130	MGI:MGI:96560|Ensembl:ENSMUSG00000021756	interleukin 6 signal transducer	protein-coding	Il6st	interleukin 6 signal transducer	IL-6 receptor subunit beta|IL-6R subunit beta|IL-6R-beta|IL-6RB|interleukin-6 receptor subunit beta|interleukin-6 signal transducer|membrane glycoprotein 130|oncostatin-M receptor subunit alpha	AK170020//NM_010560	-//NM_010560	Mus musculus interleukin 6 signal transducer (Il6st), mRNA.
Il17ra	chr6:120463196-120483727	Ad-Luc-MEF-C1_Ad-Luc-MEF-C2_Ad-Luc-MEF-C3	Ad-Cre-MEF-1_Ad-Cre-MEF-2_Ad-Cre-MEF-3	OK	14.2642	9.08977	-0.650083	1.56926	-4.41753	5e-05	8.95778e-05	yes	Il17ra	-	AW538159|Cdw217|Il17r|VDw217	MGI:MGI:107399|Ensembl:ENSMUSG00000002897	interleukin 17 receptor A	protein-coding	Il17ra	interleukin 17 receptor A	IL-17 receptor A|IL-17RA|interleukin-17 receptor A	NM_008359	NM_008359	Mus musculus interleukin 17 receptor A (Il17ra), mRNA.
Vill	chr9:119052777-119071525	Ad-Luc-MEF-C1_Ad-Luc-MEF-C2_Ad-Luc-MEF-C3	Ad-Cre-MEF-1_Ad-Cre-MEF-2_Ad-Cre-MEF-3	OK	3.51918	2.24217	-0.650344	1.56954	-3.6071800000000005	5e-05	8.95778e-05	yes	Vill	-	Villp	MGI:MGI:1201781|Ensembl:ENSMUSG00000038775|Vega:OTTMUSG00000033841	villin-like	protein-coding	Vill	villin-like	EF-6|vill|villin-like protein	AK166652//NM_001164567//NM_011700	-//NM_001164567//NM_011700	Mus musculus villin-like (Vill), transcript variant 1, mRNA.//Mus musculus villin-like (Vill), transcript variant 2, mRNA.
Rarb	chr14:16430839-17082331	Ad-Luc-MEF-C1_Ad-Luc-MEF-C2_Ad-Luc-MEF-C3	Ad-Cre-MEF-1_Ad-Cre-MEF-2_Ad-Cre-MEF-3	OK	1.3368	0.851679	-0.650402	1.56961	-2.39083	0.0001	0.000175753	yes	Rarb	-	A830025K23|Hap|Nr1b2	MGI:MGI:97857|Ensembl:ENSMUSG00000017491	retinoic acid receptor, beta	protein-coding	Rarb	retinoic acid receptor, beta	RAR-beta|nuclear receptor subfamily 1 group B member 2|retinoic acid receptor beta	AK043726//AK054178//NM_001289760//NM_001289761//NM_001289762//NM_011243	-//NM_001289760//NM_001289761//NM_001289762//NM_011243	Mus musculus retinoic acid receptor, beta (Rarb), transcript variant beta1, mRNA.//Mus musculus retinoic acid receptor, beta (Rarb), transcript variant beta2, mRNA.//Mus musculus retinoic acid receptor, beta (Rarb), transcript variant beta3, mRNA.//Mus musculus retinoic acid receptor, beta (Rarb), transcript variant beta4, mRNA.
Dnm3os	chr1:161987301-162478034	Ad-Luc-MEF-C1_Ad-Luc-MEF-C2_Ad-Luc-MEF-C3	Ad-Cre-MEF-1_Ad-Cre-MEF-2_Ad-Cre-MEF-3	OK	42.3123	26.955	-0.650524	1.56974	-4.93016	5e-05	8.95778e-05	yes	Dnm3os	-	6030416H16Rik|Hag2|Npn1|P/L01	MGI:MGI:3052332|Ensembl:ENSMUSG00000078190	dynamin 3, opposite strand	ncRNA	Dnm3os	dynamin 3, opposite strand	-	NR_029796	-	Mus musculus dynamin 3, opposite strand (Dnm3os), long non-coding RNA.
Pcyt1a	chr16:32430920-32475065	Ad-Luc-MEF-C1_Ad-Luc-MEF-C2_Ad-Luc-MEF-C3	Ad-Cre-MEF-1_Ad-Cre-MEF-2_Ad-Cre-MEF-3	OK	10.2108	6.50258	-0.651012	1.57027	-4.42439	5e-05	8.95778e-05	yes	Pcyt1a	-	CTalpha|Cctalpha|Ctpct|Cttalpha	MGI:MGI:88557|Ensembl:ENSMUSG00000005615|Vega:OTTMUSG00000025786	phosphate cytidylyltransferase 1, choline, alpha isoform	protein-coding	Pcyt1a	phosphate cytidylyltransferase 1, choline, alpha isoform	CCT A|CCT-alpha|CT A|CTP phosphocholine cytidylyl transferase|CTP:phosphocholine cytidylyltransferase A|CTP:phosphocholine cytidylyltransferase alpha|choline-phosphate cytidylyltransferase A|phosphorylcholine transferase A	NM_001163159//NM_001163160//NM_009981	NM_001163159//NM_001163160//NM_009981	Mus musculus phosphate cytidylyltransferase 1, choline, alpha isoform (Pcyt1a), transcript variant 1, mRNA.//Mus musculus phosphate cytidylyltransferase 1, choline, alpha isoform (Pcyt1a), transcript variant 2, mRNA.//Mus musculus phosphate cytidylyltransferase 1, choline, alpha isoform (Pcyt1a), transcript variant 3, mRNA.
A330074K22Rik	chr8:120204433-120228230	Ad-Luc-MEF-C1_Ad-Luc-MEF-C2_Ad-Luc-MEF-C3	Ad-Cre-MEF-1_Ad-Cre-MEF-2_Ad-Cre-MEF-3	OK	0.704324	0.44851	-0.651099	1.57036	-1.64884	0.00755	0.0113077	yes	---	---	---	---	---	---	---	---	---	---	---	---
Tgfb1i1	chr7:128246811-128255699	Ad-Luc-MEF-C1_Ad-Luc-MEF-C2_Ad-Luc-MEF-C3	Ad-Cre-MEF-1_Ad-Cre-MEF-2_Ad-Cre-MEF-3	OK	32.2122	20.4994	-0.652026	1.57137	-4.63695	5e-05	8.95778e-05	yes	Tgfb1i1	-	ARA55|Hic5|TSC-5|hic-5	MGI:MGI:102784|Ensembl:ENSMUSG00000030782|Vega:OTTMUSG00000036582	transforming growth factor beta 1 induced transcript 1	protein-coding	Tgfb1i1	transforming growth factor beta 1 induced transcript 1	TGF beta-stimulated clone 5|androgen receptor-associated protein of 55 kDa|hydrogen peroxide-inducible clone 5 protein|transforming growth factor beta-1-induced transcript 1 protein	DQ143895//DQ143896//DQ143897//DQ143898//DQ143899//NM_001289550//NM_001289551//NM_001289552//NM_001289553//NM_009365	-//NM_001289550//NM_001289551//NM_001289552//NM_001289553//NM_009365	Mus musculus transforming growth factor beta 1 induced transcript 1 (Tgfb1i1), transcript variant 1, mRNA.//Mus musculus transforming growth factor beta 1 induced transcript 1 (Tgfb1i1), transcript variant 2, mRNA.//Mus musculus transforming growth factor beta 1 induced transcript 1 (Tgfb1i1), transcript variant 3, mRNA.//Mus musculus transforming growth factor beta 1 induced transcript 1 (Tgfb1i…
Gan	chr8:117158134-117205186	Ad-Luc-MEF-C1_Ad-Luc-MEF-C2_Ad-Luc-MEF-C3	Ad-Cre-MEF-1_Ad-Cre-MEF-2_Ad-Cre-MEF-3	OK	1.46103	0.929393	-0.652625	1.57203	-2.3618900000000003	0.00015	0.000260425	yes	Gan	-	A330045G18|gigaxonin	MGI:MGI:1890619|Ensembl:ENSMUSG00000052557|Vega:OTTMUSG00000033779	giant axonal neuropathy	protein-coding	Gan	giant axonal neuropathy	gan|gigaxonin	NM_001081151	NM_001081151	Mus musculus giant axonal neuropathy (Gan), mRNA.
Gfra2	chr14:70890129-70979838	Ad-Luc-MEF-C1_Ad-Luc-MEF-C2_Ad-Luc-MEF-C3	Ad-Cre-MEF-1_Ad-Cre-MEF-2_Ad-Cre-MEF-3	OK	2.96527	1.8857	-0.653063	1.5725	-3.3524800000000003	5e-05	8.95778e-05	yes	Gfra2	-	-	MGI:MGI:1195462|Ensembl:ENSMUSG00000022103	glial cell line derived neurotrophic factor family receptor alpha 2	protein-coding	Gfra2	glial cell line derived neurotrophic factor family receptor alpha 2	GDNF family receptor alpha-2|GDNF receptor alpha-2|GDNF receptor beta|GDNFR-alpha-2|GDNFR-beta|GFR alpha 2|GFR alpha-2|NRTNR-alpha|NTNR-alpha|TGF-beta-related neurotrophic factor receptor 2|neurturin receptor alpha	AF079107//AF079108//AK133028//NM_008115	NM_008115	Mus musculus glial cell line derived neurotrophic factor family receptor alpha 2 (Gfra2), mRNA.
Arsb	chr13:93771678-93943016	Ad-Luc-MEF-C1_Ad-Luc-MEF-C2_Ad-Luc-MEF-C3	Ad-Cre-MEF-1_Ad-Cre-MEF-2_Ad-Cre-MEF-3	OK	34.2449	21.7739	-0.653289	1.57275	-4.65388	5e-05	8.95778e-05	yes	Arsb	-	1110007C02Rik|AI480648|As-1|As-1r|As-1s|As-1t|As1|As1-r|As1-s|As1-t|Asr-1|Ast-1	MGI:MGI:88075|Ensembl:ENSMUSG00000042082	arylsulfatase B	protein-coding	Arsb	arylsulfatase B	ASB|G4S|N-acetylgalactosamine-4-sulfatase|arylsulfatase B complex|arylsulfatase B regulation|arylsulfatase B structural|arylsulfatase B temporal regulation	BC150661//NM_009712	NM_009712	Mus musculus arylsulfatase B (Arsb), mRNA.
Mertk	chr2:128698996-128802188	Ad-Luc-MEF-C1_Ad-Luc-MEF-C2_Ad-Luc-MEF-C3	Ad-Cre-MEF-1_Ad-Cre-MEF-2_Ad-Cre-MEF-3	OK	2.83163	1.80015	-0.653516	1.573	-3.5726	5e-05	8.95778e-05	yes	Mertk	RP23-30M20.1	Eyk|Mer|Nyk|nmf12	MGI:MGI:96965|Ensembl:ENSMUSG00000014361|Vega:OTTMUSG00000015353	c-mer proto-oncogene tyrosine kinase	protein-coding	Mertk	c-mer proto-oncogene tyrosine kinase	Tyro 12|proto-oncogene c-Mer|proto-oncogene tyrosine-protein kinase Mer|receptor tyrosine kinase MerTK|tyrosine-protein kinase Mer	AK030158//NM_008587	-//NM_008587	Mus musculus c-mer proto-oncogene tyrosine kinase (Mertk), mRNA.
Csf2	chr11:54247269-54249899	Ad-Luc-MEF-C1_Ad-Luc-MEF-C2_Ad-Luc-MEF-C3	Ad-Cre-MEF-1_Ad-Cre-MEF-2_Ad-Cre-MEF-3	OK	6.12111	3.88985	-0.654079	1.57361	-2.82966	5e-05	8.95778e-05	yes	Csf2	RP23-309E16.1	Csfgm|GMCSF|Gm-CSf|MGI-IGM	MGI:MGI:1339752	colony stimulating factor 2 (granulocyte-macrophage)	protein-coding	Csf2	colony stimulating factor 2 (granulocyte-macrophage)	CSF|colony-stimulating factor|granulocyte-macrophage colony stimulating factor 2|granulocyte-macrophage colony-stimulating factor|put. GM-CSF	NM_009969	NM_009969	Mus musculus colony stimulating factor 2 (granulocyte-macrophage) (Csf2), mRNA.
Cd1d1	chr3:86995835-86999340	Ad-Luc-MEF-C1_Ad-Luc-MEF-C2_Ad-Luc-MEF-C3	Ad-Cre-MEF-1_Ad-Cre-MEF-2_Ad-Cre-MEF-3	OK	8.8861	5.64594	-0.654337	1.57389	-3.76285	5e-05	8.95778e-05	yes	Cd1d1	-	AI747460|CD1.1|Cd1a|Cd1d|Ly-38	MGI:MGI:107674|Ensembl:ENSMUSG00000028076|Vega:OTTMUSG00000024396	CD1d1 antigen	protein-coding	Cd1d1	CD1d1 antigen	T-cell surface glycoprotein CD1d1|antigen-presenting glycoprotein CD1d1	BC055902//NM_007639	-//NM_007639	Mus musculus CD1d1 antigen (Cd1d1), mRNA.
Zfp414	chr17:33629091-33631714	Ad-Luc-MEF-C1_Ad-Luc-MEF-C2_Ad-Luc-MEF-C3	Ad-Cre-MEF-1_Ad-Cre-MEF-2_Ad-Cre-MEF-3	OK	11.9922	7.61916	-0.654392	1.57395	-3.63334	5e-05	8.95778e-05	yes	Zfp414	-	0610030H11Rik|Znf414	MGI:MGI:1915641|Ensembl:ENSMUSG00000073423|Vega:OTTMUSG00000036514	zinc finger protein 414	protein-coding	Zfp414	zinc finger protein 414	zinc finger, C2H2 type containing protein	AK048362//NM_026712//NR_034153	-//NM_026712	Mus musculus zinc finger protein 414 (Zfp414), transcript variant 1, mRNA.//Mus musculus zinc finger protein 414 (Zfp414), transcript variant 2, non-coding RNA.
Cyp26b1	chr6:84571413-84593908	Ad-Luc-MEF-C1_Ad-Luc-MEF-C2_Ad-Luc-MEF-C3	Ad-Cre-MEF-1_Ad-Cre-MEF-2_Ad-Cre-MEF-3	OK	6.62701	4.2104	-0.654401	1.57396	-4.08895	5e-05	8.95778e-05	yes	Cyp26b1	-	CP26|P450RAI-2	MGI:MGI:2176159|Ensembl:ENSMUSG00000063415	cytochrome P450, family 26, subfamily b, polypeptide 1	protein-coding	Cyp26b1	cytochrome P450, family 26, subfamily b, polypeptide 1	cytochrome P450 26B1|cytochrome P450 retinoic acid-inactivating 2|cytochrome P450, 26, retinoic acid B1|cytochrome P450RAI-2|retinoic acid B1|retinoic acid hydroxylase	AK137124//NM_001177713//NM_175475	NM_001177713//NM_175475	Mus musculus cytochrome P450, family 26, subfamily b, polypeptide 1 (Cyp26b1), transcript variant 1, mRNA.//Mus musculus cytochrome P450, family 26, subfamily b, polypeptide 1 (Cyp26b1), transcript variant 2, mRNA.
Cacna1h	chr17:25370552-25433783	Ad-Luc-MEF-C1_Ad-Luc-MEF-C2_Ad-Luc-MEF-C3	Ad-Cre-MEF-1_Ad-Cre-MEF-2_Ad-Cre-MEF-3	OK	2.3645	1.50194	-0.654708	1.5743	-4.04009	5e-05	8.95778e-05	yes	Cacna1h	-	Cav3.2|MNCb-1209|alpha13.2	MGI:MGI:1928842|Ensembl:ENSMUSG00000024112|Vega:OTTMUSG00000034314	calcium channel, voltage-dependent, T type, alpha 1H subunit	protein-coding	Cacna1h	calcium channel, voltage-dependent, T type, alpha 1H subunit	T-type Cav3.2|calcium channel alpha13.2 subunit|low-voltage-activated calcium channel alpha13.2 subunit|voltage-dependent T-type calcium channel subunit alpha-1H|voltage-gated calcium channel subunit alpha Cav3.2	AB041801//CCDS37501//NM_001163691//NM_021415	-//NM_001163691//NM_021415	Mus musculus calcium channel, voltage-dependent, T type, alpha 1H subunit (Cacna1h), transcript variant 1, mRNA.//Mus musculus calcium channel, voltage-dependent, T type, alpha 1H subunit (Cacna1h), transcript variant 2, mRNA.
Sort1	chr3:108284063-108361519	Ad-Luc-MEF-C1_Ad-Luc-MEF-C2_Ad-Luc-MEF-C3	Ad-Cre-MEF-1_Ad-Cre-MEF-2_Ad-Cre-MEF-3	OK	7.3869	4.69183	-0.654818	1.57442	-4.41986	5e-05	8.95778e-05	yes	Sort1	RP23-27B23.3	2900053A11Rik|AI852375|Ntr3|Ntsr3	MGI:MGI:1338015|Ensembl:ENSMUSG00000068747|Vega:OTTMUSG00000007304	sortilin 1	protein-coding	Sort1	sortilin 1	mNTR3|neurotensin receptor 3|sortilin	NM_001271599//NM_019972	NM_001271599//NM_019972	Mus musculus sortilin 1 (Sort1), transcript variant 1, mRNA.//Mus musculus sortilin 1 (Sort1), transcript variant 2, mRNA.
Dak	chr19:10592196-10604258	Ad-Luc-MEF-C1_Ad-Luc-MEF-C2_Ad-Luc-MEF-C3	Ad-Cre-MEF-1_Ad-Cre-MEF-2_Ad-Cre-MEF-3	OK	10.3131	6.54871	-0.655195	1.57483	-3.95465	5e-05	8.95778e-05	yes	Dak	-	BC021917	MGI:MGI:2385084|Ensembl:ENSMUSG00000034371	dihydroxyacetone kinase 2 homolog (yeast)	protein-coding	Dak	dihydroxyacetone kinase 2 homolog (yeast)	bifunctional ATP-dependent dihydroxyacetone kinase/FAD-AMP lyase (cyclizing)	AK138956//NM_145496	NM_145496	Mus musculus dihydroxyacetone kinase 2 homolog (yeast) (Dak), mRNA.
Rab3c	chr13:110054186-110280206	Ad-Luc-MEF-C1_Ad-Luc-MEF-C2_Ad-Luc-MEF-C3	Ad-Cre-MEF-1_Ad-Cre-MEF-2_Ad-Cre-MEF-3	OK	1.0699	0.679355	-0.655238	1.57488	-3.8263599999999998	5e-05	8.95778e-05	yes	Rab3c	-	2700062I01Rik|3110015B08Rik|3110037E15Rik|AI850886	MGI:MGI:1914545|Ensembl:ENSMUSG00000021700	RAB3C, member RAS oncogene family	protein-coding	Rab3c	RAB3C, member RAS oncogene family	ras-related protein Rab-3C|small GTP-binding protein Rab3C	AK161006//NM_023852	NM_023852	Mus musculus RAB3C, member RAS oncogene family (Rab3c), mRNA.
Ugt1a6b	chr1:88055410-88220002	Ad-Luc-MEF-C1_Ad-Luc-MEF-C2_Ad-Luc-MEF-C3	Ad-Cre-MEF-1_Ad-Cre-MEF-2_Ad-Cre-MEF-3	OK	5.55229	3.52507	-0.655431	1.57509	-1.56039	0.007	0.0105183	yes	Ugt1a6b	-	A9'|Ugt1a9	MGI:MGI:3580629|Ensembl:ENSMUSG00000090145|Vega:OTTMUSG00000020822	UDP glucuronosyltransferase 1 family, polypeptide A6B	protein-coding	Ugt1a6b	UDP glucuronosyltransferase 1 family, polypeptide A6B	UDP glycosyltransferase 1 family polypeptide A9	-	-	-
Xndc1	chr7:102065490-102096864	Ad-Luc-MEF-C1_Ad-Luc-MEF-C2_Ad-Luc-MEF-C3	Ad-Cre-MEF-1_Ad-Cre-MEF-2_Ad-Cre-MEF-3	OK	2.44484	1.55214	-0.655481	1.57514	-2.6579	5e-05	8.95778e-05	yes	---	---	---	---	---	---	---	---	---	---	---	---
Itgb5	chr16:33829664-33949338	Ad-Luc-MEF-C1_Ad-Luc-MEF-C2_Ad-Luc-MEF-C3	Ad-Cre-MEF-1_Ad-Cre-MEF-2_Ad-Cre-MEF-3	OK	237.791	150.94	-0.655719	1.5754	-4.44064	5e-05	8.95778e-05	yes	Itgb5	-	AA475909|AI874634|ESTM23|[b]-5|[b]5|[b]5A|[b]5B|beta-5|beta5	MGI:MGI:96614|Ensembl:ENSMUSG00000022817|Vega:OTTMUSG00000028487	integrin beta 5	protein-coding	Itgb5	integrin beta 5	integrin beta-5	NM_001145884//NM_010580	NM_001145884//NM_010580	Mus musculus integrin beta 5 (Itgb5), transcript variant 1, mRNA.//Mus musculus integrin beta 5 (Itgb5), transcript variant 2, mRNA.
Plekhg1	chr10:3740376-3967302	Ad-Luc-MEF-C1_Ad-Luc-MEF-C2_Ad-Luc-MEF-C3	Ad-Cre-MEF-1_Ad-Cre-MEF-2_Ad-Cre-MEF-3	OK	2.95653	1.87659	-0.655791	1.57548	-4.071219999999999	5e-05	8.95778e-05	yes	Plekhg1	-	D10Ertd733e|Gm521|mKIAA1209	MGI:MGI:2676551|Ensembl:ENSMUSG00000040624|Vega:OTTMUSG00000030941	pleckstrin homology domain containing, family G (with RhoGef domain) member 1	protein-coding	Plekhg1	pleckstrin homology domain containing, family G (with RhoGef domain) member 1	-	AK033676//AK045140//NM_001033253//NM_001159942	-//NM_001033253//NM_001159942	Mus musculus pleckstrin homology domain containing, family G (with RhoGef domain) member 1 (Plekhg1), transcript variant 1, mRNA.//Mus musculus pleckstrin homology domain containing, family G (with RhoGef domain) member 1 (Plekhg1), transcript variant 2, mRNA.
Hsp90b1	chr10:86690840-86705444	Ad-Luc-MEF-C1_Ad-Luc-MEF-C2_Ad-Luc-MEF-C3	Ad-Cre-MEF-1_Ad-Cre-MEF-2_Ad-Cre-MEF-3	OK	908.269	576.365	-0.656137	1.57586	-3.52536	5e-05	8.95778e-05	yes	Hsp90b1	-	ERp99|GRP94|TA-3|Targ2|Tra-1|Tra1|endoplasmin|gp96	MGI:MGI:98817|Ensembl:ENSMUSG00000020048|Vega:OTTMUSG00000020538	heat shock protein 90, beta (Grp94), member 1	protein-coding	Hsp90b1	heat shock protein 90, beta (Grp94), member 1	94 kDa glucose-regulated protein|endoplasmic reticulum resident protein 99|endoplasmin|heat shock protein 90 kDa beta member 1|polymorphic tumor rejection antigen 1|transforming growth factor alpha regulated gene 2|tumor rejection antigen (gp96) 1|tumor rejection antigen gp96	NM_011631	NM_011631	Mus musculus heat shock protein 90, beta (Grp94), member 1 (Hsp90b1), mRNA.
Exoc4	chr6:33249149-33972930	Ad-Luc-MEF-C1_Ad-Luc-MEF-C2_Ad-Luc-MEF-C3	Ad-Cre-MEF-1_Ad-Cre-MEF-2_Ad-Cre-MEF-3	OK	22.0263	13.9694	-0.656957	1.57675	-4.58009	5e-05	8.95778e-05	yes	Exoc4	-	C78892|Sec8|Sec8l1	MGI:MGI:1096376	exocyst complex component 4	protein-coding	Exoc4	exocyst complex component 4	SEC8-like 1|exocyst complex component Sec8	AK036507//AK038125//AK086603//NM_009148	NM_009148	Mus musculus exocyst complex component 4 (Exoc4), mRNA.
Kif5c	chr2:49619313-49774778	Ad-Luc-MEF-C1_Ad-Luc-MEF-C2_Ad-Luc-MEF-C3	Ad-Cre-MEF-1_Ad-Cre-MEF-2_Ad-Cre-MEF-3	OK	2.34933	1.48967	-0.657257	1.57708	-3.95724	5e-05	8.95778e-05	yes	Kif5c	RP23-466O21.2	KINN|Khc|NKHC|NKHC2	MGI:MGI:1098269|Ensembl:ENSMUSG00000026764|Vega:OTTMUSG00000012481	kinesin family member 5C	protein-coding	Kif5c	kinesin family member 5C	kinesin heavy chain isoform 5C|kinesin heavy chain member 5C|kinesin heavy chain neuron-specific 2	NM_008449	NM_008449	Mus musculus kinesin family member 5C (Kif5c), mRNA.
Cldn11	chr3:31149919-31164326	Ad-Luc-MEF-C1_Ad-Luc-MEF-C2_Ad-Luc-MEF-C3	Ad-Cre-MEF-1_Ad-Cre-MEF-2_Ad-Cre-MEF-3	OK	1.16663	0.739427	-0.657867	1.57775	-1.8750099999999998	0.0022	0.00347257	yes	Cldn11	-	Claudin-11|Claudin11|Osp|Otm	MGI:MGI:106925|Ensembl:ENSMUSG00000037625|Vega:OTTMUSG00000022650	claudin 11	protein-coding	Cldn11	claudin 11	claudin-11|oligodendrocyte transmembrane protein|oligodendrocyte-specific protein	NM_008770	NM_008770	Mus musculus claudin 11 (Cldn11), mRNA.
Sv2a	chr3:96181226-96195180	Ad-Luc-MEF-C1_Ad-Luc-MEF-C2_Ad-Luc-MEF-C3	Ad-Cre-MEF-1_Ad-Cre-MEF-2_Ad-Cre-MEF-3	OK	0.917318	0.58133	-0.658065	1.57796	-2.3430400000000002	0.0003	0.000509685	yes	Sv2a	-	AI746429|mKIAA0736	MGI:MGI:1927139|Ensembl:ENSMUSG00000038486|Vega:OTTMUSG00000021899	synaptic vesicle glycoprotein 2 a	protein-coding	Sv2a	synaptic vesicle glycoprotein 2 a	calcium regulator SV2A|synaptic vesicle glycoprotein 2A|synaptic vesicle protein 2|synaptic vesicle protein 2A	NM_022030	NM_022030	Mus musculus synaptic vesicle glycoprotein 2 a (Sv2a), mRNA.
Slc35e1	chr8:72477994-72492614	Ad-Luc-MEF-C1_Ad-Luc-MEF-C2_Ad-Luc-MEF-C3	Ad-Cre-MEF-1_Ad-Cre-MEF-2_Ad-Cre-MEF-3	OK	13.5165	8.56518	-0.658166	1.57808	-4.6454	5e-05	8.95778e-05	yes	Slc35e1	-	6030458H05|AA408278	MGI:MGI:2142403|Ensembl:ENSMUSG00000019731|Vega:OTTMUSG00000033880	solute carrier family 35, member E1	protein-coding	Slc35e1	solute carrier family 35, member E1	solute carrier family 35 member E1	BC115554//NM_177766	-//NM_177766	Mus musculus solute carrier family 35, member E1 (Slc35e1), mRNA.
Pik3ip1	chr11:3202352-3479831	Ad-Luc-MEF-C1_Ad-Luc-MEF-C2_Ad-Luc-MEF-C3	Ad-Cre-MEF-1_Ad-Cre-MEF-2_Ad-Cre-MEF-3	OK	15.5179	9.82866	-0.658867	1.57884	-1.19422	0.04035	0.0552257	no	Pik3ip1	RP23-191E3.6	1500004A08Rik|5830455E04Rik|Crkd|Hgfl	MGI:MGI:1917016|Ensembl:ENSMUSG00000034614|Vega:OTTMUSG00000000761	phosphoinositide-3-kinase interacting protein 1	protein-coding	Pik3ip1	phosphoinositide-3-kinase interacting protein 1	calcineurin-regulated kringle domain protein|calcineurin-regulated kringle domain-containing protein|kringle domain-containing protein HGFL|phosphoinositide-3-kinase-interacting protein 1	AF528078//AK161428//AK190351//NM_178149	-//NM_178149	Mus musculus phosphoinositide-3-kinase interacting protein 1 (Pik3ip1), mRNA.
Golga3	chr5:110176700-110223155	Ad-Luc-MEF-C1_Ad-Luc-MEF-C2_Ad-Luc-MEF-C3	Ad-Cre-MEF-1_Ad-Cre-MEF-2_Ad-Cre-MEF-3	OK	14.2555	9.02822	-0.659005	1.57899	-4.56268	5e-05	8.95778e-05	yes	Golga3	-	5330413L04|5430416E01Rik|AI449376|AW490576|G1-499-14|Mea-2|Mea2|repro27	MGI:MGI:96958|Ensembl:ENSMUSG00000029502|Vega:OTTMUSG00000026197	golgi autoantigen, golgin subfamily a, 3	protein-coding	Golga3	golgi autoantigen, golgin subfamily a, 3	Golgin subfamily A member 3|Mea2/Golga3|golgin-160|male-enhanced antigen 2	AK030450//AK133623//NM_008146	-//NM_008146	Mus musculus golgi autoantigen, golgin subfamily a, 3 (Golga3), mRNA.
Trip11	chr12:101837371-101913171	Ad-Luc-MEF-C1_Ad-Luc-MEF-C2_Ad-Luc-MEF-C3	Ad-Cre-MEF-1_Ad-Cre-MEF-2_Ad-Cre-MEF-3	OK	6.6327	4.19997	-0.659217	1.57923	-4.59374	5e-05	8.95778e-05	yes	Trip11	-	2610511G22Rik|3110031G15Rik|6030460N08Rik|AI450776|GMAP-210|TRIP230	MGI:MGI:1924393|Ensembl:ENSMUSG00000021188|Vega:OTTMUSG00000039943	thyroid hormone receptor interactor 11	protein-coding	Trip11	thyroid hormone receptor interactor 11	-	AK014103//AK077954//AK081763//NM_028446	-//NM_028446	Mus musculus thyroid hormone receptor interactor 11 (Trip11), mRNA.
Acvr2a	chr2:48814108-48949267	Ad-Luc-MEF-C1_Ad-Luc-MEF-C2_Ad-Luc-MEF-C3	Ad-Cre-MEF-1_Ad-Cre-MEF-2_Ad-Cre-MEF-3	OK	14.1722	8.97225	-0.659522	1.57956	-3.68298	5e-05	8.95778e-05	yes	Acvr2a	RP23-139F8.3	ActrIIa|Acvr2|TactrII	MGI:MGI:102806|Ensembl:ENSMUSG00000052155|Vega:OTTMUSG00000012394	activin receptor IIA	protein-coding	Acvr2a	activin receptor IIA	ACTR-IIA|activin receptor type IIA|activin receptor type-2A	AK143186//NM_007396	-//NM_007396	Mus musculus activin receptor IIA (Acvr2a), mRNA.
Arhgap18	chr10:26772511-26918648	Ad-Luc-MEF-C1_Ad-Luc-MEF-C2_Ad-Luc-MEF-C3	Ad-Cre-MEF-1_Ad-Cre-MEF-2_Ad-Cre-MEF-3	OK	2.20553	1.39615	-0.659671	1.57972	-3.6559	5e-05	8.95778e-05	yes	Arhgap18	-	4833419J07Rik|AI314906|AI843501	MGI:MGI:1921160|Ensembl:ENSMUSG00000039031|Vega:OTTMUSG00000024292	Rho GTPase activating protein 18	protein-coding	Arhgap18	Rho GTPase activating protein 18	arhgap18|rho GTPase-activating protein 18|rho-type GTPase-activating protein 18	NM_176837	NM_176837	Mus musculus Rho GTPase activating protein 18 (Arhgap18), mRNA.
D130017N08Rik	chr5:143758353-143764942	Ad-Luc-MEF-C1_Ad-Luc-MEF-C2_Ad-Luc-MEF-C3	Ad-Cre-MEF-1_Ad-Cre-MEF-2_Ad-Cre-MEF-3	OK	0.77718	0.491768	-0.660271	1.58038	-1.52157	0.01025	0.0151035	yes	D130017N08Rik	-	1700012G11Rik	MGI:MGI:2443273	RIKEN cDNA D130017N08 gene	ncRNA	D130017N08Rik	RIKEN cDNA D130017N08 gene	-	AK005905//NR_015486	-	Mus musculus RIKEN cDNA D130017N08 gene (D130017N08Rik), long non-coding RNA.
D8Ertd82e	chr8:36094827-36147787	Ad-Luc-MEF-C1_Ad-Luc-MEF-C2_Ad-Luc-MEF-C3	Ad-Cre-MEF-1_Ad-Cre-MEF-2_Ad-Cre-MEF-3	OK	2.90344	1.83661	-0.660718	1.58087	-3.8343	5e-05	8.95778e-05	yes	D8Ertd82e	-	9830148H23|Sgk223|mFLJ00269	MGI:MGI:1196223|Ensembl:ENSMUSG00000050271|Vega:OTTMUSG00000022666	DNA segment, Chr 8, ERATO Doi 82, expressed	protein-coding	D8Ertd82e	DNA segment, Chr 8, ERATO Doi 82, expressed	pragmin|sugen kinase 223|tyrosine-protein kinase SgK223	AK052494//AK089749//NM_172911	-//NM_172911	Mus musculus DNA segment, Chr 8, ERATO Doi 82, expressed (D8Ertd82e), mRNA.
Eif2ak3	chr6:70844526-70905240	Ad-Luc-MEF-C1_Ad-Luc-MEF-C2_Ad-Luc-MEF-C3	Ad-Cre-MEF-1_Ad-Cre-MEF-2_Ad-Cre-MEF-3	OK	11.3525	7.1811	-0.660733	1.58089	-4.41479	5e-05	8.95778e-05	yes	Eif2ak3	-	AI427929|Pek|Perk	MGI:MGI:1341830|Ensembl:ENSMUSG00000031668|Vega:OTTMUSG00000031093	eukaryotic translation initiation factor 2 alpha kinase 3	protein-coding	Eif2ak3	eukaryotic translation initiation factor 2 alpha kinase 3	PRKR-like endoplasmic reticulum kinase|eukaryotic translation initiation factor 2-alpha kinase 3|pancreatic eIF2-alpha kinase	AK010397//AK139679//NM_010121	-//NM_010121	Mus musculus eukaryotic translation initiation factor 2 alpha kinase 3 (Eif2ak3), mRNA.
B4galt5	chr2:167298444-167349178	Ad-Luc-MEF-C1_Ad-Luc-MEF-C2_Ad-Luc-MEF-C3	Ad-Cre-MEF-1_Ad-Cre-MEF-2_Ad-Cre-MEF-3	OK	102.748	64.982	-0.660998	1.58118	-4.34915	5e-05	8.95778e-05	yes	B4galt5	RP23-105M23.2	9430078I07Rik|AW049941|AW539721	MGI:MGI:1927169|Ensembl:ENSMUSG00000017929|Vega:OTTMUSG00000001180	UDP-Gal:betaGlcNAc beta 1,4-galactosyltransferase, polypeptide 5	protein-coding	B4galt5	UDP-Gal:betaGlcNAc beta 1,4-galactosyltransferase, polypeptide 5	UDP-Gal:beta-GlcNAc beta-1,4-galactosyltransferase 5|UDP-galactose:beta-N-acetylglucosamine beta-1,4-galactosyltransferase 5|b4Gal-T5|beta-1,4-GalT II|beta-1,4-GalTase 5|beta-1,4-galactosyltransferase 5|beta-1,4-galactosyltransferase V|beta4Gal-T5	NM_019835	NM_019835	Mus musculus UDP-Gal:betaGlcNAc beta 1,4-galactosyltransferase, polypeptide 5 (B4galt5), mRNA.
Chst12	chr5:140505608-140525238	Ad-Luc-MEF-C1_Ad-Luc-MEF-C2_Ad-Luc-MEF-C3	Ad-Cre-MEF-1_Ad-Cre-MEF-2_Ad-Cre-MEF-3	OK	51.6863	32.6847	-0.661166	1.58136	-4.9974	5e-05	8.95778e-05	yes	Chst12	-	AI595374|C4S-2|C4ST2	MGI:MGI:1929064	carbohydrate sulfotransferase 12	protein-coding	Chst12	carbohydrate sulfotransferase 12	chondroitin 4-O-sulfotransferase 2|chondroitin 4-sulfotransferase 2	CCDS19820//NM_021528	NM_021528	Mus musculus carbohydrate sulfotransferase 12 (Chst12), mRNA.
Pigg	chr5:108312924-108348779	Ad-Luc-MEF-C1_Ad-Luc-MEF-C2_Ad-Luc-MEF-C3	Ad-Cre-MEF-1_Ad-Cre-MEF-2_Ad-Cre-MEF-3	OK	3.58959	2.26992	-0.661178	1.58137	-3.91279	5e-05	8.95778e-05	yes	Pigg	-	Gpi7	MGI:MGI:3576484|Ensembl:ENSMUSG00000029263|Vega:OTTMUSG00000028929	phosphatidylinositol glycan anchor biosynthesis, class G	protein-coding	Pigg	phosphatidylinositol glycan anchor biosynthesis, class G	GPI ethanolamine phosphate transferase 2|phosphatidylinositol glycan, class G	BC051059//NM_001081234	NM_001081234	Mus musculus phosphatidylinositol glycan anchor biosynthesis, class G (Pigg), mRNA.
D2hgdh	chr1:93825239-93852174	Ad-Luc-MEF-C1_Ad-Luc-MEF-C2_Ad-Luc-MEF-C3	Ad-Cre-MEF-1_Ad-Cre-MEF-2_Ad-Cre-MEF-3	OK	4.41214	2.78856	-0.661958	1.58223	-3.74954	5e-05	8.95778e-05	yes	D2hgdh	-	AA408776|AA408778|AI325464	MGI:MGI:2138209|Ensembl:ENSMUSG00000073609|Vega:OTTMUSG00000021837	D-2-hydroxyglutarate dehydrogenase	protein-coding	D2hgdh	D-2-hydroxyglutarate dehydrogenase	D-2-hydroxyglutarate dehydrogenase, mitochondrial	AK088554//AK141691//AK187008//BC023277//NM_178882	-//NM_178882	Mus musculus D-2-hydroxyglutarate dehydrogenase (D2hgdh), mRNA.
Ifitm2	chr7:140954838-140955961	Ad-Luc-MEF-C1_Ad-Luc-MEF-C2_Ad-Luc-MEF-C3	Ad-Cre-MEF-1_Ad-Cre-MEF-2_Ad-Cre-MEF-3	OK	726.519	459.154	-0.662022	1.5823	-4.596830000000001	5e-05	8.95778e-05	yes	Ifitm2	-	DSPA2c|Ifitm3l|fragilis3|mil-3	MGI:MGI:1933382|Ensembl:ENSMUSG00000060591	interferon induced transmembrane protein 2	protein-coding	Ifitm2	interferon induced transmembrane protein 2	dispanin subfamily A member 2c|fragilis R|fragilis protein 3|interferon induced transmembrane protein, like|interferon-induced transmembrane protein 2	NM_030694	NM_030694	Mus musculus interferon induced transmembrane protein 2 (Ifitm2), mRNA.
Lrp5	chr19:3584824-3686564	Ad-Luc-MEF-C1_Ad-Luc-MEF-C2_Ad-Luc-MEF-C3	Ad-Cre-MEF-1_Ad-Cre-MEF-2_Ad-Cre-MEF-3	OK	33.1822	20.9638	-0.662509	1.58283	-5.08994	5e-05	8.95778e-05	yes	Lrp5	-	BMND1|HBM|LR3|LRP7|OPPG|mKIAA4142	MGI:MGI:1278315|Ensembl:ENSMUSG00000024913|Vega:OTTMUSG00000042195	low density lipoprotein receptor-related protein 5	protein-coding	Lrp5	low density lipoprotein receptor-related protein 5	LRP-5|LRP-7|low-density lipoprotein receptor-related protein 5|low-density lipoprotein receptor-related protein 7	AK081025//AK090382//NM_008513	-//NM_008513	Mus musculus low density lipoprotein receptor-related protein 5 (Lrp5), mRNA.
Fam132a	chr4:155962311-155966629	Ad-Luc-MEF-C1_Ad-Luc-MEF-C2_Ad-Luc-MEF-C3	Ad-Cre-MEF-1_Ad-Cre-MEF-2_Ad-Cre-MEF-3	OK	7.71116	4.87148	-0.662588	1.58292	-3.2352	5e-05	8.95778e-05	yes	Fam132a	RP23-118E21.2	1110035L05Rik|C1qdc2|CTRP12|alipolin	MGI:MGI:1914639|Ensembl:ENSMUSG00000023571|Vega:OTTMUSG00000010985	family with sequence similarity 132, member A	protein-coding	Fam132a	family with sequence similarity 132, member A	C1q domain containing 2|adipolin|adipose-derived insulin-sensitizing factor|complement C1q tumor necrosis factor-related protein 12|protein FAM132A	NM_026125	NM_026125	Mus musculus family with sequence similarity 132, member A (Fam132a), mRNA.
Tmem100	chr11:90030347-90036505	Ad-Luc-MEF-C1_Ad-Luc-MEF-C2_Ad-Luc-MEF-C3	Ad-Cre-MEF-1_Ad-Cre-MEF-2_Ad-Cre-MEF-3	OK	0.674752	0.426013	-0.66346	1.58388	-1.53759	0.01275	0.0185322	yes	Tmem100	RP23-133I19.1	1810057C19Rik|AV011897	MGI:MGI:1915138|Ensembl:ENSMUSG00000069763|Vega:OTTMUSG00000001282	transmembrane protein 100	protein-coding	Tmem100	transmembrane protein 100	-	CCDS25239//NM_026433	NM_026433	Mus musculus transmembrane protein 100 (Tmem100), mRNA.
Ntn3	chr17:24175430-24209387	Ad-Luc-MEF-C1_Ad-Luc-MEF-C2_Ad-Luc-MEF-C3	Ad-Cre-MEF-1_Ad-Cre-MEF-2_Ad-Cre-MEF-3	OK	2.53605	1.60087	-0.663727	1.58417	-1.55807	0.0113	0.0165233	yes	Ntn3	-	Ntn2l	MGI:MGI:1341188|Ensembl:ENSMUSG00000079662	netrin 3	protein-coding	Ntn3	netrin 3	netrin-2-like protein|netrin-3	BC053038//NM_010947	-//NM_010947	Mus musculus netrin 3 (Ntn3), mRNA.
Hdlbp	chr1:93405939-93478808	Ad-Luc-MEF-C1_Ad-Luc-MEF-C2_Ad-Luc-MEF-C3	Ad-Cre-MEF-1_Ad-Cre-MEF-2_Ad-Cre-MEF-3	OK	96.588	60.9691	-0.663766	1.58421	-4.29208	5e-05	8.95778e-05	yes	Hdlbp	-	1110005P14Rik|AA960365|AI118566|D1Ertd101e	MGI:MGI:99256|Ensembl:ENSMUSG00000034088|Vega:OTTMUSG00000048654	high density lipoprotein (HDL) binding protein	protein-coding	Hdlbp	high density lipoprotein (HDL) binding protein	HDL-binding protein|high density lipoprotein-binding protein|vigilin	AK048780//AK153965//NM_133808	NM_133808	Mus musculus high density lipoprotein (HDL) binding protein (Hdlbp), mRNA.
Sema6a	chr18:47245253-47368868	Ad-Luc-MEF-C1_Ad-Luc-MEF-C2_Ad-Luc-MEF-C3	Ad-Cre-MEF-1_Ad-Cre-MEF-2_Ad-Cre-MEF-3	OK	5.71606	3.60709	-0.664186	1.58467	-4.39466	5e-05	8.95778e-05	yes	Sema6a	-	9330158E07|A730020P05Rik|AI851735|Sema6A-1|Semaq|VIa|b2b997Clo	MGI:MGI:1203727|Ensembl:ENSMUSG00000019647|Vega:OTTMUSG00000033972	sema domain, transmembrane domain (TM), and cytoplasmic domain, (semaphorin) 6A	protein-coding	Sema6a	sema domain, transmembrane domain (TM), and cytoplasmic domain, (semaphorin) 6A	Mutant line 997|sema Q|sema VIA|semaphorin Q|semaphorin VIA|semaphorin-6A|semaphorin-6A-1	AK042751//AK082711//BC062979//NM_018744	NM_018744	Mus musculus sema domain, transmembrane domain (TM), and cytoplasmic domain, (semaphorin) 6A (Sema6a), mRNA.
Pygb	chr2:150786795-150831748	Ad-Luc-MEF-C1_Ad-Luc-MEF-C2_Ad-Luc-MEF-C3	Ad-Cre-MEF-1_Ad-Cre-MEF-2_Ad-Cre-MEF-3	OK	19.5015	12.3042	-0.664434	1.58495	-4.62718	5e-05	8.95778e-05	yes	Pygb	RP23-241M12.1	-	MGI:MGI:97828|Ensembl:ENSMUSG00000033059|Vega:OTTMUSG00000015772	brain glycogen phosphorylase	protein-coding	Pygb	brain glycogen phosphorylase	glycogen phosphorylase, brain form	NM_153781	NM_153781	Mus musculus brain glycogen phosphorylase (Pygb), mRNA.
Dysf	chr6:84008597-84211059	Ad-Luc-MEF-C1_Ad-Luc-MEF-C2_Ad-Luc-MEF-C3	Ad-Cre-MEF-1_Ad-Cre-MEF-2_Ad-Cre-MEF-3	OK	6.61096	4.16582	-0.666259	1.58695	-4.51641	5e-05	8.95778e-05	yes	Dysf	-	2310004N10Rik|AI604795|D6Pas3	MGI:MGI:1349385|Ensembl:ENSMUSG00000033788|Vega:OTTMUSG00000022272	dysferlin	protein-coding	Dysf	dysferlin	dysferlin variant a|dysferlin_a|dystrophy-associated fer-1-like protein|fer-1-like protein 1	AF188290//AJ242954//AK034587//AK087986//NM_001077694//NM_021469	-//NM_001077694//NM_021469	Mus musculus dysferlin (Dysf), transcript variant 1, mRNA.//Mus musculus dysferlin (Dysf), transcript variant 2, mRNA.
Egfr	chr11:16752202-16913907	Ad-Luc-MEF-C1_Ad-Luc-MEF-C2_Ad-Luc-MEF-C3	Ad-Cre-MEF-1_Ad-Cre-MEF-2_Ad-Cre-MEF-3	OK	33.1354	20.8619	-0.667503	1.58832	-4.22395	5e-05	8.95778e-05	yes	Egfr	RP23-295E4.1	9030024J15Rik|AI552599|Erbb|Errb1|Errp|Wa5|wa-2|wa2	MGI:MGI:95294|Ensembl:ENSMUSG00000020122|Vega:OTTMUSG00000005185	epidermal growth factor receptor	protein-coding	Egfr	epidermal growth factor receptor	avian erythroblastic leukemia viral (v-erb-b) oncogene homolog|waved 2	AK087861//NM_007912//NM_207655	-//NM_007912//NM_207655	Mus musculus epidermal growth factor receptor (Egfr), transcript variant 1, mRNA.//Mus musculus epidermal growth factor receptor (Egfr), transcript variant 2, mRNA.
Ctso	chr3:81932615-81956725	Ad-Luc-MEF-C1_Ad-Luc-MEF-C2_Ad-Luc-MEF-C3	Ad-Cre-MEF-1_Ad-Cre-MEF-2_Ad-Cre-MEF-3	OK	9.41655	5.92739	-0.667802	1.58865	-4.82503	5e-05	8.95778e-05	yes	Ctso	-	A330105D01Rik|A430056C07|AI118514	MGI:MGI:2139628|Ensembl:ENSMUSG00000028015|Vega:OTTMUSG00000026582	cathepsin O	protein-coding	Ctso	cathepsin O	-	AK040071//NM_177662	NM_177662	Mus musculus cathepsin O (Ctso), mRNA.
Amdhd2	chr17:24155832-24163733	Ad-Luc-MEF-C1_Ad-Luc-MEF-C2_Ad-Luc-MEF-C3	Ad-Cre-MEF-1_Ad-Cre-MEF-2_Ad-Cre-MEF-3	OK	36.9954	23.2811	-0.668187	1.58907	-4.68131	5e-05	8.95778e-05	yes	Amdhd2	-	5730457F11Rik	MGI:MGI:2443978|Ensembl:ENSMUSG00000036820|Vega:OTTMUSG00000023853	amidohydrolase domain containing 2	protein-coding	Amdhd2	amidohydrolase domain containing 2	amidohydrolase domain-containing protein 2|glcNAc 6-P deacetylase|putative N-acetylglucosamine-6-phosphate deacetylase	AK078259//AK182128//NM_172935	-//NM_172935	Mus musculus amidohydrolase domain containing 2 (Amdhd2), mRNA.
H6pd	chr4:149979473-150009023	Ad-Luc-MEF-C1_Ad-Luc-MEF-C2_Ad-Luc-MEF-C3	Ad-Cre-MEF-1_Ad-Cre-MEF-2_Ad-Cre-MEF-3	OK	43.9103	27.6316	-0.66824	1.58913	-4.90059	5e-05	8.95778e-05	yes	H6pd	RP23-169H13.3	AI785303|G6pd1|Gpd-1|Gpd1	MGI:MGI:2140356|Ensembl:ENSMUSG00000028980|Vega:OTTMUSG00000010275	hexose-6-phosphate dehydrogenase (glucose 1-dehydrogenase)	protein-coding	H6pd	hexose-6-phosphate dehydrogenase (glucose 1-dehydrogenase)	GDH/6PGL endoplasmic bifunctional protein|glucose 1-dehydrogenase|glucose-6-phosphate dehydrogenase 1	AK159373//NM_173371	NM_173371	Mus musculus hexose-6-phosphate dehydrogenase (glucose 1-dehydrogenase) (H6pd), transcript variant 1, mRNA.
Tvp23b	chr11:62879489-62895184	Ad-Luc-MEF-C1_Ad-Luc-MEF-C2_Ad-Luc-MEF-C3	Ad-Cre-MEF-1_Ad-Cre-MEF-2_Ad-Cre-MEF-3	OK	41.9353	26.3774	-0.668863	1.58982	-5.14237	5e-05	8.95778e-05	yes	Tvp23b	RP23-428I5.3	1810036I24Rik|Fam18b|Fam18b1	MGI:MGI:1914760|Ensembl:ENSMUSG00000014177|Vega:OTTMUSG00000005878	trans-golgi network vesicle protein 23B	protein-coding	Tvp23b	trans-golgi network vesicle protein 23B	Golgi apparatus membrane protein TVP23 homolog B|family with sequence similarity 18, member B|ortholog of human family with sequence similarity 18 member B FAM18B|protein FAM18B1	NM_026210	NM_026210	Mus musculus trans-golgi network vesicle protein 23B (Tvp23b), mRNA.
Tmem219	chr7:126886218-126898278	Ad-Luc-MEF-C1_Ad-Luc-MEF-C2_Ad-Luc-MEF-C3	Ad-Cre-MEF-1_Ad-Cre-MEF-2_Ad-Cre-MEF-3	OK	11.2233	7.05873	-0.669016	1.58999	-3.3569	5e-05	8.95778e-05	yes	Tmem219	-	1110032O16Rik|2900045G02Rik|IGFBP-3R	MGI:MGI:1915992|Ensembl:ENSMUSG00000060538|Vega:OTTMUSG00000031957	transmembrane protein 219	protein-coding	Tmem219	transmembrane protein 219	insulin-like growth factor-binding protein 3 receptor	AK013646//BC046763//NM_026827//NM_028389	NM_026827//NM_028389	Mus musculus transmembrane protein 219 (Tmem219), transcript variant 1, mRNA.//Mus musculus transmembrane protein 219 (Tmem219), transcript variant 2, mRNA.
Pdzd2	chr15:12357053-12592556	Ad-Luc-MEF-C1_Ad-Luc-MEF-C2_Ad-Luc-MEF-C3	Ad-Cre-MEF-1_Ad-Cre-MEF-2_Ad-Cre-MEF-3	OK	1.76613	1.11055	-0.669317	1.59032	-4.1001	5e-05	8.95778e-05	yes	Pdzd2	-	4930537L06Rik|A930022H17Rik|Gm82|Pdzk3|mKIAA0300	MGI:MGI:1922394|Ensembl:ENSMUSG00000022197|Vega:OTTMUSG00000048303	PDZ domain containing 2	protein-coding	Pdzd2	PDZ domain containing 2	PDZ domain containing 3|PDZ domain-containing protein 2	AK015986//AK020883//AK159017//BC115886//NM_001081064	-//NM_001081064	Mus musculus PDZ domain containing 2 (Pdzd2), mRNA.
Rbp1	chr9:98422960-98446550	Ad-Luc-MEF-C1_Ad-Luc-MEF-C2_Ad-Luc-MEF-C3	Ad-Cre-MEF-1_Ad-Cre-MEF-2_Ad-Cre-MEF-3	OK	6.44779	4.05406	-0.669437	1.59045	-4.00309	5e-05	8.95778e-05	yes	Rbp1	-	CRBPI|Crbp|Rbp-1	MGI:MGI:97876|Ensembl:ENSMUSG00000046402|Vega:OTTMUSG00000047579	retinol binding protein 1, cellular	protein-coding	Rbp1	retinol binding protein 1, cellular	CRBP-I|cellular retinol-binding protein I|mCRBPI|retinol-binding protein 1	NM_011254	NM_011254	Mus musculus retinol binding protein 1, cellular (Rbp1), mRNA.
Mitf	chr6:97807057-98021358	Ad-Luc-MEF-C1_Ad-Luc-MEF-C2_Ad-Luc-MEF-C3	Ad-Cre-MEF-1_Ad-Cre-MEF-2_Ad-Cre-MEF-3	OK	4.5712	2.87372	-0.669653	1.59069	-4.31003	5e-05	8.95778e-05	yes	Mitf//Naip3	-//RP23-118M14.2	BCC2|Bhlhe32|Gsfbcc2|Vitiligo|Wh|bw|mi|vit//Birc1c|EG667838|Mitf|Naip-rs5|pORF1|pORF2	MGI:MGI:104554|Ensembl:ENSMUSG00000035158|Vega:OTTMUSG00000023284//MGI:MGI:1298225	NLR family, apoptosis inhibitory protein 3//microphthalmia-associated transcription factor	protein-coding//pseudo	Mitf//Naip3	NLR family, apoptosis inhibitory protein 3//microphthalmia-associated transcription factor	-//black eyed white|microphtalmia-associated transcription factor	AB061769//AK160757//BC108977//NM_001113198//NM_001178049//NM_008601	-//NM_001113198//NM_001178049//NM_008601	Mus musculus microphthalmia-associated transcription factor (Mitf), transcript variant 1, mRNA.//Mus musculus microphthalmia-associated transcription factor (Mitf), transcript variant 2, mRNA.//Mus musculus microphthalmia-associated transcription factor (Mitf), transcript variant 3, mRNA.
Spry4	chr18:38586264-38601268	Ad-Luc-MEF-C1_Ad-Luc-MEF-C2_Ad-Luc-MEF-C3	Ad-Cre-MEF-1_Ad-Cre-MEF-2_Ad-Cre-MEF-3	OK	7.23549	4.54609	-0.670464	1.59159	-4.31994	5e-05	8.95778e-05	yes	Spry4	-	A030006O18Rik|sprouty4	MGI:MGI:1345144|Ensembl:ENSMUSG00000024427	sprouty homolog 4 (Drosophila)	protein-coding	Spry4	sprouty homolog 4 (Drosophila)	protein sprouty homolog 4|spry-4	CCDS29202//NM_011898	NM_011898	Mus musculus sprouty homolog 4 (Drosophila) (Spry4), mRNA.
Eno2	chr6:124760054-124769509	Ad-Luc-MEF-C1_Ad-Luc-MEF-C2_Ad-Luc-MEF-C3	Ad-Cre-MEF-1_Ad-Cre-MEF-2_Ad-Cre-MEF-3	OK	27.7674	17.4381	-0.671149	1.59234	-4.60939	5e-05	8.95778e-05	yes	Eno2	-	AI837106|D6Ertd375e|Eno-2|NSE	MGI:MGI:95394|Ensembl:ENSMUSG00000004267|Vega:OTTMUSG00000022240	enolase 2, gamma neuronal	protein-coding	Eno2	enolase 2, gamma neuronal	2-phospho-D-glycerate hydro-lyase|gamma-enolase|neural enolase|neuron-specific enolase	BC009018//NM_013509	NM_013509	Mus musculus enolase 2, gamma neuronal (Eno2), mRNA.
Prkab2	chr3:97658211-97673067	Ad-Luc-MEF-C1_Ad-Luc-MEF-C2_Ad-Luc-MEF-C3	Ad-Cre-MEF-1_Ad-Cre-MEF-2_Ad-Cre-MEF-3	OK	4.37572	2.74612	-0.672126	1.59342	-4.0695	5e-05	8.95778e-05	yes	Prkab2	-	5730553K21Rik|AW049591|BB124140	MGI:MGI:1336185|Ensembl:ENSMUSG00000038205|Vega:OTTMUSG00000029934	protein kinase, AMP-activated, beta 2 non-catalytic subunit	protein-coding	Prkab2	protein kinase, AMP-activated, beta 2 non-catalytic subunit	5'-AMP-activated protein kinase subunit beta-2|AMPK subunit beta-2	AK037124//BC054401//NM_182997	-//NM_182997	Mus musculus protein kinase, AMP-activated, beta 2 non-catalytic subunit (Prkab2), mRNA.
Ficd	chr5:113735781-113740607	Ad-Luc-MEF-C1_Ad-Luc-MEF-C2_Ad-Luc-MEF-C3	Ad-Cre-MEF-1_Ad-Cre-MEF-2_Ad-Cre-MEF-3	OK	8.10879	5.08628	-0.672876	1.59425	-4.10749	5e-05	8.95778e-05	yes	Ficd	-	D5Ertd40e|Hype	MGI:MGI:1098550|Ensembl:ENSMUSG00000053334	FIC domain containing	protein-coding	Ficd	FIC domain containing	AMPylator FICD|FIC domain-containing protein|adenosine monophosphate-protein transferase FICD|huntingtin interacting protein E|huntingtin interactor protein E	NM_001010825	NM_001010825	Mus musculus FIC domain containing (Ficd), mRNA.
Fam46a	chr9:85320438-85327150	Ad-Luc-MEF-C1_Ad-Luc-MEF-C2_Ad-Luc-MEF-C3	Ad-Cre-MEF-1_Ad-Cre-MEF-2_Ad-Cre-MEF-3	OK	12.8647	8.0694	-0.672885	1.59426	-5.04526	5e-05	8.95778e-05	yes	Fam46a	-	D930050G01Rik	MGI:MGI:2670964|Ensembl:ENSMUSG00000032265|Vega:OTTMUSG00000045030	family with sequence similarity 46, member A	protein-coding	Fam46a	family with sequence similarity 46, member A	uncharacterized protein LOC212943	NM_001160378//NM_001160379	NM_001160378//NM_001160379	Mus musculus family with sequence similarity 46, member A (Fam46a), transcript variant 1, mRNA.//Mus musculus family with sequence similarity 46, member A (Fam46a), transcript variant 2, mRNA.
Chd9	chr8:90828834-91054508	Ad-Luc-MEF-C1_Ad-Luc-MEF-C2_Ad-Luc-MEF-C3	Ad-Cre-MEF-1_Ad-Cre-MEF-2_Ad-Cre-MEF-3	OK	3.19586	2.00111	-0.675404	1.59704	-4.5736	5e-05	8.95778e-05	yes	Chd9	-	1810014J18Rik|9030205D12Rik|A330063D19Rik|AD013|PRIC320|mKIAA0308	MGI:MGI:1924001|Ensembl:ENSMUSG00000056608	chromodomain helicase DNA binding protein 9	protein-coding	Chd9	chromodomain helicase DNA binding protein 9	ATP-dependent helicase CHD9|CHD-9|PPAR-alpha-interacting complex protein 320 kDa|chromodomain-helicase-DNA-binding protein 9|ciprofibrate-bound protein PRIC320|peroxisomal proliferator-activated receptor A-interacting complex 320 kDa protein	AK020244//AK030430//AK040994//BC145219//BC145220//NM_177224	-//NM_177224	Mus musculus chromodomain helicase DNA binding protein 9 (Chd9), mRNA.
Smoc2	chr17:14279505-14404790	Ad-Luc-MEF-C1_Ad-Luc-MEF-C2_Ad-Luc-MEF-C3	Ad-Cre-MEF-1_Ad-Cre-MEF-2_Ad-Cre-MEF-3	OK	68.34	42.7805	-0.675777	1.59746	-4.84065	5e-05	8.95778e-05	yes	Smoc2	-	1700056C05Rik|5430426J21Rik|Smoc2l	MGI:MGI:1929881|Ensembl:ENSMUSG00000023886	SPARC related modular calcium binding 2	protein-coding	Smoc2	SPARC related modular calcium binding 2	SMOC-2|SPARC-related modular calcium-binding protein 2|secreted modular calcium-binding protein 2	AK006809//AK040109//AK172312//NM_022315	-//NM_022315	Mus musculus SPARC related modular calcium binding 2 (Smoc2), mRNA.
Sema6c	chr3:95160419-95174050	Ad-Luc-MEF-C1_Ad-Luc-MEF-C2_Ad-Luc-MEF-C3	Ad-Cre-MEF-1_Ad-Cre-MEF-2_Ad-Cre-MEF-3	OK	2.85381	1.78645	-0.675794	1.59748	-3.20526	5e-05	8.95778e-05	yes	Sema6c	-	Semay|mKIAA1869	MGI:MGI:1338032|Ensembl:ENSMUSG00000038777|Vega:OTTMUSG00000022286	sema domain, transmembrane domain (TM), and cytoplasmic domain, (semaphorin) 6C	protein-coding	Sema6c	sema domain, transmembrane domain (TM), and cytoplasmic domain, (semaphorin) 6C	Sema Y|m-Sema Y|semaphorin-6C|semaphorin-Y	AF363972//AF363973//BC083186//NM_001272024//NM_011351//NR_073549//NR_073550//NR_073551	-//NM_001272024//NM_011351	Mus musculus sema domain, transmembrane domain (TM), and cytoplasmic domain, (semaphorin) 6C (Sema6c), transcript variant 1, mRNA.//Mus musculus sema domain, transmembrane domain (TM), and cytoplasmic domain, (semaphorin) 6C (Sema6c), transcript variant 2, mRNA.//Mus musculus sema domain, transmembrane domain (TM), and cytoplasmic domain, (semaphorin) 6C (Sema6c), transcript variant 3, long non-c…
Mia3	chr1:183326235-183369565	Ad-Luc-MEF-C1_Ad-Luc-MEF-C2_Ad-Luc-MEF-C3	Ad-Cre-MEF-1_Ad-Cre-MEF-2_Ad-Cre-MEF-3	OK	27.187	17.0126	-0.676313	1.59805	-4.66466	5e-05	8.95778e-05	yes	Mia3	-	9130229H14Rik|A930039G15Rik|AU022327|B230399H06Rik|C80126|Gm1525|TANGO1|Tango	MGI:MGI:2443183	melanoma inhibitory activity 3	protein-coding	Mia3	melanoma inhibitory activity 3	melanoma inhibitory activity protein 3|transport and Golgi organization protein 1	AK044749//AK046506//BC038889//NM_177389	-//NM_177389	Mus musculus melanoma inhibitory activity 3 (Mia3), mRNA.
Tram1	chr1:13564701-13589864	Ad-Luc-MEF-C1_Ad-Luc-MEF-C2_Ad-Luc-MEF-C3	Ad-Cre-MEF-1_Ad-Cre-MEF-2_Ad-Cre-MEF-3	OK	66.3435	41.5097	-0.676507	1.59826	-5.333080000000001	5e-05	8.95778e-05	yes	Ncoa3//Tram1	-//RP23-120P1.1	1810049E02Rik|TRAMP//2010305B15Rik|AW321064|Actr|Aib1|KAT13B|Rac3|Src3|Tram-1|Tram1|bHLHe42|p/Cip|pCip	MGI:MGI:1276535|Ensembl:ENSMUSG00000027678//MGI:MGI:1919515|Ensembl:ENSMUSG00000025935|Vega:OTTMUSG00000049113	nuclear receptor coactivator 3//translocating chain-associating membrane protein 1	protein-coding	Ncoa3//Tram1	nuclear receptor coactivator 3//translocating chain-associating membrane protein 1	AIB-1|CBP-interacting protein|NCoA-3|RAC-3|SRC-3|amplified in breast cancer-1 protein homolog|receptor-associated coactivator 3|steroid receptor coactivator protein 3|thyroid hormone receptor activator molecule 1//translocating chain-associated membrane protein 1	NM_028173	NM_028173	Mus musculus translocating chain-associating membrane protein 1 (Tram1), mRNA.
Tubb2a	chr13:34074279-34078008	Ad-Luc-MEF-C1_Ad-Luc-MEF-C2_Ad-Luc-MEF-C3	Ad-Cre-MEF-1_Ad-Cre-MEF-2_Ad-Cre-MEF-3	OK	33.9302	21.2289	-0.67654	1.5983	-4.61345	5e-05	8.95778e-05	yes	Tubb2a	-	M(beta)2|Tubb2	MGI:MGI:107861|Ensembl:ENSMUSG00000058672	tubulin, beta 2A class IIA	protein-coding	Tubb2a	tubulin, beta 2A class IIA	tubulin beta-2A chain|tubulin, beta polypeptide	NM_009450	NM_009450	Mus musculus tubulin, beta 2A class IIA (Tubb2a), mRNA.
Ppp2r3a	chr9:101104988-101251832	Ad-Luc-MEF-C1_Ad-Luc-MEF-C2_Ad-Luc-MEF-C3	Ad-Cre-MEF-1_Ad-Cre-MEF-2_Ad-Cre-MEF-3	OK	3.03774	1.90056	-0.676574	1.59834	-3.8867800000000003	5e-05	8.95778e-05	yes	Ppp2r3a//Ppp2r3d	-	3222402P14Rik|A730042E07//PP2A B''-PR59|PP2A PR59|PR59|Ppp2r3|Ppp2r3a	MGI:MGI:1335093|Ensembl:ENSMUSG00000093803|Vega:OTTMUSG00000046326//MGI:MGI:2442104|Ensembl:ENSMUSG00000043154|Vega:OTTMUSG00000048434	protein phosphatase 2 (formerly 2A), regulatory subunit B'', delta//protein phosphatase 2, regulatory subunit B'', alpha	protein-coding	Ppp2r3a//Ppp2r3d	protein phosphatase 2 (formerly 2A), regulatory subunit B'', delta//protein phosphatase 2, regulatory subunit B'', alpha	-//protein phosphatase 2 (formerly 2A), regulatory subunit B'', alpha|protein phosphatase 2, regulatory subunit (59 kDa)|protein phosphatase 2, regulatory subunit B, alpha|protein phosphatase 2A, 59 kDa regulatory subunit B|serine/threonine-protein phosphatase 2A regulatory subunit B'' subunit alpha|serine/threonine-protein phosphatase 2A regulatory subunit B'' subunit delta	AF050165//AK035077//AK169510//BC059852//NM_001161362//NM_172144	-//NM_001161362//NM_172144	Mus musculus protein phosphatase 2, regulatory subunit B'', alpha (Ppp2r3a), transcript variant 1, mRNA.//Mus musculus protein phosphatase 2, regulatory subunit B'', alpha (Ppp2r3a), transcript variant 2, mRNA.//Mus musculus protein phosphatase 2A regulatory subunit PR59 mRNA, complete cds.
4933426M11Rik	chr12:80790531-80880833	Ad-Luc-MEF-C1_Ad-Luc-MEF-C2_Ad-Luc-MEF-C3	Ad-Cre-MEF-1_Ad-Cre-MEF-2_Ad-Cre-MEF-3	OK	85.1256	53.2335	-0.677259	1.5991	-4.47224	5e-05	8.95778e-05	yes	4933426M11Rik	-	mKIAA0247	MGI:MGI:2444661|Ensembl:ENSMUSG00000021133	RIKEN cDNA 4933426M11 gene	protein-coding	4933426M11Rik	RIKEN cDNA 4933426M11 gene	uncharacterized protein LOC217684	NM_001242419//NM_178682	NM_001242419//NM_178682	Mus musculus RIKEN cDNA 4933426M11 gene (4933426M11Rik), transcript variant 1, mRNA.//Mus musculus RIKEN cDNA 4933426M11 gene (4933426M11Rik), transcript variant 2, mRNA.
Pcdh18	chr3:49743295-49757316	Ad-Luc-MEF-C1_Ad-Luc-MEF-C2_Ad-Luc-MEF-C3	Ad-Cre-MEF-1_Ad-Cre-MEF-2_Ad-Cre-MEF-3	OK	24.5192	15.3253	-0.677997	1.59992	-4.926880000000001	5e-05	8.95778e-05	yes	Pcdh18	-	3110038E07Rik|BB095589|PCDH68L	MGI:MGI:1920423|Ensembl:ENSMUSG00000037892	protocadherin 18	protein-coding	Pcdh18	protocadherin 18	-	AK034774//NM_130448	NM_130448	Mus musculus protocadherin 18 (Pcdh18), mRNA.
Tfeb	chr17:47737036-47792416	Ad-Luc-MEF-C1_Ad-Luc-MEF-C2_Ad-Luc-MEF-C3	Ad-Cre-MEF-1_Ad-Cre-MEF-2_Ad-Cre-MEF-3	OK	2.28285	1.42624	-0.678619	1.60061	-2.53526	0.0001	0.000175753	yes	Tfeb	-	Tcfeb|bHLHe35	MGI:MGI:103270|Ensembl:ENSMUSG00000023990|Vega:OTTMUSG00000018354	transcription factor EB	protein-coding	Tfeb	transcription factor EB	-	AK195221//NM_001161722//NM_001161723//NM_011549	-//NM_001161722//NM_001161723//NM_011549	Mus musculus transcription factor EB (Tfeb), transcript variant 1, mRNA.//Mus musculus transcription factor EB (Tfeb), transcript variant 2, mRNA.//Mus musculus transcription factor EB (Tfeb), transcript variant 3, mRNA.
Adam12	chr7:133883198-134225097	Ad-Luc-MEF-C1_Ad-Luc-MEF-C2_Ad-Luc-MEF-C3	Ad-Cre-MEF-1_Ad-Cre-MEF-2_Ad-Cre-MEF-3	OK	30.3427	18.9552	-0.678756	1.60076	-4.65871	5e-05	8.95778e-05	yes	Adam12	-	Mltna|mKIAA4001	MGI:MGI:105378|Ensembl:ENSMUSG00000054555|Vega:OTTMUSG00000021264	a disintegrin and metallopeptidase domain 12 (meltrin alpha)	protein-coding	Adam12	a disintegrin and metallopeptidase domain 12 (meltrin alpha)	ADAM 12|a disintegrin and metalloprotease domain 12|a disintegrin and metalloproteinase domain 12 (meltrin alpha)|disintegrin and metalloproteinase domain-containing protein 12|meltrin alpha|meltrin-alpha	AK051780//NM_007400	NM_007400	Mus musculus a disintegrin and metallopeptidase domain 12 (meltrin alpha) (Adam12), mRNA.
H2-DMb1	chr17:34153190-34160229	Ad-Luc-MEF-C1_Ad-Luc-MEF-C2_Ad-Luc-MEF-C3	Ad-Cre-MEF-1_Ad-Cre-MEF-2_Ad-Cre-MEF-3	OK	2.26979	1.41779	-0.678915	1.60094	-2.19234	0.00125	0.00201703	yes	H2-DMb1	-	AI385589|H-2Mb1|H2-Mb1	MGI:MGI:95922|Ensembl:ENSMUSG00000079547|Vega:OTTMUSG00000037116	histocompatibility 2, class II, locus Mb1	protein-coding	H2-DMb1	histocompatibility 2, class II, locus Mb1	H2-M beta 1 chain|H2-M beta1|MHC class II antigen Mb1|class II histocompatibility antigen, M beta 1 chain	NM_010387//X62743	NM_010387	Mus musculus histocompatibility 2, class II, locus Mb1 (H2-DMb1), mRNA.
Slc30a7	chr3:115938972-116007406	Ad-Luc-MEF-C1_Ad-Luc-MEF-C2_Ad-Luc-MEF-C3	Ad-Cre-MEF-1_Ad-Cre-MEF-2_Ad-Cre-MEF-3	OK	12.366	7.71901	-0.679891	1.60202	-5.13733	5e-05	8.95778e-05	yes	Slc30a7	-	1810059J10Rik|2610034N15Rik|4833428C12Rik|AI467242|ZnT-7|ZnT7|Zntl2	MGI:MGI:1913750|Ensembl:ENSMUSG00000054414	solute carrier family 30 (zinc transporter), member 7	protein-coding	Slc30a7	solute carrier family 30 (zinc transporter), member 7	solute carrier family 30 member 7|zinc transporter 7|znt-like transporter 2	NM_023214	NM_023214	Mus musculus solute carrier family 30 (zinc transporter), member 7 (Slc30a7), mRNA.
Sytl4	chrX:133936384-133981812	Ad-Luc-MEF-C1_Ad-Luc-MEF-C2_Ad-Luc-MEF-C3	Ad-Cre-MEF-1_Ad-Cre-MEF-2_Ad-Cre-MEF-3	OK	2.31684	1.44566	-0.68043	1.60262	-3.5121599999999997	5e-05	8.95778e-05	yes	Sytl4	RP23-21A16.5	Gph|Slp4	MGI:MGI:1351606|Ensembl:ENSMUSG00000031255|Vega:OTTMUSG00000018713	synaptotagmin-like 4	protein-coding	Sytl4	synaptotagmin-like 4	exophilin-2|granuphilin-a|granuphilin-b|synaptotagmin-like protein 4	AK030401//AK161582//BC026819//NM_013757	-//NM_013757	Mus musculus synaptotagmin-like 4 (Sytl4), transcript variant 1, mRNA.
9330182L06Rik	chr5:9266192-9480717	Ad-Luc-MEF-C1_Ad-Luc-MEF-C2_Ad-Luc-MEF-C3	Ad-Cre-MEF-1_Ad-Cre-MEF-2_Ad-Cre-MEF-3	OK	0.888693	0.554323	-0.680958	1.6032	-2.92311	5e-05	8.95778e-05	yes	9330182L06Rik	-	Eig121l	MGI:MGI:2443264|Ensembl:ENSMUSG00000056004|Vega:OTTMUSG00000025805	RIKEN cDNA 9330182L06 gene	protein-coding	9330182L06Rik	RIKEN cDNA 9330182L06 gene	UPF0577 protein KIAA1324-like homolog|estrogen-induced gene 121-like protein	AK036245//AK045969//AK048738//AK079644//AK081041//AK165601//NM_172706	-//NM_172706	Mus musculus RIKEN cDNA 9330182L06 gene (9330182L06Rik), mRNA.
Sparc	chr11:55394158-55420080	Ad-Luc-MEF-C1_Ad-Luc-MEF-C2_Ad-Luc-MEF-C3	Ad-Cre-MEF-1_Ad-Cre-MEF-2_Ad-Cre-MEF-3	OK	2548.85	1589.74	-0.681056	1.60331	-2.3481799999999997	5e-05	8.95778e-05	yes	Sparc	RP23-465I4.1	BM-40|ON	MGI:MGI:98373|Ensembl:ENSMUSG00000018593|Vega:OTTMUSG00000005692	secreted acidic cysteine rich glycoprotein	protein-coding	Sparc	secreted acidic cysteine rich glycoprotein	SPARC|basement-membrane protein 40|osteonectin|secreted protein acidic and rich in cysteine	AK148670//NM_009242	NM_009242	Mus musculus secreted acidic cysteine rich glycoprotein (Sparc), transcript variant 1, mRNA.
Olfr78	chr7:102740720-102759471	Ad-Luc-MEF-C1_Ad-Luc-MEF-C2_Ad-Luc-MEF-C3	Ad-Cre-MEF-1_Ad-Cre-MEF-2_Ad-Cre-MEF-3	OK	0.818123	0.51004	-0.681707	1.60404	-2.21028	0.0005	0.000835772	yes	Olfr78	-	4633402A21Rik|MOL2.3|MOR18-2|Or51e2|PSGR|RA1c	MGI:MGI:2157548|Ensembl:ENSMUSG00000043366	olfactory receptor 78	protein-coding	Olfr78	olfactory receptor 78	GA_x6K02T2PBJ9-5459657-5458695|olfactory receptor 51E2|olfactory receptor MOR18-2	CCDS21546//NM_001168503//NM_130866	NM_001168503//NM_130866	Mus musculus olfactory receptor 78 (Olfr78), transcript variant 1, mRNA.//Mus musculus olfactory receptor 78 (Olfr78), transcript variant 2, mRNA.
Rian	chr12:109603944-109661711	Ad-Luc-MEF-C1_Ad-Luc-MEF-C2_Ad-Luc-MEF-C3	Ad-Cre-MEF-1_Ad-Cre-MEF-2_Ad-Cre-MEF-3	OK	149.727	93.3426	-0.681727	1.60406	-4.56827	5e-05	8.95778e-05	yes	Rian	-	5530401N18Rik|C130089L09Rik|Meg8	MGI:MGI:1922995	RNA imprinted and accumulated in nucleus	ncRNA	Rian	RNA imprinted and accumulated in nucleus	-	AF498294//AF498300//AF498302//EU434919//NR_028261	-	Mus musculus RNA imprinted and accumulated in nucleus (Rian), long non-coding RNA.
Smpdl3a	chr10:57794543-57811830	Ad-Luc-MEF-C1_Ad-Luc-MEF-C2_Ad-Luc-MEF-C3	Ad-Cre-MEF-1_Ad-Cre-MEF-2_Ad-Cre-MEF-3	OK	33.8501	21.0958	-0.682204	1.60459	-4.66486	5e-05	8.95778e-05	yes	Smpdl3a	-	0610010C24Rik|AI529588|ASM3A|ASML3|ASML3A	MGI:MGI:1931437|Ensembl:ENSMUSG00000019872|Vega:OTTMUSG00000024048	sphingomyelin phosphodiesterase, acid-like 3A	protein-coding	Smpdl3a	sphingomyelin phosphodiesterase, acid-like 3A	ASM-like phosphodiesterase 3a|acid sphingomyelinase-like phosphodiesterase 3a	NM_020561	NM_020561	Mus musculus sphingomyelin phosphodiesterase, acid-like 3A (Smpdl3a), mRNA.
Slco3a1	chr7:74275417-74554780	Ad-Luc-MEF-C1_Ad-Luc-MEF-C2_Ad-Luc-MEF-C3	Ad-Cre-MEF-1_Ad-Cre-MEF-2_Ad-Cre-MEF-3	OK	41.7188	25.9943	-0.682502	1.60492	-4.51299	5e-05	8.95778e-05	yes	Slco3a1	-	5830414C08Rik|Anr1|MJAM|OATP-D|R75096|Slc21a11	MGI:MGI:1351867|Ensembl:ENSMUSG00000025790|Vega:OTTMUSG00000024304	solute carrier organic anion transporter family, member 3a1	protein-coding	Slco3a1	solute carrier organic anion transporter family, member 3a1	androgen regulated protein 1|organic anion-transporting polypeptide D|sodium-independent organic anion transporter D|solute carrier family 21 (organic anion transporter), member 11|solute carrier organic anion transporter family member 3A1	AK031280//AK151781//NM_001038643//NM_023908	-//NM_001038643//NM_023908	Mus musculus solute carrier organic anion transporter family, member 3a1 (Slco3a1), transcript variant 1, mRNA.//Mus musculus solute carrier organic anion transporter family, member 3a1 (Slco3a1), transcript variant 2, mRNA.
Mansc1	chr6:134609206-134632488	Ad-Luc-MEF-C1_Ad-Luc-MEF-C2_Ad-Luc-MEF-C3	Ad-Cre-MEF-1_Ad-Cre-MEF-2_Ad-Cre-MEF-3	OK	1.92244	1.19771	-0.68266	1.6051	-2.66399	5e-05	8.95778e-05	yes	Mansc1	-	9130403P13Rik	MGI:MGI:1914979|Ensembl:ENSMUSG00000032718|Vega:OTTMUSG00000024333	MANSC domain containing 1	protein-coding	Mansc1	MANSC domain containing 1	MANSC domain-containing protein 1	NM_026345	NM_026345	Mus musculus MANSC domain containing 1 (Mansc1), mRNA.
Tmem108	chr9:103482935-103761837	Ad-Luc-MEF-C1_Ad-Luc-MEF-C2_Ad-Luc-MEF-C3	Ad-Cre-MEF-1_Ad-Cre-MEF-2_Ad-Cre-MEF-3	OK	0.941198	0.586076	-0.68341	1.60593	-2.4586200000000002	5e-05	8.95778e-05	yes	Tmem108	-	AI462967|B130017P16Rik|R74726	MGI:MGI:1932411|Ensembl:ENSMUSG00000042757|Vega:OTTMUSG00000048461	transmembrane protein 108	protein-coding	Tmem108	transmembrane protein 108	-	AK047474//AK132350//NM_178638	NM_178638	Mus musculus transmembrane protein 108 (Tmem108), mRNA.
Slc10a7	chr8:78509327-78734012	Ad-Luc-MEF-C1_Ad-Luc-MEF-C2_Ad-Luc-MEF-C3	Ad-Cre-MEF-1_Ad-Cre-MEF-2_Ad-Cre-MEF-3	OK	13.1866	8.20576	-0.684364	1.60699	-4.5353900000000005	5e-05	8.95778e-05	yes	Slc10a7	-	2410193C02Rik|P7	MGI:MGI:1924025|Ensembl:ENSMUSG00000031684	solute carrier family 10 (sodium/bile acid cotransporter family), member 7	protein-coding	Slc10a7	solute carrier family 10 (sodium/bile acid cotransporter family), member 7	Na(+)/bile acid cotransporter 7|sodium/bile acid cotransporter 7	AK160402//NM_001009981//NM_001282108//NM_001282109//NM_029736//NR_104094	-//NM_001009981//NM_001282108//NM_001282109//NM_029736	Mus musculus solute carrier family 10 (sodium/bile acid cotransporter family), member 7 (Slc10a7), transcript variant a, mRNA.//Mus musculus solute carrier family 10 (sodium/bile acid cotransporter family), member 7 (Slc10a7), transcript variant b, non-coding RNA.//Mus musculus solute carrier family 10 (sodium/bile acid cotransporter family), member 7 (Slc10a7), transcript variant c, mRNA.//Mus m…
Arc	chr15:74669080-74672570	Ad-Luc-MEF-C1_Ad-Luc-MEF-C2_Ad-Luc-MEF-C3	Ad-Cre-MEF-1_Ad-Cre-MEF-2_Ad-Cre-MEF-3	OK	1.44996	0.902139	-0.684591	1.60725	-2.5564299999999998	5e-05	8.95778e-05	yes	Arc	-	Arc3.1|C86064|arg3.1|mArc	MGI:MGI:88067|Ensembl:ENSMUSG00000022602|Vega:OTTMUSG00000016386	activity regulated cytoskeletal-associated protein	protein-coding	Arc	activity regulated cytoskeletal-associated protein	ARC/ARG3.1|activity-regulated cytoskeleton-associated protein|activity-regulated gene 3.1 protein homolog|arc	CCDS37102//NM_001276684//NM_018790	NM_001276684//NM_018790	Mus musculus activity regulated cytoskeletal-associated protein (Arc), transcript variant 1, mRNA.//Mus musculus activity regulated cytoskeletal-associated protein (Arc), transcript variant 2, mRNA.
Nfasc	chr1:132564689-132741797	Ad-Luc-MEF-C1_Ad-Luc-MEF-C2_Ad-Luc-MEF-C3	Ad-Cre-MEF-1_Ad-Cre-MEF-2_Ad-Cre-MEF-3	OK	0.666521	0.414602	-0.684923	1.60762	-3.2212400000000003	5e-05	8.95778e-05	yes	Nfasc	-	AA387016|D430023G06Rik|NF|mKIAA0756	MGI:MGI:104753|Ensembl:ENSMUSG00000026442|Vega:OTTMUSG00000049394	neurofascin	protein-coding	Nfasc	neurofascin	-	AK052440//NM_001160316//NM_001160317//NM_001160318//NM_182716	NM_001160316//NM_001160317//NM_001160318//NM_182716	Mus musculus neurofascin (Nfasc), transcript variant 1, mRNA.//Mus musculus neurofascin (Nfasc), transcript variant 2, mRNA.//Mus musculus neurofascin (Nfasc), transcript variant 3, mRNA.//Mus musculus neurofascin (Nfasc), transcript variant 4, mRNA.
Hcfc1r1	chr17:23660522-23677449	Ad-Luc-MEF-C1_Ad-Luc-MEF-C2_Ad-Luc-MEF-C3	Ad-Cre-MEF-1_Ad-Cre-MEF-2_Ad-Cre-MEF-3	OK	53.9495	33.5503	-0.685284	1.60802	-1.67484	0.01365	0.0197713	yes	Hcfc1r1	-	HPIP	MGI:MGI:2663619	host cell factor C1 regulator 1 (XPO1-dependent)	protein-coding	Hcfc1r1	host cell factor C1 regulator 1 (XPO1-dependent)	HCF-1 beta-propeller-interacting protein|host cell factor C1 regulator 1	NM_181821	NM_181821	Mus musculus host cell factor C1 regulator 1 (XPO1-dependent) (Hcfc1r1), mRNA.
Gprasp2	chrX:135839033-135844730	Ad-Luc-MEF-C1_Ad-Luc-MEF-C2_Ad-Luc-MEF-C3	Ad-Cre-MEF-1_Ad-Cre-MEF-2_Ad-Cre-MEF-3	OK	0.659819	0.410232	-0.68563	1.6084	-2.15788	0.0002	0.000344465	yes	Gprasp2	RP23-94I24.3	5330440H13Rik|GASP2|Prpl5	MGI:MGI:2442071|Ensembl:ENSMUSG00000072966|Vega:OTTMUSG00000018752	G protein-coupled receptor associated sorting protein 2	protein-coding	Gprasp2	G protein-coupled receptor associated sorting protein 2	G-protein coupled receptor-associated sorting protein 2|GASP-2|prion protein ligand 5	CCDS53191//NM_001163015//NM_001163016//NM_001163017	NM_001163015//NM_001163016//NM_001163017	Mus musculus G protein-coupled receptor associated sorting protein 2 (Gprasp2), transcript variant 1, mRNA.//Mus musculus G protein-coupled receptor associated sorting protein 2 (Gprasp2), transcript variant 2, mRNA.//Mus musculus G protein-coupled receptor associated sorting protein 2 (Gprasp2), transcript variant 3, mRNA.
Sardh	chr2:27188392-27247303	Ad-Luc-MEF-C1_Ad-Luc-MEF-C2_Ad-Luc-MEF-C3	Ad-Cre-MEF-1_Ad-Cre-MEF-2_Ad-Cre-MEF-3	OK	4.39779	2.73421	-0.685655	1.60843	-4.15574	5e-05	8.95778e-05	yes	Sardh	RP23-171K6.2	-	MGI:MGI:2183102|Ensembl:ENSMUSG00000009614|Vega:OTTMUSG00000012037	sarcosine dehydrogenase	protein-coding	Sardh	sarcosine dehydrogenase	sarcosine dehydrogenase, mitochondrial	AK087163//NM_138665	NM_138665	Mus musculus sarcosine dehydrogenase (Sardh), mRNA.
Rccd1	chr7:80316615-80324454	Ad-Luc-MEF-C1_Ad-Luc-MEF-C2_Ad-Luc-MEF-C3	Ad-Cre-MEF-1_Ad-Cre-MEF-2_Ad-Cre-MEF-3	OK	3.94146	2.44959	-0.68619	1.60903	-3.42602	5e-05	8.95778e-05	yes	Rccd1	-	5830436H09|E430018M08Rik	MGI:MGI:2444156|Ensembl:ENSMUSG00000038930|Vega:OTTMUSG00000029013	RCC1 domain containing 1	protein-coding	Rccd1	RCC1 domain containing 1	RCC1 domain-containing protein 1	BC069844//NM_173445	NM_173445	Mus musculus RCC1 domain containing 1 (Rccd1), mRNA.
Tns1	chr1:73910230-74124449	Ad-Luc-MEF-C1_Ad-Luc-MEF-C2_Ad-Luc-MEF-C3	Ad-Cre-MEF-1_Ad-Cre-MEF-2_Ad-Cre-MEF-3	OK	20.4282	12.6946	-0.686347	1.6092	-5.025	5e-05	8.95778e-05	yes	Tns1	-	1110018I21Rik|1200014E20Rik|AI648117|E030018G17Rik|E030037J05Rik|Tns	MGI:MGI:104552|Ensembl:ENSMUSG00000055322|Vega:OTTMUSG00000047279	tensin 1	protein-coding	Tns1	tensin 1	-	AK053112//AK156648//NM_001289895//NM_027884	-//NM_001289895//NM_027884	Mus musculus tensin 1 (Tns1), transcript variant 1, mRNA.//Mus musculus tensin 1 (Tns1), transcript variant 2, mRNA.
Nrip1	chr16:76290861-76373049	Ad-Luc-MEF-C1_Ad-Luc-MEF-C2_Ad-Luc-MEF-C3	Ad-Cre-MEF-1_Ad-Cre-MEF-2_Ad-Cre-MEF-3	OK	3.53566	2.19616	-0.686996	1.60993	-3.9247199999999998	5e-05	8.95778e-05	yes	Nrip1	-	6030458L20Rik|8430438I05Rik|9630050P12|AA959574|AW456757|RIP140	MGI:MGI:1315213|Ensembl:ENSMUSG00000048490|Vega:OTTMUSG00000026674	nuclear receptor interacting protein 1	protein-coding	Nrip1	nuclear receptor interacting protein 1	nrip1|nuclear factor RIP140|nuclear receptor-interacting protein 1|receptor-interacting protein 140	BC075638//CCDS28274//NM_173440	NM_173440	Mus musculus nuclear receptor interacting protein 1 (Nrip1), mRNA.
Osmr	chr15:6813576-6874313	Ad-Luc-MEF-C1_Ad-Luc-MEF-C2_Ad-Luc-MEF-C3	Ad-Cre-MEF-1_Ad-Cre-MEF-2_Ad-Cre-MEF-3	OK	138.922	86.2793	-0.687189	1.61014	-4.46459	5e-05	8.95778e-05	yes	Osmr	-	OSMRB	MGI:MGI:1330819|Ensembl:ENSMUSG00000022146|Vega:OTTMUSG00000040092	oncostatin M receptor	protein-coding	Osmr	oncostatin M receptor	IL-31 receptor subunit beta|IL-31R subunit beta|IL-31R-beta|IL-31RB|interleukin-31 receptor subunit beta|oncostatin receptor|oncostatin-M specific receptor subunit beta|oncostatin-M-specific receptor subunit beta	AB015978//AK040020//AK087179//NM_011019	-//NM_011019	Mus musculus oncostatin M receptor (Osmr), mRNA.
Gpr39	chr1:125676995-125912214	Ad-Luc-MEF-C1_Ad-Luc-MEF-C2_Ad-Luc-MEF-C3	Ad-Cre-MEF-1_Ad-Cre-MEF-2_Ad-Cre-MEF-3	OK	1.35559	0.841762	-0.687437	1.61042	-1.70524	0.00695	0.010446	yes	Gpr39	mCG_52273	4933415E13Rik	MGI:MGI:1918361|Ensembl:ENSMUSG00000026343|Vega:OTTMUSG00000030266	G protein-coupled receptor 39	protein-coding	Gpr39	G protein-coupled receptor 39	G-protein coupled receptor 39	NM_027677	NM_027677	Mus musculus G protein-coupled receptor 39 (Gpr39), mRNA.
Tenm4	chr7:96210636-96908554	Ad-Luc-MEF-C1_Ad-Luc-MEF-C2_Ad-Luc-MEF-C3	Ad-Cre-MEF-1_Ad-Cre-MEF-2_Ad-Cre-MEF-3	OK	2.21075	1.37202	-0.688234	1.61131	-4.14153	5e-05	8.95778e-05	yes	Tenm4	-	Doc4|ELM2|Odz4|R75022|Ten-m4|l(7)-3Rn|l7Rn3|mKIAA1302	MGI:MGI:2447063|Ensembl:ENSMUSG00000048078|Vega:OTTMUSG00000021244	teneurin transmembrane protein 4	protein-coding	Tenm4	teneurin transmembrane protein 4	downstream of CHOP4|odd Oz/ten-m homolog 4|protein Odd Oz/ten-m homolog 4|ten-4|tenascin-M4|teneurin-4	AF059485//AK039472//AK053790//AK147579//AK162046//NM_011858	-//NM_011858	Mus musculus teneurin transmembrane protein 4 (Tenm4), mRNA.
Cd276	chr9:58524299-58540940	Ad-Luc-MEF-C1_Ad-Luc-MEF-C2_Ad-Luc-MEF-C3	Ad-Cre-MEF-1_Ad-Cre-MEF-2_Ad-Cre-MEF-3	OK	44.2899	27.4775	-0.688727	1.61186	-4.969119999999999	5e-05	8.95778e-05	yes	Cd276	-	6030411F23Rik|AU016588|B7RP-2|B7h3	MGI:MGI:2183926|Ensembl:ENSMUSG00000035914	CD276 antigen	protein-coding	Cd276	CD276 antigen	B7 homolog 3|B7-H3|costimulatory molecule	AK155114//NM_133983	NM_133983	Mus musculus CD276 antigen (Cd276), mRNA.
Dusp27	chr1:166098147-166127898	Ad-Luc-MEF-C1_Ad-Luc-MEF-C2_Ad-Luc-MEF-C3	Ad-Cre-MEF-1_Ad-Cre-MEF-2_Ad-Cre-MEF-3	OK	0.516436	0.320374	-0.688833	1.61198	-1.9628400000000001	0.00125	0.00201703	yes	Dusp27	-	C130085G02Rik|Gm209	MGI:MGI:2685055|Ensembl:ENSMUSG00000026564	dual specificity phosphatase 27 (putative)	protein-coding	Dusp27	dual specificity phosphatase 27 (putative)	inactive dual specificity phosphatase 27	NM_001033344//NM_001160049	NM_001033344//NM_001160049	Mus musculus dual specificity phosphatase 27 (putative) (Dusp27), transcript variant 1, mRNA.//Mus musculus dual specificity phosphatase 27 (putative) (Dusp27), transcript variant 2, mRNA.
Eva1b	chr4:126148002-126149874	Ad-Luc-MEF-C1_Ad-Luc-MEF-C2_Ad-Luc-MEF-C3	Ad-Cre-MEF-1_Ad-Cre-MEF-2_Ad-Cre-MEF-3	OK	85.5067	53.0233	-0.689411	1.61263	-5.00432	5e-05	8.95778e-05	yes	Eva1b	RP23-365D10.2	2610027C15Rik|Fam176b	MGI:MGI:1922063|Ensembl:ENSMUSG00000050212|Vega:OTTMUSG00000009357	eva-1 homolog B (C. elegans)	protein-coding	Eva1b	eva-1 homolog B (C. elegans)	family with sequence similarity 176, member B|protein FAM176B|protein eva-1 homolog B	AK077984//BC029204//NM_172145	NM_172145	Mus musculus eva-1 homolog B (C. elegans) (Eva1b), mRNA.
Gmds	chr13:31819585-32338544	Ad-Luc-MEF-C1_Ad-Luc-MEF-C2_Ad-Luc-MEF-C3	Ad-Cre-MEF-1_Ad-Cre-MEF-2_Ad-Cre-MEF-3	OK	7.46491	4.62709	-0.69002	1.61331	-3.6815800000000003	5e-05	8.95778e-05	yes	Gmds	RP23-459H16.3	BC031788|C87208	MGI:MGI:1891112|Ensembl:ENSMUSG00000038372|Vega:OTTMUSG00000000733	GDP-mannose 4, 6-dehydratase	protein-coding	Gmds	GDP-mannose 4, 6-dehydratase	GDP-D-mannose dehydratase|GDP-mannose 4,6 dehydratase|GMD	AK086076//NM_146041	NM_146041	Mus musculus GDP-mannose 4, 6-dehydratase (Gmds), mRNA.
Crym	chr7:120186383-120201988	Ad-Luc-MEF-C1_Ad-Luc-MEF-C2_Ad-Luc-MEF-C3	Ad-Cre-MEF-1_Ad-Cre-MEF-2_Ad-Cre-MEF-3	OK	0.977587	0.60577	-0.690455	1.61379	-1.2690700000000001	0.04295	0.0585874	no	Crym	-	-	MGI:MGI:102675|Ensembl:ENSMUSG00000030905|Vega:OTTMUSG00000027354	crystallin, mu	protein-coding	Crym	crystallin, mu	NADP-regulated thyroid-hormone-binding protein|ketimine reductase mu-crystallin|mu-crystallin homolog|thiomorpholine-carboxylate dehydrogenase	AK163801//NM_016669	-//NM_016669	Mus musculus crystallin, mu (Crym), mRNA.
Mctp1	chr13:76384960-77031810	Ad-Luc-MEF-C1_Ad-Luc-MEF-C2_Ad-Luc-MEF-C3	Ad-Cre-MEF-1_Ad-Cre-MEF-2_Ad-Cre-MEF-3	OK	0.758851	0.470074	-0.690929	1.61432	-2.76537	5e-05	8.95778e-05	yes	Mctp1	-	2810465F10Rik	MGI:MGI:1926021	multiple C2 domains, transmembrane 1	protein-coding	Mctp1	multiple C2 domains, transmembrane 1	-	AK013379//AK054478//AK144765//AK154322//NM_030174	-//NM_030174	Mus musculus multiple C2 domains, transmembrane 1 (Mctp1), mRNA.
Lrig3	chr10:125966218-126015359	Ad-Luc-MEF-C1_Ad-Luc-MEF-C2_Ad-Luc-MEF-C3	Ad-Cre-MEF-1_Ad-Cre-MEF-2_Ad-Cre-MEF-3	OK	30.4809	18.8694	-0.691857	1.61536	-4.88794	5e-05	8.95778e-05	yes	Lrig3	-	9030421L11Rik|9130004I02Rik|9430095K15Rik|mKIAA3016	MGI:MGI:2443955|Ensembl:ENSMUSG00000020105	leucine-rich repeats and immunoglobulin-like domains 3	protein-coding	Lrig3	leucine-rich repeats and immunoglobulin-like domains 3	LIG-3|leucine-rich repeats and immunoglobulin-like domains protein 3	AK035166//AK137007//NM_177152	NM_177152	Mus musculus leucine-rich repeats and immunoglobulin-like domains 3 (Lrig3), mRNA.
Dnajc14	chr10:128805675-128821631	Ad-Luc-MEF-C1_Ad-Luc-MEF-C2_Ad-Luc-MEF-C3	Ad-Cre-MEF-1_Ad-Cre-MEF-2_Ad-Cre-MEF-3	OK	12.0309	7.44516	-0.69237	1.61594	-3.89826	5e-05	8.95778e-05	yes	Dnajc14	-	5730551F12Rik|DNAJ|DRIP78|HDJ3|LIP6	MGI:MGI:1921580|Ensembl:ENSMUSG00000025354	DnaJ (Hsp40) homolog, subfamily C, member 14	protein-coding	Dnajc14	DnaJ (Hsp40) homolog, subfamily C, member 14	dnaJ homolog subfamily C member 14	AK017830//AK032681//AK053314//NM_028873	NM_028873	Mus musculus DnaJ (Hsp40) homolog, subfamily C, member 14 (Dnajc14), mRNA.
Pcyt2	chr11:120610086-120617890	Ad-Luc-MEF-C1_Ad-Luc-MEF-C2_Ad-Luc-MEF-C3	Ad-Cre-MEF-1_Ad-Cre-MEF-2_Ad-Cre-MEF-3	OK	27.6778	17.1277	-0.692398	1.61597	-4.82601	5e-05	8.95778e-05	yes	Pcyt2	RP23-84C12.6	1110033E03Rik|ET	MGI:MGI:1915921|Ensembl:ENSMUSG00000025137|Vega:OTTMUSG00000004081	phosphate cytidylyltransferase 2, ethanolamine	protein-coding	Pcyt2	phosphate cytidylyltransferase 2, ethanolamine	CTP:phosphoethanolamine cytidylyltransferase|ethanolamine-phosphate cytidylyltransferase|phosphorylethanolamine transferase	AK144379//AK144544//AK166319//NM_024229	-//NM_024229	Mus musculus phosphate cytidylyltransferase 2, ethanolamine (Pcyt2), mRNA.
Ctsc	chr7:88278092-88310875	Ad-Luc-MEF-C1_Ad-Luc-MEF-C2_Ad-Luc-MEF-C3	Ad-Cre-MEF-1_Ad-Cre-MEF-2_Ad-Cre-MEF-3	OK	62.7187	38.7887	-0.693259	1.61693	-5.13209	5e-05	8.95778e-05	yes	Ctsc	-	AI047818|DPP1|DPPI	MGI:MGI:109553|Ensembl:ENSMUSG00000030560|Vega:OTTMUSG00000031137	cathepsin C	protein-coding	Ctsc	cathepsin C	DPP-I|cathepsin J|dipeptidyl peptidase 1|dipeptidyl peptidase I|dipeptidyl transferase|dipeptidyl-peptidase 1|dipeptidyl-peptidase I|dipeptidylpeptidase 1	AK152524//NM_009982	-//NM_009982	Mus musculus cathepsin C (Ctsc), mRNA.
P2rx6	chr16:17561884-17572012	Ad-Luc-MEF-C1_Ad-Luc-MEF-C2_Ad-Luc-MEF-C3	Ad-Cre-MEF-1_Ad-Cre-MEF-2_Ad-Cre-MEF-3	OK	2.15312	1.33144	-0.693441	1.61714	-2.76182	5e-05	8.95778e-05	yes	P2rx6	-	P2rxl1|P2x6|P2xm	MGI:MGI:1337113|Ensembl:ENSMUSG00000022758|Vega:OTTMUSG00000035232	purinergic receptor P2X, ligand-gated ion channel, 6	protein-coding	P2rx6	purinergic receptor P2X, ligand-gated ion channel, 6	ATP receptor|P2X purinoceptor 6|purinergic receptor P2X-like 1, orphan receptor	AK054195//NM_001159561//NM_011028	-//NM_001159561//NM_011028	Mus musculus purinergic receptor P2X, ligand-gated ion channel, 6 (P2rx6), transcript variant 1, mRNA.//Mus musculus purinergic receptor P2X, ligand-gated ion channel, 6 (P2rx6), transcript variant 2, mRNA.
Tmem214	chr5:30869646-30877467	Ad-Luc-MEF-C1_Ad-Luc-MEF-C2_Ad-Luc-MEF-C3	Ad-Cre-MEF-1_Ad-Cre-MEF-2_Ad-Cre-MEF-3	OK	56.1678	34.7175	-0.69408	1.61785	-5.19147	5e-05	8.95778e-05	yes	Tmem214	-	1110039B18Rik|4921530J21Rik|AI841294|AU018742|C76280	MGI:MGI:1916046	transmembrane protein 214	protein-coding	Tmem214	transmembrane protein 214	-	AK053521//BC027046//NM_144525	-//NM_144525	Mus musculus transmembrane protein 214 (Tmem214), mRNA.
Maged2	chrX:150806420-150814339	Ad-Luc-MEF-C1_Ad-Luc-MEF-C2_Ad-Luc-MEF-C3	Ad-Cre-MEF-1_Ad-Cre-MEF-2_Ad-Cre-MEF-3	OK	83.2203	51.4303	-0.694317	1.61812	-5.00699	5e-05	8.95778e-05	yes	Maged2	RP23-448K19.1	4833439A22Rik|Mage-d2|ORF1	MGI:MGI:1933391|Ensembl:ENSMUSG00000025268|Vega:OTTMUSG00000019174	melanoma antigen, family D, 2	protein-coding	Maged2	melanoma antigen, family D, 2	melanoma-associated antigen D2	NM_001199246//NM_030700	NM_001199246//NM_030700	Mus musculus melanoma antigen, family D, 2 (Maged2), transcript variant 1, mRNA.//Mus musculus melanoma antigen, family D, 2 (Maged2), transcript variant 2, mRNA.
Hpse	chr5:100679485-100719683	Ad-Luc-MEF-C1_Ad-Luc-MEF-C2_Ad-Luc-MEF-C3	Ad-Cre-MEF-1_Ad-Cre-MEF-2_Ad-Cre-MEF-3	OK	6.97449	4.30857	-0.694879	1.61875	-4.2255199999999995	5e-05	8.95778e-05	yes	Hpse	-	HSE1|Hpa|Hpr1	MGI:MGI:1343124|Ensembl:ENSMUSG00000035273|Vega:OTTMUSG00000026166	heparanase	protein-coding	Hpse	heparanase	endo-glucoronidase|endoglycosidase heparanase	AK087283//NM_152803	-//NM_152803	Mus musculus heparanase (Hpse), mRNA.
Entpd7	chr19:43689688-43753000	Ad-Luc-MEF-C1_Ad-Luc-MEF-C2_Ad-Luc-MEF-C3	Ad-Cre-MEF-1_Ad-Cre-MEF-2_Ad-Cre-MEF-3	OK	2.30756	1.42548	-0.69492	1.6188	-2.4505	0.0001	0.000175753	yes	Entpd7	-	1810012B13Rik|1810020C02Rik|2810003F23Rik|LALP1|Lysal2	MGI:MGI:2135885|Ensembl:ENSMUSG00000025192|Vega:OTTMUSG00000026396	ectonucleoside triphosphate diphosphohydrolase 7	protein-coding	Entpd7	ectonucleoside triphosphate diphosphohydrolase 7	NTPDase 7|lysosomal apyrase-like 2|lysosomal apyrase-like protein 1	AK166220//NM_053103	NM_053103	Mus musculus ectonucleoside triphosphate diphosphohydrolase 7 (Entpd7), mRNA.
Ret	chr6:118151747-118197744	Ad-Luc-MEF-C1_Ad-Luc-MEF-C2_Ad-Luc-MEF-C3	Ad-Cre-MEF-1_Ad-Cre-MEF-2_Ad-Cre-MEF-3	OK	1.52426	0.941171	-0.69558	1.61954	-3.72139	5e-05	8.95778e-05	yes	Ret	-	PTC|RET51|RET9|c-Ret	MGI:MGI:97902|Ensembl:ENSMUSG00000030110	ret proto-oncogene	protein-coding	Ret	ret proto-oncogene	proto-oncogene c-Ret|proto-oncogene tyrosine-protein kinase receptor Ret	NM_001080780//NM_009050	NM_001080780//NM_009050	Mus musculus ret proto-oncogene (Ret), transcript variant 2, mRNA.//Mus musculus ret proto-oncogene (Ret), transcript variant 4, mRNA.
1810055G02Rik	chr19:3708332-3717881	Ad-Luc-MEF-C1_Ad-Luc-MEF-C2_Ad-Luc-MEF-C3	Ad-Cre-MEF-1_Ad-Cre-MEF-2_Ad-Cre-MEF-3	OK	30.9858	19.1155	-0.696864	1.62098	-5.049869999999999	5e-05	8.95778e-05	yes	1810055G02Rik	-	AI256204	MGI:MGI:1919306|Ensembl:ENSMUSG00000035372	RIKEN cDNA 1810055G02 gene	protein-coding	1810055G02Rik	RIKEN cDNA 1810055G02 gene	uncharacterized protein C11orf24 homolog	AK154828//BC019471//NM_028077	NM_028077	Mus musculus RIKEN cDNA 1810055G02 gene (1810055G02Rik), mRNA.
S100b	chr10:76253835-76261319	Ad-Luc-MEF-C1_Ad-Luc-MEF-C2_Ad-Luc-MEF-C3	Ad-Cre-MEF-1_Ad-Cre-MEF-2_Ad-Cre-MEF-3	OK	0.796029	0.490963	-0.697207	1.62136	-1.62921	0.0069	0.0103763	yes	S100b	-	AI850290|Bpb	MGI:MGI:98217|Ensembl:ENSMUSG00000033208|Vega:OTTMUSG00000020277	S100 protein, beta polypeptide, neural	protein-coding	S100b	S100 protein, beta polypeptide, neural	S-100 protein beta chain|S-100 protein subunit beta|S100 calcium-binding protein B|protein S100-B	NM_009115	NM_009115	Mus musculus S100 protein, beta polypeptide, neural (S100b), mRNA.
Rassf9	chr10:102512221-102546560	Ad-Luc-MEF-C1_Ad-Luc-MEF-C2_Ad-Luc-MEF-C3	Ad-Cre-MEF-1_Ad-Cre-MEF-2_Ad-Cre-MEF-3	OK	0.596551	0.367768	-0.69785	1.62209	-1.7322400000000002	0.00465	0.00711177	yes	Rassf9	-	AW322107|Pamci	MGI:MGI:2384307|Ensembl:ENSMUSG00000044921|Vega:OTTMUSG00000036122	Ras association (RalGDS/AF-6) domain family (N-terminal) member 9	protein-coding	Rassf9	Ras association (RalGDS/AF-6) domain family (N-terminal) member 9	P-CIP1|PAM COOH-terminal interactor protein 1|peptidylglycine alpha-amidating monooxygenase COOH-terminal interactor|ras association domain-containing protein 9	NM_146240	NM_146240	Mus musculus Ras association (RalGDS/AF-6) domain family (N-terminal) member 9 (Rassf9), mRNA.
Nrk	chrX:138914429-139009090	Ad-Luc-MEF-C1_Ad-Luc-MEF-C2_Ad-Luc-MEF-C3	Ad-Cre-MEF-1_Ad-Cre-MEF-2_Ad-Cre-MEF-3	OK	2.11075	1.30066	-0.698512	1.62283	-4.1861	5e-05	8.95778e-05	yes	Nrk	-	AA407323|AA409510|AI225895|AV168563|AW538185|Nesk	MGI:MGI:1351326|Ensembl:ENSMUSG00000052854|Vega:OTTMUSG00000018696	Nik related kinase	protein-coding	Nrk	Nik related kinase	NIK-like embryo-specific kinase|nck-interacting kinase-like embryo specific kinase|nik-related protein kinase	AK135285//NM_013724	-//NM_013724	Mus musculus Nik related kinase (Nrk), mRNA.
Acta2	chr19:34240335-34255373	Ad-Luc-MEF-C1_Ad-Luc-MEF-C2_Ad-Luc-MEF-C3	Ad-Cre-MEF-1_Ad-Cre-MEF-2_Ad-Cre-MEF-3	OK	515.755	317.598	-0.699484	1.62392	-4.36252	5e-05	8.95778e-05	yes	Acta2	-	0610041G09Rik|Actvs|SMalphaA|a-SMA|alphaSMA	MGI:MGI:87909	actin, alpha 2, smooth muscle, aorta	protein-coding	Acta2	actin, alpha 2, smooth muscle, aorta	actin, alpha, vascular smooth muscle|actin, aortic smooth muscle|alpha-actin-2	NM_007392	NM_007392	Mus musculus actin, alpha 2, smooth muscle, aorta (Acta2), mRNA.
Scd1	chr19:44394449-44407709	Ad-Luc-MEF-C1_Ad-Luc-MEF-C2_Ad-Luc-MEF-C3	Ad-Cre-MEF-1_Ad-Cre-MEF-2_Ad-Cre-MEF-3	OK	42.8283	26.3701	-0.699661	1.62412	-4.8598	5e-05	8.95778e-05	yes	Scd1	-	AA589638|AI265570|Scd|Scd-1|ab	MGI:MGI:98239|Ensembl:ENSMUSG00000037071	stearoyl-Coenzyme A desaturase 1	protein-coding	Scd1	stearoyl-Coenzyme A desaturase 1	acyl-CoA desaturase 1|asebia|delta(9)-desaturase 1|delta-9 desaturase 1|fatty acid desaturase 1|stearoyl-CoA desaturase 1	NM_009127	NM_009127	Mus musculus stearoyl-Coenzyme A desaturase 1 (Scd1), mRNA.
Srpx2	chrX:133908424-133932446	Ad-Luc-MEF-C1_Ad-Luc-MEF-C2_Ad-Luc-MEF-C3	Ad-Cre-MEF-1_Ad-Cre-MEF-2_Ad-Cre-MEF-3	OK	19.5096	12.0114	-0.69978	1.62426	-4.75891	5e-05	8.95778e-05	yes	Srpx2	RP23-21A16.4	1110039C07Rik|SRP|SRPUL	MGI:MGI:1916042|Ensembl:ENSMUSG00000031253|Vega:OTTMUSG00000018714	sushi-repeat-containing protein, X-linked 2	protein-coding	Srpx2	sushi-repeat-containing protein, X-linked 2	sushi repeat-containing protein SRPX2|sushi-repeat containing protein	NM_001083895//NM_026838	NM_001083895//NM_026838	Mus musculus sushi-repeat-containing protein, X-linked 2 (Srpx2), transcript variant 1, mRNA.//Mus musculus sushi-repeat-containing protein, X-linked 2 (Srpx2), transcript variant 2, mRNA.
Clcn5	chrX:7158411-7319358	Ad-Luc-MEF-C1_Ad-Luc-MEF-C2_Ad-Luc-MEF-C3	Ad-Cre-MEF-1_Ad-Cre-MEF-2_Ad-Cre-MEF-3	OK	13.8046	8.49862	-0.699849	1.62433	-4.75444	5e-05	8.95778e-05	yes	Clcn5	RP23-146I4.3	5430408K11Rik|ClC-5|Clc5|D930009B12Rik|DXImx42e|Sfc13|T25545	MGI:MGI:99486|Ensembl:ENSMUSG00000004317|Vega:OTTMUSG00000016484	chloride channel 5	protein-coding	Clcn5	chloride channel 5	H(+)/Cl(-) exchange transporter 5|chloride channel protein 5|chloride transporter ClC-5	NM_001243762//NM_016691	NM_001243762//NM_016691	Mus musculus chloride channel 5 (Clcn5), transcript variant 1, mRNA.//Mus musculus chloride channel 5 (Clcn5), transcript variant 2, mRNA.
Zmat1	chrX:134971372-135009209	Ad-Luc-MEF-C1_Ad-Luc-MEF-C2_Ad-Luc-MEF-C3	Ad-Cre-MEF-1_Ad-Cre-MEF-2_Ad-Cre-MEF-3	OK	1.19523	0.735507	-0.700477	1.62504	-3.12887	5e-05	8.95778e-05	yes	Zmat1	-	A230096A06|AW990744|B930008K04Rik	MGI:MGI:2442284|Ensembl:ENSMUSG00000052676|Vega:OTTMUSG00000018759	zinc finger, matrin type 1	protein-coding	Zmat1	zinc finger, matrin type 1	zinc finger matrin-type protein 1	AK039100//AK046974//AK133258//NM_175446	NM_175446	Mus musculus zinc finger, matrin type 1 (Zmat1), mRNA.
Fam131b	chr6:42315304-42324640	Ad-Luc-MEF-C1_Ad-Luc-MEF-C2_Ad-Luc-MEF-C3	Ad-Cre-MEF-1_Ad-Cre-MEF-2_Ad-Cre-MEF-3	OK	1.50609	0.926776	-0.700515	1.62509	-3.15565	5e-05	8.95778e-05	yes	Fam131b	-	6330503C03Rik|6530406I18Rik|AV277466	MGI:MGI:1923406|Ensembl:ENSMUSG00000029861|Vega:OTTMUSG00000033751	family with sequence similarity 131, member B	protein-coding	Fam131b	family with sequence similarity 131, member B	protein FAM131B	NM_001113327//NM_001286584//NM_029528	NM_001113327//NM_001286584//NM_029528	Mus musculus family with sequence similarity 131, member B (Fam131b), transcript variant a, mRNA.//Mus musculus family with sequence similarity 131, member B (Fam131b), transcript variant b, mRNA.//Mus musculus family with sequence similarity 131, member B (Fam131b), transcript variant c, mRNA.
Sorbs1	chr19:40292039-40513812	Ad-Luc-MEF-C1_Ad-Luc-MEF-C2_Ad-Luc-MEF-C3	Ad-Cre-MEF-1_Ad-Cre-MEF-2_Ad-Cre-MEF-3	OK	7.21085	4.43699	-0.700588	1.62517	-4.65866	5e-05	8.95778e-05	yes	Sorbs1	-	2310065E01Rik|9530001P15Rik|CAP|SH3P12|Sh3d5|mKIAA1296	MGI:MGI:700014	sorbin and SH3 domain containing 1	protein-coding	Sorbs1	sorbin and SH3 domain containing 1	SH3 domain protein 5|c-Cbl-associated protein|ponsin|sorbin and SH3 domain-containing protein 1|sorbs1	AK035212//AK122487//AK186618//AK217459//BC012703//NM_001034962//NM_001034963//NM_001034964//NM_009166//NM_178362	-//NM_001034962//NM_001034963//NM_001034964//NM_009166//NM_178362	Mus musculus sorbin and SH3 domain containing 1 (Sorbs1), transcript variant 1, mRNA.//Mus musculus sorbin and SH3 domain containing 1 (Sorbs1), transcript variant 2, mRNA.//Mus musculus sorbin and SH3 domain containing 1 (Sorbs1), transcript variant 3, mRNA.//Mus musculus sorbin and SH3 domain containing 1 (Sorbs1), transcript variant 4, mRNA.//Mus musculus sorbin and SH3 domain containing 1 (So…
Nos2	chr11:78920858-78960124	Ad-Luc-MEF-C1_Ad-Luc-MEF-C2_Ad-Luc-MEF-C3	Ad-Cre-MEF-1_Ad-Cre-MEF-2_Ad-Cre-MEF-3	OK	10.7155	6.59314	-0.700662	1.62525	-4.74759	5e-05	8.95778e-05	yes	Nos2	RP23-341J22.2	NOS-II|Nos-2|Nos2a|i-NOS|iNOS	MGI:MGI:97361|Ensembl:ENSMUSG00000020826|Vega:OTTMUSG00000000146	nitric oxide synthase 2, inducible	protein-coding	Nos2	nitric oxide synthase 2, inducible	MAC-NOS|NOS type II|inducible NO synthase|inducible NOS|inducible nitric oxide synthase|macrophage NOS|nitric oxide synthase 2, inducible, macrophage|nitric oxide synthase, inducible|peptidyl-cysteine S-nitrosylase NOS2	NM_010927	NM_010927	Mus musculus nitric oxide synthase 2, inducible (Nos2), mRNA.
Pag1	chr3:9687481-9833679	Ad-Luc-MEF-C1_Ad-Luc-MEF-C2_Ad-Luc-MEF-C3	Ad-Cre-MEF-1_Ad-Cre-MEF-2_Ad-Cre-MEF-3	OK	1.83356	1.12804	-0.700829	1.62544	-4.1041099999999995	5e-05	8.95778e-05	yes	Pag1	-	Cbp|F730007C19Rik|Pag	MGI:MGI:2443160|Ensembl:ENSMUSG00000027508|Vega:OTTMUSG00000033869	phosphoprotein associated with glycosphingolipid microdomains 1	protein-coding	Pag1	phosphoprotein associated with glycosphingolipid microdomains 1	Csk-binding protein|phosphoprotein associated with glycosphingolipid-enriched microdomains 1|phosphoprotein transmembrane adaptor 1|phosphoprotein-associated with GEMs|transmembrane phosphoprotein Cbp	AK041695//AK076515//NM_001195031//NM_053182	-//NM_001195031//NM_053182	Mus musculus phosphoprotein associated with glycosphingolipid microdomains 1 (Pag1), transcript variant A, mRNA.//Mus musculus phosphoprotein associated with glycosphingolipid microdomains 1 (Pag1), transcript variant B, mRNA.
Enpp1	chr10:24641410-24712102	Ad-Luc-MEF-C1_Ad-Luc-MEF-C2_Ad-Luc-MEF-C3	Ad-Cre-MEF-1_Ad-Cre-MEF-2_Ad-Cre-MEF-3	OK	8.77443	5.39454	-0.701805	1.62654	-4.37376	5e-05	8.95778e-05	yes	Enpp1	-	4833416E15Rik|AI428932|C76301|CD203c|E-NPP1|Ly-41|M6S1|NPP1|Npps|PC-1|Pca|Pca-1|Pdnp1|ttw|twy	MGI:MGI:97370|Ensembl:ENSMUSG00000037370|Vega:OTTMUSG00000019714	ectonucleotide pyrophosphatase/phosphodiesterase 1	protein-coding	Enpp1	ectonucleotide pyrophosphatase/phosphodiesterase 1	1 ectonucleotide pyrophosphatase/phosphodiesterase 1|E-NPP 1|ectonucleotide pyrophosphatase/phosphodiesterase family member 1|lymphocyte antigen 41|phosphodiesterase I/nucleotide pyrophosphatase 1|phosphodiesterase I/nucleotide pyrophosphatase 1; 1 ectonucleotide pyrophosphatase/phosphodiesterase 1|plasma-cell membrane glycoprotein PC-1|tiptoe walking	AF339910//AK036952//AK164619//NM_008813	-//NM_008813	Mus musculus ectonucleotide pyrophosphatase/phosphodiesterase 1 (Enpp1), mRNA.
Actn3	chr19:4861215-4877909	Ad-Luc-MEF-C1_Ad-Luc-MEF-C2_Ad-Luc-MEF-C3	Ad-Cre-MEF-1_Ad-Cre-MEF-2_Ad-Cre-MEF-3	OK	1.08483	0.666187	-0.70347	1.62842	-2.21771	0.0012	0.00193899	yes	Actn3	-	-	MGI:MGI:99678|Ensembl:ENSMUSG00000006457|Vega:OTTMUSG00000016351	actinin alpha 3	protein-coding	Actn3	actinin alpha 3	F-actin cross-linking protein|alpha-actinin skeletal muscle|alpha-actinin-3	AK134757//NM_013456	NM_013456	Mus musculus actinin alpha 3 (Actn3), mRNA.
Tbl2	chr5:135149710-135162662	Ad-Luc-MEF-C1_Ad-Luc-MEF-C2_Ad-Luc-MEF-C3	Ad-Cre-MEF-1_Ad-Cre-MEF-2_Ad-Cre-MEF-3	OK	7.22882	4.43908	-0.703499	1.62845	-4.41079	5e-05	8.95778e-05	yes	Tbl2	-	C76179|WS-bTRP	MGI:MGI:1351652	transducin (beta)-like 2	protein-coding	Tbl2	transducin (beta)-like 2	transducin beta-like protein 2	AK088198//NM_013763	-//NM_013763	Mus musculus transducin (beta)-like 2 (Tbl2), mRNA.
Ppapdc1b	chr8:25720047-25724887	Ad-Luc-MEF-C1_Ad-Luc-MEF-C2_Ad-Luc-MEF-C3	Ad-Cre-MEF-1_Ad-Cre-MEF-2_Ad-Cre-MEF-3	OK	56.9193	34.9492	-0.703658	1.62863	-4.82771	5e-05	8.95778e-05	yes	Ppapdc1b	-	1810019D05Rik|2310022A04Rik|AW045471|Ppapdc1	MGI:MGI:1919160|Ensembl:ENSMUSG00000031570|Vega:OTTMUSG00000033438	phosphatidic acid phosphatase type 2 domain containing 1B	protein-coding	Ppapdc1b	phosphatidic acid phosphatase type 2 domain containing 1B	phosphatidate phosphatase PPAPDC1B|phosphatidic acid phosphatase type 2 domain containing 1|phosphatidic acid phosphatase type 2 domain-containing protein 1B	BC062173//BC089556//BC099489//NM_028000	-//NM_028000	Mus musculus phosphatidic acid phosphatase type 2 domain containing 1B (Ppapdc1b), mRNA.
Lifr	chr15:7129571-7197489	Ad-Luc-MEF-C1_Ad-Luc-MEF-C2_Ad-Luc-MEF-C3	Ad-Cre-MEF-1_Ad-Cre-MEF-2_Ad-Cre-MEF-3	OK	10.1024	6.2025	-0.703776	1.62876	-4.69383	5e-05	8.95778e-05	yes	Lifr	-	A230075M04Rik|AW061234|LIF	MGI:MGI:96788|Ensembl:ENSMUSG00000054263	leukemia inhibitory factor receptor	protein-coding	Lifr	leukemia inhibitory factor receptor	D-factor/LIF receptor|LIF receptor|LIF-R|leukemia inhibitory factor receptor alpha chain|soluble differentiation-stimulating factor receptor	AK155524//NM_001113386//NM_013584//S73496	NM_001113386//NM_013584	Mus musculus leukemia inhibitory factor receptor (Lifr), transcript variant 1, mRNA.//Mus musculus leukemia inhibitory factor receptor (Lifr), transcript variant 2, mRNA.
Gucy1b3	chr3:82032003-82074711	Ad-Luc-MEF-C1_Ad-Luc-MEF-C2_Ad-Luc-MEF-C3	Ad-Cre-MEF-1_Ad-Cre-MEF-2_Ad-Cre-MEF-3	OK	0.595732	0.365719	-0.703928	1.62893	-2.01194	0.00095	0.00155015	yes	Gucy1b3	-	GC-S-beta-1|GCbeta1	MGI:MGI:1860604|Ensembl:ENSMUSG00000028005	guanylate cyclase 1, soluble, beta 3	protein-coding	Gucy1b3	guanylate cyclase 1, soluble, beta 3	GCS-beta-1|GCS-beta-3|NO-sensitive guanylyl cyclase beta 1 subunit|beta 1 sGC|guanylate cyclase soluble subunit beta-1|guanylate cyclase soluble subunit beta-3|soluble guanylate cyclase beta-1 subunit|soluble guanylate cyclase small subunit	NM_001161796//NM_017469	NM_001161796//NM_017469	Mus musculus guanylate cyclase 1, soluble, beta 3 (Gucy1b3), transcript variant 1, mRNA.//Mus musculus guanylate cyclase 1, soluble, beta 3 (Gucy1b3), transcript variant 2, mRNA.
Clec14a	chr12:58264719-58269258	Ad-Luc-MEF-C1_Ad-Luc-MEF-C2_Ad-Luc-MEF-C3	Ad-Cre-MEF-1_Ad-Cre-MEF-2_Ad-Cre-MEF-3	OK	2.50271	1.53624	-0.704088	1.62911	-4.3152800000000004	5e-05	8.95778e-05	yes	Clec14a	-	1200003C23Rik|AI642649	MGI:MGI:1914114|Ensembl:ENSMUSG00000045930	C-type lectin domain family 14, member a	protein-coding	Clec14a	C-type lectin domain family 14, member a	C-type lectin domain family 14 member A	NM_025809	NM_025809	Mus musculus C-type lectin domain family 14, member a (Clec14a), mRNA.
Ppm1l	chr3:69316917-69555396	Ad-Luc-MEF-C1_Ad-Luc-MEF-C2_Ad-Luc-MEF-C3	Ad-Cre-MEF-1_Ad-Cre-MEF-2_Ad-Cre-MEF-3	OK	6.40253	3.92967	-0.704234	1.62928	-4.31354	5e-05	8.95778e-05	yes	Ppm1l	-	3222401G13|5930404J21Rik|AI481720|AW045850|PP2C|PP2Cepsilon|Pp2ce|Ppp2ce|mKIAA4175	MGI:MGI:2139740	protein phosphatase 1 (formerly 2C)-like	protein-coding	Ppm1l	protein phosphatase 1 (formerly 2C)-like	PP2C-epsilon|protein phosphatase 1-like|protein phosphatase 1L|protein phosphatase 2C epsilon|protein phosphatase 2C isoform epsilon|protein phosphatase 2a, catalytic subunit, epsilon isoform	AK028275//NM_178726	NM_178726	Mus musculus protein phosphatase 1 (formerly 2C)-like (Ppm1l), mRNA.
P2rx7	chr5:122643910-122691432	Ad-Luc-MEF-C1_Ad-Luc-MEF-C2_Ad-Luc-MEF-C3	Ad-Cre-MEF-1_Ad-Cre-MEF-2_Ad-Cre-MEF-3	OK	2.42419	1.48724	-0.704865	1.62999	-2.61293	5e-05	8.95778e-05	yes	P2rx7	-	AI467586|P2X(7)|P2X7R	MGI:MGI:1339957|Ensembl:ENSMUSG00000029468|Vega:OTTMUSG00000026740	purinergic receptor P2X, ligand-gated ion channel, 7	protein-coding	P2rx7	purinergic receptor P2X, ligand-gated ion channel, 7	ATP receptor|P2X purinoceptor 7|P2X7 purinoceptor|P2X7 receptor|P2Z receptor	NM_001038839//NM_001038845//NM_001038887//NM_001284402//NM_011027	NM_001038839//NM_001038845//NM_001038887//NM_001284402//NM_011027	Mus musculus purinergic receptor P2X, ligand-gated ion channel, 7 (P2rx7), transcript variant 1, mRNA.//Mus musculus purinergic receptor P2X, ligand-gated ion channel, 7 (P2rx7), transcript variant 2, mRNA.//Mus musculus purinergic receptor P2X, ligand-gated ion channel, 7 (P2rx7), transcript variant 3, mRNA.//Mus musculus purinergic receptor P2X, ligand-gated ion channel, 7 (P2rx7), transcript v…
Tlr1	chr5:64924679-64933558	Ad-Luc-MEF-C1_Ad-Luc-MEF-C2_Ad-Luc-MEF-C3	Ad-Cre-MEF-1_Ad-Cre-MEF-2_Ad-Cre-MEF-3	OK	0.454304	0.278663	-0.705137	1.6303	-1.63265	0.0061	0.00922123	yes	Tlr1	-	-	MGI:MGI:1341295|Ensembl:ENSMUSG00000044827	toll-like receptor 1	protein-coding	Tlr1	toll-like receptor 1	TIL|toll/interleukin-1 receptor-like protein	CCDS19302//NM_001276445//NM_030682	NM_001276445//NM_030682	Mus musculus toll-like receptor 1 (Tlr1), transcript variant 1, mRNA.//Mus musculus toll-like receptor 1 (Tlr1), transcript variant 2, mRNA.
Lox	chr18:52516059-52529867	Ad-Luc-MEF-C1_Ad-Luc-MEF-C2_Ad-Luc-MEF-C3	Ad-Cre-MEF-1_Ad-Cre-MEF-2_Ad-Cre-MEF-3	OK	1878.98	1152.27	-0.705471	1.63068	-2.17061	0.00125	0.00201703	yes	Lox	-	AI893619|TSC-160|rrg	MGI:MGI:96817|Ensembl:ENSMUSG00000024529	lysyl oxidase	protein-coding	Lox	lysyl oxidase	protein-lysine 6-oxidase|ras excision protein|ras recision	NM_001286181//NM_001286182//NM_010728	NM_001286181//NM_001286182//NM_010728	Mus musculus lysyl oxidase (Lox), transcript variant 1, mRNA.//Mus musculus lysyl oxidase (Lox), transcript variant 2, mRNA.//Mus musculus lysyl oxidase (Lox), transcript variant 3, mRNA.
Tpcn1	chr5:120534156-120588613	Ad-Luc-MEF-C1_Ad-Luc-MEF-C2_Ad-Luc-MEF-C3	Ad-Cre-MEF-1_Ad-Cre-MEF-2_Ad-Cre-MEF-3	OK	11.3944	6.98228	-0.706555	1.6319	-4.821330000000001	5e-05	8.95778e-05	yes	Tpcn1	-	5730403B01Rik|Tpc1|mKIAA1169	MGI:MGI:2182472|Ensembl:ENSMUSG00000032741	two pore channel 1	protein-coding	Tpcn1	two pore channel 1	two pore calcium channel protein 1|voltage-dependent calcium channel protein TPC1	AK077411//AK129303//AK137626//NM_145853	-//NM_145853	Mus musculus two pore channel 1 (Tpcn1), mRNA.
Rarres1	chr3:67478885-67515523	Ad-Luc-MEF-C1_Ad-Luc-MEF-C2_Ad-Luc-MEF-C3	Ad-Cre-MEF-1_Ad-Cre-MEF-2_Ad-Cre-MEF-3	OK	4.27488	2.6183	-0.707254	1.63269	-2.7324599999999997	5e-05	8.95778e-05	yes	Rarres1	-	5430417P09Rik|AI662122	MGI:MGI:1924461|Ensembl:ENSMUSG00000049404|Vega:OTTMUSG00000030597	retinoic acid receptor responder (tazarotene induced) 1	protein-coding	Rarres1	retinoic acid receptor responder (tazarotene induced) 1	-	NM_001164763	NM_001164763	Mus musculus retinoic acid receptor responder (tazarotene induced) 1 (Rarres1), mRNA.
Medag	chr5:149411805-149431703	Ad-Luc-MEF-C1_Ad-Luc-MEF-C2_Ad-Luc-MEF-C3	Ad-Cre-MEF-1_Ad-Cre-MEF-2_Ad-Cre-MEF-3	OK	11.0618	6.77453	-0.707393	1.63285	-4.62031	5e-05	8.95778e-05	yes	Medag	-	6330406I15Rik|Awms3|MEDA-4|Meda4|mAWMS3	MGI:MGI:1917967|Ensembl:ENSMUSG00000029659|Vega:OTTMUSG00000026847	mesenteric estrogen dependent adipogenesis	protein-coding	Medag	mesenteric estrogen dependent adipogenesis	activated in W/Wv mouse stomach 3|mesenteric estrogen-dependent adipogenesis protein|mesenteric estrogen-dependent adipose 4	AK053969//NM_027519	NM_027519	Mus musculus mesenteric estrogen dependent adipogenesis (Medag), mRNA.
Map3k8	chr18:4331326-4352953	Ad-Luc-MEF-C1_Ad-Luc-MEF-C2_Ad-Luc-MEF-C3	Ad-Cre-MEF-1_Ad-Cre-MEF-2_Ad-Cre-MEF-3	OK	8.79189	5.38384	-0.707538	1.63301	-4.35836	5e-05	8.95778e-05	yes	Map3k8	-	Cot|Cot/Tpl2|Est|Estf|Tpl-2|Tpl2|c-COT	MGI:MGI:1346878|Ensembl:ENSMUSG00000024235|Vega:OTTMUSG00000037645	mitogen-activated protein kinase kinase kinase 8	protein-coding	Map3k8	mitogen-activated protein kinase kinase kinase 8	COT proto-oncogene serine/threonine-protein kinase|cancer Osaka thyroid oncogene|cancer Osaka thyroid, oncogene|mitogen activated protein kinase kinase kinase 8|proto-oncogene c-Cot|serine/threonine-protein kinase cot|tumor progression locus 2	AK041009//AK171403//NM_007746	-//NM_007746	Mus musculus mitogen-activated protein kinase kinase kinase 8 (Map3k8), mRNA.
Papl	chr7:28607636-28631015	Ad-Luc-MEF-C1_Ad-Luc-MEF-C2_Ad-Luc-MEF-C3	Ad-Cre-MEF-1_Ad-Cre-MEF-2_Ad-Cre-MEF-3	OK	0.718743	0.440119	-0.707582	1.63307	-1.44785	0.01975	0.0280736	yes	---	---	---	---	---	---	---	---	---	---	---	---
Dsel	chr1:111858701-111864918	Ad-Luc-MEF-C1_Ad-Luc-MEF-C2_Ad-Luc-MEF-C3	Ad-Cre-MEF-1_Ad-Cre-MEF-2_Ad-Cre-MEF-3	OK	11.0272	6.75244	-0.707586	1.63307	-5.40258	5e-05	8.95778e-05	yes	Dsel	-	9330132E09Rik|DS-epi2	MGI:MGI:2442948|Ensembl:ENSMUSG00000038702|Vega:OTTMUSG00000048898	dermatan sulfate epimerase-like	protein-coding	Dsel	dermatan sulfate epimerase-like	dermatan-sulfate epimerase-like protein	CCDS35688//NM_001081316	NM_001081316	Mus musculus dermatan sulfate epimerase-like (Dsel), mRNA.
Uba7	chr9:107975566-107984056	Ad-Luc-MEF-C1_Ad-Luc-MEF-C2_Ad-Luc-MEF-C3	Ad-Cre-MEF-1_Ad-Cre-MEF-2_Ad-Cre-MEF-3	OK	40.0149	24.4945	-0.708079	1.63363	-5.12553	5e-05	8.95778e-05	yes	Uba7	-	1300004C08Rik|Ube1l	MGI:MGI:1349462|Ensembl:ENSMUSG00000032596|Vega:OTTMUSG00000042010	ubiquitin-like modifier activating enzyme 7	protein-coding	Uba7	ubiquitin-like modifier activating enzyme 7	ubiquitin-like modifier-activating enzyme 7	AK084619//AK089235//AK129009//AK157941//BC037693//BC094906//BC115540//NM_023738	-//NM_023738	Mus musculus ubiquitin-like modifier activating enzyme 7 (Uba7), mRNA.
Pcbd1	chr10:61089330-61094329	Ad-Luc-MEF-C1_Ad-Luc-MEF-C2_Ad-Luc-MEF-C3	Ad-Cre-MEF-1_Ad-Cre-MEF-2_Ad-Cre-MEF-3	OK	1.35123	0.826987	-0.708337	1.63392	-1.26005	0.0346	0.0477448	yes	Pcbd1	-	Dcoh|Pcbd|Pcd|Phs	MGI:MGI:94873|Ensembl:ENSMUSG00000020098	pterin 4 alpha carbinolamine dehydratase/dimerization cofactor of hepatocyte nuclear factor 1 alpha (TCF1) 1	protein-coding	Pcbd1	pterin 4 alpha carbinolamine dehydratase/dimerization cofactor of hepatocyte nuclear factor 1 alpha (TCF1) 1	4-alpha-hydroxy-tetrahydropterin dehydratase|6-pyruvoyl-tetrahydropterin synthase/dimerization cofactor of hepatocyte nuclear factor 1 alpha (TCF1)|dimerization cofactor of HNF1|phenylalanine hydroxylase-stimulating protein|pterin carbinolamine dehydratase|pterin-4-alpha-carbinolamine dehydratase	NM_025273	NM_025273	Mus musculus pterin 4 alpha carbinolamine dehydratase/dimerization cofactor of hepatocyte nuclear factor 1 alpha (TCF1) 1 (Pcbd1), mRNA.
Nrbp2	chr15:76085593-76090013	Ad-Luc-MEF-C1_Ad-Luc-MEF-C2_Ad-Luc-MEF-C3	Ad-Cre-MEF-1_Ad-Cre-MEF-2_Ad-Cre-MEF-3	OK	9.38295	5.74058	-0.708845	1.6345	-4.313969999999999	5e-05	8.95778e-05	yes	Nrbp2	-	BC011468	MGI:MGI:2385017|Ensembl:ENSMUSG00000075590	nuclear receptor binding protein 2	protein-coding	Nrbp2	nuclear receptor binding protein 2	nrbp2|nuclear receptor-binding protein 2	AK158425//BC068117//NM_144847	-//NM_144847	Mus musculus nuclear receptor binding protein 2 (Nrbp2), mRNA.
Apobec3	chr15:79889531-79908429	Ad-Luc-MEF-C1_Ad-Luc-MEF-C2_Ad-Luc-MEF-C3	Ad-Cre-MEF-1_Ad-Cre-MEF-2_Ad-Cre-MEF-3	OK	5.36341	3.28083	-0.70909	1.63477	-3.92234	5e-05	8.95778e-05	yes	Apobec3	-	Arp3|BC003314|Cem15|Rfv3	MGI:MGI:1933111|Ensembl:ENSMUSG00000009585|Vega:OTTMUSG00000042090	apolipoprotein B mRNA editing enzyme, catalytic polypeptide 3	protein-coding	Apobec3	apolipoprotein B mRNA editing enzyme, catalytic polypeptide 3	DNA dC->dU-editing enzyme APOBEC-3|apolipoprotein B editing complex 3|apolipoprotein B mRNA-editing complex 3|recovery from Friend virus 3	AK044394//AK167986//EU707571//NM_001160415//NM_030255	-//NM_001160415//NM_030255	Mus musculus apolipoprotein B mRNA editing enzyme, catalytic polypeptide 3 (Apobec3), transcript variant 1, mRNA.//Mus musculus apolipoprotein B mRNA editing enzyme, catalytic polypeptide 3 (Apobec3), transcript variant 2, mRNA.
Tmem64	chr4:15265819-15286753	Ad-Luc-MEF-C1_Ad-Luc-MEF-C2_Ad-Luc-MEF-C3	Ad-Cre-MEF-1_Ad-Cre-MEF-2_Ad-Cre-MEF-3	OK	14.4574	8.83814	-0.709993	1.6358	-5.44296	5e-05	8.95778e-05	yes	Tmem64	RP23-23D11.2	9630015D15Rik|AI790744|AV300874	MGI:MGI:2140359|Ensembl:ENSMUSG00000043252|Vega:OTTMUSG00000004587	transmembrane protein 64	protein-coding	Tmem64	transmembrane protein 64	CG11367 gene product	NM_181401	NM_181401	Mus musculus transmembrane protein 64 (Tmem64), mRNA.
St3gal2	chr8:110919864-110972497	Ad-Luc-MEF-C1_Ad-Luc-MEF-C2_Ad-Luc-MEF-C3	Ad-Cre-MEF-1_Ad-Cre-MEF-2_Ad-Cre-MEF-3	OK	30.9677	18.9278	-0.710258	1.6361	-5.06915	5e-05	8.95778e-05	yes	St3gal2	-	AI429591|AW822065|ST3GalII|Siat5	MGI:MGI:99427|Ensembl:ENSMUSG00000031749|Vega:OTTMUSG00000031001	ST3 beta-galactoside alpha-2,3-sialyltransferase 2	protein-coding	St3gal2	ST3 beta-galactoside alpha-2,3-sialyltransferase 2	CMP-N-acetylneuraminate-beta-galactosamide-alpha-2,3-sialyltransferase 2|SIAT4-B|ST3Gal II|ST3GalA.2|alpha 2,3-ST 2|beta-galactoside alpha-2,3-sialyltransferase 2|gal-NAc6S|gal-beta-1,3-GalNAc-alpha-2,3-sialyltransferase|sialyltransferase 4B|sialyltransferase 5	AK029246//NM_009179	NM_009179	Mus musculus ST3 beta-galactoside alpha-2,3-sialyltransferase 2 (St3gal2), mRNA.
Saa3	chr7:46711997-46715676	Ad-Luc-MEF-C1_Ad-Luc-MEF-C2_Ad-Luc-MEF-C3	Ad-Cre-MEF-1_Ad-Cre-MEF-2_Ad-Cre-MEF-3	OK	4293.16	2623.67	-0.710454	1.63632	-4.33438	5e-05	8.95778e-05	yes	Saa3	-	AV098916|Saa-3|l7R3	MGI:MGI:98223|Ensembl:ENSMUSG00000040026	serum amyloid A 3	protein-coding	Saa3	serum amyloid A 3	serum amyloid A-3 protein	AK010675//NM_011315	NM_011315	Mus musculus serum amyloid A 3 (Saa3), mRNA.
Sema6d	chr2:124089968-124667789	Ad-Luc-MEF-C1_Ad-Luc-MEF-C2_Ad-Luc-MEF-C3	Ad-Cre-MEF-1_Ad-Cre-MEF-2_Ad-Cre-MEF-3	OK	2.39626	1.46405	-0.71082	1.63673	-3.9988300000000003	5e-05	8.95778e-05	yes	Sema6d	RP23-455E2.1	1110067B02Rik|AA409156|D330011G23|mKIAA1479	MGI:MGI:2387661|Ensembl:ENSMUSG00000027200|Vega:OTTMUSG00000015256	sema domain, transmembrane domain (TM), and cytoplasmic domain, (semaphorin) 6D	protein-coding	Sema6d	sema domain, transmembrane domain (TM), and cytoplasmic domain, (semaphorin) 6D	semaphorin-6D	AK031307//AK052232//AK084922//AK122515//NM_172537//NM_199238//NM_199239//NM_199240//NM_199241	NM_172537//NM_199238//NM_199239//NM_199240//NM_199241	Mus musculus sema domain, transmembrane domain (TM), and cytoplasmic domain, (semaphorin) 6D (Sema6d), transcript variant 1, mRNA.//Mus musculus sema domain, transmembrane domain (TM), and cytoplasmic domain, (semaphorin) 6D (Sema6d), transcript variant 2, mRNA.//Mus musculus sema domain, transmembrane domain (TM), and cytoplasmic domain, (semaphorin) 6D (Sema6d), transcript variant 4, mRNA.//Mus…
Ifnar2	chr16:91372782-91405587	Ad-Luc-MEF-C1_Ad-Luc-MEF-C2_Ad-Luc-MEF-C3	Ad-Cre-MEF-1_Ad-Cre-MEF-2_Ad-Cre-MEF-3	OK	76.9343	46.9781	-0.711639	1.63766	-4.30386	5e-05	8.95778e-05	yes	Ifnar2	-	AI747302|Ifnar-2	MGI:MGI:1098243|Ensembl:ENSMUSG00000022971|Vega:OTTMUSG00000040135	interferon (alpha and beta) receptor 2	protein-coding	Ifnar2	interferon (alpha and beta) receptor 2	IFN-R-2|IFN-alpha/beta receptor 2|interferon alpha/beta receptor 2|interferon receptor 2c|interferon-alpha/beta receptor 2|type I interferon alpha/beta receptor 2a|type I interferon receptor 2	NM_001110498//NM_010509//Y09864	NM_001110498//NM_010509	Mus musculus interferon (alpha and beta) receptor 2 (Ifnar2), transcript variant 1, mRNA.//Mus musculus interferon (alpha and beta) receptor 2 (Ifnar2), transcript variant 2, mRNA.
Esyt2	chr12:116281221-116373098	Ad-Luc-MEF-C1_Ad-Luc-MEF-C2_Ad-Luc-MEF-C3	Ad-Cre-MEF-1_Ad-Cre-MEF-2_Ad-Cre-MEF-3	OK	52.0972	31.7823	-0.712982	1.63919	-4.93577	5e-05	8.95778e-05	yes	Esyt2	-	2410017M09Rik|4921504I16Rik|CHR2SYT|D12Ertd551e|Fam62b	MGI:MGI:1261845|Ensembl:ENSMUSG00000021171	extended synaptotagmin-like protein 2	protein-coding	Esyt2	extended synaptotagmin-like protein 2	E-Syt2|chr2 synaptotagmin|extended synaptotagmin-2|family with sequence similarity 62 (C2 domain containing), member B|family with sequence similarity 62, member B	AK014813//BC040392//BC054797//NM_028731	-//NM_028731	Mus musculus extended synaptotagmin-like protein 2 (Esyt2), mRNA.
Rgcc	chr14:79288749-79301635	Ad-Luc-MEF-C1_Ad-Luc-MEF-C2_Ad-Luc-MEF-C3	Ad-Cre-MEF-1_Ad-Cre-MEF-2_Ad-Cre-MEF-3	OK	10.2578	6.25709	-0.713158	1.63939	-3.01304	5e-05	8.95778e-05	yes	Rgcc	-	1190002H23Rik|Rgc-32|Rgc32	MGI:MGI:1913464|Ensembl:ENSMUSG00000022018|Vega:OTTMUSG00000042059	regulator of cell cycle	protein-coding	Rgcc	regulator of cell cycle	regulator of cell cycle RGCC|response gene to complement 32 protein	NM_025427	NM_025427	Mus musculus regulator of cell cycle (Rgcc), mRNA.
Wipi1	chr11:109573520-109611389	Ad-Luc-MEF-C1_Ad-Luc-MEF-C2_Ad-Luc-MEF-C3	Ad-Cre-MEF-1_Ad-Cre-MEF-2_Ad-Cre-MEF-3	OK	34.1683	20.8369	-0.713518	1.6398	-4.92317	5e-05	8.95778e-05	yes	Wipi1	RP23-465A12.6	4930533H01Rik|AW411817|D11Ertd498e	MGI:MGI:1261864|Ensembl:ENSMUSG00000041895|Vega:OTTMUSG00000003347	WD repeat domain, phosphoinositide interacting 1	protein-coding	Wipi1	WD repeat domain, phosphoinositide interacting 1	WD repeat domain phosphoinositide-interacting protein 1|WD40 repeat protein Interacting with phosphoInositides of 49kDa|WD40 repeat protein interacting with phosphoinositides of 49 kDa|WIPI 49 kDa|WIPI-1	AK034907//AK045131//NM_145940	NM_145940	Mus musculus WD repeat domain, phosphoinositide interacting 1 (Wipi1), mRNA.
Dag1	chr9:108204860-108263958	Ad-Luc-MEF-C1_Ad-Luc-MEF-C2_Ad-Luc-MEF-C3	Ad-Cre-MEF-1_Ad-Cre-MEF-2_Ad-Cre-MEF-3	OK	60.9004	37.1221	-0.714173	1.64054	-4.791119999999999	5e-05	8.95778e-05	yes	Dag1	-	D9Wsu13e|DG|Dp427|Dp71	MGI:MGI:101864	dystroglycan 1	protein-coding	Dag1	dystroglycan 1	alpha-dystroglycan|beta-dystroglycan|dystroglycan|dystrophin associated glycoprotein 1	NM_001276481//NM_001276482//NM_001276485//NM_001276486//NM_001276492//NM_001276493//NM_001276494//NM_010017	NM_001276481//NM_001276482//NM_001276485//NM_001276486//NM_001276492//NM_001276493//NM_001276494//NM_010017	Mus musculus dystroglycan 1 (Dag1), transcript variant 1, mRNA.//Mus musculus dystroglycan 1 (Dag1), transcript variant 2, mRNA.//Mus musculus dystroglycan 1 (Dag1), transcript variant 3, mRNA.//Mus musculus dystroglycan 1 (Dag1), transcript variant 4, mRNA.//Mus musculus dystroglycan 1 (Dag1), transcript variant 5, mRNA.//Mus musculus dystroglycan 1 (Dag1), transcript variant 6, mRNA.//Mus muscu…
Pmp22	chr11:62951192-63386069	Ad-Luc-MEF-C1_Ad-Luc-MEF-C2_Ad-Luc-MEF-C3	Ad-Cre-MEF-1_Ad-Cre-MEF-2_Ad-Cre-MEF-3	OK	142.155	86.5136	-0.716466	1.64315	-4.953469999999999	5e-05	8.95778e-05	yes	Pmp22	RP23-172P19.4	22kDa|Gas-3|HNPP|Tr|trembler	MGI:MGI:97631|Ensembl:ENSMUSG00000018217|Vega:OTTMUSG00000005884	peripheral myelin protein 22	protein-coding	Pmp22	peripheral myelin protein 22	PMP-22|growth arrest-specific protein 3|peripheral myelin protein, 22 kDa	NM_008885	NM_008885	Mus musculus peripheral myelin protein 22 (Pmp22), mRNA.
Ebf1	chr11:44618099-45008096	Ad-Luc-MEF-C1_Ad-Luc-MEF-C2_Ad-Luc-MEF-C3	Ad-Cre-MEF-1_Ad-Cre-MEF-2_Ad-Cre-MEF-3	OK	6.89774	4.19714	-0.716717	1.64344	-5.0073300000000005	5e-05	8.95778e-05	yes	Ebf1	RP23-32G8.1	Ebf|O/E-1|OE-1|Olf-1|Olf1	MGI:MGI:95275	early B cell factor 1	protein-coding	Ebf1	early B cell factor 1	early B-cell factor|transcription factor COE1	AK031239//AK051438//AK137389//AK139021//NM_007897	-//NM_007897	Mus musculus early B cell factor 1 (Ebf1), transcript variant 2, mRNA.
Siae	chr9:37613846-37648318	Ad-Luc-MEF-C1_Ad-Luc-MEF-C2_Ad-Luc-MEF-C3	Ad-Cre-MEF-1_Ad-Cre-MEF-2_Ad-Cre-MEF-3	OK	6.73373	4.09666	-0.716958	1.64371	-4.39267	5e-05	8.95778e-05	yes	Siae	-	LSE|Ysg2	MGI:MGI:104803|Ensembl:ENSMUSG00000001942|Vega:OTTMUSG00000027448	sialic acid acetylesterase	protein-coding	Siae	sialic acid acetylesterase	clone 165|sialate O-acetylesterase|sialic acid-specific 9-O-acetylesterase|yolk sac gene 2|yolk sac protein 2	AK043392//AK158634//NM_011734	NM_011734	Mus musculus sialic acid acetylesterase (Siae), mRNA.
Arhgap31	chr16:38598342-38713035	Ad-Luc-MEF-C1_Ad-Luc-MEF-C2_Ad-Luc-MEF-C3	Ad-Cre-MEF-1_Ad-Cre-MEF-2_Ad-Cre-MEF-3	OK	8.56298	5.20635	-0.717841	1.64472	-4.9548	5e-05	8.95778e-05	yes	Arhgap31	RP24-196O13.1	5830477L08Rik|AU041750|Cdgap|D330026I07Rik	MGI:MGI:1333857|Ensembl:ENSMUSG00000022799|Vega:OTTMUSG00000023288	Rho GTPase activating protein 31	protein-coding	Arhgap31	Rho GTPase activating protein 31	CDC42 GTPase-activating protein|rho GTPase-activating protein 31	AK018057//NM_020260	-//NM_020260	Mus musculus Rho GTPase activating protein 31 (Arhgap31), mRNA.
Srpr	chr9:35211202-35267805	Ad-Luc-MEF-C1_Ad-Luc-MEF-C2_Ad-Luc-MEF-C3	Ad-Cre-MEF-1_Ad-Cre-MEF-2_Ad-Cre-MEF-3	OK	97.3602	59.182	-0.718174	1.6451	-4.55622	5e-05	8.95778e-05	yes	Srpr	-	1300011P19Rik|D11Mgi27	MGI:MGI:1914648|Ensembl:ENSMUSG00000032042|Vega:OTTMUSG00000031587	signal recognition particle receptor ('docking protein')	protein-coding	Srpr	signal recognition particle receptor ('docking protein')	DP-alpha|SR-alpha|docking protein alpha|signal recognition particle receptor subunit alpha	AK188860//NM_026130	-//NM_026130	Mus musculus signal recognition particle receptor ('docking protein') (Srpr), mRNA.
Adamts14	chr10:61197111-61273438	Ad-Luc-MEF-C1_Ad-Luc-MEF-C2_Ad-Luc-MEF-C3	Ad-Cre-MEF-1_Ad-Cre-MEF-2_Ad-Cre-MEF-3	OK	10.5336	6.40129	-0.718564	1.64554	-5.11528	5e-05	8.95778e-05	yes	Adamts14	-	Adamts-14|TS14	MGI:MGI:2179942|Ensembl:ENSMUSG00000059901|Vega:OTTMUSG00000031948	a disintegrin-like and metallopeptidase (reprolysin type) with thrombospondin type 1 motif, 14	protein-coding	Adamts14	a disintegrin-like and metallopeptidase (reprolysin type) with thrombospondin type 1 motif, 14	A disintegrin and metalloproteinase with thrombospondin motifs 14|a disintegrin-like and metalloprotease (reprolysin type) with thrombospondin type 1 motif, 14	BC172106//NM_001081127	-//NM_001081127	Mus musculus a disintegrin-like and metallopeptidase (reprolysin type) with thrombospondin type 1 motif, 14 (Adamts14), mRNA.
Pax9	chr12:56695638-56711230	Ad-Luc-MEF-C1_Ad-Luc-MEF-C2_Ad-Luc-MEF-C3	Ad-Cre-MEF-1_Ad-Cre-MEF-2_Ad-Cre-MEF-3	OK	1.67785	1.01931	-0.719021	1.64606	-2.6834599999999997	5e-05	8.95778e-05	yes	Pax9	-	Pax-9	MGI:MGI:97493|Ensembl:ENSMUSG00000001497|Vega:OTTMUSG00000023206	paired box 9	protein-coding	Pax9	paired box 9	paired box gene 9|paired box protein Pax-9	NM_011041	NM_011041	Mus musculus paired box 9 (Pax9), mRNA.
Igf1	chr10:87859055-87937047	Ad-Luc-MEF-C1_Ad-Luc-MEF-C2_Ad-Luc-MEF-C3	Ad-Cre-MEF-1_Ad-Cre-MEF-2_Ad-Cre-MEF-3	OK	7.96735	4.83714	-0.719946	1.64712	-3.16335	5e-05	8.95778e-05	yes	Igf1	-	C730016P09Rik|Igf-1|Igf-I	MGI:MGI:96432|Ensembl:ENSMUSG00000020053|Vega:OTTMUSG00000031391	insulin-like growth factor 1	protein-coding	Igf1	insulin-like growth factor 1	insulin-like growth factor I|somatomedin	NM_001111274//NM_001111275//NM_001111276//NM_010512//NM_184052	NM_001111274//NM_001111275//NM_001111276//NM_010512//NM_184052	Mus musculus insulin-like growth factor 1 (Igf1), transcript variant 1, mRNA.//Mus musculus insulin-like growth factor 1 (Igf1), transcript variant 2, mRNA.//Mus musculus insulin-like growth factor 1 (Igf1), transcript variant 3, mRNA.//Mus musculus insulin-like growth factor 1 (Igf1), transcript variant 4, mRNA.//Mus musculus insulin-like growth factor 1 (Igf1), transcript variant 5, mRNA.
Myo7a	chr7:98051053-98119493	Ad-Luc-MEF-C1_Ad-Luc-MEF-C2_Ad-Luc-MEF-C3	Ad-Cre-MEF-1_Ad-Cre-MEF-2_Ad-Cre-MEF-3	OK	15.8786	9.63502	-0.720724	1.64801	-5.29725	5e-05	8.95778e-05	yes	Myo7a	-	Hdb|Myo7|USH1B|nmf371|polka|sh-1|sh1	MGI:MGI:104510|Ensembl:ENSMUSG00000030761|Vega:OTTMUSG00000017631	myosin VIIA	protein-coding	Myo7a	myosin VIIA	motor protein|myosin-VIIa|shaker 1|unconventional myosin-VIIa	AK052607//NM_001256081//NM_001256082//NM_001256083//NM_008663	-//NM_001256081//NM_001256082//NM_001256083//NM_008663	Mus musculus myosin VIIA (Myo7a), transcript variant 1, mRNA.//Mus musculus myosin VIIA (Myo7a), transcript variant 3, mRNA.//Mus musculus myosin VIIA (Myo7a), transcript variant 4, mRNA.
Larp6	chr9:60713120-60738801	Ad-Luc-MEF-C1_Ad-Luc-MEF-C2_Ad-Luc-MEF-C3	Ad-Cre-MEF-1_Ad-Cre-MEF-2_Ad-Cre-MEF-3	OK	1.87546	1.13672	-0.722368	1.64989	-2.70853	5e-05	8.95778e-05	yes	Larp6	-	5430431G03Rik|AI552438|Achn	MGI:MGI:1914807|Ensembl:ENSMUSG00000034839|Vega:OTTMUSG00000027546	La ribonucleoprotein domain family, member 6	protein-coding	Larp6	La ribonucleoprotein domain family, member 6	acheron|la-related protein 6	NM_026235	NM_026235	Mus musculus La ribonucleoprotein domain family, member 6 (Larp6), mRNA.
Gpx3	chr11:54902853-54910382	Ad-Luc-MEF-C1_Ad-Luc-MEF-C2_Ad-Luc-MEF-C3	Ad-Cre-MEF-1_Ad-Cre-MEF-2_Ad-Cre-MEF-3	OK	28.839	17.4784	-0.722448	1.64998	-4.79666	5e-05	8.95778e-05	yes	Gpx3	-	AA960521|EGPx|GPx|GSHPx-3|GSHPx-P	MGI:MGI:105102|Ensembl:ENSMUSG00000018339|Vega:OTTMUSG00000006337	glutathione peroxidase 3	protein-coding	Gpx3	glutathione peroxidase 3	GPx-3|GPx-P|extracellular GPx|plasma GPx|plasma glutathione peroxidase	NM_008161	NM_008161	Mus musculus glutathione peroxidase 3 (Gpx3), mRNA.
Pstpip2	chr18:77794549-77882879	Ad-Luc-MEF-C1_Ad-Luc-MEF-C2_Ad-Luc-MEF-C3	Ad-Cre-MEF-1_Ad-Cre-MEF-2_Ad-Cre-MEF-3	OK	0.769709	0.466457	-0.722569	1.65012	-1.8192400000000002	0.00315	0.0048916	yes	Pstpip2	-	MAYP|cmo	MGI:MGI:1335088	proline-serine-threonine phosphatase-interacting protein 2	protein-coding	Pstpip2	proline-serine-threonine phosphatase-interacting protein 2	PEST phosphatase-interacting protein 2|macrophage actin-associated tyrosine-phosphorylated protein|pp37	AK031963//AK163337//NM_013831	-//NM_013831	Mus musculus proline-serine-threonine phosphatase-interacting protein 2 (Pstpip2), mRNA.//SubName: Full=Putative uncharacterized protein;
Naprt1	chr15:75890963-75894481	Ad-Luc-MEF-C1_Ad-Luc-MEF-C2_Ad-Luc-MEF-C3	Ad-Cre-MEF-1_Ad-Cre-MEF-2_Ad-Cre-MEF-3	OK	4.69851	2.84675	-0.722888	1.65048	-3.34039	5e-05	8.95778e-05	yes	Naprt	-	9130210N20Rik|Naprt1	MGI:MGI:2442664|Ensembl:ENSMUSG00000022574	nicotinate phosphoribosyltransferase	protein-coding	Naprt	nicotinate phosphoribosyltransferase	NAPRTase|nicotinate phosphoribosyltransferase domain containing 1|nicotinate phosphoribosyltransferase domain-containing protein 1	NM_172607	NM_172607	Mus musculus nicotinate phosphoribosyltransferase domain containing 1 (Naprt1), mRNA.
Cped1	chr6:21985909-22255606	Ad-Luc-MEF-C1_Ad-Luc-MEF-C2_Ad-Luc-MEF-C3	Ad-Cre-MEF-1_Ad-Cre-MEF-2_Ad-Cre-MEF-3	OK	11.4226	6.91987	-0.723074	1.6507	-4.9544	5e-05	8.95778e-05	yes	Cped1	-	6720481P07|A430107O13Rik|AI552584	MGI:MGI:2444814|Ensembl:ENSMUSG00000062980|Vega:OTTMUSG00000022850	cadherin-like and PC-esterase domain containing 1	protein-coding	Cped1	cadherin-like and PC-esterase domain containing 1	-	NM_001081351	NM_001081351	Mus musculus cadherin-like and PC-esterase domain containing 1 (Cped1), mRNA.
Idh2	chr7:80094846-80115350	Ad-Luc-MEF-C1_Ad-Luc-MEF-C2_Ad-Luc-MEF-C3	Ad-Cre-MEF-1_Ad-Cre-MEF-2_Ad-Cre-MEF-3	OK	37.5544	22.7381	-0.72387	1.65161	-4.91927	5e-05	8.95778e-05	yes	Idh2	-	E430004F23|IDPm|Idh-2	MGI:MGI:96414|Ensembl:ENSMUSG00000030541|Vega:OTTMUSG00000024961	isocitrate dehydrogenase 2 (NADP+), mitochondrial	protein-coding	Idh2	isocitrate dehydrogenase 2 (NADP+), mitochondrial	ICD-M|IDH|IDP|NADP(+)-specific ICDH|NADP+-specific isocitrate dehydrogenase|isocitrate dehydrogenase [NADP], mitochondrial|oxalosuccinate decarboxylase	AK146564//NM_173011	NM_173011	Mus musculus isocitrate dehydrogenase 2 (NADP+), mitochondrial (Idh2), mRNA.
Slc37a3	chr6:39334770-39377707	Ad-Luc-MEF-C1_Ad-Luc-MEF-C2_Ad-Luc-MEF-C3	Ad-Cre-MEF-1_Ad-Cre-MEF-2_Ad-Cre-MEF-3	OK	24.0156	14.537	-0.724242	1.65203	-5.09839	5e-05	8.95778e-05	yes	Slc37a3	-	2610507O21Rik|AU044904	MGI:MGI:1919394|Ensembl:ENSMUSG00000029924	solute carrier family 37 (glycerol-3-phosphate transporter), member 3	protein-coding	Slc37a3	solute carrier family 37 (glycerol-3-phosphate transporter), member 3	solute carrier family 37 member 3|sugar phosphate exchanger 3	AK201697//AK210278//BC005744//BC100391//NM_028123	-//NM_028123	Mus musculus solute carrier family 37 (glycerol-3-phosphate transporter), member 3 (Slc37a3), mRNA.
Tmem119	chr5:113793728-113800352	Ad-Luc-MEF-C1_Ad-Luc-MEF-C2_Ad-Luc-MEF-C3	Ad-Cre-MEF-1_Ad-Cre-MEF-2_Ad-Cre-MEF-3	OK	58.0141	35.1156	-0.724291	1.65209	-5.40533	5e-05	8.95778e-05	yes	Tmem119	-	AW208946|BC025600|obif	MGI:MGI:2385228|Ensembl:ENSMUSG00000054675|Vega:OTTMUSG00000028784	transmembrane protein 119	protein-coding	Tmem119	transmembrane protein 119	osteoblast induction factor	CCDS19554//NM_146162	NM_146162	Mus musculus transmembrane protein 119 (Tmem119), mRNA.
Rnase4	chr14:51091076-51106151	Ad-Luc-MEF-C1_Ad-Luc-MEF-C2_Ad-Luc-MEF-C3	Ad-Cre-MEF-1_Ad-Cre-MEF-2_Ad-Cre-MEF-3	OK	150.541	91.1128	-0.724431	1.65225	-4.89058	5e-05	8.95778e-05	yes	Rnase4	-	C730049F20Rik|Rab1	MGI:MGI:1926217|Ensembl:ENSMUSG00000021876	ribonuclease, RNase A family 4	protein-coding	Rnase4	ribonuclease, RNase A family 4	RNase 4|ribonuclease 4|ribonuclease A b1	CCDS27035//NM_021472//NM_201239	NM_021472//NM_201239	Mus musculus ribonuclease, RNase A family 4 (Rnase4), transcript variant 1, mRNA.//Mus musculus ribonuclease, RNase A family 4 (Rnase4), transcript variant 2, mRNA.
Htr2a	chr14:74640839-74706859	Ad-Luc-MEF-C1_Ad-Luc-MEF-C2_Ad-Luc-MEF-C3	Ad-Cre-MEF-1_Ad-Cre-MEF-2_Ad-Cre-MEF-3	OK	23.8186	14.4126	-0.724758	1.65262	-4.97382	5e-05	8.95778e-05	yes	Htr2a	-	E030013E04|Htr-2|Htr2	MGI:MGI:109521|Ensembl:ENSMUSG00000034997	5-hydroxytryptamine (serotonin) receptor 2A	protein-coding	Htr2a	5-hydroxytryptamine (serotonin) receptor 2A	5-HT-2|5-HT-2A|5-HT2A receptor|5-hydroxytryptamine 2 receptor|5-hydroxytryptamine receptor 2A|serotonin receptor 2A	NM_172812	NM_172812	Mus musculus 5-hydroxytryptamine (serotonin) receptor 2A (Htr2a), mRNA.
Ostc	chr3:130695916-130709444	Ad-Luc-MEF-C1_Ad-Luc-MEF-C2_Ad-Luc-MEF-C3	Ad-Cre-MEF-1_Ad-Cre-MEF-2_Ad-Cre-MEF-3	OK	147.577	89.2556	-0.725453	1.65342	-5.20643	5e-05	8.95778e-05	yes	Ostc//Ostn	-	2310008M10Rik|5730557H03Rik//Ostc	MGI:MGI:1913607|Ensembl:ENSMUSG00000041084//MGI:MGI:2677164|Ensembl:ENSMUSG00000052276|Vega:OTTMUSG00000028412	oligosaccharyltransferase complex subunit//osteocrin	protein-coding	Ostc//Ostn	oligosaccharyltransferase complex subunit//osteocrin	musclin//oligosaccharyltransferase complex subunit OSTC	NM_025509	NM_025509	Mus musculus oligosaccharyltransferase complex subunit (Ostc), mRNA.
Calu	chr6:29348105-29380513	Ad-Luc-MEF-C1_Ad-Luc-MEF-C2_Ad-Luc-MEF-C3	Ad-Cre-MEF-1_Ad-Cre-MEF-2_Ad-Cre-MEF-3	OK	570.606	344.835	-0.726589	1.65472	-4.39305	5e-05	8.95778e-05	yes	Calu	-	9530075H20Rik	MGI:MGI:1097158|Ensembl:ENSMUSG00000029767|Vega:OTTMUSG00000024995	calumenin	protein-coding	Calu	calumenin	crocalbin	NM_001285412//NM_007594//NM_184053	NM_001285412//NM_007594//NM_184053	Mus musculus calumenin (Calu), transcript variant 1, mRNA.//Mus musculus calumenin (Calu), transcript variant 2, mRNA.//Mus musculus calumenin (Calu), transcript variant 3, mRNA.
Sept5	chr16:18620318-18629938	Ad-Luc-MEF-C1_Ad-Luc-MEF-C2_Ad-Luc-MEF-C3	Ad-Cre-MEF-1_Ad-Cre-MEF-2_Ad-Cre-MEF-3	OK	30.8955	18.6639	-0.727146	1.65536	-4.94902	5e-05	8.95778e-05	yes	Sept5	-	Cdcrel-1|Cdcrel1|Pnutl1	MGI:MGI:1195461|Ensembl:ENSMUSG00000072214	septin 5	protein-coding	Sept5	septin 5	cell division control related protein 1|cell division control-related protein 1|peanut-like 1 homolog|peanut-like protein 1|septin-5	BC094347//BC145332//NM_213614	-//NM_213614	Mus musculus septin 5 (Sept5), mRNA.
A4galt	chr15:83226721-83251774	Ad-Luc-MEF-C1_Ad-Luc-MEF-C2_Ad-Luc-MEF-C3	Ad-Cre-MEF-1_Ad-Cre-MEF-2_Ad-Cre-MEF-3	OK	14.8093	8.94476	-0.727389	1.65564	-4.5837699999999995	5e-05	8.95778e-05	yes	A4galt	-	-	MGI:MGI:3512453|Ensembl:ENSMUSG00000047878	alpha 1,4-galactosyltransferase	protein-coding	A4galt	alpha 1,4-galactosyltransferase	Gb3 synthase|Gb3/CD77 synthase|UDP-galactose:beta-D-galactosyl-beta1-R 4-alpha-D-galactosyltransferase|alpha-1,4-N-acetylglucosaminyltransferase|alpha-1,4-galactosyltransferase|alpha4Gal-T1|globotriaosylceramide synthase|lactosylceramide 4-alpha-galactosyltransferase	CCDS27699//NM_001004150//NM_001170954	NM_001004150//NM_001170954	Mus musculus alpha 1,4-galactosyltransferase (A4galt), transcript variant 1, mRNA.//Mus musculus alpha 1,4-galactosyltransferase (A4galt), transcript variant 2, mRNA.
Arhgap42	chr9:8994952-9260885	Ad-Luc-MEF-C1_Ad-Luc-MEF-C2_Ad-Luc-MEF-C3	Ad-Cre-MEF-1_Ad-Cre-MEF-2_Ad-Cre-MEF-3	OK	11.716	7.07621	-0.727431	1.65569	-5.31113	5e-05	8.95778e-05	yes	Arhgap42	-	9030420J04Rik|BE136619	MGI:MGI:1918794|Ensembl:ENSMUSG00000050730|Vega:OTTMUSG00000043543	Rho GTPase activating protein 42	protein-coding	Arhgap42	Rho GTPase activating protein 42	VRho GTPase activating protein 42|arhgap42|rho GTPase-activating protein 42	AK082857//NM_027823	NM_027823	Mus musculus Rho GTPase activating protein 42 (Arhgap42), mRNA.
Zhx3	chr2:160731309-160872990	Ad-Luc-MEF-C1_Ad-Luc-MEF-C2_Ad-Luc-MEF-C3	Ad-Cre-MEF-1_Ad-Cre-MEF-2_Ad-Cre-MEF-3	OK	1.32735	0.801466	-0.727836	1.65615	-1.2484899999999999	0.03485	0.048074	yes	Zhx3	RP23-393F23.2	1810059C13Rik|4932418O04Rik|9530010N21Rik|Tix1|mKIAA0395	MGI:MGI:2444772|Ensembl:ENSMUSG00000035877	zinc fingers and homeoboxes 3	protein-coding	Zhx3	zinc fingers and homeoboxes 3	triple homeobox 1|triple homeobox protein 1|zinc finger and homeodomain protein 3|zinc fingers and homeoboxes protein 3	AK029603//AK147259//NM_177263	NM_177263	Mus musculus zinc fingers and homeoboxes 3 (Zhx3), mRNA.
5330426P16Rik	chr16:50726750-50732773	Ad-Luc-MEF-C1_Ad-Luc-MEF-C2_Ad-Luc-MEF-C3	Ad-Cre-MEF-1_Ad-Cre-MEF-2_Ad-Cre-MEF-3	OK	3.73396	2.25413	-0.728136	1.6565	-3.63115	5e-05	8.95778e-05	yes	5330426P16Rik	-	-	MGI:MGI:1915440	RIKEN cDNA 5330426P16 gene	ncRNA	5330426P16Rik	RIKEN cDNA 5330426P16 gene	-	AK019912//AK151508//NR_028300	-	Mus musculus RIKEN cDNA 5330426P16 gene (5330426P16Rik), long non-coding RNA.
Gm14446	chr19:34592887-34601968	Ad-Luc-MEF-C1_Ad-Luc-MEF-C2_Ad-Luc-MEF-C3	Ad-Cre-MEF-1_Ad-Cre-MEF-2_Ad-Cre-MEF-3	OK	3.37223	2.03544	-0.728362	1.65676	-3.8069599999999997	5e-05	8.95778e-05	yes	Gm14446	-	OTTMUSG00000016644	MGI:MGI:3650685|Ensembl:ENSMUSG00000079339|Vega:OTTMUSG00000016644	predicted gene 14446	protein-coding	Gm14446	predicted gene 14446	uncharacterized protein LOC667373	AK090072//NM_001101605//NM_001110517	NM_001101605//NM_001110517	Mus musculus predicted gene 14446 (Gm14446), transcript variant 1, mRNA.//Mus musculus predicted gene 14446 (Gm14446), transcript variant 2, mRNA.
Ccl11	chr11:82057831-82062955	Ad-Luc-MEF-C1_Ad-Luc-MEF-C2_Ad-Luc-MEF-C3	Ad-Cre-MEF-1_Ad-Cre-MEF-2_Ad-Cre-MEF-3	OK	76.4038	46.114	-0.72844	1.65685	-5.30941	5e-05	8.95778e-05	yes	Ccl11	-	Scya11|eotaxin	MGI:MGI:103576|Ensembl:ENSMUSG00000020676|Vega:OTTMUSG00000000860	chemokine (C-C motif) ligand 11	protein-coding	Ccl11	chemokine (C-C motif) ligand 11	C-C motif chemokine 11|eosinophil chemotactic protein|eotaxin|small chemokine (C-C motif) ligand 11|small inducible cytokine A11|small-inducible cytokine A11	NM_011330	NM_011330	Mus musculus chemokine (C-C motif) ligand 11 (Ccl11), mRNA.
Mecom	chr3:29951295-30013204	Ad-Luc-MEF-C1_Ad-Luc-MEF-C2_Ad-Luc-MEF-C3	Ad-Cre-MEF-1_Ad-Cre-MEF-2_Ad-Cre-MEF-3	OK	0.633225	0.381982	-0.729214	1.65774	-1.22	0.03465	0.0478095	yes	Mecom	-	D630039M04Rik|Evi-1|Evi1|Jbo|Mds|Mds1|Mds1-Evi1|Prdm3|Znfpr1b1	MGI:MGI:95457|Ensembl:ENSMUSG00000027684|Vega:OTTMUSG00000038143	MDS1 and EVI1 complex locus	protein-coding	Mecom	MDS1 and EVI1 complex locus	MDS1 and EVI1 complex locus protein EVI1|MDS1 and EVI1 complex locus protein MDS1|ecotropic viral integration site 1|ecotropic virus integration site 1 protein|myelodysplasia syndrome 1 homolog|myelodysplasia syndrome 1 protein homolog	AJ001482//AK033517//AK051098//AK052472//AK085548//BC139762//JQ665270//NM_007963//NM_021442	-//NM_007963//NM_021442	Mus musculus MDS1 and EVI1 complex locus (Mecom), transcript variant 1, mRNA.//Mus musculus MDS1 and EVI1 complex locus (Mecom), transcript variant 2, mRNA.
Cxcl1	chr5:90891244-90893115	Ad-Luc-MEF-C1_Ad-Luc-MEF-C2_Ad-Luc-MEF-C3	Ad-Cre-MEF-1_Ad-Cre-MEF-2_Ad-Cre-MEF-3	OK	518.404	312.697	-0.729311	1.65785	-5.12251	5e-05	8.95778e-05	yes	Cxcl1	-	Fsp|Gro1|KC|Mgsa|N51|Scyb1|gro	MGI:MGI:108068|Ensembl:ENSMUSG00000029380|Vega:OTTMUSG00000016842	chemokine (C-X-C motif) ligand 1	protein-coding	Cxcl1	chemokine (C-X-C motif) ligand 1	C-X-C motif chemokine 1|GRO1 oncogene|KC/GR)-alpha|KC/GRO-alpha|alpha-chemokine|growth-regulated alpha protein|platelet-derived growth factor-inducible protein KC|secretory protein N51	NM_008176	NM_008176	Mus musculus chemokine (C-X-C motif) ligand 1 (Cxcl1), mRNA.
Glg1	chr8:111157557-111259202	Ad-Luc-MEF-C1_Ad-Luc-MEF-C2_Ad-Luc-MEF-C3	Ad-Cre-MEF-1_Ad-Cre-MEF-2_Ad-Cre-MEF-3	OK	67.8105	40.9009	-0.729376	1.65792	-4.98019	5e-05	8.95778e-05	yes	Glg1	-	AI593353|AW537898|CFR|CFR-1|ESL-1|MG-160|MG160|Selel	MGI:MGI:104967|Ensembl:ENSMUSG00000003316|Vega:OTTMUSG00000036006	golgi apparatus protein 1	protein-coding	Glg1	golgi apparatus protein 1	E-selectin ligand 1|Golgi apparatus protein 1|golgi sialoglycoprotein MG-160|selectin, endothelial cell, ligand	BC010595//NM_009149	NM_009149	Mus musculus golgi apparatus protein 1 (Glg1), mRNA.
Ptch1	chr13:63511532-63565520	Ad-Luc-MEF-C1_Ad-Luc-MEF-C2_Ad-Luc-MEF-C3	Ad-Cre-MEF-1_Ad-Cre-MEF-2_Ad-Cre-MEF-3	OK	4.07196	2.45592	-0.72946	1.65802	-4.17546	5e-05	8.95778e-05	yes	Ptch1	-	A230106A15Rik|Ptc|Ptc1|Ptch|mes	MGI:MGI:105373|Ensembl:ENSMUSG00000021466	patched homolog 1	protein-coding	Ptch1	patched homolog 1	Patched 1|Ptch1 protein +12b|mesenchymal dysplasia|protein patched homolog 1	AB164616//AB189441//AB214501//AK163736//NM_008957	-//NM_008957	Mus musculus patched homolog 1 (Ptch1), mRNA.
5730508B09Rik	chr3:127869687-127896323	Ad-Luc-MEF-C1_Ad-Luc-MEF-C2_Ad-Luc-MEF-C3	Ad-Cre-MEF-1_Ad-Cre-MEF-2_Ad-Cre-MEF-3	OK	2.4161	1.45688	-0.729798	1.65841	-2.87012	5e-05	8.95778e-05	yes	5730508B09Rik	-	2700063A17Rik|C80506	MGI:MGI:1917867|Ensembl:ENSMUSG00000050549	RIKEN cDNA 5730508B09 gene	protein-coding	5730508B09Rik	RIKEN cDNA 5730508B09 gene	uncharacterized protein C4orf32 homolog	BC144728//NM_027482	-//NM_027482	Mus musculus RIKEN cDNA 5730508B09 gene (5730508B09Rik), mRNA.
Yipf2	chr9:21546893-21595970	Ad-Luc-MEF-C1_Ad-Luc-MEF-C2_Ad-Luc-MEF-C3	Ad-Cre-MEF-1_Ad-Cre-MEF-2_Ad-Cre-MEF-3	OK	23.9245	14.4151	-0.730908	1.65968	-2.5721700000000003	5e-05	8.95778e-05	yes	Yipf2	-	1300010K09Rik	MGI:MGI:1922016|Ensembl:ENSMUSG00000032182	Yip1 domain family, member 2	protein-coding	Yipf2	Yip1 domain family, member 2	protein YIPF2	NM_001205157//NM_001205158//NM_138303//NR_038062	-//NM_001205157//NM_001205158//NM_138303	Mus musculus Yip1 domain family, member 2 (Yipf2), transcript variant 1, mRNA.//Mus musculus Yip1 domain family, member 2 (Yipf2), transcript variant 2, mRNA.//Mus musculus Yip1 domain family, member 2 (Yipf2), transcript variant 3, mRNA.//Mus musculus Yip1 domain family, member 2 (Yipf2), transcript variant 4, non-coding RNA.
Acss3	chr10:106936163-107123664	Ad-Luc-MEF-C1_Ad-Luc-MEF-C2_Ad-Luc-MEF-C3	Ad-Cre-MEF-1_Ad-Cre-MEF-2_Ad-Cre-MEF-3	OK	0.998961	0.601823	-0.731089	1.65989	-2.17634	0.0005	0.000835772	yes	Acss3	-	8430416H19Rik|Gm874	MGI:MGI:2685720|Ensembl:ENSMUSG00000035948|Vega:OTTMUSG00000023051	acyl-CoA synthetase short-chain family member 3	protein-coding	Acss3	acyl-CoA synthetase short-chain family member 3	acyl-CoA synthetase short-chain family member 3, mitochondrial	AK163897//NM_001142804//NM_198636	-//NM_001142804//NM_198636	Mus musculus acyl-CoA synthetase short-chain family member 3 (Acss3), transcript variant 1, mRNA.//Mus musculus acyl-CoA synthetase short-chain family member 3 (Acss3), transcript variant 2, mRNA.
Id4	chr13:48044230-48264036	Ad-Luc-MEF-C1_Ad-Luc-MEF-C2_Ad-Luc-MEF-C3	Ad-Cre-MEF-1_Ad-Cre-MEF-2_Ad-Cre-MEF-3	OK	9.54981	5.75297	-0.731165	1.65998	-4.38328	5e-05	8.95778e-05	yes	Id4	-	Idb4|bHLHb27	MGI:MGI:99414|Ensembl:ENSMUSG00000021379	inhibitor of DNA binding 4	protein-coding	Id4	inhibitor of DNA binding 4	DNA-binding protein inhibitor ID-4|inhibitor of differentiation 4	NM_031166	NM_031166	Mus musculus inhibitor of DNA binding 4 (Id4), mRNA.
Peli2	chr14:48120868-48260883	Ad-Luc-MEF-C1_Ad-Luc-MEF-C2_Ad-Luc-MEF-C3	Ad-Cre-MEF-1_Ad-Cre-MEF-2_Ad-Cre-MEF-3	OK	2.00769	1.20848	-0.732343	1.66133	-4.14829	5e-05	8.95778e-05	yes	Peli2	-	AW047589|BB129927	MGI:MGI:1891445|Ensembl:ENSMUSG00000021846	pellino 2	protein-coding	Peli2	pellino 2	E3 ubiquitin-protein ligase pellino homolog 2|pellino-2|protein pellino homolog 2	AK045515//NM_033602	-//NM_033602	Mus musculus pellino 2 (Peli2), mRNA.
Tnfsf12	chr11:69682576-69696098	Ad-Luc-MEF-C1_Ad-Luc-MEF-C2_Ad-Luc-MEF-C3	Ad-Cre-MEF-1_Ad-Cre-MEF-2_Ad-Cre-MEF-3	OK	12.6073	7.58711	-0.732637	1.66167	-3.0310200000000003	5e-05	8.95778e-05	yes	Tnfsf12	RP23-422L16.25-001	Apo3l|Dr3l|Dr3lg|Tweak	MGI:MGI:1196259|Ensembl:ENSMUSG00000097328|Vega:OTTMUSG00000005999	tumor necrosis factor (ligand) superfamily, member 12	protein-coding	Tnfsf12	tumor necrosis factor (ligand) superfamily, member 12	TNF-related weak inducer of apoptosis|tumor necrosis factor ligand superfamily member 12	NM_011614	NM_011614	Mus musculus tumor necrosis factor (ligand) superfamily, member 12 (Tnfsf12), mRNA.
Man2a2	chr7:80349096-80371375	Ad-Luc-MEF-C1_Ad-Luc-MEF-C2_Ad-Luc-MEF-C3	Ad-Cre-MEF-1_Ad-Cre-MEF-2_Ad-Cre-MEF-3	OK	19.6244	11.807	-0.733006	1.6621	-5.22549	5e-05	8.95778e-05	yes	Man2a2	-	1700052O22Rik|4931438M07Rik|AI480988|MX|Man IIx	MGI:MGI:2150656|Ensembl:ENSMUSG00000038886	mannosidase 2, alpha 2	protein-coding	Man2a2	mannosidase 2, alpha 2	alpha mannosidase IIx|alpha-mannosidase 2x|alpha-mannosidase IIx|mannosidase alpha class 2A member 2|mannosidase, alpha, class 2A, member 2|mannosyl-oligosaccharide 1,3-1,6-alpha-mannosidase	AK044028//AK044561//BC055006//NM_172903	-//NM_172903	Mus musculus mannosidase 2, alpha 2 (Man2a2), mRNA.
Mical1	chr10:41476313-41487030	Ad-Luc-MEF-C1_Ad-Luc-MEF-C2_Ad-Luc-MEF-C3	Ad-Cre-MEF-1_Ad-Cre-MEF-2_Ad-Cre-MEF-3	OK	15.279	9.18934	-0.733517	1.66269	-5.0816300000000005	5e-05	8.95778e-05	yes	Mical1	-	MICAL|MICAL-1|Nical	MGI:MGI:2385847|Ensembl:ENSMUSG00000019823|Vega:OTTMUSG00000030589	microtubule associated monooxygenase, calponin and LIM domain containing 1	protein-coding	Mical1	microtubule associated monooxygenase, calponin and LIM domain containing 1	CasL interacting molecule MICAL|NEDD9 interacting protein with calponin homology and LIM domains|NEDD9-interacting protein with calponin homology and LIM domains|mMical1|microtubule associated monoxygenase, calponin and LIM domain containing 1|molecule interacting with CasL protein 1|protein-methionine sulfoxide oxidase MICAL1	AK154665//AK171779//NM_001164433//NM_138315	-//NM_001164433//NM_138315	Mus musculus microtubule associated monooxygenase, calponin and LIM domain containing 1 (Mical1), transcript variant 1, mRNA.//Mus musculus microtubule associated monooxygenase, calponin and LIM domain containing 1 (Mical1), transcript variant 2, mRNA.
Gfra1	chr19:58235580-58455398	Ad-Luc-MEF-C1_Ad-Luc-MEF-C2_Ad-Luc-MEF-C3	Ad-Cre-MEF-1_Ad-Cre-MEF-2_Ad-Cre-MEF-3	OK	19.5339	11.7443	-0.734019	1.66327	-5.16075	5e-05	8.95778e-05	yes	Gfra1	-	AU042498	MGI:MGI:1100842|Ensembl:ENSMUSG00000025089|Vega:OTTMUSG00000033056	glial cell line derived neurotrophic factor family receptor alpha 1	protein-coding	Gfra1	glial cell line derived neurotrophic factor family receptor alpha 1	GDNF family receptor alpha-1|GDNF receptor alpha-1|GDNFR-alpha|GDNFR-alpha-1|GFR alpha-1|GFR-alpha-1|TGF-beta-related neurotrophic factor receptor 1	NM_001285457//NM_010279//NR_104342	-//NM_001285457//NM_010279	Mus musculus glial cell line derived neurotrophic factor family receptor alpha 1 (Gfra1), transcript variant 1, mRNA.//Mus musculus glial cell line derived neurotrophic factor family receptor alpha 1 (Gfra1), transcript variant 2, long non-coding RNA.
Mst1r	chr9:107906888-107920383	Ad-Luc-MEF-C1_Ad-Luc-MEF-C2_Ad-Luc-MEF-C3	Ad-Cre-MEF-1_Ad-Cre-MEF-2_Ad-Cre-MEF-3	OK	2.33463	1.40347	-0.734196	1.66347	-2.44709	5e-05	8.95778e-05	yes	Mst1r	-	CD136|CDw136|Fv-2|Fv2|PTK8|Ron|STK	MGI:MGI:99614|Ensembl:ENSMUSG00000032584	macrophage stimulating 1 receptor (c-met-related tyrosine kinase)	protein-coding	Mst1r	macrophage stimulating 1 receptor (c-met-related tyrosine kinase)	MSP receptor|friend virus susceptibility 2|macrophage-stimulating protein receptor|p185-Ron|receptor protein tyrosine kinase, c-met-related|stem cell-derived tyrosine kinase	NM_001287261//NM_009074//NR_109782	NM_001287261//NM_009074	Mus musculus macrophage stimulating 1 receptor (c-met-related tyrosine kinase) (Mst1r), transcript variant 1, mRNA.//Mus musculus macrophage stimulating 1 receptor (c-met-related tyrosine kinase) (Mst1r), transcript variant 2, mRNA.//Mus musculus macrophage stimulating 1 receptor (c-met-related tyrosine kinase) (Mst1r), transcript variant 3, long non-coding RNA.
Grm8	chr6:27275120-28134369	Ad-Luc-MEF-C1_Ad-Luc-MEF-C2_Ad-Luc-MEF-C3	Ad-Cre-MEF-1_Ad-Cre-MEF-2_Ad-Cre-MEF-3	OK	0.6412	0.38538	-0.734493	1.66381	-2.31222	0.0003	0.000509685	yes	Grm8	-	A230002O04|Gprc1h|mGluR8	MGI:MGI:1351345|Ensembl:ENSMUSG00000024211|Vega:OTTMUSG00000021285	glutamate receptor, metabotropic 8	protein-coding	Grm8	glutamate receptor, metabotropic 8	G protein coupled receptor, family C, group 1, member H|G protein-coupled receptor, family C, group 1, member H|metabotropic glutamate receptor 8	AK165623//AY673682//NM_008174	-//NM_008174	Mus musculus glutamate receptor, metabotropic 8 (Grm8), mRNA.
Fam63b	chr9:70599013-70657174	Ad-Luc-MEF-C1_Ad-Luc-MEF-C2_Ad-Luc-MEF-C3	Ad-Cre-MEF-1_Ad-Cre-MEF-2_Ad-Cre-MEF-3	OK	4.51717	2.71455	-0.734706	1.66406	-5.2663199999999994	5e-05	8.95778e-05	yes	Fam63b	-	AI465301|B230380D07Rik|mKIAA1164	MGI:MGI:2443086|Ensembl:ENSMUSG00000042444	family with sequence similarity 63, member B	protein-coding	Fam63b	family with sequence similarity 63, member B	protein FAM63B	AK046623//AK212033//BC049357//NM_172772	-//NM_172772	Mus musculus family with sequence similarity 63, member B (Fam63b), mRNA.
Plxdc2	chr2:16356303-16755839	Ad-Luc-MEF-C1_Ad-Luc-MEF-C2_Ad-Luc-MEF-C3	Ad-Cre-MEF-1_Ad-Cre-MEF-2_Ad-Cre-MEF-3	OK	29.0499	17.4538	-0.734992	1.66439	-5.31376	5e-05	8.95778e-05	yes	Plxdc2	RP23-281I20.1	1200007L24Rik|5430431D22Rik|AI646728|AU022916|AV231634|Tem7r	MGI:MGI:1914698|Ensembl:ENSMUSG00000026748|Vega:OTTMUSG00000011395	plexin domain containing 2	protein-coding	Plxdc2	plexin domain containing 2	plexin domain-containing protein 2|tumor endothelial marker 7 related|tumor endothelial marker 7-related protein	NM_026162	NM_026162	Mus musculus plexin domain containing 2 (Plxdc2), mRNA.
Dennd4a	chr9:64811010-64919667	Ad-Luc-MEF-C1_Ad-Luc-MEF-C2_Ad-Luc-MEF-C3	Ad-Cre-MEF-1_Ad-Cre-MEF-2_Ad-Cre-MEF-3	OK	11.0293	6.62622	-0.735083	1.66449	-5.48441	5e-05	8.95778e-05	yes	Dennd4a	mCG_145419	AI115600|AI851943|F730015K02Rik	MGI:MGI:2142979|Ensembl:ENSMUSG00000053641	DENN/MADD domain containing 4A	protein-coding	Dennd4a	DENN/MADD domain containing 4A	-	AK046940//AK051202//AK089365//AK158279//AK220476//BC172087//NM_001162917	-//NM_001162917	Mus musculus DENN/MADD domain containing 4A (Dennd4a), mRNA.
Fcgrt	chr7:45092992-45103822	Ad-Luc-MEF-C1_Ad-Luc-MEF-C2_Ad-Luc-MEF-C3	Ad-Cre-MEF-1_Ad-Cre-MEF-2_Ad-Cre-MEF-3	OK	52.4057	31.4804	-0.73527	1.66471	-5.21316	5e-05	8.95778e-05	yes	Fcgrt	-	FcRn	MGI:MGI:103017|Ensembl:ENSMUSG00000003420	Fc receptor, IgG, alpha chain transporter	protein-coding	Fcgrt	Fc receptor, IgG, alpha chain transporter	IgG receptor FcRn large subunit p51|igG Fc fragment receptor transporter alpha chain|neonatal Fc receptor	AK152879//BC003786//NM_010189	NM_010189	Mus musculus Fc receptor, IgG, alpha chain transporter (Fcgrt), mRNA.
Slc16a1	chr3:104638663-104658462	Ad-Luc-MEF-C1_Ad-Luc-MEF-C2_Ad-Luc-MEF-C3	Ad-Cre-MEF-1_Ad-Cre-MEF-2_Ad-Cre-MEF-3	OK	58.2072	34.9631	-0.735365	1.66482	-5.3717	5e-05	8.95778e-05	yes	Slc16a1	-	AL022710|Mct1	MGI:MGI:106013|Ensembl:ENSMUSG00000032902|Vega:OTTMUSG00000022475	solute carrier family 16 (monocarboxylic acid transporters), member 1	protein-coding	Slc16a1	solute carrier family 16 (monocarboxylic acid transporters), member 1	monocarboxylate transporter 1|solute carrier family 16 member 1	NM_009196	NM_009196	Mus musculus solute carrier family 16 (monocarboxylic acid transporters), member 1 (Slc16a1), mRNA.
Slfn8	chr11:83002157-83020810	Ad-Luc-MEF-C1_Ad-Luc-MEF-C2_Ad-Luc-MEF-C3	Ad-Cre-MEF-1_Ad-Cre-MEF-2_Ad-Cre-MEF-3	OK	9.30518	5.58883	-0.735488	1.66496	-4.89571	5e-05	8.95778e-05	yes	Slfn8	RP23-392I13.9	-	MGI:MGI:2672859|Ensembl:ENSMUSG00000035208|Vega:OTTMUSG00000000922	schlafen 8	protein-coding	Slfn8	schlafen 8	-	NM_001167743//NM_181545	NM_001167743//NM_181545	Mus musculus schlafen 8 (Slfn8), transcript variant 1, mRNA.
St8sia2	chr7:73939119-74013682	Ad-Luc-MEF-C1_Ad-Luc-MEF-C2_Ad-Luc-MEF-C3	Ad-Cre-MEF-1_Ad-Cre-MEF-2_Ad-Cre-MEF-3	OK	0.598037	0.359098	-0.735857	1.66539	-2.60719	5e-05	8.95778e-05	yes	St8sia2	-	AI323367|ST8SiaII|STX|Siat8b	MGI:MGI:106020|Ensembl:ENSMUSG00000025789	ST8 alpha-N-acetyl-neuraminide alpha-2,8-sialyltransferase 2	protein-coding	St8sia2	ST8 alpha-N-acetyl-neuraminide alpha-2,8-sialyltransferase 2	SIAT8-B|alpha-2,8-sialyltransferase 8B|polysialic acid synthase|sialyltransferase 8 (alpha-2, 8-sialyltransferase) B|sialyltransferase 8B|sialyltransferase St8Sia II|sialyltransferase X|sialytransferase St8Sia II	NM_009181	NM_009181	Mus musculus ST8 alpha-N-acetyl-neuraminide alpha-2,8-sialyltransferase 2 (St8sia2), mRNA.
Stk17b	chr1:53755511-53785215	Ad-Luc-MEF-C1_Ad-Luc-MEF-C2_Ad-Luc-MEF-C3	Ad-Cre-MEF-1_Ad-Cre-MEF-2_Ad-Cre-MEF-3	OK	27.6498	16.5979	-0.736268	1.66586	-6.07838	5e-05	8.95778e-05	yes	Stk17b	-	3110009A03Rik|AI120141|Drak2	MGI:MGI:2138162|Ensembl:ENSMUSG00000026094|Vega:OTTMUSG00000021434	serine/threonine kinase 17b (apoptosis-inducing)	protein-coding	Stk17b	serine/threonine kinase 17b (apoptosis-inducing)	DAP kinase-related apoptosis-inducing protein kinase 2|serine/threonine-protein kinase 17B	NM_133810	NM_133810	Mus musculus serine/threonine kinase 17b (apoptosis-inducing) (Stk17b), mRNA.
Ttc19	chr11:62281472-62457332	Ad-Luc-MEF-C1_Ad-Luc-MEF-C2_Ad-Luc-MEF-C3	Ad-Cre-MEF-1_Ad-Cre-MEF-2_Ad-Cre-MEF-3	OK	11.8307	7.09912	-0.736823	1.6665	-2.41482	0.00015	0.000260425	yes	Ttc19	RP23-330N10.4	2010204O13Rik|2810460C24Rik|AI505442	MGI:MGI:1920045|Ensembl:ENSMUSG00000042298|Vega:OTTMUSG00000005850	tetratricopeptide repeat domain 19	protein-coding	Ttc19	tetratricopeptide repeat domain 19	TPR repeat protein 19|tetratricopeptide repeat protein 19, mitochondrial	AK008442//NM_028360//NM_029704	-//NM_028360//NM_029704	Mus musculus tetratricopeptide repeat domain 19 (Ttc19), transcript variant 1, mRNA.//Mus musculus tetratricopeptide repeat domain 19 (Ttc19), transcript variant 2, mRNA.
Acat1	chr9:53580521-53610350	Ad-Luc-MEF-C1_Ad-Luc-MEF-C2_Ad-Luc-MEF-C3	Ad-Cre-MEF-1_Ad-Cre-MEF-2_Ad-Cre-MEF-3	OK	8.68075	5.20617	-0.737597	1.6674	-4.9199	5e-05	8.95778e-05	yes	Acat1	-	6330585C21Rik|Acat	MGI:MGI:87870|Ensembl:ENSMUSG00000032047|Vega:OTTMUSG00000036698	acetyl-Coenzyme A acetyltransferase 1	protein-coding	Acat1	acetyl-Coenzyme A acetyltransferase 1	acetoacetyl-CoA thiolase|acetyl-CoA acetyltransferase, mitochondrial	NM_144784	NM_144784	Mus musculus acetyl-Coenzyme A acetyltransferase 1 (Acat1), mRNA.
Rcn3	chr7:45082913-45092213	Ad-Luc-MEF-C1_Ad-Luc-MEF-C2_Ad-Luc-MEF-C3	Ad-Cre-MEF-1_Ad-Cre-MEF-2_Ad-Cre-MEF-3	OK	684.078	410.229	-0.737731	1.66755	-5.30901	5e-05	8.95778e-05	yes	Rcn3	-	6030455P07Rik|D530026G20Rik|D7Ertd671e|RLP49	MGI:MGI:1277122|Ensembl:ENSMUSG00000019539|Vega:OTTMUSG00000031713	reticulocalbin 3, EF-hand calcium binding domain	protein-coding	Rcn3	reticulocalbin 3, EF-hand calcium binding domain	reticulocalbin-3	BC055903//NM_026555	NM_026555	Mus musculus reticulocalbin 3, EF-hand calcium binding domain (Rcn3), mRNA.
Plekhf1	chr7:38220653-38227994	Ad-Luc-MEF-C1_Ad-Luc-MEF-C2_Ad-Luc-MEF-C3	Ad-Cre-MEF-1_Ad-Cre-MEF-2_Ad-Cre-MEF-3	OK	15.433	9.25404	-0.737863	1.6677	-4.48085	5e-05	8.95778e-05	yes	Plekhf1	-	1810013P09Rik|APPD|LAPF|PHAFIN1|ZFYVE15	MGI:MGI:1919537|Ensembl:ENSMUSG00000074170	pleckstrin homology domain containing, family F (with FYVE domain) member 1	protein-coding	Plekhf1	pleckstrin homology domain containing, family F (with FYVE domain) member 1	PH domain-containing family F member 1|lysosome-associated apoptosis-inducing protein containing PH and FYVE domains|pleckstrin homology domain-containing family F member 1	CCDS21158//NM_024413	NM_024413	Mus musculus pleckstrin homology domain containing, family F (with FYVE domain) member 1 (Plekhf1), mRNA.
Tmem263	chr10:85102626-85117747	Ad-Luc-MEF-C1_Ad-Luc-MEF-C2_Ad-Luc-MEF-C3	Ad-Cre-MEF-1_Ad-Cre-MEF-2_Ad-Cre-MEF-3	OK	17.4814	10.4771	-0.738581	1.66853	-6.11415	5e-05	8.95778e-05	yes	---	---	---	---	---	---	---	---	---	---	---	---
St3gal1	chr15:67102874-67176882	Ad-Luc-MEF-C1_Ad-Luc-MEF-C2_Ad-Luc-MEF-C3	Ad-Cre-MEF-1_Ad-Cre-MEF-2_Ad-Cre-MEF-3	OK	14.134	8.46991	-0.738751	1.66873	-5.18719	5e-05	8.95778e-05	yes	St3gal1	-	5330418N22Rik|AI467004|ST3GalI|Siat4|Siat4a|St3gal-1	MGI:MGI:98304|Ensembl:ENSMUSG00000013846	ST3 beta-galactoside alpha-2,3-sialyltransferase 1	protein-coding	St3gal1	ST3 beta-galactoside alpha-2,3-sialyltransferase 1	CMP-N-acetylneuraminate-beta-galactosamide-alpha-2,3-sialyltransferase 1|CMP-N-acetylneuraminate: [beta-galactosidase alpha-2,3] sialytransferase|Gal beta1,3 GalNAc alpha2,3 sialyltransferase|SIAT4-A|ST3GAL-I sialyltransferase|ST3Gal I|ST3GalA.1|ST3O|alpha 2,3-ST 1|beta-galactoside alpha-2,3-sialyltransferase 1|gal-NAc6S|gal-beta-1,3-GalNAc-alpha-2,3-sialyltransferase|sialyltransferase 4A (beta-g…	BC099693//NM_009177	NM_009177	Mus musculus ST3 beta-galactoside alpha-2,3-sialyltransferase 1 (St3gal1), mRNA.
Ntrk2	chr13:58806568-59133970	Ad-Luc-MEF-C1_Ad-Luc-MEF-C2_Ad-Luc-MEF-C3	Ad-Cre-MEF-1_Ad-Cre-MEF-2_Ad-Cre-MEF-3	OK	0.662882	0.397124	-0.739163	1.66921	-3.0470099999999998	5e-05	8.95778e-05	yes	Ntrk2	-	GP145-TrkB/GP95-TrkB|Tkrb|trk-B|trkB	MGI:MGI:97384|Ensembl:ENSMUSG00000055254	neurotrophic tyrosine kinase, receptor, type 2	protein-coding	Ntrk2	neurotrophic tyrosine kinase, receptor, type 2	BDNF/NT-3 growth factors receptor|neurotrophic tyrosine receptor kinase type 2|trkB tyrosine kinase	BC052014//NM_001025074//NM_001282961//NM_008745	NM_001025074//NM_001282961//NM_008745	Mus musculus neurotrophic tyrosine kinase, receptor, type 2 (Ntrk2), transcript variant 1, mRNA.//Mus musculus neurotrophic tyrosine kinase, receptor, type 2 (Ntrk2), transcript variant 2, mRNA.//Mus musculus neurotrophic tyrosine kinase, receptor, type 2 (Ntrk2), transcript variant 3, mRNA.
Sumf2	chr5:129846989-129879083	Ad-Luc-MEF-C1_Ad-Luc-MEF-C2_Ad-Luc-MEF-C3	Ad-Cre-MEF-1_Ad-Cre-MEF-2_Ad-Cre-MEF-3	OK	15.7875	9.45515	-0.73961	1.66972	-4.512490000000001	5e-05	8.95778e-05	yes	Sumf2	-	2610040F05Rik	MGI:MGI:1915152|Ensembl:ENSMUSG00000025538	sulfatase modifying factor 2	protein-coding	Sumf2	sulfatase modifying factor 2	C-alpha-formylglycine-generating enzyme 2|sulfatase-modifying factor 2	AK140169//BC119480//NM_026445	-//NM_026445	Mus musculus sulfatase modifying factor 2 (Sumf2), mRNA.
Mmp27	chr9:7571457-7581393	Ad-Luc-MEF-C1_Ad-Luc-MEF-C2_Ad-Luc-MEF-C3	Ad-Cre-MEF-1_Ad-Cre-MEF-2_Ad-Cre-MEF-3	OK	0.907237	0.542306	-0.742372	1.67292	-1.8651400000000002	0.0023	0.00362489	yes	Mmp27	-	Gm180	MGI:MGI:3039232|Ensembl:ENSMUSG00000070323|Ensembl:ENSMUSG00000101577|Vega:OTTMUSG00000031478	matrix metallopeptidase 27	protein-coding	Mmp27	matrix metallopeptidase 27	matrix metalloproteinase 27|matrix metalloproteinase-27	AK155813//AK159182//NM_001030289	NM_001030289	Mus musculus matrix metallopeptidase 27 (Mmp27), mRNA.
Mlec	chr5:115142980-115158176	Ad-Luc-MEF-C1_Ad-Luc-MEF-C2_Ad-Luc-MEF-C3	Ad-Cre-MEF-1_Ad-Cre-MEF-2_Ad-Cre-MEF-3	OK	105.385	62.9656	-0.743034	1.67369	-4.80598	5e-05	8.95778e-05	yes	Mlec	-	2410014A08Rik|AI850530|ESTM19|X83352|mKIAA0152	MGI:MGI:1924015|Ensembl:ENSMUSG00000048578|Vega:OTTMUSG00000014632	malectin	protein-coding	Mlec	malectin	-	NM_175403	NM_175403	Mus musculus malectin (Mlec), mRNA.
Igdcc4	chr9:65101485-65137947	Ad-Luc-MEF-C1_Ad-Luc-MEF-C2_Ad-Luc-MEF-C3	Ad-Cre-MEF-1_Ad-Cre-MEF-2_Ad-Cre-MEF-3	OK	18.4815	11.0413	-0.743172	1.67385	-5.2413099999999995	5e-05	8.95778e-05	yes	Igdcc4	-	DDM36|Nope	MGI:MGI:1858497|Ensembl:ENSMUSG00000032816	immunoglobulin superfamily, DCC subclass, member 4	protein-coding	Igdcc4	immunoglobulin superfamily, DCC subclass, member 4	amplimer WI-16786, mouse homolog|amplimer WI-18508, mouse homolog|immunoglobulin superfamily DCC subclass member 4|neighbor of Punc e11 protein	AB052621//AK082162//AK122535//NM_020043	-//NM_020043	Mus musculus immunoglobulin superfamily, DCC subclass, member 4 (Igdcc4), transcript variant 2, mRNA.
Pxmp4	chr2:154587043-154603673	Ad-Luc-MEF-C1_Ad-Luc-MEF-C2_Ad-Luc-MEF-C3	Ad-Cre-MEF-1_Ad-Cre-MEF-2_Ad-Cre-MEF-3	OK	3.70758	2.21465	-0.743399	1.67412	-2.9864	5e-05	8.95778e-05	yes	Pxmp4	RP23-109C16.6	3010018P03Rik|Pmp24	MGI:MGI:1891701	peroxisomal membrane protein 4	protein-coding	Pxmp4	peroxisomal membrane protein 4	24 kDa intrinsic membrane protein|24 kDa peroxisomal intrinsic membrane protein	NM_021534	NM_021534	Mus musculus peroxisomal membrane protein 4 (Pxmp4), mRNA.
Macc1	chr12:119443409-119466932	Ad-Luc-MEF-C1_Ad-Luc-MEF-C2_Ad-Luc-MEF-C3	Ad-Cre-MEF-1_Ad-Cre-MEF-2_Ad-Cre-MEF-3	OK	0.496598	0.296533	-0.743886	1.67468	-2.48618	0.0002	0.000344465	yes	Macc1	-	4732474O15Rik|Gm267	MGI:MGI:2685113|Ensembl:ENSMUSG00000041886|Vega:OTTMUSG00000045335	metastasis associated in colon cancer 1	protein-coding	Macc1	metastasis associated in colon cancer 1	-	NM_001163136	NM_001163136	Mus musculus metastasis associated in colon cancer 1 (Macc1), mRNA.
Bmp5	chr9:75775364-75899017	Ad-Luc-MEF-C1_Ad-Luc-MEF-C2_Ad-Luc-MEF-C3	Ad-Cre-MEF-1_Ad-Cre-MEF-2_Ad-Cre-MEF-3	OK	0.584839	0.349141	-0.74423	1.67508	-2.02733	0.00155	0.00247782	yes	Bmp5	-	AU023399|se	MGI:MGI:88181	bone morphogenetic protein 5	protein-coding	Bmp5	bone morphogenetic protein 5	BMP-5|short ear	NM_007555	NM_007555	Mus musculus bone morphogenetic protein 5 (Bmp5), mRNA.
Sec31a	chr5:100361648-100416234	Ad-Luc-MEF-C1_Ad-Luc-MEF-C2_Ad-Luc-MEF-C3	Ad-Cre-MEF-1_Ad-Cre-MEF-2_Ad-Cre-MEF-3	OK	88.9053	53.0665	-0.744468	1.67536	-4.92159	5e-05	8.95778e-05	yes	Sec31a	-	1810024J13Rik|ABP125|ABP130|AU042160|HSPC275|Sec31l1	MGI:MGI:1916412|Ensembl:ENSMUSG00000035325|Vega:OTTMUSG00000043627	Sec31 homolog A (S. cerevisiae)	protein-coding	Sec31a	Sec31 homolog A (S. cerevisiae)	SEC31-like 1|SEC31-like protein 1|SEC31-related protein A|protein transport protein Sec31A	AK007598//BC071249//NM_026969	-//NM_026969	Mus musculus Sec31 homolog A (S. cerevisiae) (Sec31a), mRNA.
Kif13b	chr14:64652530-64806296	Ad-Luc-MEF-C1_Ad-Luc-MEF-C2_Ad-Luc-MEF-C3	Ad-Cre-MEF-1_Ad-Cre-MEF-2_Ad-Cre-MEF-3	OK	2.65208	1.58293	-0.744527	1.67542	-4.23705	5e-05	8.95778e-05	yes	Kif13b	-	5330429L19Rik|6030414C01|AI429803|C130021D12Rik|GAKIN	MGI:MGI:1098265|Ensembl:ENSMUSG00000060012	kinesin family member 13B	protein-coding	Kif13b	kinesin family member 13B	N-3 kinesin|kinesin 13B|kinesin-like protein KIF13B	AK031370//AK172989//NM_001081177	-//NM_001081177	Mus musculus kinesin family member 13B (Kif13b), mRNA.
Sugct	chr13:16857474-17694765	Ad-Luc-MEF-C1_Ad-Luc-MEF-C2_Ad-Luc-MEF-C3	Ad-Cre-MEF-1_Ad-Cre-MEF-2_Ad-Cre-MEF-3	OK	0.636111	0.379628	-0.744692	1.67562	-1.6343	0.01135	0.0165929	yes	---	---	---	---	---	---	---	---	---	---	---	---
Rnf122	chr8:31111845-31131473	Ad-Luc-MEF-C1_Ad-Luc-MEF-C2_Ad-Luc-MEF-C3	Ad-Cre-MEF-1_Ad-Cre-MEF-2_Ad-Cre-MEF-3	OK	2.9431	1.75594	-0.745093	1.67608	-4.00251	5e-05	8.95778e-05	yes	Rnf122	-	1110063C11Rik	MGI:MGI:1916117|Ensembl:ENSMUSG00000039328|Vega:OTTMUSG00000027149	ring finger protein 122	protein-coding	Rnf122	ring finger protein 122	RING finger protein 122|ring finger protein 122 homolog	AK136206//NM_175136	NM_175136	Mus musculus ring finger protein 122 (Rnf122), mRNA.
Ankrd44	chr1:54645339-54926387	Ad-Luc-MEF-C1_Ad-Luc-MEF-C2_Ad-Luc-MEF-C3	Ad-Cre-MEF-1_Ad-Cre-MEF-2_Ad-Cre-MEF-3	OK	3.60125	2.14851	-0.745161	1.67616	-4.692880000000001	5e-05	8.95778e-05	yes	Ankrd44	-	4930444A19Rik|A130096K20|E130014H08Rik|PP6-ARS-B	MGI:MGI:3045243|Ensembl:ENSMUSG00000052331|Vega:OTTMUSG00000042322	ankyrin repeat domain 44	protein-coding	Ankrd44	ankyrin repeat domain 44	ankyrin repeat domain-containing protein 44|serine/threonine-protein phosphatase 6 regulatory ankyrin repeat subunit B|serine/threonine-protein phosphatase 6 regulatory subunit ARS-B	AK038343//AK157584//NM_001081433	NM_001081433	Mus musculus ankyrin repeat domain 44 (Ankrd44), mRNA.
Fkbp7	chr2:76663033-76673098	Ad-Luc-MEF-C1_Ad-Luc-MEF-C2_Ad-Luc-MEF-C3	Ad-Cre-MEF-1_Ad-Cre-MEF-2_Ad-Cre-MEF-3	OK	66.7204	39.7955	-0.745523	1.67658	-5.03225	5e-05	8.95778e-05	yes	Fkbp7	RP23-468L22.3	23kDa|FKBP-7|FKBP23	MGI:MGI:1336879|Ensembl:ENSMUSG00000002732|Vega:OTTMUSG00000013130	FK506 binding protein 7	protein-coding	Fkbp7	FK506 binding protein 7	23 kDa FK506-binding protein|23 kDa FKBP|FK506-binding protein 7|FKBP-23|PPIase FKBP7|peptidyl-prolyl cis-trans isomerase FKBP7|rotamase	AK042208//NM_010222	NM_010222	Mus musculus FK506 binding protein 7 (Fkbp7), mRNA.
Prss35	chr9:86743632-86757506	Ad-Luc-MEF-C1_Ad-Luc-MEF-C2_Ad-Luc-MEF-C3	Ad-Cre-MEF-1_Ad-Cre-MEF-2_Ad-Cre-MEF-3	OK	5.93321	3.52927	-0.749443	1.68114	-4.32655	5e-05	8.95778e-05	yes	Prss35	-	6030424L22Rik|P3D9	MGI:MGI:2444800	protease, serine 35	protein-coding	Prss35	protease, serine 35	inactive serine protease 35|protease, serine, 35	CCDS40714//NM_178738	NM_178738	Mus musculus protease, serine 35 (Prss35), mRNA.
Ces1a	chr8:93020214-93048192	Ad-Luc-MEF-C1_Ad-Luc-MEF-C2_Ad-Luc-MEF-C3	Ad-Cre-MEF-1_Ad-Cre-MEF-2_Ad-Cre-MEF-3	OK	1.28516	0.764399	-0.74955	1.68127	-2.35071	0.0002	0.000344465	yes	Ces1a	-	Ces1l|EG244595|Gm4976	MGI:MGI:3648919|Ensembl:ENSMUSG00000071047	carboxylesterase 1A	protein-coding	Ces1a	carboxylesterase 1A	carboxylesterase 1-like	NM_001013764	NM_001013764	Mus musculus carboxylesterase 1A (Ces1a), mRNA.
Pros1	chr16:62854333-62929340	Ad-Luc-MEF-C1_Ad-Luc-MEF-C2_Ad-Luc-MEF-C3	Ad-Cre-MEF-1_Ad-Cre-MEF-2_Ad-Cre-MEF-3	OK	110.156	65.5006	-0.749968	1.68176	-5.2438	5e-05	8.95778e-05	yes	Pros1	-	AW214361	MGI:MGI:1095733|Ensembl:ENSMUSG00000022912|Vega:OTTMUSG00000027260	protein S (alpha)	protein-coding	Pros1	protein S (alpha)	vitamin K-dependent protein S	NM_011173	NM_011173	Mus musculus protein S (alpha) (Pros1), mRNA.
Iqgap3	chr3:88082050-88121048	Ad-Luc-MEF-C1_Ad-Luc-MEF-C2_Ad-Luc-MEF-C3	Ad-Cre-MEF-1_Ad-Cre-MEF-2_Ad-Cre-MEF-3	OK	5.22567	3.10471	-0.751158	1.68314	-4.75966	5e-05	8.95778e-05	yes	Iqgap3	-	AI593484|D030034H08	MGI:MGI:3028642|Ensembl:ENSMUSG00000028068	IQ motif containing GTPase activating protein 3	protein-coding	Iqgap3	IQ motif containing GTPase activating protein 3	-	AK050913//NM_001033484	-//NM_001033484	Mus musculus IQ motif containing GTPase activating protein 3 (Iqgap3), mRNA.
Serinc5	chr13:92611137-92711946	Ad-Luc-MEF-C1_Ad-Luc-MEF-C2_Ad-Luc-MEF-C3	Ad-Cre-MEF-1_Ad-Cre-MEF-2_Ad-Cre-MEF-3	OK	9.19326	5.46188	-0.751179	1.68317	-5.15687	5e-05	8.95778e-05	yes	Serinc5	-	A130038L21Rik|AIGP3|C86123|TPO1	MGI:MGI:2444223|Ensembl:ENSMUSG00000021703	serine incorporator 5	protein-coding	Serinc5	serine incorporator 5	AIGP-3|axotomy-induced glycoprotein 3	AK163675//NM_172588	NM_172588	Mus musculus serine incorporator 5 (Serinc5), mRNA.
Isoc2b	chr7:4844959-4866179	Ad-Luc-MEF-C1_Ad-Luc-MEF-C2_Ad-Luc-MEF-C3	Ad-Cre-MEF-1_Ad-Cre-MEF-2_Ad-Cre-MEF-3	OK	2.79605	1.66112	-0.751234	1.68323	-2.28384	0.0004	0.000673362	yes	Isoc2b	-	0610042E07Rik|AI553388|Isoc2	MGI:MGI:1914691|Ensembl:ENSMUSG00000052605|Vega:OTTMUSG00000023222	isochorismatase domain containing 2b	protein-coding	Isoc2b	isochorismatase domain containing 2b	isochorismatase domain-containing protein 2B, mitochondrial	NM_026158	NM_026158	Mus musculus isochorismatase domain containing 2b (Isoc2b), mRNA.
Tnfrsf23	chr7:143665806-143685872	Ad-Luc-MEF-C1_Ad-Luc-MEF-C2_Ad-Luc-MEF-C3	Ad-Cre-MEF-1_Ad-Cre-MEF-2_Ad-Cre-MEF-3	OK	26.0836	15.4874	-0.752048	1.68418	-5.2678199999999995	5e-05	8.95778e-05	yes	Tnfrsf23	-	Dctrailr1|Tnfrh1|Tnfrsf1al1|mDcTrailr1|mSOB	MGI:MGI:1930269	tumor necrosis factor receptor superfamily, member 23	protein-coding	Tnfrsf23	tumor necrosis factor receptor superfamily, member 23	TNF receptor family member SOB|TNF receptor homolog 1|decoy TRAIL receptor 1|tumor necrosis factor receptor p60 homolog 1|tumor necrosis factor receptor superfamily member 23|tumor necrosis factor receptor superfamily, member 1a-like 1	AK170037//NM_024290	-//NM_024290	Mus musculus tumor necrosis factor receptor superfamily, member 23 (Tnfrsf23), mRNA.
Syt11	chr3:88744700-88772599	Ad-Luc-MEF-C1_Ad-Luc-MEF-C2_Ad-Luc-MEF-C3	Ad-Cre-MEF-1_Ad-Cre-MEF-2_Ad-Cre-MEF-3	OK	8.78265	5.21059	-0.75321	1.68554	-4.90004	5e-05	8.95778e-05	yes	Syt11	-	1500004A13Rik|3632445O20Rik|5430404N14Rik|6530420C11Rik|AI851970	MGI:MGI:1859547|Ensembl:ENSMUSG00000068923|Vega:OTTMUSG00000022625	synaptotagmin XI	protein-coding	Syt11	synaptotagmin XI	synaptotagmin 11|synaptotagmin-11|sytXI	AK133414//AK164368//NM_018804	NM_018804	Mus musculus synaptotagmin XI (Syt11), mRNA.
Nedd9	chr13:41309915-41487360	Ad-Luc-MEF-C1_Ad-Luc-MEF-C2_Ad-Luc-MEF-C3	Ad-Cre-MEF-1_Ad-Cre-MEF-2_Ad-Cre-MEF-3	OK	8.74041	5.18451	-0.753493	1.68587	-4.9947	5e-05	8.95778e-05	yes	Nedd9	-	Cas-L|CasL|HEF1|MEF1|Nedd-9|p105	MGI:MGI:97302|Ensembl:ENSMUSG00000021365	neural precursor cell expressed, developmentally down-regulated gene 9	protein-coding	Nedd9	neural precursor cell expressed, developmentally down-regulated gene 9	CRK-associated substrate-related protein|Crk-associated substrate lymphocyte-specific protein|enhancer of filamentation 1	NM_001111324//NM_017464	NM_001111324//NM_017464	Mus musculus neural precursor cell expressed, developmentally down-regulated gene 9 (Nedd9), transcript variant 1, mRNA.//Mus musculus neural precursor cell expressed, developmentally down-regulated gene 9 (Nedd9), transcript variant 2, mRNA.
Scube1	chr15:83602582-83725039	Ad-Luc-MEF-C1_Ad-Luc-MEF-C2_Ad-Luc-MEF-C3	Ad-Cre-MEF-1_Ad-Cre-MEF-2_Ad-Cre-MEF-3	OK	0.703686	0.417303	-0.753837	1.68627	-3.19033	5e-05	8.95778e-05	yes	Scube1	AL583887.1	7330410C13Rik|A630023E24Rik	MGI:MGI:1890616|Ensembl:ENSMUSG00000016763|Vega:OTTMUSG00000021075	signal peptide, CUB domain, EGF-like 1	protein-coding	Scube1	signal peptide, CUB domain, EGF-like 1	signal peptide, CUB and EGF-like domain-containing protein 1	NM_001271472//NM_001271473//NM_022723	NM_001271472//NM_001271473//NM_022723	Mus musculus signal peptide, CUB domain, EGF-like 1 (Scube1), transcript variant 1, mRNA.//Mus musculus signal peptide, CUB domain, EGF-like 1 (Scube1), transcript variant 2, mRNA.//Mus musculus signal peptide, CUB domain, EGF-like 1 (Scube1), transcript variant 3, mRNA.
Tlr5	chr1:182954787-182976044	Ad-Luc-MEF-C1_Ad-Luc-MEF-C2_Ad-Luc-MEF-C3	Ad-Cre-MEF-1_Ad-Cre-MEF-2_Ad-Cre-MEF-3	OK	1.48243	0.878694	-0.754531	1.68708	-2.98627	5e-05	8.95778e-05	yes	Tlr5	-	-	MGI:MGI:1858171|Ensembl:ENSMUSG00000079164	toll-like receptor 5	protein-coding	Tlr5	toll-like receptor 5	-	NM_016928	NM_016928	Mus musculus toll-like receptor 5 (Tlr5), mRNA.
Fam49a	chr12:12262138-12392475	Ad-Luc-MEF-C1_Ad-Luc-MEF-C2_Ad-Luc-MEF-C3	Ad-Cre-MEF-1_Ad-Cre-MEF-2_Ad-Cre-MEF-3	OK	3.27036	1.93379	-0.758018	1.69117	-4.795	5e-05	8.95778e-05	yes	Fam49a	-	2410157M17Rik|9630047E15|D12Ertd553e	MGI:MGI:1261783|Ensembl:ENSMUSG00000020589	family with sequence similarity 49, member A	protein-coding	Fam49a	family with sequence similarity 49, member A	family with sequence similarity 49, member B|protein FAM49A	NM_001146119//NM_029758	NM_001146119//NM_029758	Mus musculus family with sequence similarity 49, member A (Fam49a), transcript variant 1, mRNA.//Mus musculus family with sequence similarity 49, member A (Fam49a), transcript variant 2, mRNA.
Fkbp11	chr15:98724367-98728198	Ad-Luc-MEF-C1_Ad-Luc-MEF-C2_Ad-Luc-MEF-C3	Ad-Cre-MEF-1_Ad-Cre-MEF-2_Ad-Cre-MEF-3	OK	57.8256	34.18	-0.758556	1.6918	-4.80511	5e-05	8.95778e-05	yes	Fkbp11	-	1110002O23Rik|FKBP-11	MGI:MGI:1913370|Ensembl:ENSMUSG00000003355	FK506 binding protein 11	protein-coding	Fkbp11	FK506 binding protein 11	19 kDa FK506-binding protein|19 kDa FKBP|FK506-binding protein 11|FKBP-19|PPIase FKBP11|peptidyl-prolyl cis-trans isomerase FKBP11|rotamase	BC002311//BC022900//NM_024169	-//NM_024169	Mus musculus FK506 binding protein 11 (Fkbp11), mRNA.
Angpt2	chr8:18595172-18803188	Ad-Luc-MEF-C1_Ad-Luc-MEF-C2_Ad-Luc-MEF-C3	Ad-Cre-MEF-1_Ad-Cre-MEF-2_Ad-Cre-MEF-3	OK	7.34172	4.33785	-0.759138	1.69248	-4.11105	5e-05	8.95778e-05	yes	Angpt2	-	Agpt2|Ang-2|Ang2	MGI:MGI:1202890|Ensembl:ENSMUSG00000031465|Vega:OTTMUSG00000036075	angiopoietin 2	protein-coding	Angpt2	angiopoietin 2	angiopoietin-2	NM_007426	NM_007426	Mus musculus angiopoietin 2 (Angpt2), mRNA.
Apol7a	chr15:77388216-77399110	Ad-Luc-MEF-C1_Ad-Luc-MEF-C2_Ad-Luc-MEF-C3	Ad-Cre-MEF-1_Ad-Cre-MEF-2_Ad-Cre-MEF-3	OK	1.05895	0.625676	-0.759147	1.69249	-2.2285	0.0001	0.000175753	yes	Apol7a	-	9130022K13Rik|Apol3	MGI:MGI:1923011|Ensembl:ENSMUSG00000010601|Vega:OTTMUSG00000042028	apolipoprotein L 7a	protein-coding	Apol7a	apolipoprotein L 7a	apolipoprotein L 3	NM_001164640//NM_029419	NM_001164640//NM_029419	Mus musculus apolipoprotein L 7a (Apol7a), transcript variant 1, mRNA.//Mus musculus apolipoprotein L 7a (Apol7a), transcript variant 2, mRNA.
Tnfaip6	chr2:52038112-52056681	Ad-Luc-MEF-C1_Ad-Luc-MEF-C2_Ad-Luc-MEF-C3	Ad-Cre-MEF-1_Ad-Cre-MEF-2_Ad-Cre-MEF-3	OK	29.7966	17.5996	-0.759605	1.69303	-5.2649	5e-05	8.95778e-05	yes	Tnfaip6	RP23-395O2.1	TSG-6|Tnfip6|Tsg6	MGI:MGI:1195266|Ensembl:ENSMUSG00000053475|Vega:OTTMUSG00000012436	tumor necrosis factor alpha induced protein 6	protein-coding	Tnfaip6	tumor necrosis factor alpha induced protein 6	TNF alpha-induced protein 6|TNF-stimulated gene 6 protein|tumor necrosis factor alpha-induced protein 6|tumor necrosis factor induced protein 6|tumor necrosis factor, alpha-induced protein 6|tumor necrosis factor-inducible gene 6 protein	NM_009398	NM_009398	Mus musculus tumor necrosis factor alpha induced protein 6 (Tnfaip6), mRNA.
Pydc3	chr1:173673679-173698392	Ad-Luc-MEF-C1_Ad-Luc-MEF-C2_Ad-Luc-MEF-C3	Ad-Cre-MEF-1_Ad-Cre-MEF-2_Ad-Cre-MEF-3	OK	0.522741	0.308759	-0.759615	1.69304	-2.08281	0.0009	0.001472	yes	Pydc3	-	9830148g24rik|E430029J22Rik	MGI:MGI:2442822|Ensembl:ENSMUSG00000066677|Vega:OTTMUSG00000033992	pyrin domain containing 3	protein-coding	Pydc3	pyrin domain containing 3	pyrin domain-containing protein 3	AK088880//NM_001162938	-//NM_001162938	Mus musculus pyrin domain containing 3 (Pydc3), mRNA.
Mirlet7bhg	chr15:85703772-85707524	Ad-Luc-MEF-C1_Ad-Luc-MEF-C2_Ad-Luc-MEF-C3	Ad-Cre-MEF-1_Ad-Cre-MEF-2_Ad-Cre-MEF-3	OK	1.31514	0.775968	-0.761147	1.69484	-1.9173	0.00245	0.0038527	yes	---	---	---	---	---	---	---	---	---	---	---	---
Adamts7	chr9:90162977-90200102	Ad-Luc-MEF-C1_Ad-Luc-MEF-C2_Ad-Luc-MEF-C3	Ad-Cre-MEF-1_Ad-Cre-MEF-2_Ad-Cre-MEF-3	OK	24.0619	14.1907	-0.761805	1.69561	-5.58553	5e-05	8.95778e-05	yes	Adamts7	-	ADAM-TS7|ADAMTS7B	MGI:MGI:1347346|Ensembl:ENSMUSG00000032363|Vega:OTTMUSG00000025854	a disintegrin-like and metallopeptidase (reprolysin type) with thrombospondin type 1 motif, 7	protein-coding	Adamts7	a disintegrin-like and metallopeptidase (reprolysin type) with thrombospondin type 1 motif, 7	A disintegrin and metalloproteinase with thrombospondin motifs 7|ADAM-TS 7|ADAMTS-7|COMPase|a disintegrin-like and metalloprotease (reprolysin type) with thrombospondin type 1 motif, 7|metalloprotease	AY551090//BC058991//BC076575//BC145491//NM_001003911	-//NM_001003911	Mus musculus a disintegrin-like and metallopeptidase (reprolysin type) with thrombospondin type 1 motif, 7 (Adamts7), mRNA.
Kcne4	chr1:78816948-78820025	Ad-Luc-MEF-C1_Ad-Luc-MEF-C2_Ad-Luc-MEF-C3	Ad-Cre-MEF-1_Ad-Cre-MEF-2_Ad-Cre-MEF-3	OK	11.7618	6.93484	-0.762174	1.69604	-4.81292	5e-05	8.95778e-05	yes	Kcne4	-	AW487937|MiRP3	MGI:MGI:1891125|Ensembl:ENSMUSG00000047330|Vega:OTTMUSG00000047860	potassium voltage-gated channel, Isk-related subfamily, gene 4	protein-coding	Kcne4	potassium voltage-gated channel, Isk-related subfamily, gene 4	minK-related peptide 3|minimum potassium ion channel-related peptide 3|potassium channel subunit beta MiRP3|potassium voltage-gated channel subfamily E member 4	CCDS15088//NM_021342	NM_021342	Mus musculus potassium voltage-gated channel, Isk-related subfamily, gene 4 (Kcne4), mRNA.
Tmem2	chr19:21778339-21858360	Ad-Luc-MEF-C1_Ad-Luc-MEF-C2_Ad-Luc-MEF-C3	Ad-Cre-MEF-1_Ad-Cre-MEF-2_Ad-Cre-MEF-3	OK	11.9312	7.03322	-0.762482	1.69641	-5.306080000000001	5e-05	8.95778e-05	yes	Tmem2	-	-	MGI:MGI:1890373|Ensembl:ENSMUSG00000024754	transmembrane protein 2	protein-coding	Tmem2	transmembrane protein 2	-	AK156343//AK172599//AK172691//NM_001033759//NM_031997	-//NM_001033759//NM_031997	Mus musculus transmembrane protein 2 (Tmem2), transcript variant 1, mRNA.//Mus musculus transmembrane protein 2 (Tmem2), transcript variant 2, mRNA.
Cnn1	chr9:22055459-22389206	Ad-Luc-MEF-C1_Ad-Luc-MEF-C2_Ad-Luc-MEF-C3	Ad-Cre-MEF-1_Ad-Cre-MEF-2_Ad-Cre-MEF-3	OK	12.5037	7.36945	-0.762726	1.69669	-1.85207	0.00175	0.00278537	yes	Cnn1	-	CN|CnnI	MGI:MGI:104979|Ensembl:ENSMUSG00000001349	calponin 1	protein-coding	Cnn1	calponin 1	basic calponin|calponin H1, smooth muscle|calponin-1	BC145446//NM_009922	-//NM_009922	Mus musculus calponin 1 (Cnn1), mRNA.
Trim30a	chr7:104409025-104465193	Ad-Luc-MEF-C1_Ad-Luc-MEF-C2_Ad-Luc-MEF-C3	Ad-Cre-MEF-1_Ad-Cre-MEF-2_Ad-Cre-MEF-3	OK	36.6097	21.5469	-0.764746	1.69907	-5.7895199999999996	5e-05	8.95778e-05	yes	Trim30a	-	Rpt-1|Rpt1|Trim30	MGI:MGI:98178|Ensembl:ENSMUSG00000030921|Vega:OTTMUSG00000019192	tripartite motif-containing 30A	protein-coding	Trim30a	tripartite motif-containing 30A	down regulatory protein of interleukin-2 receptor|regulatory protein, T lymphocyte 1|tripartite motif protein 30|tripartite motif-containing 30|tripartite motif-containing protein 30|tripartite motif-containing protein 30A	AK089726//AK138249//NM_009099	-//NM_009099	Mus musculus tripartite motif-containing 30A (Trim30a), mRNA.
Matn2	chr15:34306680-34436240	Ad-Luc-MEF-C1_Ad-Luc-MEF-C2_Ad-Luc-MEF-C3	Ad-Cre-MEF-1_Ad-Cre-MEF-2_Ad-Cre-MEF-3	OK	42.1516	24.8076	-0.764805	1.69914	-5.43799	5e-05	8.95778e-05	yes	Matn2	-	Crtm2|matrilin-2	MGI:MGI:109613|Ensembl:ENSMUSG00000022324	matrilin 2	protein-coding	Matn2	matrilin 2	matrilin-2	AK081339//AK083151//BC005429//NM_016762	-//NM_016762	Mus musculus matrilin 2 (Matn2), mRNA.
Mxra8	chr4:155839679-155844102	Ad-Luc-MEF-C1_Ad-Luc-MEF-C2_Ad-Luc-MEF-C3	Ad-Cre-MEF-1_Ad-Cre-MEF-2_Ad-Cre-MEF-3	OK	167.404	98.4942	-0.765223	1.69963	-5.36263	5e-05	8.95778e-05	yes	Mxra8	RP23-242K15.14-001	1200013A08Rik|1700095D18Rik|AI131686|Asp3|Dicam	MGI:MGI:1922011|Ensembl:ENSMUSG00000029070|Vega:OTTMUSG00000010893	matrix-remodelling associated 8	protein-coding	Mxra8	matrix-remodelling associated 8	adipocyte-specific protein 3|dual Ig domain containing cell adhesion molecule|limitrin|matrix-remodeling-associated protein 8	BC002140//EU849597//NM_024263	-//NM_024263	Mus musculus matrix-remodelling associated 8 (Mxra8), mRNA.
Epb4.1l2	chr10:25359797-25523518	Ad-Luc-MEF-C1_Ad-Luc-MEF-C2_Ad-Luc-MEF-C3	Ad-Cre-MEF-1_Ad-Cre-MEF-2_Ad-Cre-MEF-3	OK	42.6223	25.0651	-0.765928	1.70046	-5.22276	5e-05	8.95778e-05	yes	Epb4.1l2	-	4.1G|AW555191|D10Ertd398e|Epb41l2|NBL2	MGI:MGI:103009|Ensembl:ENSMUSG00000019978	erythrocyte protein band 4.1-like 2	protein-coding	Epb4.1l2	erythrocyte protein band 4.1-like 2	band 4.1-like protein 2|erythrocyte membrane protein band 4.1-like 2 retinal|generally expressed protein 4.1	AJ245853//AJ245854//AJ428901//AJ539143//AJ539144//AK052475//BC029938//BC055044//NM_001199265//NM_013511	-//NM_001199265//NM_013511	Mus musculus erythrocyte protein band 4.1-like 2 (Epb4.1l2), transcript variant 1, mRNA.//Mus musculus erythrocyte protein band 4.1-like 2 (Epb4.1l2), transcript variant 2, mRNA.
Gm2115	chr7:84528953-84578339	Ad-Luc-MEF-C1_Ad-Luc-MEF-C2_Ad-Luc-MEF-C3	Ad-Cre-MEF-1_Ad-Cre-MEF-2_Ad-Cre-MEF-3	OK	21.1052	12.4084	-0.766281	1.70088	-4.9926699999999995	5e-05	8.95778e-05	yes	Gm2115	-	C77713	MGI:MGI:3780284|Ensembl:ENSMUSG00000097789	predicted gene 2115	ncRNA	Gm2115	predicted gene 2115	-	NR_045098	-	Mus musculus predicted gene 2115 (Gm2115), long non-coding RNA.
Xkr5	chr8:18932728-18950975	Ad-Luc-MEF-C1_Ad-Luc-MEF-C2_Ad-Luc-MEF-C3	Ad-Cre-MEF-1_Ad-Cre-MEF-2_Ad-Cre-MEF-3	OK	1.71935	1.01076	-0.766423	1.70105	-3.08398	5e-05	8.95778e-05	yes	Xkr5	-	5430438H03Rik|XRG5	MGI:MGI:2442327|Ensembl:ENSMUSG00000039814|Vega:OTTMUSG00000020767	X Kell blood group precursor-related family, member 5	protein-coding	Xkr5	X Kell blood group precursor-related family, member 5	XK-related protein 5	NM_001113350//NM_001286469//NM_176951	NM_001113350//NM_001286469//NM_176951	Mus musculus X Kell blood group precursor-related family, member 5 (Xkr5), transcript variant 1, mRNA.//Mus musculus X Kell blood group precursor-related family, member 5 (Xkr5), transcript variant 2, mRNA.//Mus musculus X Kell blood group precursor-related family, member 5 (Xkr5), transcript variant 3, mRNA.
Bdkrb1	chr12:105604090-105605428	Ad-Luc-MEF-C1_Ad-Luc-MEF-C2_Ad-Luc-MEF-C3	Ad-Cre-MEF-1_Ad-Cre-MEF-2_Ad-Cre-MEF-3	OK	1.47922	0.868975	-0.76745	1.70226	-1.8459	0.00405	0.00622758	yes	Bdkrb1	-	B1BKR|B1R|BKR1|BRADYB1|Bdkrb	MGI:MGI:88144|Ensembl:ENSMUSG00000041347	bradykinin receptor, beta 1	protein-coding	Bdkrb1	bradykinin receptor, beta 1	B1 bradykinin receptor|BK-1 receptor|kinin B1	NM_007539	NM_007539	Mus musculus bradykinin receptor, beta 1 (Bdkrb1), mRNA.
Gstt1	chr10:75783812-75798584	Ad-Luc-MEF-C1_Ad-Luc-MEF-C2_Ad-Luc-MEF-C3	Ad-Cre-MEF-1_Ad-Cre-MEF-2_Ad-Cre-MEF-3	OK	7.26414	4.26717	-0.767512	1.70233	-3.2759	5e-05	8.95778e-05	yes	Gstt1	-	AI255817|Gstt1-1	MGI:MGI:107379|Ensembl:ENSMUSG00000001663|Vega:OTTMUSG00000026319	glutathione S-transferase, theta 1	protein-coding	Gstt1	glutathione S-transferase, theta 1	GST class-theta-1|glutathione S-transferase theta-1	NM_008185	NM_008185	Mus musculus glutathione S-transferase, theta 1 (Gstt1), mRNA.
Sec23a	chr12:58958383-59012017	Ad-Luc-MEF-C1_Ad-Luc-MEF-C2_Ad-Luc-MEF-C3	Ad-Cre-MEF-1_Ad-Cre-MEF-2_Ad-Cre-MEF-3	OK	47.591	27.9491	-0.767887	1.70277	-5.6333	5e-05	8.95778e-05	yes	Sec23a	-	Msec23|Sec23r	MGI:MGI:1349635|Ensembl:ENSMUSG00000020986|Vega:OTTMUSG00000026430	SEC23A (S. cerevisiae)	protein-coding	Sec23a	SEC23A (S. cerevisiae)	SEC23-related protein A|protein transport protein Sec23A	NM_009147	NM_009147	Mus musculus SEC23A (S. cerevisiae) (Sec23a), mRNA.
Nek6	chr2:38511696-38587490	Ad-Luc-MEF-C1_Ad-Luc-MEF-C2_Ad-Luc-MEF-C3	Ad-Cre-MEF-1_Ad-Cre-MEF-2_Ad-Cre-MEF-3	OK	33.5801	19.6799	-0.770884	1.70631	-5.42163	5e-05	8.95778e-05	yes	Nek6	RP23-42H18.3	1300007C09Rik	MGI:MGI:1891638|Ensembl:ENSMUSG00000026749|Vega:OTTMUSG00000012863	NIMA (never in mitosis gene a)-related expressed kinase 6	protein-coding	Nek6	NIMA (never in mitosis gene a)-related expressed kinase 6	NIMA-related expressed kinase 6|never in mitosis A-related kinase 6|nimA-related protein kinase 6|serine/threonine-protein kinase Nek6	NM_001159631//NM_021606	NM_001159631//NM_021606	Mus musculus NIMA (never in mitosis gene a)-related expressed kinase 6 (Nek6), transcript variant 1, mRNA.//Mus musculus NIMA (never in mitosis gene a)-related expressed kinase 6 (Nek6), transcript variant 2, mRNA.
Itih2	chr2:10094590-10130683	Ad-Luc-MEF-C1_Ad-Luc-MEF-C2_Ad-Luc-MEF-C3	Ad-Cre-MEF-1_Ad-Cre-MEF-2_Ad-Cre-MEF-3	OK	3.47015	2.03189	-0.772176	1.70784	-4.36428	5e-05	8.95778e-05	yes	Itih2	RP23-119N4.3	AI747202|Intin2|Itih-2	MGI:MGI:96619|Ensembl:ENSMUSG00000037254|Vega:OTTMUSG00000011191	inter-alpha trypsin inhibitor, heavy chain 2	protein-coding	Itih2	inter-alpha trypsin inhibitor, heavy chain 2	ITI heavy chain H2|ITI-HC2|inter-alpha-inhibitor heavy chain 2|inter-alpha-trypsin inhibitor heavy chain H2	NM_010582	NM_010582	Mus musculus inter-alpha trypsin inhibitor, heavy chain 2 (Itih2), mRNA.
Pomt2	chr12:87106865-87164723	Ad-Luc-MEF-C1_Ad-Luc-MEF-C2_Ad-Luc-MEF-C3	Ad-Cre-MEF-1_Ad-Cre-MEF-2_Ad-Cre-MEF-3	OK	8.80557	5.15515	-0.772402	1.70811	-4.1916400000000005	5e-05	8.95778e-05	yes	Pomt2	-	A830009D15Rik|AW046274	MGI:MGI:2444430|Ensembl:ENSMUSG00000034126	protein-O-mannosyltransferase 2	protein-coding	Pomt2	protein-O-mannosyltransferase 2	dolichyl-phosphate-mannose--protein mannosyltransferase 2|protein O-mannosyl-transferase 2	AK085703//NM_153415	NM_153415	Mus musculus protein-O-mannosyltransferase 2 (Pomt2), mRNA.
Pth1r	chr9:110722084-110747145	Ad-Luc-MEF-C1_Ad-Luc-MEF-C2_Ad-Luc-MEF-C3	Ad-Cre-MEF-1_Ad-Cre-MEF-2_Ad-Cre-MEF-3	OK	5.9709	3.49352	-0.773267	1.70914	-3.94369	5e-05	8.95778e-05	yes	Pth1r	-	PPR|Pthr|Pthr1	MGI:MGI:97801|Ensembl:ENSMUSG00000032492	parathyroid hormone 1 receptor	protein-coding	Pth1r	parathyroid hormone 1 receptor	PTH-related peptide receptor|PTH/PTHr receptor|PTH/PTHrP receptor|PTH/PTHrP type I receptor|PTH1 receptor|parathyroid hormone receptor 1|parathyroid hormone/parathyroid hormone-related peptide receptor	NM_001083935//NM_001083936//NM_011199	NM_001083935//NM_001083936//NM_011199	Mus musculus parathyroid hormone 1 receptor (Pth1r), transcript variant 1, mRNA.//Mus musculus parathyroid hormone 1 receptor (Pth1r), transcript variant 2, mRNA.//Mus musculus parathyroid hormone 1 receptor (Pth1r), transcript variant 3, mRNA.
Magi1	chr6:93675452-94283917	Ad-Luc-MEF-C1_Ad-Luc-MEF-C2_Ad-Luc-MEF-C3	Ad-Cre-MEF-1_Ad-Cre-MEF-2_Ad-Cre-MEF-3	OK	3.57602	2.09133	-0.773934	1.70993	-4.61838	5e-05	8.95778e-05	yes	Cnksr3//Magi1	-	6820402C05|BC024086|Magi1//AIP3|BAP1|Baiap1|Gukmi1|MAGI1c|Magi-1|TNRC19|WWP3|mKIAA4129	MGI:MGI:1203522|Ensembl:ENSMUSG00000045095//MGI:MGI:2674130|Ensembl:ENSMUSG00000015202|Vega:OTTMUSG00000023573	Cnksr family member 3//membrane associated guanylate kinase, WW and PDZ domain containing 1	protein-coding	Cnksr3//Magi1	Cnksr family member 3//membrane associated guanylate kinase, WW and PDZ domain containing 1	BAI1-associated protein 1|membrane-associated guanylate kinase inverted 1|membrane-associated guanylate kinase, WW and PDZ domain-containing protein 1//CNK homolog protein 3|CNK3|connector enhancer of KSR 3|connector enhancer of kinase suppressor of ras 3|maguin-like protein|membrane associated guanylate kinase interacting protein-like 1|membrane-associated guanylate kinase-interacting protein-li…	AK046635//BC095943//NM_001029850//NM_001083320//NM_001083321//NM_001286784//NM_001286785//NM_001286786//NM_001286788//NM_010367	-//NM_001029850//NM_001083320//NM_001083321//NM_001286784//NM_001286785//NM_001286786//NM_001286788//NM_010367	Mus musculus membrane associated guanylate kinase, WW and PDZ domain containing 1 (Magi1), transcript variant 1, mRNA.//Mus musculus membrane associated guanylate kinase, WW and PDZ domain containing 1 (Magi1), transcript variant 2, mRNA.//Mus musculus membrane associated guanylate kinase, WW and PDZ domain containing 1 (Magi1), transcript variant 3, mRNA.//Mus musculus membrane associated guanyl…
Zdhhc9	chrX:48171970-48208702	Ad-Luc-MEF-C1_Ad-Luc-MEF-C2_Ad-Luc-MEF-C3	Ad-Cre-MEF-1_Ad-Cre-MEF-2_Ad-Cre-MEF-3	OK	24.643	14.4005	-0.775059	1.71126	-5.33812	5e-05	8.95778e-05	yes	Zdhhc9	RP23-351G20.3	6430508G22|9530098M12Rik	MGI:MGI:2444393|Ensembl:ENSMUSG00000036985|Vega:OTTMUSG00000017508	zinc finger, DHHC domain containing 9	protein-coding	Zdhhc9	zinc finger, DHHC domain containing 9	DHHC-9|DHHC9|palmitoyltransferase ZDHHC9|zinc finger DHHC domain-containing protein 9	AK043810//AK079248//BC090832//NM_172465	-//NM_172465	Mus musculus zinc finger, DHHC domain containing 9 (Zdhhc9), mRNA.
Sorl1	chr9:41968488-42124289	Ad-Luc-MEF-C1_Ad-Luc-MEF-C2_Ad-Luc-MEF-C3	Ad-Cre-MEF-1_Ad-Cre-MEF-2_Ad-Cre-MEF-3	OK	1.77793	1.0387	-0.775419	1.71169	-4.1978599999999995	5e-05	8.95778e-05	yes	Sorl1	-	2900010L19Rik|AI596264|AW261561|LR11|SorLA|gp250|mSorLA	MGI:MGI:1202296	sortilin-related receptor, LDLR class A repeats-containing	protein-coding	Sorl1	sortilin-related receptor, LDLR class A repeats-containing	LDLR relative with 11 ligand-binding repeats|low-density lipoprotein receptor relative with 11 ligand-binding repeats|sorLA-1|sortilin-related receptor|sorting protein-related receptor containing LDLR class A repeats	NM_011436	NM_011436	Mus musculus sortilin-related receptor, LDLR class A repeats-containing (Sorl1), mRNA.
Mfsd2a	chr4:122946850-122961188	Ad-Luc-MEF-C1_Ad-Luc-MEF-C2_Ad-Luc-MEF-C3	Ad-Cre-MEF-1_Ad-Cre-MEF-2_Ad-Cre-MEF-3	OK	10.5626	6.16673	-0.776387	1.71284	-4.52985	5e-05	8.95778e-05	yes	Mfsd2a	RP23-121J14.3	1700018O18Rik|Mfsd2|NLS1	MGI:MGI:1923824|Ensembl:ENSMUSG00000028655|Vega:OTTMUSG00000008939	major facilitator superfamily domain containing 2A	protein-coding	Mfsd2a	major facilitator superfamily domain containing 2A	major facilitator superfamily domain containing 2|major facilitator superfamily domain-containing protein 2A|sodium-dependent LPC symporter 1|sodium-dependent lysophosphatidylcholine symporter 1	NM_029662	NM_029662	Mus musculus major facilitator superfamily domain containing 2A (Mfsd2a), mRNA.
Fam189b	chr3:89183224-89189289	Ad-Luc-MEF-C1_Ad-Luc-MEF-C2_Ad-Luc-MEF-C3	Ad-Cre-MEF-1_Ad-Cre-MEF-2_Ad-Cre-MEF-3	OK	19.6034	11.4411	-0.776878	1.71342	-5.41001	5e-05	8.95778e-05	yes	Fam189b	-	1110013L07Rik	MGI:MGI:1915771|Ensembl:ENSMUSG00000032657|Vega:OTTMUSG00000029747	family with sequence similarity 189, member B	protein-coding	Fam189b	family with sequence similarity 189, member B	protein FAM189B	BC068123//BC085505//NM_001014995	-//NM_001014995	Mus musculus family with sequence similarity 189, member B (Fam189b), mRNA.
Mdga1	chr17:29827957-29887882	Ad-Luc-MEF-C1_Ad-Luc-MEF-C2_Ad-Luc-MEF-C3	Ad-Cre-MEF-1_Ad-Cre-MEF-2_Ad-Cre-MEF-3	OK	1.89964	1.10827	-0.777417	1.71406	-4.47636	5e-05	8.95778e-05	yes	Mdga1	-	1200011I03Rik|GPIM|Mamdc3	MGI:MGI:1922012|Ensembl:ENSMUSG00000043557|Vega:OTTMUSG00000035346	MAM domain containing glycosylphosphatidylinositol anchor 1	protein-coding	Mdga1	MAM domain containing glycosylphosphatidylinositol anchor 1	MAM domain-containing glycosylphosphatidylinositol anchor protein 1|mdga1	AK004706//NM_001081160	-//NM_001081160	Mus musculus MAM domain containing glycosylphosphatidylinositol anchor 1 (Mdga1), mRNA.
Fbxo44	chr4:148152798-148160094	Ad-Luc-MEF-C1_Ad-Luc-MEF-C2_Ad-Luc-MEF-C3	Ad-Cre-MEF-1_Ad-Cre-MEF-2_Ad-Cre-MEF-3	OK	7.33786	4.28079	-0.777482	1.71414	-3.9531400000000003	5e-05	8.95778e-05	yes	Fbxo44	RP23-139J21.10-003	5730411K09|AV001623|FBG3|FBX30|Fbx6a|Fbxo6a	MGI:MGI:1354744|Ensembl:ENSMUSG00000029001|Vega:OTTMUSG00000010932	F-box protein 44	protein-coding	Fbxo44	F-box protein 44	F-box only protein 44|F-box only protein 6a	AK019407//BC028884//NM_001161851//NM_001161852//NM_173401//NR_104374//NR_104375	NM_001161851//NM_001161852//NM_173401	Mus musculus F-box protein 44 (Fbxo44), transcript variant 1, mRNA.//Mus musculus F-box protein 44 (Fbxo44), transcript variant 2, mRNA.//Mus musculus F-box protein 44 (Fbxo44), transcript variant 3, mRNA.//Mus musculus F-box protein 44 (Fbxo44), transcript variant 4, non-coding RNA.//Mus musculus F-box protein 44 (Fbxo44), transcript variant 5, non-coding RNA.
Fbn1	chr2:125300593-125506438	Ad-Luc-MEF-C1_Ad-Luc-MEF-C2_Ad-Luc-MEF-C3	Ad-Cre-MEF-1_Ad-Cre-MEF-2_Ad-Cre-MEF-3	OK	251.802	146.711	-0.779313	1.71631	-4.3341400000000005	5e-05	8.95778e-05	yes	Fbn1	RP23-368I1.1	AI536462|B430209H23|Fib-1|Tsk	MGI:MGI:95489|Ensembl:ENSMUSG00000027204|Vega:OTTMUSG00000015332	fibrillin 1	protein-coding	Fbn1	fibrillin 1	fibrillin-1|tight skin	AK046621//AK080935//L29454//NM_007993	-//NM_007993	Mus musculus fibrillin 1 (Fbn1), mRNA.
Tmem178	chr17:80944631-81001816	Ad-Luc-MEF-C1_Ad-Luc-MEF-C2_Ad-Luc-MEF-C3	Ad-Cre-MEF-1_Ad-Cre-MEF-2_Ad-Cre-MEF-3	OK	0.706512	0.411614	-0.779422	1.71644	-1.40762	0.0201	0.028547	yes	Tmem178	-	2810417M05Rik|Tmem178a	MGI:MGI:1915277|Ensembl:ENSMUSG00000024245	transmembrane protein 178	protein-coding	Tmem178	transmembrane protein 178	transmembrane protein 178A	NM_026516	NM_026516	Mus musculus transmembrane protein 178 (Tmem178), mRNA.
Cemip	chr7:83932856-84086505	Ad-Luc-MEF-C1_Ad-Luc-MEF-C2_Ad-Luc-MEF-C3	Ad-Cre-MEF-1_Ad-Cre-MEF-2_Ad-Cre-MEF-3	OK	57.3274	33.3982	-0.779454	1.71648	-5.11189	5e-05	8.95778e-05	yes	---	---	---	---	---	---	---	---	---	---	---	---
C430002N11Rik	chr9:96765561-96774397	Ad-Luc-MEF-C1_Ad-Luc-MEF-C2_Ad-Luc-MEF-C3	Ad-Cre-MEF-1_Ad-Cre-MEF-2_Ad-Cre-MEF-3	OK	2.7906	1.62546	-0.779727	1.71681	-3.23921	5e-05	8.95778e-05	yes	---	---	---	---	---	---	---	---	---	---	---	---
Plscr4	chr9:92457377-92492516	Ad-Luc-MEF-C1_Ad-Luc-MEF-C2_Ad-Luc-MEF-C3	Ad-Cre-MEF-1_Ad-Cre-MEF-2_Ad-Cre-MEF-3	OK	0.943129	0.549147	-0.780263	1.71744	-2.74199	5e-05	8.95778e-05	yes	Plscr4	-	AV245873	MGI:MGI:2143267|Ensembl:ENSMUSG00000032377|Vega:OTTMUSG00000022961	phospholipid scramblase 4	protein-coding	Plscr4	phospholipid scramblase 4	PL scramblase 4|ca(2+)-dependent phospholipid scramblase 4	AK035878//NM_178711	NM_178711	Mus musculus phospholipid scramblase 4 (Plscr4), mRNA.
Mgll	chr6:88724411-88828360	Ad-Luc-MEF-C1_Ad-Luc-MEF-C2_Ad-Luc-MEF-C3	Ad-Cre-MEF-1_Ad-Cre-MEF-2_Ad-Cre-MEF-3	OK	1.46966	0.855085	-0.781343	1.71873	-3.00483	5e-05	8.95778e-05	yes	Mgll	-	AA589436|Magl|Mgl	MGI:MGI:1346042|Ensembl:ENSMUSG00000033174|Vega:OTTMUSG00000023902	monoglyceride lipase	protein-coding	Mgll	monoglyceride lipase	monoacylglycerol lipase	NM_001166249//NM_001166250//NM_001166251//NM_011844	NM_001166249//NM_001166250//NM_001166251//NM_011844	Mus musculus monoglyceride lipase (Mgll), transcript variant 1, mRNA.//Mus musculus monoglyceride lipase (Mgll), transcript variant 2, mRNA.//Mus musculus monoglyceride lipase (Mgll), transcript variant 3, mRNA.//Mus musculus monoglyceride lipase (Mgll), transcript variant 4, mRNA.
Slc2a13	chr15:91267690-91573261	Ad-Luc-MEF-C1_Ad-Luc-MEF-C2_Ad-Luc-MEF-C3	Ad-Cre-MEF-1_Ad-Cre-MEF-2_Ad-Cre-MEF-3	OK	1.02573	0.596513	-0.782026	1.71954	-4.00061	5e-05	8.95778e-05	yes	Slc2a13	-	6530403A04|A630029G22Rik|AI505012|Gm308	MGI:MGI:2146030|Ensembl:ENSMUSG00000036298|Vega:OTTMUSG00000020865	solute carrier family 2 (facilitated glucose transporter), member 13	protein-coding	Slc2a13	solute carrier family 2 (facilitated glucose transporter), member 13	h(+)-myo-inositol cotransporter|h(+)-myo-inositol symporter|hmit|proton myo-inositol cotransporter|solute carrier family 2 member 13	NM_001033633	NM_001033633	Mus musculus solute carrier family 2 (facilitated glucose transporter), member 13 (Slc2a13), mRNA.
Gpc3	chrX:52272426-52619047	Ad-Luc-MEF-C1_Ad-Luc-MEF-C2_Ad-Luc-MEF-C3	Ad-Cre-MEF-1_Ad-Cre-MEF-2_Ad-Cre-MEF-3	OK	80.2954	46.6922	-0.782136	1.71967	-5.5515	5e-05	8.95778e-05	yes	Gpc3	RP23-33P21.1	OCI-5	MGI:MGI:104903|Ensembl:ENSMUSG00000055653|Vega:OTTMUSG00000017333	glypican 3	protein-coding	Gpc3	glypican 3	glypican-3	AK077942//NM_016697	-//NM_016697	Mus musculus glypican 3 (Gpc3), mRNA.
Pcyt1b	chrX:93654862-93749948	Ad-Luc-MEF-C1_Ad-Luc-MEF-C2_Ad-Luc-MEF-C3	Ad-Cre-MEF-1_Ad-Cre-MEF-2_Ad-Cre-MEF-3	OK	0.681439	0.396243	-0.782199	1.71975	-2.89779	5e-05	8.95778e-05	yes	Pcyt1b	RP23-369L6.1	AW045697|CTTbeta	MGI:MGI:2147987|Ensembl:ENSMUSG00000035246|Vega:OTTMUSG00000017967	phosphate cytidylyltransferase 1, choline, beta isoform	protein-coding	Pcyt1b	phosphate cytidylyltransferase 1, choline, beta isoform	CCT B|CCT-beta|CT B|CTP:phosphocholine cytidylyltransferase B|choline-phosphate cytidylyltransferase B|phosphorylcholine transferase B	NM_177546//NM_211138	NM_177546//NM_211138	Mus musculus phosphate cytidylyltransferase 1, choline, beta isoform (Pcyt1b), transcript variant 1, mRNA.//Mus musculus phosphate cytidylyltransferase 1, choline, beta isoform (Pcyt1b), transcript variant 2, mRNA.
Gpr180	chr14:118137126-118164232	Ad-Luc-MEF-C1_Ad-Luc-MEF-C2_Ad-Luc-MEF-C3	Ad-Cre-MEF-1_Ad-Cre-MEF-2_Ad-Cre-MEF-3	OK	14.626	8.50412	-0.782301	1.71987	-5.18475	5e-05	8.95778e-05	yes	Gpr180	MNCb-3029	AB041545|E130016I23Rik|Itr	MGI:MGI:1930949|Ensembl:ENSMUSG00000022131	G protein-coupled receptor 180	protein-coding	Gpr180	G protein-coupled receptor 180	integral membrane protein GPR180|intimal thickness-related receptor	AK170316//NM_021434	-//NM_021434	Mus musculus G protein-coupled receptor 180 (Gpr180), mRNA.
Ckap4	chr10:84526304-84533888	Ad-Luc-MEF-C1_Ad-Luc-MEF-C2_Ad-Luc-MEF-C3	Ad-Cre-MEF-1_Ad-Cre-MEF-2_Ad-Cre-MEF-3	OK	341.165	198.008	-0.784911	1.72299	-5.01613	5e-05	8.95778e-05	yes	Ckap4	-	5630400A09Rik|CLIMP-63|P63	MGI:MGI:2444926|Ensembl:ENSMUSG00000046841	cytoskeleton-associated protein 4	protein-coding	Ckap4	cytoskeleton-associated protein 4	63 kDa membrane protein|63-kDa cytoskeleton-linking membrane protein	NM_175451	NM_175451	Mus musculus cytoskeleton-associated protein 4 (Ckap4), mRNA.
Osr2	chr15:35296111-35303305	Ad-Luc-MEF-C1_Ad-Luc-MEF-C2_Ad-Luc-MEF-C3	Ad-Cre-MEF-1_Ad-Cre-MEF-2_Ad-Cre-MEF-3	OK	3.25963	1.89116	-0.785437	1.72361	-3.02011	5e-05	8.95778e-05	yes	Osr2	-	5430409I15Rik|Osr2A|Osr2B	MGI:MGI:1930813|Ensembl:ENSMUSG00000022330	odd-skipped related 2	protein-coding	Osr2	odd-skipped related 2	protein odd-skipped-related 2	AY038074//NM_054049	-//NM_054049	Mus musculus odd-skipped related 2 (Osr2), mRNA.
Stx1b	chr7:127806843-127824531	Ad-Luc-MEF-C1_Ad-Luc-MEF-C2_Ad-Luc-MEF-C3	Ad-Cre-MEF-1_Ad-Cre-MEF-2_Ad-Cre-MEF-3	OK	0.800666	0.464503	-0.785513	1.7237	-1.57184	0.01555	0.022373	yes	Stx1b	-	Stx1b2|Stx1bl|Syn1b	MGI:MGI:1930705	syntaxin 1B	protein-coding	Stx1b	syntaxin 1B	syntaxin 1B1|syntaxin 1B2|syntaxin-1B	NM_024414	NM_024414	Mus musculus syntaxin 1B (Stx1b), mRNA.
Tgfbr3	chr5:107106569-107289595	Ad-Luc-MEF-C1_Ad-Luc-MEF-C2_Ad-Luc-MEF-C3	Ad-Cre-MEF-1_Ad-Cre-MEF-2_Ad-Cre-MEF-3	OK	63.02	36.5531	-0.785816	1.72407	-5.2135	5e-05	8.95778e-05	yes	Tgfbr3	-	1110036H20Rik|AU015626|AW215636|TBRIII	MGI:MGI:104637|Ensembl:ENSMUSG00000029287|Vega:OTTMUSG00000028168	transforming growth factor, beta receptor III	protein-coding	Tgfbr3	transforming growth factor, beta receptor III	TGF-beta receptor type 3|TGF-beta receptor type III|TGFR-3|betaglycan|transforming growth factor beta receptor type 3	AK166082//NM_011578	NM_011578	Mus musculus transforming growth factor, beta receptor III (Tgfbr3), mRNA.
Mmp2	chr8:92827327-92853420	Ad-Luc-MEF-C1_Ad-Luc-MEF-C2_Ad-Luc-MEF-C3	Ad-Cre-MEF-1_Ad-Cre-MEF-2_Ad-Cre-MEF-3	OK	656.77	380.932	-0.785855	1.72411	-4.75556	5e-05	8.95778e-05	yes	Mmp2	-	Clg4a|GelA|MMP-2	MGI:MGI:97009|Ensembl:ENSMUSG00000031740	matrix metallopeptidase 2	protein-coding	Mmp2	matrix metallopeptidase 2	72 kDa gelatinase|72 kDa type IV collagenase|72kD gelatinase|72kD type IV collagenase|72kDa gelatinase|72kDa type IV collagenase|gelatinase A|matrix metalloproteinase 2|matrix metalloproteinase-2	NM_008610	NM_008610	Mus musculus matrix metallopeptidase 2 (Mmp2), mRNA.
6430550D23Rik	chr2:156000442-156007977	Ad-Luc-MEF-C1_Ad-Luc-MEF-C2_Ad-Luc-MEF-C3	Ad-Cre-MEF-1_Ad-Cre-MEF-2_Ad-Cre-MEF-3	OK	0.451427	0.261782	-0.786127	1.72444	-1.24207	0.0246	0.0345812	yes	6430550D23Rik	RP23-220D12.11	-	MGI:MGI:2443361|Ensembl:ENSMUSG00000074646|Vega:OTTMUSG00000018447	RIKEN cDNA 6430550D23 gene	protein-coding	6430550D23Rik	RIKEN cDNA 6430550D23 gene	likely orthologue of H. sapiens chromosome 20 open reading frame 173 (C20orf173)|uncharacterized protein LOC320095	NM_001145351//NM_001145352	NM_001145351//NM_001145352	Mus musculus RIKEN cDNA 6430550D23 gene (6430550D23Rik), transcript variant 1, mRNA.//Mus musculus RIKEN cDNA 6430550D23 gene (6430550D23Rik), transcript variant 2, mRNA.
Emb	chr13:117220572-117274415	Ad-Luc-MEF-C1_Ad-Luc-MEF-C2_Ad-Luc-MEF-C3	Ad-Cre-MEF-1_Ad-Cre-MEF-2_Ad-Cre-MEF-3	OK	34.9636	20.265	-0.786864	1.72532	-5.83626	5e-05	8.95778e-05	yes	Emb//Pou6f1	-	2310038G18Rik|Brn5.0|C79593|Emb|cns-1//AL022799|Gp70	MGI:MGI:102935|Ensembl:ENSMUSG00000009739|Vega:OTTMUSG00000039916//MGI:MGI:95321|Ensembl:ENSMUSG00000021728|Vega:OTTMUSG00000015373	POU domain, class 6, transcription factor 1//embigin	protein-coding	Emb//Pou6f1	POU domain, class 6, transcription factor 1//embigin	glycoprotein 70|teratocarcinoma glycoprotein Gp-70//octamer-binding transcription factor EMB|transcription regulatory protein MCP-1	NM_010330	NM_010330	Mus musculus embigin (Emb), mRNA.
Atl3	chr19:7494039-7538609	Ad-Luc-MEF-C1_Ad-Luc-MEF-C2_Ad-Luc-MEF-C3	Ad-Cre-MEF-1_Ad-Cre-MEF-2_Ad-Cre-MEF-3	OK	26.101	15.1224	-0.787418	1.72598	-6.1675	5e-05	8.95778e-05	yes	Atl3	-	4633402C03Rik|5730596K20Rik|AI465397|AW228836	MGI:MGI:1924270|Ensembl:ENSMUSG00000024759	atlastin GTPase 3	protein-coding	Atl3	atlastin GTPase 3	atlastin-3	NM_001163505//NM_146091	NM_001163505//NM_146091	Mus musculus atlastin GTPase 3 (Atl3), transcript variant 1, mRNA.//Mus musculus atlastin GTPase 3 (Atl3), transcript variant 2, mRNA.
Pdgfrb	chr18:61045149-61085067	Ad-Luc-MEF-C1_Ad-Luc-MEF-C2_Ad-Luc-MEF-C3	Ad-Cre-MEF-1_Ad-Cre-MEF-2_Ad-Cre-MEF-3	OK	159.078	92.0827	-0.788732	1.72756	-5.23435	5e-05	8.95778e-05	yes	Pdgfrb	-	AI528809|CD140b|PDGFR-1|Pdgfr	MGI:MGI:97531|Ensembl:ENSMUSG00000024620|Vega:OTTMUSG00000014920	platelet derived growth factor receptor, beta polypeptide	protein-coding	Pdgfrb	platelet derived growth factor receptor, beta polypeptide	CD140 antigen-like family member B|PDGF beta chain|PDGF-R-beta|PDGFR-beta|beta platelet-derived growth factor receptor|beta-type platelet-derived growth factor receptor|platelet-derived growth factor receptor 1|platelet-derived growth factor receptor beta|platelet-derived growth factor receptor beta variant 1	DQ979390//NM_001146268//NM_008809	NM_001146268//NM_008809	Mus musculus platelet derived growth factor receptor, beta polypeptide (Pdgfrb), transcript variant 1, mRNA.//Mus musculus platelet derived growth factor receptor, beta polypeptide (Pdgfrb), transcript variant 2, mRNA.
Shroom4	chrX:6400144-6633717	Ad-Luc-MEF-C1_Ad-Luc-MEF-C2_Ad-Luc-MEF-C3	Ad-Cre-MEF-1_Ad-Cre-MEF-2_Ad-Cre-MEF-3	OK	1.94099	1.1231	-0.789306	1.72824	-3.95341	5e-05	8.95778e-05	yes	Shroom4	RP23-313P3.1	D430043L16Rik|Gm724|Shrm4	MGI:MGI:2685570|Ensembl:ENSMUSG00000068270|Vega:OTTMUSG00000016659	shroom family member 4	protein-coding	Shroom4	shroom family member 4	protein Shroom4	AK173129//NM_001040459	NM_001040459	Mus musculus shroom family member 4 (Shroom4), mRNA.
Rab3d	chr9:21907510-21918121	Ad-Luc-MEF-C1_Ad-Luc-MEF-C2_Ad-Luc-MEF-C3	Ad-Cre-MEF-1_Ad-Cre-MEF-2_Ad-Cre-MEF-3	OK	2.38761	1.38094	-0.789917	1.72897	-4.02059	5e-05	8.95778e-05	yes	Rab3d	-	C130057E11Rik	MGI:MGI:97844|Ensembl:ENSMUSG00000019066|Vega:OTTMUSG00000031911	RAB3D, member RAS oncogene family	protein-coding	Rab3d	RAB3D, member RAS oncogene family	ras-related protein Rab-3D	AK169369//NM_031874	NM_031874	Mus musculus RAB3D, member RAS oncogene family (Rab3d), mRNA.
Podnl1	chr8:84125988-84132517	Ad-Luc-MEF-C1_Ad-Luc-MEF-C2_Ad-Luc-MEF-C3	Ad-Cre-MEF-1_Ad-Cre-MEF-2_Ad-Cre-MEF-3	OK	3.54881	2.05143	-0.790705	1.72992	-3.43148	5e-05	8.95778e-05	yes	Podnl1	-	5832418A03Rik|Gm506	MGI:MGI:2685352|Ensembl:ENSMUSG00000012889|Vega:OTTMUSG00000030575	podocan-like 1	protein-coding	Podnl1	podocan-like 1	podocan-like protein 1	AK077813//NM_001013384	-//NM_001013384	Mus musculus podocan-like 1 (Podnl1), mRNA.
Slc8a1	chr17:81373104-81738387	Ad-Luc-MEF-C1_Ad-Luc-MEF-C2_Ad-Luc-MEF-C3	Ad-Cre-MEF-1_Ad-Cre-MEF-2_Ad-Cre-MEF-3	OK	1.95601	1.12936	-0.792408	1.73196	-5.72914	5e-05	8.95778e-05	yes	Slc8a1	-	AI852629|AV344025|D930008O12Rik|Ncx1	MGI:MGI:107956	solute carrier family 8 (sodium/calcium exchanger), member 1	protein-coding	Slc8a1	solute carrier family 8 (sodium/calcium exchanger), member 1	Na(+)/Ca(2+)-exchange protein 1|Na/Ca exchanger|sodium/calcium exchanger 1|sodium/calcium exchanger isoform NaCa7|solute carrier family 8 member 1	AF108397//AF108398//AK048160//NM_001112798//NM_001286684//NM_011406	-//NM_001112798//NM_001286684//NM_011406	Mus musculus solute carrier family 8 (sodium/calcium exchanger), member 1 (Slc8a1), transcript variant A, mRNA.//Mus musculus solute carrier family 8 (sodium/calcium exchanger), member 1 (Slc8a1), transcript variant B, mRNA.//Mus musculus solute carrier family 8 (sodium/calcium exchanger), member 1 (Slc8a1), transcript variant C, mRNA.//Mus musculus solute carrier family 8 (sodium/calcium exchang…
Usp2	chr9:44067020-44095627	Ad-Luc-MEF-C1_Ad-Luc-MEF-C2_Ad-Luc-MEF-C3	Ad-Cre-MEF-1_Ad-Cre-MEF-2_Ad-Cre-MEF-3	OK	2.58866	1.49423	-0.792803	1.73244	-3.8916199999999996	5e-05	8.95778e-05	yes	Usp2	MNCb-0190	B930035K21Rik|Ubp41	MGI:MGI:1858178|Ensembl:ENSMUSG00000032010|Vega:OTTMUSG00000042086	ubiquitin specific peptidase 2	protein-coding	Usp2	ubiquitin specific peptidase 2	41 kDa ubiquitin-specific protease|deubiquitinating enzyme 2|ubiquitin carboxyl-terminal hydrolase 2|ubiquitin specific protease 2|ubiquitin thioesterase 2|ubiquitin thiolesterase 2|ubiquitin-specific-processing protease 2	AB041799//AK138799//NM_016808//NM_198091//NM_198092	NM_016808//NM_198091//NM_198092	Mus musculus ubiquitin specific peptidase 2 (Usp2), transcript variant 1, mRNA.//Mus musculus ubiquitin specific peptidase 2 (Usp2), transcript variant 2, mRNA.//Mus musculus ubiquitin specific peptidase 2 (Usp2), transcript variant 3, mRNA.
Clmp	chr9:40685963-40784046	Ad-Luc-MEF-C1_Ad-Luc-MEF-C2_Ad-Luc-MEF-C3	Ad-Cre-MEF-1_Ad-Cre-MEF-2_Ad-Cre-MEF-3	OK	29.7338	17.1426	-0.794518	1.7345	-5.51602	5e-05	8.95778e-05	yes	Clmp	-	9030425E11Rik|ACAM|ASP5|AW557819	MGI:MGI:1918816|Ensembl:ENSMUSG00000032024|Vega:OTTMUSG00000030244	CXADR-like membrane protein	protein-coding	Clmp	CXADR-like membrane protein	CAR-like membrane protein|adipocyte adhesion molecule|adipocyte-specific protein 5|coxsackie- and adenovirus receptor-like membrane protein	AK018527//NM_133733	NM_133733	Mus musculus CXADR-like membrane protein (Clmp), mRNA.
Dcn	chr10:97479499-97518162	Ad-Luc-MEF-C1_Ad-Luc-MEF-C2_Ad-Luc-MEF-C3	Ad-Cre-MEF-1_Ad-Cre-MEF-2_Ad-Cre-MEF-3	OK	820.642	473.093	-0.794629	1.73463	-4.9951	5e-05	8.95778e-05	yes	Dcn	-	DC|DSPG2|PG40|PGII|PGS2|SLRR1B|mDcn	MGI:MGI:94872|Ensembl:ENSMUSG00000019929	decorin	protein-coding	Dcn	decorin	bone proteoglycan II	NM_001190451//NM_007833	NM_001190451//NM_007833	Mus musculus decorin (Dcn), transcript variant 1, mRNA.//Mus musculus decorin (Dcn), transcript variant 2, mRNA.
Gbp10	chr5:105215698-105239533	Ad-Luc-MEF-C1_Ad-Luc-MEF-C2_Ad-Luc-MEF-C3	Ad-Cre-MEF-1_Ad-Cre-MEF-2_Ad-Cre-MEF-3	OK	0.617779	0.3561	-0.794808	1.73485	-2.55274	0.0001	0.000175753	yes	Gbp10	-	-	MGI:MGI:4359647|Ensembl:ENSMUSG00000079362	guanylate-binding protein 10	protein-coding	Gbp10	guanylate-binding protein 10	-	BC057969//NM_001039646	NM_001039646//NM_194336	Mus musculus guanylate-binding protein 10 (Gbp10), mRNA.
Gnptab	chr10:88379411-88447329	Ad-Luc-MEF-C1_Ad-Luc-MEF-C2_Ad-Luc-MEF-C3	Ad-Cre-MEF-1_Ad-Cre-MEF-2_Ad-Cre-MEF-3	OK	20.4181	11.7647	-0.795384	1.73554	-5.62191	5e-05	8.95778e-05	yes	Gnptab	-	EG432486|mKIAA1208	MGI:MGI:3643902|Ensembl:ENSMUSG00000035311|Vega:OTTMUSG00000031924	N-acetylglucosamine-1-phosphate transferase, alpha and beta subunits	protein-coding	Gnptab	N-acetylglucosamine-1-phosphate transferase, alpha and beta subunits	N-acetylglucosamine-1-phosphotransferase subunits alpha/beta|UDP-N-acetylglucosamine-1-phosphotransferase subunits alpha/beta|glcNAc-1-phosphotransferase subunits alpha/beta|stealth protein GNPTAB	AK140867//BC060638//NM_001004164	-//NM_001004164	Mus musculus N-acetylglucosamine-1-phosphate transferase, alpha and beta subunits (Gnptab), mRNA.
Folr1	chr7:101858330-101870788	Ad-Luc-MEF-C1_Ad-Luc-MEF-C2_Ad-Luc-MEF-C3	Ad-Cre-MEF-1_Ad-Cre-MEF-2_Ad-Cre-MEF-3	OK	1.10235	0.635154	-0.795404	1.73556	-1.57827	0.00665	0.0100156	yes	Folr1	-	FBP1|Folbp-1|Folbp1	MGI:MGI:95568|Ensembl:ENSMUSG00000001827|Vega:OTTMUSG00000022222	folate receptor 1 (adult)	protein-coding	Folr1	folate receptor 1 (adult)	FR-alpha|folate binding protein 1|folate receptor alpha|folate-binding protein 1	BC002071//NM_001252552//NM_001252553//NM_001252554//NM_008034	NM_001252552//NM_001252553//NM_001252554//NM_008034	Mus musculus folate receptor 1 (adult) (Folr1), transcript variant 1, mRNA.//Mus musculus folate receptor 1 (adult) (Folr1), transcript variant 2, mRNA.//Mus musculus folate receptor 1 (adult) (Folr1), transcript variant 3, mRNA.//Mus musculus folate receptor 1 (adult) (Folr1), transcript variant 4, mRNA.
Mrc2	chr11:105292645-105351145	Ad-Luc-MEF-C1_Ad-Luc-MEF-C2_Ad-Luc-MEF-C3	Ad-Cre-MEF-1_Ad-Cre-MEF-2_Ad-Cre-MEF-3	OK	164.683	94.8626	-0.79578	1.73602	-5.53043	5e-05	8.95778e-05	yes	Mrc2	RP23-35E7.1	Endo180|mKIAA0709|uPARAP	MGI:MGI:107818|Ensembl:ENSMUSG00000020695|Vega:OTTMUSG00000002846	mannose receptor, C type 2	protein-coding	Mrc2	mannose receptor, C type 2	C-type mannose receptor 2|lectin lambda|macrophage mannose receptor 2|novel lectin	AK028157//NM_008626	NM_008626	Mus musculus mannose receptor, C type 2 (Mrc2), mRNA.
Boc	chr16:44485044-44558870	Ad-Luc-MEF-C1_Ad-Luc-MEF-C2_Ad-Luc-MEF-C3	Ad-Cre-MEF-1_Ad-Cre-MEF-2_Ad-Cre-MEF-3	OK	25.0487	14.4286	-0.795804	1.73605	-5.74288	5e-05	8.95778e-05	yes	Boc	-	4732455C11|mFLJ00376	MGI:MGI:2151153|Ensembl:ENSMUSG00000022687|Vega:OTTMUSG00000014980	biregional cell adhesion molecule-related/down-regulated by oncogenes (Cdon) binding protein	protein-coding	Boc	biregional cell adhesion molecule-related/down-regulated by oncogenes (Cdon) binding protein	biregional Cdon binding protein|brother of CDO	AK028770//AK043379//NM_172506	NM_172506	Mus musculus biregional cell adhesion molecule-related/down-regulated by oncogenes (Cdon) binding protein (Boc), mRNA.
Kirrel	chr3:87078591-87174747	Ad-Luc-MEF-C1_Ad-Luc-MEF-C2_Ad-Luc-MEF-C3	Ad-Cre-MEF-1_Ad-Cre-MEF-2_Ad-Cre-MEF-3	OK	39.1026	22.5176	-0.796211	1.73653	-5.48201	5e-05	8.95778e-05	yes	Kirrel	-	6720469N11Rik|Kirrel1|Neph1	MGI:MGI:1891396|Ensembl:ENSMUSG00000041734|Vega:OTTMUSG00000035037	kin of IRRE like (Drosophila)	protein-coding	Kirrel	kin of IRRE like (Drosophila)	kin of IRRE like 1|kin of IRRE-like protein 1|kin of irregular chiasm-like protein 1|nephrin 1|nephrin-like protein 1	BC023765//NM_001170985//NM_130867	NM_001170985//NM_130867	Mus musculus kin of IRRE like (Drosophila) (Kirrel), transcript variant 1, mRNA.//Mus musculus kin of IRRE like (Drosophila) (Kirrel), transcript variant 2, mRNA.
Adamts1	chr16:85793827-85803115	Ad-Luc-MEF-C1_Ad-Luc-MEF-C2_Ad-Luc-MEF-C3	Ad-Cre-MEF-1_Ad-Cre-MEF-2_Ad-Cre-MEF-3	OK	67.2824	38.7255	-0.796945	1.73742	-5.2798099999999994	5e-05	8.95778e-05	yes	Adamts1	-	ADAM-TS1|ADAMTS|ADAMTS-1|C3-C5|METH-1|METH1	MGI:MGI:109249|Ensembl:ENSMUSG00000022893|Vega:OTTMUSG00000019935	a disintegrin-like and metallopeptidase (reprolysin type) with thrombospondin type 1 motif, 1	protein-coding	Adamts1	a disintegrin-like and metallopeptidase (reprolysin type) with thrombospondin type 1 motif, 1	A disintegrin and metalloproteinase with thrombospondin motifs 1|ADAM-TS 1|a disintegrin-like and metalloprotease (reprolysin type) with thrombospondin type 1 motif, 1	NM_009621	NM_009621	Mus musculus a disintegrin-like and metallopeptidase (reprolysin type) with thrombospondin type 1 motif, 1 (Adamts1), mRNA.
Lama4	chr10:38965514-39110188	Ad-Luc-MEF-C1_Ad-Luc-MEF-C2_Ad-Luc-MEF-C3	Ad-Cre-MEF-1_Ad-Cre-MEF-2_Ad-Cre-MEF-3	OK	107.153	61.6561	-0.797357	1.73791	-5.136430000000001	5e-05	8.95778e-05	yes	Lama4	-	-	MGI:MGI:109321|Ensembl:ENSMUSG00000019846|Vega:OTTMUSG00000034993	laminin, alpha 4	protein-coding	Lama4	laminin, alpha 4	laminin [a]4|laminin subunit alpha-4|laminin-14 subunit alpha|laminin-8 subunit alpha|laminin-9 subunit alpha	AK031189//AK085945//AK087015//AK145237//NM_010681	-//NM_010681	Mus musculus laminin, alpha 4 (Lama4), mRNA.
Heatr5a	chr12:51875872-51971321	Ad-Luc-MEF-C1_Ad-Luc-MEF-C2_Ad-Luc-MEF-C3	Ad-Cre-MEF-1_Ad-Cre-MEF-2_Ad-Cre-MEF-3	OK	12.4118	7.13393	-0.798943	1.73983	-5.58818	5e-05	8.95778e-05	yes	Heatr5a	-	C230081H03Rik|D930036F22Rik|mKIAA1316	MGI:MGI:2444133|Ensembl:ENSMUSG00000035181	HEAT repeat containing 5A	protein-coding	Heatr5a	HEAT repeat containing 5A	HEAT repeat-containing protein 5A	AK047221//AK161444//NM_177171	-//NM_177171	Mus musculus HEAT repeat containing 5A (Heatr5a), mRNA.
Tnfaip3	chr10:19000909-19015410	Ad-Luc-MEF-C1_Ad-Luc-MEF-C2_Ad-Luc-MEF-C3	Ad-Cre-MEF-1_Ad-Cre-MEF-2_Ad-Cre-MEF-3	OK	9.12007	5.23977	-0.799541	1.74055	-5.23798	5e-05	8.95778e-05	yes	Tnfaip3	-	A20|Tnfip3	MGI:MGI:1196377|Ensembl:ENSMUSG00000019850|Vega:OTTMUSG00000018149	tumor necrosis factor, alpha-induced protein 3	protein-coding	Tnfaip3	tumor necrosis factor, alpha-induced protein 3	TNF alpha-induced protein 3|putative DNA-binding protein A20|tumor necrosis factor alpha-induced protein 3|tumor necrosis factor induced protein 3|zinc finger protein A20	NM_001166402//NM_009397	NM_001166402//NM_009397	Mus musculus tumor necrosis factor, alpha-induced protein 3 (Tnfaip3), transcript variant 1, mRNA.//Mus musculus tumor necrosis factor, alpha-induced protein 3 (Tnfaip3), transcript variant 2, mRNA.
Cldn1	chr16:26356645-26371839	Ad-Luc-MEF-C1_Ad-Luc-MEF-C2_Ad-Luc-MEF-C3	Ad-Cre-MEF-1_Ad-Cre-MEF-2_Ad-Cre-MEF-3	OK	1.96334	1.12697	-0.800861	1.74214	-3.88389	5e-05	8.95778e-05	yes	Cldn1	-	AI596271	MGI:MGI:1276109|Ensembl:ENSMUSG00000022512|Vega:OTTMUSG00000022624	claudin 1	protein-coding	Cldn1	claudin 1	claudin-1	NM_016674	NM_016674	Mus musculus claudin 1 (Cldn1), mRNA.
Sema5a	chr15:32244812-32696341	Ad-Luc-MEF-C1_Ad-Luc-MEF-C2_Ad-Luc-MEF-C3	Ad-Cre-MEF-1_Ad-Cre-MEF-2_Ad-Cre-MEF-3	OK	5.94956	3.41233	-0.802026	1.74355	-5.642180000000001	5e-05	8.95778e-05	yes	Sema5a	-	5930434A13|9130201M22Rik|AI464145|Semaf|semF	MGI:MGI:107556|Ensembl:ENSMUSG00000022231	sema domain, seven thrombospondin repeats (type 1 and type 1-like), transmembrane domain (TM) and short cytoplasmic domain, (semaphorin) 5A	protein-coding	Sema5a	sema domain, seven thrombospondin repeats (type 1 and type 1-like), transmembrane domain (TM) and short cytoplasmic domain, (semaphorin) 5A	M-Sema D|sema F|semaphorin F|semaphorin-5A|semaphorin-F	AK031231//AK043386//AK045236//AK046502//AK054256//AK077021//AK157706//NM_009154	-//NM_009154	Mus musculus sema domain, seven thrombospondin repeats (type 1 and type 1-like), transmembrane domain (TM) and short cytoplasmic domain, (semaphorin) 5A (Sema5a), mRNA.
Thra	chr11:98741872-98765111	Ad-Luc-MEF-C1_Ad-Luc-MEF-C2_Ad-Luc-MEF-C3	Ad-Cre-MEF-1_Ad-Cre-MEF-2_Ad-Cre-MEF-3	OK	15.8478	9.08091	-0.803374	1.74518	-5.22449	5e-05	8.95778e-05	yes	Thra	RP23-395E10.6	6430529J03Rik|AW259572|Erba|Nr1a1|Rvr|T3R[a]|T3Ralpha|Thra1|Thra2	MGI:MGI:98742|Ensembl:ENSMUSG00000058756|Vega:OTTMUSG00000006409	thyroid hormone receptor alpha	protein-coding	Thra	thyroid hormone receptor alpha	TR alpha 1|TR alpha 2|c-erbA-1|c-erbA-alpha|c-erbAalpha|nuclear receptor subfamily 1 group A member 1	AK082121//BC046795//NM_178060//X07752	-//NM_178060	Mus musculus thyroid hormone receptor alpha (Thra), mRNA.
Il18	chr9:50565367-50581837	Ad-Luc-MEF-C1_Ad-Luc-MEF-C2_Ad-Luc-MEF-C3	Ad-Cre-MEF-1_Ad-Cre-MEF-2_Ad-Cre-MEF-3	OK	2.21908	1.27154	-0.803385	1.74519	-2.09028	0.001	0.00162845	yes	Il18	-	Igif|Il-18	MGI:MGI:107936|Ensembl:ENSMUSG00000039217	interleukin 18	protein-coding	Il18	interleukin 18	IFN-gamma-inducing factor|IL-1 gamma|interferon gamma-inducing factor|interferon-gamma-inducing factor|interleukin-1 gamma|interleukin-18	AK078100//NM_008360	-//NM_008360	Mus musculus interleukin 18 (Il18), mRNA.
Bhlhe22	chr3:18054324-18057514	Ad-Luc-MEF-C1_Ad-Luc-MEF-C2_Ad-Luc-MEF-C3	Ad-Cre-MEF-1_Ad-Cre-MEF-2_Ad-Cre-MEF-3	OK	1.34578	0.771082	-0.803486	1.74531	-3.0301299999999998	5e-05	8.95778e-05	yes	Bhlhe22	-	Beta3|Bhlhb5	MGI:MGI:1930001|Ensembl:ENSMUSG00000025128|Vega:OTTMUSG00000018225	basic helix-loop-helix family, member e22	protein-coding	Bhlhe22	basic helix-loop-helix family, member e22	basic helix-loop-helix (bHLH) gene, class B, beta3|basic helix-loop-helix domain containing, class B5|class B basic helix-loop-helix protein 5|class E basic helix-loop-helix protein 22	NM_021560	NM_021560	Mus musculus basic helix-loop-helix family, member e22 (Bhlhe22), mRNA.
Wbscr17	chr5:130874950-131307522	Ad-Luc-MEF-C1_Ad-Luc-MEF-C2_Ad-Luc-MEF-C3	Ad-Cre-MEF-1_Ad-Cre-MEF-2_Ad-Cre-MEF-3	OK	20.1376	11.5293	-0.804587	1.74665	-5.60527	5e-05	8.95778e-05	yes	Wbscr17	-	AA388321|E330012B09Rik	MGI:MGI:2137594	Williams-Beuren syndrome chromosome region 17 homolog (human)	protein-coding	Wbscr17	Williams-Beuren syndrome chromosome region 17 homolog (human)	UDP-GalNAc:polypeptide N-acetylgalactosaminyltransferase-like 3|UDP-GalNAc:polypeptide N-acetylgalactosaminyltransferase-like protein 3|UDP-N-acetyl-alpha-D-galactosamine:polypeptide N-acetylgalactosaminyltransferase|galNAc-T-like protein 3|polypeptide GalNAc transferase-like protein 3|polypeptide N-acetylgalactosaminyltransferase-like 3|pp-GaNTase-like protein 3|protein-UDP acetylgalactosaminylt…	AK051382//AK081848//NM_145218	-//NM_145218	Mus musculus Williams-Beuren syndrome chromosome region 17 homolog (human) (Wbscr17), mRNA.
Rasl11b	chr5:74195325-74199477	Ad-Luc-MEF-C1_Ad-Luc-MEF-C2_Ad-Luc-MEF-C3	Ad-Cre-MEF-1_Ad-Cre-MEF-2_Ad-Cre-MEF-3	OK	7.63785	4.37109	-0.805174	1.74736	-4.50625	5e-05	8.95778e-05	yes	Rasl11b	-	1190017B18Rik	MGI:MGI:1916189|Ensembl:ENSMUSG00000049907|Vega:OTTMUSG00000044476	RAS-like, family 11, member B	protein-coding	Rasl11b	RAS-like, family 11, member B	ras-like protein family member 11B|rasl11b	NM_026878	NM_026878	Mus musculus RAS-like, family 11, member B (Rasl11b), mRNA.
Ephb2	chr4:136653609-136836011	Ad-Luc-MEF-C1_Ad-Luc-MEF-C2_Ad-Luc-MEF-C3	Ad-Cre-MEF-1_Ad-Cre-MEF-2_Ad-Cre-MEF-3	OK	32.8437	18.7959	-0.805199	1.74739	-5.95867	5e-05	8.95778e-05	yes	Ephb2	RP23-426N4.7	Cek5|Drt|ETECK|Erk|Hek5|Nuk|Prkm5|Qek5|Sek3|Tyro5	MGI:MGI:99611|Ensembl:ENSMUSG00000028664|Vega:OTTMUSG00000009767	Eph receptor B2	protein-coding	Ephb2	Eph receptor B2	ephrin type-B receptor 2|neural kinase|nuk receptor tyrosine kinase|tyrosine-protein kinase receptor EPH-3|tyrosine-protein kinase receptor SEK-3	AK017630//BC062924//NM_010142//X76011	-//NM_010142	Mus musculus Eph receptor B2 (Ephb2), transcript variant 2, mRNA.
Npr1	chr3:90450591-90465866	Ad-Luc-MEF-C1_Ad-Luc-MEF-C2_Ad-Luc-MEF-C3	Ad-Cre-MEF-1_Ad-Cre-MEF-2_Ad-Cre-MEF-3	OK	0.60781	0.347805	-0.805342	1.74756	-2.21477	0.00035	0.000591739	yes	Npr1	-	AI893888|GC-A|NPR-A|NPRA|Pndr	MGI:MGI:97371|Ensembl:ENSMUSG00000027931|Vega:OTTMUSG00000029513	natriuretic peptide receptor 1	protein-coding	Npr1	natriuretic peptide receptor 1	ANP-A|ANPR-A|Nppa receptor|atrial natriuretic peptide receptor 1|atrial natriuretic peptide receptor type A|guanylate cyclase A|guanylyl cyclase-A	NM_008727	NM_008727	Mus musculus natriuretic peptide receptor 1 (Npr1), mRNA.
Slc26a2	chr18:61196853-61211596	Ad-Luc-MEF-C1_Ad-Luc-MEF-C2_Ad-Luc-MEF-C3	Ad-Cre-MEF-1_Ad-Cre-MEF-2_Ad-Cre-MEF-3	OK	4.2772	2.44641	-0.806	1.74836	-4.72779	5e-05	8.95778e-05	yes	Slc26a2	-	Dtd|ST-OB	MGI:MGI:892977	solute carrier family 26 (sulfate transporter), member 2	protein-coding	Slc26a2	solute carrier family 26 (sulfate transporter), member 2	diastrophic dysplasia protein homolog|solute carrier family 26 member 2|sulfate transporter	NM_007885	NM_007885	Mus musculus solute carrier family 26 (sulfate transporter), member 2 (Slc26a2), mRNA.
Vwa1	chr4:155768494-155774561	Ad-Luc-MEF-C1_Ad-Luc-MEF-C2_Ad-Luc-MEF-C3	Ad-Cre-MEF-1_Ad-Cre-MEF-2_Ad-Cre-MEF-3	OK	0.829376	0.474362	-0.806038	1.7484	-2.3134799999999998	0.0007	0.00115672	yes	Vwa1	RP23-242K15.5	4932416A11Rik|WARP	MGI:MGI:2179729|Ensembl:ENSMUSG00000042116|Vega:OTTMUSG00000010849	von Willebrand factor A domain containing 1	protein-coding	Vwa1	von Willebrand factor A domain containing 1	von Willebrand factor A domain-containing protein 1|von Willebrand factor A domain-related protein	NM_147776	NM_147776	Mus musculus von Willebrand factor A domain containing 1 (Vwa1), mRNA.
Mmp8	chr9:7558428-7568486	Ad-Luc-MEF-C1_Ad-Luc-MEF-C2_Ad-Luc-MEF-C3	Ad-Cre-MEF-1_Ad-Cre-MEF-2_Ad-Cre-MEF-3	OK	1.25843	0.719385	-0.806789	1.74931	-2.89006	5e-05	8.95778e-05	yes	Mmp8	-	BB138268	MGI:MGI:1202395|Ensembl:ENSMUSG00000005800	matrix metallopeptidase 8	protein-coding	Mmp8	matrix metallopeptidase 8	MMP-8|collagenase 2|collagenase-2|matrix metalloproteinase 8|matrix metalloproteinase-8|neutrophil collagenase	NM_008611	NM_008611	Mus musculus matrix metallopeptidase 8 (Mmp8), mRNA.
Igfbp5	chr1:72858064-72874865	Ad-Luc-MEF-C1_Ad-Luc-MEF-C2_Ad-Luc-MEF-C3	Ad-Cre-MEF-1_Ad-Cre-MEF-2_Ad-Cre-MEF-3	OK	92.8786	53.0916	-0.806863	1.7494	-5.23631	5e-05	8.95778e-05	yes	Igfbp5	-	AI256729|AW208790|IGFBP-5|IGFBP-5P	MGI:MGI:96440|Ensembl:ENSMUSG00000026185|Vega:OTTMUSG00000017306	insulin-like growth factor binding protein 5	protein-coding	Igfbp5	insulin-like growth factor binding protein 5	IBP-5|IGF-binding protein 5|insulin-like growth factor-binding protein 5	BC039192//NM_010518	-//NM_010518	Mus musculus adult male tongue cDNA, RIKEN full-length enriched library, clone:2310039D10 product:unclassifiable, full insert sequence.//Mus musculus insulin-like growth factor binding protein 5 (Igfbp5), mRNA.
Cdkn2c	chr4:109660875-109665372	Ad-Luc-MEF-C1_Ad-Luc-MEF-C2_Ad-Luc-MEF-C3	Ad-Cre-MEF-1_Ad-Cre-MEF-2_Ad-Cre-MEF-3	OK	4.36452	2.49409	-0.807309	1.74994	-3.08786	5e-05	8.95778e-05	yes	Cdkn2c	RP23-320F19.3	C77269|INK4c|p18|p18-INK4c|p18-INK6|p18INK4c	MGI:MGI:105388|Ensembl:ENSMUSG00000028551|Vega:OTTMUSG00000008484	cyclin-dependent kinase inhibitor 2C (p18, inhibits CDK4)	protein-coding	Cdkn2c	cyclin-dependent kinase inhibitor 2C (p18, inhibits CDK4)	cyclin-dependent kinase 4 inhibitor C|cyclin-dependent kinase 6 inhibitor	NM_007671//U19596	NM_007671	Mus musculus cyclin-dependent kinase inhibitor 2C (p18, inhibits CDK4) (Cdkn2c), mRNA.
Bmpr2	chr1:59764278-59878081	Ad-Luc-MEF-C1_Ad-Luc-MEF-C2_Ad-Luc-MEF-C3	Ad-Cre-MEF-1_Ad-Cre-MEF-2_Ad-Cre-MEF-3	OK	25.8877	14.7919	-0.807459	1.75013	-6.24851	5e-05	8.95778e-05	yes	Bmpr2	-	2610024H22Rik|AL117858|AW546137|BB189135|BMP-2|BMPR-2|BMPR-II|BMPRII|BRK-3|Gm20272	MGI:MGI:1095407|Ensembl:ENSMUSG00000067336|Vega:OTTMUSG00000047258	bone morphogenetic protein receptor, type II (serine/threonine kinase)	protein-coding	Bmpr2	bone morphogenetic protein receptor, type II (serine/threonine kinase)	BMP type II receptor|BMP type-2 receptor|bone morphogenetic protein receptor type-2|bone morphogenic protein receptor, type II (serine/threonine kinase)	NM_007561	NM_007561	Mus musculus bone morphogenetic protein receptor, type II (serine/threonine kinase) (Bmpr2), mRNA.
Shroom3	chr5:92683434-92965759	Ad-Luc-MEF-C1_Ad-Luc-MEF-C2_Ad-Luc-MEF-C3	Ad-Cre-MEF-1_Ad-Cre-MEF-2_Ad-Cre-MEF-3	OK	1.22622	0.700331	-0.808109	1.75091	-3.8506199999999997	5e-05	8.95778e-05	yes	Shroom3	-	AL022960|D5Ertd287e|Shrm|Shrm3	MGI:MGI:1351655|Ensembl:ENSMUSG00000029381|Vega:OTTMUSG00000036945	shroom family member 3	protein-coding	Shroom3	shroom family member 3	protein Shroom3	BC145113//NM_001077595//NM_001077596//NM_015756	NM_001077595//NM_001077596//NM_015756	Mus musculus shroom family member 3 (Shroom3), transcript variant 1, mRNA.//Mus musculus shroom family member 3 (Shroom3), transcript variant 2, mRNA.//Mus musculus shroom family member 3 (Shroom3), transcript variant 3, mRNA.
Gda	chr19:21391306-21472661	Ad-Luc-MEF-C1_Ad-Luc-MEF-C2_Ad-Luc-MEF-C3	Ad-Cre-MEF-1_Ad-Cre-MEF-2_Ad-Cre-MEF-3	OK	2.86714	1.63732	-0.808276	1.75112	-5.082	5e-05	8.95778e-05	yes	Gda	-	AU015411|AW047581	MGI:MGI:95678|Ensembl:ENSMUSG00000058624|Vega:OTTMUSG00000028318	guanine deaminase	protein-coding	Gda	guanine deaminase	GAH|guanase|guanine aminase|guanine aminohydrolase	AK044078//NM_010266	NM_010266	Mus musculus guanine deaminase (Gda), mRNA.
Sytl2	chr7:90302354-90410719	Ad-Luc-MEF-C1_Ad-Luc-MEF-C2_Ad-Luc-MEF-C3	Ad-Cre-MEF-1_Ad-Cre-MEF-2_Ad-Cre-MEF-3	OK	3.79611	2.16666	-0.809049	1.75206	-4.27184	5e-05	8.95778e-05	yes	Sytl2	-	AI266830|Slp2|mKIAA1597	MGI:MGI:1933366|Ensembl:ENSMUSG00000030616|Vega:OTTMUSG00000049044	synaptotagmin-like 2	protein-coding	Sytl2	synaptotagmin-like 2	exophilin-4|synaptotagmin-like protein 2	AB057763//AK135817//BC060665//NM_001040085//NM_001040086//NM_001040087//NM_001040088//NM_001289583//NM_001289584//NM_001289585//NM_001289586//NM_031394//NR_110348	-//NM_001040085//NM_001040086//NM_001040087//NM_001040088//NM_001289583//NM_001289584//NM_001289585//NM_001289586//NM_031394	Mus musculus synaptotagmin-like 2 (Sytl2), transcript variant 10, long non-coding RNA.//Mus musculus synaptotagmin-like 2 (Sytl2), transcript variant 2, mRNA.//Mus musculus synaptotagmin-like 2 (Sytl2), transcript variant 3, mRNA.//Mus musculus synaptotagmin-like 2 (Sytl2), transcript variant 4, mRNA.//Mus musculus synaptotagmin-like 2 (Sytl2), transcript variant 5, mRNA.//Mus musculus synaptotag…
Slc27a3	chr3:90385232-90389927	Ad-Luc-MEF-C1_Ad-Luc-MEF-C2_Ad-Luc-MEF-C3	Ad-Cre-MEF-1_Ad-Cre-MEF-2_Ad-Cre-MEF-3	OK	25.772	14.7094	-0.809066	1.75208	-5.51935	5e-05	8.95778e-05	yes	Slc27a3	-	Acsvl3|FATP3|Vlcs-3	MGI:MGI:1347358|Ensembl:ENSMUSG00000027932|Vega:OTTMUSG00000029600	solute carrier family 27 (fatty acid transporter), member 3	protein-coding	Slc27a3	solute carrier family 27 (fatty acid transporter), member 3	FATP-3|fatty acid transport protein 3|long-chain fatty acid transport protein 3|mFLJ00207 protein|solute carrier family 27 member 3|very long-chain acyl-CoA synthetase homolog 3	AK037042//NM_011988	-//NM_011988	Mus musculus solute carrier family 27 (fatty acid transporter), member 3 (Slc27a3), mRNA.
Klhl38	chr15:58314572-58324169	Ad-Luc-MEF-C1_Ad-Luc-MEF-C2_Ad-Luc-MEF-C3	Ad-Cre-MEF-1_Ad-Cre-MEF-2_Ad-Cre-MEF-3	OK	0.548891	0.313224	-0.809325	1.75239	-1.6862099999999998	0.0107	0.0157298	yes	Klhl38	-	8230402K04Rik	MGI:MGI:3045310|Ensembl:ENSMUSG00000022357|Vega:OTTMUSG00000028041	kelch-like 38	protein-coding	Klhl38	kelch-like 38	kelch-like protein 38	NM_177755	NM_177755	Mus musculus kelch-like 38 (Klhl38), mRNA.
Adcy7	chr8:88272402-88329962	Ad-Luc-MEF-C1_Ad-Luc-MEF-C2_Ad-Luc-MEF-C3	Ad-Cre-MEF-1_Ad-Cre-MEF-2_Ad-Cre-MEF-3	OK	9.13029	5.20914	-0.809615	1.75274	-5.3640300000000005	5e-05	8.95778e-05	yes	Adcy7	-	AA407758	MGI:MGI:102891|Ensembl:ENSMUSG00000031659	adenylate cyclase 7	protein-coding	Adcy7	adenylate cyclase 7	ATP pyrophosphate-lyase 7|adenylate cyclase type 7|adenylate cyclase type VII|adenylyl cyclase 7|adenylyl cyclase type VII	BC057682//NM_001037723//NM_001037724//NM_001109756//NM_007406	-//NM_001037723//NM_001037724//NM_001109756//NM_007406	Mus musculus adenylate cyclase 7 (Adcy7), transcript variant 1, mRNA.//Mus musculus adenylate cyclase 7 (Adcy7), transcript variant 2, mRNA.//Mus musculus adenylate cyclase 7 (Adcy7), transcript variant 3, mRNA.//Mus musculus adenylate cyclase 7 (Adcy7), transcript variant 4, mRNA.
Tpst1	chr5:130073325-130135733	Ad-Luc-MEF-C1_Ad-Luc-MEF-C2_Ad-Luc-MEF-C3	Ad-Cre-MEF-1_Ad-Cre-MEF-2_Ad-Cre-MEF-3	OK	15.766	8.99072	-0.810308	1.75359	-4.99656	5e-05	8.95778e-05	yes	Tpst1	-	R75054|Tango13a	MGI:MGI:1298231|Ensembl:ENSMUSG00000034118|Vega:OTTMUSG00000027866	protein-tyrosine sulfotransferase 1	protein-coding	Tpst1	protein-tyrosine sulfotransferase 1	TPST-1|tyrosylprotein sulfotransferase 1	NM_001130476//NM_013837	NM_001130476//NM_013837	Mus musculus protein-tyrosine sulfotransferase 1 (Tpst1), transcript variant 1, mRNA.//Mus musculus protein-tyrosine sulfotransferase 1 (Tpst1), transcript variant 2, mRNA.
Hspb6	chr7:30553301-30555439	Ad-Luc-MEF-C1_Ad-Luc-MEF-C2_Ad-Luc-MEF-C3	Ad-Cre-MEF-1_Ad-Cre-MEF-2_Ad-Cre-MEF-3	OK	17.4618	9.95723	-0.810386	1.75368	-5.00703	5e-05	8.95778e-05	yes	Hspb6	-	AA387366|Gm479|Hsp20	MGI:MGI:2685325|Ensembl:ENSMUSG00000036854|Vega:OTTMUSG00000026204	heat shock protein, alpha-crystallin-related, B6	protein-coding	Hspb6	heat shock protein, alpha-crystallin-related, B6	cardiac heat shock protein p20|cardiac p20|heat shock protein beta-6	BC051228//NM_001012401	-//NM_001012401	Mus musculus heat shock protein, alpha-crystallin-related, B6 (Hspb6), mRNA.
Kdelr2	chr5:143403819-143421904	Ad-Luc-MEF-C1_Ad-Luc-MEF-C2_Ad-Luc-MEF-C3	Ad-Cre-MEF-1_Ad-Cre-MEF-2_Ad-Cre-MEF-3	OK	279.828	159.493	-0.811047	1.75448	-5.3335300000000005	5e-05	8.95778e-05	yes	Kdelr2	-	1110007A14Rik	MGI:MGI:1914163|Ensembl:ENSMUSG00000079111	KDEL (Lys-Asp-Glu-Leu) endoplasmic reticulum protein retention receptor 2	protein-coding	Kdelr2	KDEL (Lys-Asp-Glu-Leu) endoplasmic reticulum protein retention receptor 2	ER lumen protein retaining receptor 2|ER lumen protein-retaining receptor 2|KDEL endoplasmic reticulum protein retention receptor 2|KDEL receptor 2	NM_025841	NM_025841	Mus musculus KDEL (Lys-Asp-Glu-Leu) endoplasmic reticulum protein retention receptor 2 (Kdelr2), mRNA.
Maged1	chrX:94535473-94542074	Ad-Luc-MEF-C1_Ad-Luc-MEF-C2_Ad-Luc-MEF-C3	Ad-Cre-MEF-1_Ad-Cre-MEF-2_Ad-Cre-MEF-3	OK	228.595	130.249	-0.811522	1.75506	-5.425619999999999	5e-05	8.95778e-05	yes	Maged1	RP23-272D10.5	2810433C11Rik|5430405L04Rik|DXBwg1492e|Dlixin|Dlxin-1|Dlxin1|MAGE-D1|NRAGE|mFLJ00163	MGI:MGI:1930187|Ensembl:ENSMUSG00000025151|Vega:OTTMUSG00000018127	melanoma antigen, family D, 1	protein-coding	Maged1	melanoma antigen, family D, 1	MAGE-D1 antigen|melanoma-associated antigen D1|neurotrophin receptor-interacting MAGE homolog	AK013231//NM_019791	-//NM_019791	Mus musculus melanoma antigen, family D, 1 (Maged1), mRNA.
Tmem176b	chr6:48833810-48841374	Ad-Luc-MEF-C1_Ad-Luc-MEF-C2_Ad-Luc-MEF-C3	Ad-Cre-MEF-1_Ad-Cre-MEF-2_Ad-Cre-MEF-3	OK	546.394	311.106	-0.812535	1.7563	-5.3124400000000005	5e-05	8.95778e-05	yes	Tmem176b	-	1810009M01Rik|Clast1|Lr8	MGI:MGI:1916348|Ensembl:ENSMUSG00000029810	transmembrane protein 176B	protein-coding	Tmem176b	transmembrane protein 176B	-	NM_001164207//NM_001164208//NM_001164209//NM_001286651//NM_001286652//NM_023056//NR_104575	-//NM_001164207//NM_001164208//NM_001164209//NM_001286651//NM_001286652//NM_023056	Mus musculus transmembrane protein 176B (Tmem176b), transcript variant 1, mRNA.//Mus musculus transmembrane protein 176B (Tmem176b), transcript variant 2, mRNA.//Mus musculus transmembrane protein 176B (Tmem176b), transcript variant 4, mRNA.
Ckap2l	chr2:129268209-129297212	Ad-Luc-MEF-C1_Ad-Luc-MEF-C2_Ad-Luc-MEF-C3	Ad-Cre-MEF-1_Ad-Cre-MEF-2_Ad-Cre-MEF-3	OK	4.41001	2.51093	-0.81256	1.75633	-4.68456	5e-05	8.95778e-05	yes	Ckap2l	RP23-160G19.6	2010016H04Rik|2610318C08Rik|AV070319|radmis|rdm	MGI:MGI:1917716|Ensembl:ENSMUSG00000048327|Vega:OTTMUSG00000015411	cytoskeleton associated protein 2-like	protein-coding	Ckap2l	cytoskeleton associated protein 2-like	cytoskeleton-associated protein 2-like|radial fiber and mitotic spindle protein	AK153766//NM_181589	NM_181589	Mus musculus cytoskeleton associated protein 2-like (Ckap2l), mRNA.
Lysmd3	chr13:81657805-81671890	Ad-Luc-MEF-C1_Ad-Luc-MEF-C2_Ad-Luc-MEF-C3	Ad-Cre-MEF-1_Ad-Cre-MEF-2_Ad-Cre-MEF-3	OK	5.89436	3.35329	-0.813758	1.75778	-5.71749	5e-05	8.95778e-05	yes	Lysmd3	-	1110030H10Rik|BC003322	MGI:MGI:1915906|Ensembl:ENSMUSG00000035840	LysM, putative peptidoglycan-binding, domain containing 3	protein-coding	Lysmd3	LysM, putative peptidoglycan-binding, domain containing 3	lysM and putative peptidoglycan-binding domain-containing protein 3	AK029514//NM_030257	-//NM_030257	Mus musculus LysM, putative peptidoglycan-binding, domain containing 3 (Lysmd3), mRNA.
Rab3il1	chr19:10018227-10035586	Ad-Luc-MEF-C1_Ad-Luc-MEF-C2_Ad-Luc-MEF-C3	Ad-Cre-MEF-1_Ad-Cre-MEF-2_Ad-Cre-MEF-3	OK	3.42191	1.94635	-0.814031	1.75812	-3.8946400000000003	5e-05	8.95778e-05	yes	Rab3il1	-	1200014K04Rik|AI115013|C76746|Rab3ail1	MGI:MGI:1922010|Ensembl:ENSMUSG00000024663|Vega:OTTMUSG00000028255	RAB3A interacting protein (rabin3)-like 1	protein-coding	Rab3il1	RAB3A interacting protein (rabin3)-like 1	guanine nucleotide exchange factor for Rab-3A|guanine nucleotide exchange factor for Rab3A|rab-3A-interacting-like protein 1|rab3A-interacting-like protein 1|rabin3-like 1	AK004767//AK161298//BC020147//NM_144538	-//NM_144538	Mus musculus RAB3A interacting protein (rabin3)-like 1 (Rab3il1), mRNA.
AI413582	chr17:27563768-27565727	Ad-Luc-MEF-C1_Ad-Luc-MEF-C2_Ad-Luc-MEF-C3	Ad-Cre-MEF-1_Ad-Cre-MEF-2_Ad-Cre-MEF-3	OK	45.6704	25.9695	-0.814441	1.75862	-4.8577699999999995	5e-05	8.95778e-05	yes	AI413582	-	AI854251	MGI:MGI:2146839	expressed sequence AI413582	protein-coding	AI413582	expressed sequence AI413582	uncharacterized protein C6orf1 homolog	AK177223//NM_001002895	-//NM_001002895	Mus musculus expressed sequence AI413582 (AI413582), mRNA.
Nav3	chr10:109683438-110000219	Ad-Luc-MEF-C1_Ad-Luc-MEF-C2_Ad-Luc-MEF-C3	Ad-Cre-MEF-1_Ad-Cre-MEF-2_Ad-Cre-MEF-3	OK	0.988148	0.561754	-0.814789	1.75904	-3.99531	5e-05	8.95778e-05	yes	Nav3	-	4732483H20Rik|9630020C08Rik|POMFIL1|Pomfil1p|mKIAA0938|unc53H3	MGI:MGI:2183703|Ensembl:ENSMUSG00000020181|Vega:OTTMUSG00000034560	neuron navigator 3	protein-coding	Nav3	neuron navigator 3	pore membrane and/or filament-interacting-like protein 1|steerin 3	AK122404//NM_001081035	NM_001081035	Mus musculus neuron navigator 3 (Nav3), mRNA.
Arfgap3	chr15:83299739-83350247	Ad-Luc-MEF-C1_Ad-Luc-MEF-C2_Ad-Luc-MEF-C3	Ad-Cre-MEF-1_Ad-Cre-MEF-2_Ad-Cre-MEF-3	OK	18.9221	10.7531	-0.81532	1.75969	-5.4265099999999995	5e-05	8.95778e-05	yes	Arfgap3	-	0610009H19Rik|1810004P07Rik|1810035F16Rik|9130416J18Rik|Arfgap1	MGI:MGI:1913501|Ensembl:ENSMUSG00000054277	ADP-ribosylation factor GTPase activating protein 3	protein-coding	Arfgap3	ADP-ribosylation factor GTPase activating protein 3	ADP-ribosylation factor GTPase activating protein 1|ADP-ribosylation factor GTPase-activating protein 3|ARF GAP 3	AK007732//AK075788//NM_025445	NM_025445	Mus musculus ADP-ribosylation factor GTPase activating protein 3 (Arfgap3), mRNA.
Fam26e	chr10:34037596-34109815	Ad-Luc-MEF-C1_Ad-Luc-MEF-C2_Ad-Luc-MEF-C3	Ad-Cre-MEF-1_Ad-Cre-MEF-2_Ad-Cre-MEF-3	OK	4.35977	2.47556	-0.816497	1.76112	-3.77328	5e-05	8.95778e-05	yes	Fam26e	-	BB146404	MGI:MGI:2143897|Ensembl:ENSMUSG00000049872	family with sequence similarity 26, member E	protein-coding	Fam26e	family with sequence similarity 26, member E	protein FAM26E	NM_178908	NM_178908	Mus musculus family with sequence similarity 26, member E (Fam26e), mRNA.
Oat	chr7:132557474-132576398	Ad-Luc-MEF-C1_Ad-Luc-MEF-C2_Ad-Luc-MEF-C3	Ad-Cre-MEF-1_Ad-Cre-MEF-2_Ad-Cre-MEF-3	OK	69.9589	39.6925	-0.817641	1.76252	-5.86108	5e-05	8.95778e-05	yes	Oat	-	AI194874	MGI:MGI:97394|Ensembl:ENSMUSG00000030934	ornithine aminotransferase	protein-coding	Oat	ornithine aminotransferase	ornithine aminotransferase, mitochondrial|ornithine--oxo-acid aminotransferase	NM_016978	NM_016978	Mus musculus ornithine aminotransferase (Oat), mRNA.
Lgr6	chr1:134986352-135105276	Ad-Luc-MEF-C1_Ad-Luc-MEF-C2_Ad-Luc-MEF-C3	Ad-Cre-MEF-1_Ad-Cre-MEF-2_Ad-Cre-MEF-3	OK	0.897143	0.508876	-0.818024	1.76299	-2.41581	5e-05	8.95778e-05	yes	Lgr6	-	A530037C04Rik|D830026M09	MGI:MGI:2441805|Ensembl:ENSMUSG00000042793|Vega:OTTMUSG00000026806	leucine-rich repeat-containing G protein-coupled receptor 6	protein-coding	Lgr6	leucine-rich repeat-containing G protein-coupled receptor 6	leucine-rich repeat-containing G-protein coupled receptor 6	NM_001033409	NM_001033409	Mus musculus leucine-rich repeat-containing G protein-coupled receptor 6 (Lgr6), mRNA.
Rin2	chr2:145786115-145887616	Ad-Luc-MEF-C1_Ad-Luc-MEF-C2_Ad-Luc-MEF-C3	Ad-Cre-MEF-1_Ad-Cre-MEF-2_Ad-Cre-MEF-3	OK	17.2484	9.7795	-0.81863	1.76373	-5.7272300000000005	5e-05	8.95778e-05	yes	Rabgef1//Rin2	-//RP23-125A1.3	2010003K16Rik|4632403N06Rik|AW821980|RASSF4//Rab5ef|Rabex5|Rin2	MGI:MGI:1921280|Ensembl:ENSMUSG00000001768|Vega:OTTMUSG00000004057//MGI:MGI:1929459|Ensembl:ENSMUSG00000025340|Vega:OTTMUSG00000027862	RAB guanine nucleotide exchange factor (GEF) 1//Ras and Rab interactor 2	protein-coding	Rabgef1//Rin2	RAB guanine nucleotide exchange factor (GEF) 1//Ras and Rab interactor 2	Rab5 exchange factor|Ras negative regulator Rabex-5|Ras negative regulator Rabex-5/Rin2|rab5 GDP/GTP exchange factor|rabex-5//ras and Rab interactor 2|ras interaction/interference protein 2	AK151332//NM_028724	NM_028724	Mus musculus Ras and Rab interactor 2 (Rin2), mRNA.
Il13ra1	chrX:36112138-36171261	Ad-Luc-MEF-C1_Ad-Luc-MEF-C2_Ad-Luc-MEF-C3	Ad-Cre-MEF-1_Ad-Cre-MEF-2_Ad-Cre-MEF-3	OK	31.0907	17.6273	-0.818672	1.76378	-6.24294	5e-05	8.95778e-05	yes	Il13ra1	RP23-132G2.1	AI882074|CD213a1|IL-13r[a]|Il13ra|NR4	MGI:MGI:105052|Ensembl:ENSMUSG00000017057|Vega:OTTMUSG00000017214	interleukin 13 receptor, alpha 1	protein-coding	Il13ra1	interleukin 13 receptor, alpha 1	IL-13 receptor subunit alpha-1|IL-13R subunit alpha-1|IL-13R-alpha-1|IL-13RA1|interleukin-13 receptor subunit alpha-1|interleukin-13-binding protein|novel cytokine receptor 4	NM_133990	NM_133990	Mus musculus interleukin 13 receptor, alpha 1 (Il13ra1), mRNA.
Ndufaf3	chr9:108565864-108567342	Ad-Luc-MEF-C1_Ad-Luc-MEF-C2_Ad-Luc-MEF-C3	Ad-Cre-MEF-1_Ad-Cre-MEF-2_Ad-Cre-MEF-3	OK	9.25251	5.2458	-0.818682	1.76379	-3.5713699999999995	5e-05	8.95778e-05	yes	Ndufaf3	-	4733401H18Rik	MGI:MGI:1913956|Ensembl:ENSMUSG00000070283	NADH dehydrogenase (ubiquinone) 1 alpha subcomplex, assembly factor 3	protein-coding	Ndufaf3	NADH dehydrogenase (ubiquinone) 1 alpha subcomplex, assembly factor 3	NADH dehydrogenase [ubiquinone] 1 alpha subcomplex assembly factor 3|nuclear protein E3-3|protein 2P1	NM_023247	NM_023247	Mus musculus NADH dehydrogenase (ubiquinone) 1 alpha subcomplex, assembly factor 3 (Ndufaf3), mRNA.
Rtn4rl1	chr11:75193992-75267762	Ad-Luc-MEF-C1_Ad-Luc-MEF-C2_Ad-Luc-MEF-C3	Ad-Cre-MEF-1_Ad-Cre-MEF-2_Ad-Cre-MEF-3	OK	0.485144	0.275007	-0.818945	1.76412	-1.85001	0.00235	0.00370087	yes	Rtn4rl1	RP23-143A14.4	Ngr3|Ngrh2|Ngrl2	MGI:MGI:2661375|Ensembl:ENSMUSG00000045287|Vega:OTTMUSG00000006197	reticulon 4 receptor-like 1	protein-coding	Rtn4rl1	reticulon 4 receptor-like 1	nogo receptor-like 2|nogo-66 receptor homolog 2|nogo-66 receptor-related protein 3|reticulon-4 receptor-like 1|rtn4rl1	NM_177708	NM_177708	Mus musculus reticulon 4 receptor-like 1 (Rtn4rl1), mRNA.
Cd97	chr8:83715176-83741311	Ad-Luc-MEF-C1_Ad-Luc-MEF-C2_Ad-Luc-MEF-C3	Ad-Cre-MEF-1_Ad-Cre-MEF-2_Ad-Cre-MEF-3	OK	52.8233	29.9227	-0.819934	1.76533	-4.46152	5e-05	8.95778e-05	yes	Cd97	-	AA409984|TM7LN1	MGI:MGI:1347095|Ensembl:ENSMUSG00000002885|Vega:OTTMUSG00000022225	CD97 antigen	protein-coding	Cd97	CD97 antigen	EGF-TM7 receptor	NM_001163029//NM_001163030//NM_001163031//NM_011925	NM_001163029//NM_001163030//NM_001163031//NM_011925	Mus musculus CD97 antigen (Cd97), transcript variant 1, mRNA.//Mus musculus CD97 antigen (Cd97), transcript variant 2, mRNA.//Mus musculus CD97 antigen (Cd97), transcript variant 3, mRNA.//Mus musculus CD97 antigen (Cd97), transcript variant 4, mRNA.
Pex11g	chr8:3458816-3467648	Ad-Luc-MEF-C1_Ad-Luc-MEF-C2_Ad-Luc-MEF-C3	Ad-Cre-MEF-1_Ad-Cre-MEF-2_Ad-Cre-MEF-3	OK	4.46899	2.53134	-0.820048	1.76546	-2.9021	5e-05	8.95778e-05	yes	---	---	---	---	---	---	---	---	---	---	---	---
Tbc1d8b	chrX:139684995-139754218	Ad-Luc-MEF-C1_Ad-Luc-MEF-C2_Ad-Luc-MEF-C3	Ad-Cre-MEF-1_Ad-Cre-MEF-2_Ad-Cre-MEF-3	OK	8.41744	4.76543	-0.820775	1.76635	-6.24311	5e-05	8.95778e-05	yes	Tbc1d8b	-	4921505D17Rik|9030605E16Rik	MGI:MGI:1918101|Ensembl:ENSMUSG00000042473|Vega:OTTMUSG00000018731	TBC1 domain family, member 8B	protein-coding	Tbc1d8b	TBC1 domain family, member 8B	TBC1 domain family member 8B	BC151057//NM_001081499	NM_001081499	Mus musculus TBC1 domain family, member 8B (Tbc1d8b), mRNA.
Chst11	chr10:82985496-83195891	Ad-Luc-MEF-C1_Ad-Luc-MEF-C2_Ad-Luc-MEF-C3	Ad-Cre-MEF-1_Ad-Cre-MEF-2_Ad-Cre-MEF-3	OK	26.9249	15.2383	-0.821239	1.76692	-5.86458	5e-05	8.95778e-05	yes	Chst11	-	1110020P09Rik|C4ST|C4ST-1|C4ST1|C4s	MGI:MGI:1927166|Ensembl:ENSMUSG00000034612|Vega:OTTMUSG00000027827	carbohydrate sulfotransferase 11	protein-coding	Chst11	carbohydrate sulfotransferase 11	C4S-1|chondroitin 4|chondroitin 4-O-sulfotransferase 1|chondroitin 4-sulfotransferase 1	BC144793//NM_021439	NM_021439	Mus musculus carbohydrate sulfotransferase 11 (Chst11), mRNA.
Fst	chr13:114452261-114458730	Ad-Luc-MEF-C1_Ad-Luc-MEF-C2_Ad-Luc-MEF-C3	Ad-Cre-MEF-1_Ad-Cre-MEF-2_Ad-Cre-MEF-3	OK	43.3725	24.5014	-0.823916	1.7702	-6.05079	5e-05	8.95778e-05	yes	Fst	-	AL033346|FS	MGI:MGI:95586|Ensembl:ENSMUSG00000021765	follistatin	protein-coding	Fst	follistatin	activin-binding protein	AK079916//NM_008046//X83377	-//NM_008046	Mus musculus follistatin (Fst), mRNA.
Rnf167	chr11:70647588-70651414	Ad-Luc-MEF-C1_Ad-Luc-MEF-C2_Ad-Luc-MEF-C3	Ad-Cre-MEF-1_Ad-Cre-MEF-2_Ad-Cre-MEF-3	OK	14.0918	7.95844	-0.824298	1.77067	-4.89864	5e-05	8.95778e-05	yes	Rnf167	DN-183N8.14-002	0610010G05Rik|5730408C10Rik|AU019305|AV328608	MGI:MGI:1917760|Ensembl:ENSMUSG00000040746|Vega:OTTMUSG00000006073	ring finger protein 167	protein-coding	Rnf167	ring finger protein 167	E3 ubiquitin-protein ligase RNF167|novel PA domain and C3HC4 type zinc finger (RING finger) containing protein	AK017523//AK075579//NM_027445	-//NM_027445	Mus musculus ring finger protein 167 (Rnf167), mRNA.
Rtn1	chr12:72211748-72409054	Ad-Luc-MEF-C1_Ad-Luc-MEF-C2_Ad-Luc-MEF-C3	Ad-Cre-MEF-1_Ad-Cre-MEF-2_Ad-Cre-MEF-3	OK	0.58949	0.332836	-0.824656	1.77111	-1.29197	0.0247	0.0347129	yes	Rtn1	RP23-450G14.1	Nsp	MGI:MGI:1933947|Ensembl:ENSMUSG00000021087|Vega:OTTMUSG00000016329	reticulon 1	protein-coding	Rtn1	reticulon 1	neuroendocrine-specific protein|reticulon-1	NM_001007596//NM_001286448//NM_153457//NR_104446	-//NM_001007596//NM_001286448//NM_153457	Mus musculus reticulon 1 (Rtn1), transcript variant 1, mRNA.//Mus musculus reticulon 1 (Rtn1), transcript variant 2, mRNA.//Mus musculus reticulon 1 (Rtn1), transcript variant 3, mRNA.//Mus musculus reticulon 1 (Rtn1), transcript variant 4, long non-coding RNA.
4930486L24Rik	chr13:60842611-60864416	Ad-Luc-MEF-C1_Ad-Luc-MEF-C2_Ad-Luc-MEF-C3	Ad-Cre-MEF-1_Ad-Cre-MEF-2_Ad-Cre-MEF-3	OK	0.991065	0.559385	-0.825138	1.7717	-1.87575	0.00325	0.00504051	yes	4930486L24Rik	-	AW545031	MGI:MGI:1922258|Ensembl:ENSMUSG00000050345	RIKEN cDNA 4930486L24 gene	protein-coding	4930486L24Rik	RIKEN cDNA 4930486L24 gene	testin|testin-2	NM_178098	NM_178098	Mus musculus RIKEN cDNA 4930486L24 gene (4930486L24Rik), mRNA.
Gpr64	chrX:160390689-160498076	Ad-Luc-MEF-C1_Ad-Luc-MEF-C2_Ad-Luc-MEF-C3	Ad-Cre-MEF-1_Ad-Cre-MEF-2_Ad-Cre-MEF-3	OK	6.34082	3.57739	-0.825762	1.77247	-5.4989	5e-05	8.95778e-05	yes	Gpr64	RP23-181L15.1	AW212196|B830041D06Rik|Me6	MGI:MGI:2446854|Ensembl:ENSMUSG00000031298|Vega:OTTMUSG00000019584	G protein-coupled receptor 64	protein-coding	Gpr64	G protein-coupled receptor 64	G-protein coupled receptor 64|LNB-TM7 heptahelical receptor Me6|epididymis-specific protein 6	AF538955//AF538956//AK041291//NM_001079847//NM_001079848//NM_001079857//NM_178712	NM_001079847//NM_001079848//NM_001079857//NM_178712	Mus musculus G protein-coupled receptor 64 (Gpr64), transcript variant 1, mRNA.//Mus musculus G protein-coupled receptor 64 (Gpr64), transcript variant 2, mRNA.//Mus musculus G protein-coupled receptor 64 (Gpr64), transcript variant 3, mRNA.//Mus musculus G protein-coupled receptor 64 (Gpr64), transcript variant 4, mRNA.
Cyp2r1	chr7:114550162-114562972	Ad-Luc-MEF-C1_Ad-Luc-MEF-C2_Ad-Luc-MEF-C3	Ad-Cre-MEF-1_Ad-Cre-MEF-2_Ad-Cre-MEF-3	OK	0.745753	0.420442	-0.826791	1.77374	-1.28703	0.0318	0.0440965	yes	Cyp2r1	-	-	MGI:MGI:2449771|Ensembl:ENSMUSG00000030670|Vega:OTTMUSG00000027373	cytochrome P450, family 2, subfamily r, polypeptide 1	protein-coding	Cyp2r1	cytochrome P450, family 2, subfamily r, polypeptide 1	cytochrome P450, 2r1|vitamin D 25-hydroxylase	NM_177382//NR_110407//NR_110408	-//NM_177382	Mus musculus cytochrome P450, family 2, subfamily r, polypeptide 1 (Cyp2r1), transcript variant 1, mRNA.//Mus musculus cytochrome P450, family 2, subfamily r, polypeptide 1 (Cyp2r1), transcript variant 2, long non-coding RNA.//Mus musculus cytochrome P450, family 2, subfamily r, polypeptide 1 (Cyp2r1), transcript variant 3, long non-coding RNA.
Palld	chr8:61515020-61902690	Ad-Luc-MEF-C1_Ad-Luc-MEF-C2_Ad-Luc-MEF-C3	Ad-Cre-MEF-1_Ad-Cre-MEF-2_Ad-Cre-MEF-3	OK	34.0258	19.1814	-0.826921	1.7739	-5.97671	5e-05	8.95778e-05	yes	Palld	-	2410003B16Rik|6030492A02	MGI:MGI:1919583|Ensembl:ENSMUSG00000058056	palladin, cytoskeletal associated protein	protein-coding	Palld	palladin, cytoskeletal associated protein	90kDa actin-associated protein palladin|palladin|palladin isoform	AK031696//AK052489//AK087270//AK087573//AK149663//NM_001081390	NM_001081390	Mus musculus palladin, cytoskeletal associated protein (Palld), mRNA.
Rab4b	chr7:27168432-27178883	Ad-Luc-MEF-C1_Ad-Luc-MEF-C2_Ad-Luc-MEF-C3	Ad-Cre-MEF-1_Ad-Cre-MEF-2_Ad-Cre-MEF-3	OK	55.3489	31.1815	-0.827864	1.77506	-5.66296	5e-05	8.95778e-05	yes	Rab4b	-	1500031G17Rik	MGI:MGI:105071|Ensembl:ENSMUSG00000053291|Vega:OTTMUSG00000022790	RAB4B, member RAS oncogene family	protein-coding	Rab4b	RAB4B, member RAS oncogene family	ras-related protein Rab-4B	AK140513//AK219531//NM_029391	-//NM_029391	Mus musculus RAB4B, member RAS oncogene family (Rab4b), mRNA.
Wdr19	chr5:65199695-65260415	Ad-Luc-MEF-C1_Ad-Luc-MEF-C2_Ad-Luc-MEF-C3	Ad-Cre-MEF-1_Ad-Cre-MEF-2_Ad-Cre-MEF-3	OK	3.05146	1.71901	-0.827922	1.77513	-4.70022	5e-05	8.95778e-05	yes	Wdr19	-	C330027H04Rik|D330023L08Rik|DYF2|Ift144|PWDMP|mKIAA1638	MGI:MGI:2443231|Ensembl:ENSMUSG00000037890	WD repeat domain 19	protein-coding	Wdr19	WD repeat domain 19	WD repeat membrane protein PWDMP|WD repeat-containing protein 19	AK043836//AK052303//AK147970//AK166172//NM_153391	NM_153391	Mus musculus WD repeat domain 19 (Wdr19), mRNA.
Arfgap1	chr2:180967224-180982524	Ad-Luc-MEF-C1_Ad-Luc-MEF-C2_Ad-Luc-MEF-C3	Ad-Cre-MEF-1_Ad-Cre-MEF-2_Ad-Cre-MEF-3	OK	45.6239	25.7009	-0.827971	1.77519	-5.9535800000000005	5e-05	8.95778e-05	yes	Arfgap1//Arfgap3	-//RP23-397H18.1	0610009H19Rik|1810004P07Rik|1810035F16Rik|9130416J18Rik|Arfgap1//AI115377|Arf1gap	MGI:MGI:1913501|Ensembl:ENSMUSG00000054277//MGI:MGI:2183559|Ensembl:ENSMUSG00000027575|Vega:OTTMUSG00000016397	ADP-ribosylation factor GTPase activating protein 1//ADP-ribosylation factor GTPase activating protein 3	protein-coding	Arfgap1//Arfgap3	ADP-ribosylation factor GTPase activating protein 1//ADP-ribosylation factor GTPase activating protein 3	ADP-ribosylation factor 1 GTPase activating protein|ADP-ribosylation factor 1 GTPase-activating protein|ADP-ribosylation factor GTPase-activating protein 1|ARF GAP 1|ARF1 GAP|ARF1-directed GTPase-activating protein//ADP-ribosylation factor GTPase activating protein 1|ADP-ribosylation factor GTPase-activating protein 3|ARF GAP 3	NM_001177706//NM_001177707//NM_001177708//NM_001177709//NM_001177710//NM_145760	NM_001177706//NM_001177707//NM_001177708//NM_001177709//NM_001177710//NM_145760	Mus musculus ADP-ribosylation factor GTPase activating protein 1 (Arfgap1), transcript variant 1, mRNA.//Mus musculus ADP-ribosylation factor GTPase activating protein 1 (Arfgap1), transcript variant 2, mRNA.//Mus musculus ADP-ribosylation factor GTPase activating protein 1 (Arfgap1), transcript variant 3, mRNA.//Mus musculus ADP-ribosylation factor GTPase activating protein 1 (Arfgap1), transcri…
Nhs	chrX:161836429-162159441	Ad-Luc-MEF-C1_Ad-Luc-MEF-C2_Ad-Luc-MEF-C3	Ad-Cre-MEF-1_Ad-Cre-MEF-2_Ad-Cre-MEF-3	OK	1.06087	0.597225	-0.828901	1.77633	-3.54275	5e-05	8.95778e-05	yes	Nhs	RP23-364H13.4	Gm389|Gm48|Nhs1|Xcat	MGI:MGI:2684894|Ensembl:ENSMUSG00000059493|Vega:OTTMUSG00000019479	Nance-Horan syndrome (human)	protein-coding	Nhs	Nance-Horan syndrome (human)	Nance-Horan syndrome protein	BC172134//NM_001081052	NM_001081052	Mus musculus Nance-Horan syndrome (human) (Nhs), transcript variant 2, mRNA.
Rtn4rl2	chr2:84871945-84886692	Ad-Luc-MEF-C1_Ad-Luc-MEF-C2_Ad-Luc-MEF-C3	Ad-Cre-MEF-1_Ad-Cre-MEF-2_Ad-Cre-MEF-3	OK	3.12759	1.75892	-0.830362	1.77813	-2.30625	0.01105	0.0162187	yes	Rtn4rl2	-	Ngr2|Ngrh1|Ngrl3	MGI:MGI:2669796|Ensembl:ENSMUSG00000050896|Vega:OTTMUSG00000013729	reticulon 4 receptor-like 2	protein-coding	Rtn4rl2	reticulon 4 receptor-like 2	nogo receptor-like 3|nogo-66 receptor homolog 1|nogo-66 receptor-related protein 2|reticulon-4 receptor-like 2|rtn4rl2	NM_199223	NM_199223	Mus musculus reticulon 4 receptor-like 2 (Rtn4rl2), mRNA.
Col2a1	chr15:97975601-98004724	Ad-Luc-MEF-C1_Ad-Luc-MEF-C2_Ad-Luc-MEF-C3	Ad-Cre-MEF-1_Ad-Cre-MEF-2_Ad-Cre-MEF-3	OK	6.65165	3.73992	-0.830705	1.77855	-5.79322	5e-05	8.95778e-05	yes	Col2a1	-	Col2|Col2a|Col2a-1|Del1|Dmm|Lpk|M100856|Rgsc856	MGI:MGI:88452|Ensembl:ENSMUSG00000022483|Vega:OTTMUSG00000021708	collagen, type II, alpha 1	protein-coding	Col2a1	collagen, type II, alpha 1	alpha-1 type II collagen|chondrocalcin|collagen alpha-1(II) chain|disproportionate micromelia|procollagen, type II, alpha 1	NM_001113515//NM_031163	NM_001113515//NM_031163	Mus musculus collagen, type II, alpha 1 (Col2a1), transcript variant 1, mRNA.//Mus musculus collagen, type II, alpha 1 (Col2a1), transcript variant 2, mRNA.
Crispld1	chr1:17727416-17766207	Ad-Luc-MEF-C1_Ad-Luc-MEF-C2_Ad-Luc-MEF-C3	Ad-Cre-MEF-1_Ad-Cre-MEF-2_Ad-Cre-MEF-3	OK	1.95204	1.09694	-0.831498	1.77953	-4.71581	5e-05	8.95778e-05	yes	Crispld1	-	Cocoacrisp|Lcrisp1	MGI:MGI:1934666|Ensembl:ENSMUSG00000025776|Vega:OTTMUSG00000029743	cysteine-rich secretory protein LCCL domain containing 1	protein-coding	Crispld1	cysteine-rich secretory protein LCCL domain containing 1	LCCL domain containing cysteine-rich secretory protein 1|cysteine-rich secretory protein LCCL domain-containing 1	AK132405//NM_031402	NM_031402	Mus musculus cysteine-rich secretory protein LCCL domain containing 1 (Crispld1), mRNA.
Mtmr11	chr3:96161969-96171718	Ad-Luc-MEF-C1_Ad-Luc-MEF-C2_Ad-Luc-MEF-C3	Ad-Cre-MEF-1_Ad-Cre-MEF-2_Ad-Cre-MEF-3	OK	11.2235	6.30686	-0.831529	1.77957	-5.16977	5e-05	8.95778e-05	yes	Mtmr11	-	AI035306|BC051083|Cra	MGI:MGI:2652817|Ensembl:ENSMUSG00000045934|Vega:OTTMUSG00000021892	myotubularin related protein 11	protein-coding	Mtmr11	myotubularin related protein 11	cisplatin resistance associated|myotubularin-related protein 11	NM_181409	NM_181409	Mus musculus myotubularin related protein 11 (Mtmr11), mRNA.
Spats2l	chr1:57774860-57948397	Ad-Luc-MEF-C1_Ad-Luc-MEF-C2_Ad-Luc-MEF-C3	Ad-Cre-MEF-1_Ad-Cre-MEF-2_Ad-Cre-MEF-3	OK	8.81443	4.95216	-0.831809	1.77992	-5.32603	5e-05	8.95778e-05	yes	Spats2l	-	2810022L02Rik|A230104H11Rik|AA987173|AI480531|AI842453|AW413586	MGI:MGI:1914448|Ensembl:ENSMUSG00000038305|Vega:OTTMUSG00000035161	spermatogenesis associated, serine-rich 2-like	protein-coding	Spats2l	spermatogenesis associated, serine-rich 2-like	SPATS2-like protein	NM_001164566//NM_144882	NM_001164566//NM_144882	Mus musculus spermatogenesis associated, serine-rich 2-like (Spats2l), transcript variant 1, mRNA.//Mus musculus spermatogenesis associated, serine-rich 2-like (Spats2l), transcript variant 2, mRNA.
Slc16a9	chr10:70245275-70285951	Ad-Luc-MEF-C1_Ad-Luc-MEF-C2_Ad-Luc-MEF-C3	Ad-Cre-MEF-1_Ad-Cre-MEF-2_Ad-Cre-MEF-3	OK	1.45485	0.817025	-0.832418	1.78067	-3.48795	5e-05	8.95778e-05	yes	Slc16a9	-	1200003C15Rik|4930425B13Rik|AI552636	MGI:MGI:1914109|Ensembl:ENSMUSG00000037762|Vega:OTTMUSG00000027942	solute carrier family 16 (monocarboxylic acid transporters), member 9	protein-coding	Slc16a9	solute carrier family 16 (monocarboxylic acid transporters), member 9	MCT 9|monocarboxylate transporter 9|solute carrier family 16 member 9	AK015196//NM_025807	NM_025807	Mus musculus solute carrier family 16 (monocarboxylic acid transporters), member 9 (Slc16a9), mRNA.
Pdia4	chr6:47796140-47813512	Ad-Luc-MEF-C1_Ad-Luc-MEF-C2_Ad-Luc-MEF-C3	Ad-Cre-MEF-1_Ad-Cre-MEF-2_Ad-Cre-MEF-3	OK	253.538	142.201	-0.83427	1.78296	-5.38773	5e-05	8.95778e-05	yes	Pdia4	-	AI987846|Cai|ERp-72|Erp72	MGI:MGI:104864|Ensembl:ENSMUSG00000025823	protein disulfide isomerase associated 4	protein-coding	Pdia4	protein disulfide isomerase associated 4	ER protein 72|calcium binding protein, intestinal|endoplasmic reticulum protein 72|endoplasmic reticulum resident protein 72|protein disulfide-isomerase A4	NM_009787	NM_009787	Mus musculus protein disulfide isomerase associated 4 (Pdia4), mRNA.
Creb3l2	chr6:37331020-37442148	Ad-Luc-MEF-C1_Ad-Luc-MEF-C2_Ad-Luc-MEF-C3	Ad-Cre-MEF-1_Ad-Cre-MEF-2_Ad-Cre-MEF-3	OK	13.002	7.27098	-0.838512	1.7882	-5.50431	5e-05	8.95778e-05	yes	Creb3l2	-	BBF2H7|C530025K05Rik|SCIRR69	MGI:MGI:2442695	cAMP responsive element binding protein 3-like 2	protein-coding	Creb3l2	cAMP responsive element binding protein 3-like 2	cAMP-responsive element-binding protein 3-like protein 2|cyclic AMP-responsive element-binding protein 3-like protein 2	AK086757//NM_178661	-//NM_178661	Mus musculus cAMP responsive element binding protein 3-like 2 (Creb3l2), mRNA.//Mus musculus non-coding RNA, oocyte_piRNA3028, complete sequence.
Cdh18	chr15:23036462-23474418	Ad-Luc-MEF-C1_Ad-Luc-MEF-C2_Ad-Luc-MEF-C3	Ad-Cre-MEF-1_Ad-Cre-MEF-2_Ad-Cre-MEF-3	OK	0.585725	0.327426	-0.839055	1.78888	-2.1539200000000003	0.0005	0.000835772	yes	Cdh18	-	B230220E17Rik|Cdh14l	MGI:MGI:1344366|Ensembl:ENSMUSG00000040420|Vega:OTTMUSG00000036412	cadherin 18	protein-coding	Cdh18	cadherin 18	-	AK045672//AK137430//NM_001081299	NM_001081299	Mus musculus cadherin 18 (Cdh18), mRNA.
Dram1	chr10:88322803-88357075	Ad-Luc-MEF-C1_Ad-Luc-MEF-C2_Ad-Luc-MEF-C3	Ad-Cre-MEF-1_Ad-Cre-MEF-2_Ad-Cre-MEF-3	OK	35.3653	19.7669	-0.839248	1.78912	-6.0439099999999994	5e-05	8.95778e-05	yes	Dram1	-	1200002N14Rik|Dram	MGI:MGI:1918962|Ensembl:ENSMUSG00000020057|Vega:OTTMUSG00000023972	DNA-damage regulated autophagy modulator 1	protein-coding	Dram1	DNA-damage regulated autophagy modulator 1	DNA damage-regulated autophagy modulator protein 1|damage-regulated autophagy modulator	AK151184//NM_027878	-//NM_027878	Mus musculus DNA-damage regulated autophagy modulator 1 (Dram1), mRNA.
Galnt18	chr7:111471660-111779977	Ad-Luc-MEF-C1_Ad-Luc-MEF-C2_Ad-Luc-MEF-C3	Ad-Cre-MEF-1_Ad-Cre-MEF-2_Ad-Cre-MEF-3	OK	30.8864	17.2616	-0.839406	1.78931	-5.943309999999999	5e-05	8.95778e-05	yes	Galnt18	-	2900011G21Rik|BC024988|Galntl4	MGI:MGI:2446239|Ensembl:ENSMUSG00000038296|Vega:OTTMUSG00000024317	UDP-N-acetyl-alpha-D-galactosamine:polypeptide N-acetylgalactosaminyltransferase 18	protein-coding	Galnt18	UDP-N-acetyl-alpha-D-galactosamine:polypeptide N-acetylgalactosaminyltransferase 18	UDP-GalNAc:polypeptide N-acetylgalactosaminyltransferase-like protein 4|UDP-N-acetyl-alpha-D-galactosamine:polypeptide N-acetylgalactosaminyltransferase-like 4|galNAc-T-like protein 4|galNAc-T18|mpp-GalNAc-T18(O18)|polypeptide GalNAc transferase 18|polypeptide GalNAc transferase-like protein 4|polypeptide N-acetylgalactosaminyltransferase 18|pp-GaNTase-like protein 4|protein-UDP acetylgalactosami…	AB175685//NM_173739	NM_173739	Mus musculus UDP-N-acetyl-alpha-D-galactosamine:polypeptide N-acetylgalactosaminyltransferase 18 (Galnt18), mRNA.
Slc2a10	chr2:165503896-165519917	Ad-Luc-MEF-C1_Ad-Luc-MEF-C2_Ad-Luc-MEF-C3	Ad-Cre-MEF-1_Ad-Cre-MEF-2_Ad-Cre-MEF-3	OK	9.82034	5.48596	-0.840029	1.79009	-5.18899	5e-05	8.95778e-05	yes	Slc2a10	RP23-395E18.1	AA450473|Glut10	MGI:MGI:2156687|Ensembl:ENSMUSG00000027661|Vega:OTTMUSG00000001114	solute carrier family 2 (facilitated glucose transporter), member 10	protein-coding	Slc2a10	solute carrier family 2 (facilitated glucose transporter), member 10	glucose transporter type 10|solute carrier family 2, facilitated glucose transporter member 10	NM_130451	NM_130451	Mus musculus solute carrier family 2 (facilitated glucose transporter), member 10 (Slc2a10), mRNA.
Add3	chr19:53140442-53247326	Ad-Luc-MEF-C1_Ad-Luc-MEF-C2_Ad-Luc-MEF-C3	Ad-Cre-MEF-1_Ad-Cre-MEF-2_Ad-Cre-MEF-3	OK	8.02998	4.48559	-0.840099	1.79017	-5.54286	5e-05	8.95778e-05	yes	Add3	-	AI463285|R75380	MGI:MGI:1351615|Ensembl:ENSMUSG00000025026	adducin 3 (gamma)	protein-coding	Add3	adducin 3 (gamma)	adducin-like protein 70|cytoskeletal protein|gamma-adducin	NM_001164099//NM_001164100//NM_001164101//NM_001277100//NM_013758	NM_001164099//NM_001164100//NM_001164101//NM_001277100//NM_013758	Mus musculus adducin 3 (gamma) (Add3), transcript variant 1, mRNA.//Mus musculus adducin 3 (gamma) (Add3), transcript variant 2, mRNA.//Mus musculus adducin 3 (gamma) (Add3), transcript variant 3, mRNA.//Mus musculus adducin 3 (gamma) (Add3), transcript variant 4, mRNA.//Mus musculus adducin 3 (gamma) (Add3), transcript variant 5, mRNA.
Calr	chr8:84842087-84846931	Ad-Luc-MEF-C1_Ad-Luc-MEF-C2_Ad-Luc-MEF-C3	Ad-Cre-MEF-1_Ad-Cre-MEF-2_Ad-Cre-MEF-3	OK	1166.69	651.537	-0.840502	1.79067	-4.71439	5e-05	8.95778e-05	yes	Calr	-	CRT|Calregulin	MGI:MGI:88252|Ensembl:ENSMUSG00000003814|Vega:OTTMUSG00000022277	calreticulin	protein-coding	Calr	calreticulin	CRP55|ERp60|HACBP|endoplasmic reticulum resident protein 60	NM_007591	NM_007591	Mus musculus calreticulin (Calr), mRNA.
Evi5l	chr8:4166566-4193701	Ad-Luc-MEF-C1_Ad-Luc-MEF-C2_Ad-Luc-MEF-C3	Ad-Cre-MEF-1_Ad-Cre-MEF-2_Ad-Cre-MEF-3	OK	5.84492	3.26378	-0.840639	1.79084	-3.8775	5e-05	8.95778e-05	yes	Evi5l	-	1700084G18Rik|2310039H16Rik|3110007G05Rik|B130050I23Rik	MGI:MGI:2442167|Ensembl:ENSMUSG00000011832|Vega:OTTMUSG00000040168	ecotropic viral integration site 5 like	protein-coding	Evi5l	ecotropic viral integration site 5 like	ecotropic viral integration site 5-like	AK087482//AK155998//BC031489//NM_001039578	-//NM_001039578	Mus musculus ecotropic viral integration site 5 like (Evi5l), mRNA.//SubName: Full=Putative uncharacterized protein;
Pde1a	chr2:79834452-80129412	Ad-Luc-MEF-C1_Ad-Luc-MEF-C2_Ad-Luc-MEF-C3	Ad-Cre-MEF-1_Ad-Cre-MEF-2_Ad-Cre-MEF-3	OK	4.13586	2.30934	-0.840707	1.79093	-3.77155	5e-05	8.95778e-05	yes	Pde1a	RP23-326J18.1	AI987702|AW125737	MGI:MGI:1201792|Ensembl:ENSMUSG00000059173|Vega:OTTMUSG00000013315	phosphodiesterase 1A, calmodulin-dependent	protein-coding	Pde1a	phosphodiesterase 1A, calmodulin-dependent	61 kDa Cam-PDE|calcium/calmodulin-dependent 3',5'-cyclic nucleotide phosphodiesterase 1A|cam-PDE 1A	AF023529//AY845863//NM_001009978//NM_001009979//NM_001159582//NM_016744	NM_001009978//NM_001009979//NM_001159582//NM_016744	Mus musculus phosphodiesterase 1A, calmodulin-dependent (Pde1a), transcript variant 1, mRNA.//Mus musculus phosphodiesterase 1A, calmodulin-dependent (Pde1a), transcript variant 2, mRNA.//Mus musculus phosphodiesterase 1A, calmodulin-dependent (Pde1a), transcript variant 7, mRNA.//Mus musculus phosphodiesterase 1A, calmodulin-dependent (Pde1a), transcript variant 9, mRNA.
Slc16a7	chr10:125227484-125328535	Ad-Luc-MEF-C1_Ad-Luc-MEF-C2_Ad-Luc-MEF-C3	Ad-Cre-MEF-1_Ad-Cre-MEF-2_Ad-Cre-MEF-3	OK	1.16066	0.647975	-0.840935	1.79121	-2.84796	5e-05	8.95778e-05	yes	Slc16a7	-	4921534N07Rik|Mct2	MGI:MGI:1330284|Ensembl:ENSMUSG00000020102	solute carrier family 16 (monocarboxylic acid transporters), member 7	protein-coding	Slc16a7	solute carrier family 16 (monocarboxylic acid transporters), member 7	MCT 2|monocarboxylate transporter 2|solute carrier family 16 member 7	AK076612//BC126960//NM_011391	NM_011391	Mus musculus solute carrier family 16 (monocarboxylic acid transporters), member 7 (Slc16a7), mRNA.
Ccdc80	chr16:45094052-45127924	Ad-Luc-MEF-C1_Ad-Luc-MEF-C2_Ad-Luc-MEF-C3	Ad-Cre-MEF-1_Ad-Cre-MEF-2_Ad-Cre-MEF-3	OK	149.47	83.4158	-0.841463	1.79187	-5.54333	5e-05	8.95778e-05	yes	Ccdc80	-	2610001E17Rik|DRO1|Ssg1|Urb	MGI:MGI:1915146|Ensembl:ENSMUSG00000022665|Vega:OTTMUSG00000025346	coiled-coil domain containing 80	protein-coding	Ccdc80	coiled-coil domain containing 80	coiled-coil domain-containing protein 80|steroid sensitive gene 1|up-regulated in BRS-3 deficient mouse	AK144183//NM_026439	NM_026439	Mus musculus coiled-coil domain containing 80 (Ccdc80), mRNA.
Bambi	chr18:3507956-3516404	Ad-Luc-MEF-C1_Ad-Luc-MEF-C2_Ad-Luc-MEF-C3	Ad-Cre-MEF-1_Ad-Cre-MEF-2_Ad-Cre-MEF-3	OK	4.46424	2.49122	-0.841562	1.79199	-5.48875	5e-05	8.95778e-05	yes	Bambi	-	2610003H06Rik	MGI:MGI:1915260|Ensembl:ENSMUSG00000024232	BMP and activin membrane-bound inhibitor	protein-coding	Bambi	BMP and activin membrane-bound inhibitor	BMP and activin membrane-bound inhibitor homolog|BMP and activin membrane-bound inhibitor, homolog|putative transmembrane protein NMA	NM_026505	NM_026505	Mus musculus BMP and activin membrane-bound inhibitor (Bambi), mRNA.
Manf	chr9:106887414-106891938	Ad-Luc-MEF-C1_Ad-Luc-MEF-C2_Ad-Luc-MEF-C3	Ad-Cre-MEF-1_Ad-Cre-MEF-2_Ad-Cre-MEF-3	OK	65.1655	36.2197	-0.847334	1.79917	-6.01122	5e-05	8.95778e-05	yes	Manf	-	3230402M22Rik|AA407711|AA408789|AA673178|Armet|D17914|D18Mgi17	MGI:MGI:1922090|Ensembl:ENSMUSG00000032575|Vega:OTTMUSG00000032651	mesencephalic astrocyte-derived neurotrophic factor	protein-coding	Manf	mesencephalic astrocyte-derived neurotrophic factor	arginine-rich protein|arginine-rich, mutated in early stage tumors	BC048616//NM_029103	NM_029103	Mus musculus mesencephalic astrocyte-derived neurotrophic factor (Manf), mRNA.
Cyp2j9	chr4:96568428-96591485	Ad-Luc-MEF-C1_Ad-Luc-MEF-C2_Ad-Luc-MEF-C3	Ad-Cre-MEF-1_Ad-Cre-MEF-2_Ad-Cre-MEF-3	OK	1.37024	0.76144	-0.847626	1.79954	-2.73368	0.0001	0.000175753	yes	Cyp2j9	RP23-120E8.2	8430417E17Rik	MGI:MGI:1921769|Ensembl:ENSMUSG00000015224|Vega:OTTMUSG00000007935	cytochrome P450, family 2, subfamily j, polypeptide 9	protein-coding	Cyp2j9	cytochrome P450, family 2, subfamily j, polypeptide 9	cytochrome P450, 2j9	AK037031//NM_028979	NM_028979	Mus musculus cytochrome P450, family 2, subfamily j, polypeptide 9 (Cyp2j9), mRNA.
Man1a	chr10:53906032-54075796	Ad-Luc-MEF-C1_Ad-Luc-MEF-C2_Ad-Luc-MEF-C3	Ad-Cre-MEF-1_Ad-Cre-MEF-2_Ad-Cre-MEF-3	OK	53.3439	29.6308	-0.848226	1.80029	-6.15712	5e-05	8.95778e-05	yes	Man1a	-	Man1a1|PCR1	MGI:MGI:104677|Ensembl:ENSMUSG00000003746|Vega:OTTMUSG00000024597	mannosidase 1, alpha	protein-coding	Man1a	mannosidase 1, alpha	alpha-1,2-mannosidase IA|man(9)-alpha-mannosidase|man9-mannosidase|mannosidase alpha class 1A member 1|mannosyl-oligosaccharide 1,2-alpha-mannosidase IA|mannosyl-oligosaccharide alpha-1,2-mannosidase|processing alpha-1,2-mannosidase IA	AK042371//AK172376//AK172667//NM_008548	-//NM_008548	Mus musculus mannosidase 1, alpha (Man1a), mRNA.
Arap1	chr7:101348068-101412586	Ad-Luc-MEF-C1_Ad-Luc-MEF-C2_Ad-Luc-MEF-C3	Ad-Cre-MEF-1_Ad-Cre-MEF-2_Ad-Cre-MEF-3	OK	22.927	12.7294	-0.848883	1.80111	-5.88764	5e-05	8.95778e-05	yes	Arap1	-	2410002L19Rik|Centd2|mKIAA0782	MGI:MGI:1916960|Ensembl:ENSMUSG00000032812|Vega:OTTMUSG00000026043	ArfGAP with RhoGAP domain, ankyrin repeat and PH domain 1	protein-coding	Arap1	ArfGAP with RhoGAP domain, ankyrin repeat and PH domain 1	arap1|arf-GAP with Rho-GAP domain, ANK repeat and PH domain-containing protein 1|centaurin, delta 2|centaurin-delta-2|cnt-d2	AJ621558//NM_001040111//NM_001040112//NM_027180//NM_198096	NM_001040111//NM_001040112//NM_027180//NM_198096	Mus musculus ArfGAP with RhoGAP domain, ankyrin repeat and PH domain 1 (Arap1), transcript variant 1, mRNA.//Mus musculus ArfGAP with RhoGAP domain, ankyrin repeat and PH domain 1 (Arap1), transcript variant 2, mRNA.//Mus musculus ArfGAP with RhoGAP domain, ankyrin repeat and PH domain 1 (Arap1), transcript variant 3, mRNA.//Mus musculus ArfGAP with RhoGAP domain, ankyrin repeat and PH domain 1 (…
4632428N05Rik	chr10:60302749-60696490	Ad-Luc-MEF-C1_Ad-Luc-MEF-C2_Ad-Luc-MEF-C3	Ad-Cre-MEF-1_Ad-Cre-MEF-2_Ad-Cre-MEF-3	OK	2.34653	1.30257	-0.849168	1.80146	-3.63255	5e-05	8.95778e-05	yes	4632428N05Rik	-	Dies1|PD-1H|VISTA	MGI:MGI:1921298|Ensembl:ENSMUSG00000020101|Vega:OTTMUSG00000016473	RIKEN cDNA 4632428N05 gene	protein-coding	4632428N05Rik	RIKEN cDNA 4632428N05 gene	Gi24 receptor|differentiation of ESCs 1|platelet receptor Gi24	NM_001159572//NM_028732	NM_001159572//NM_028732	Mus musculus RIKEN cDNA 4632428N05 gene (4632428N05Rik), transcript variant 1, mRNA.//Mus musculus RIKEN cDNA 4632428N05 gene (4632428N05Rik), transcript variant 2, mRNA.
Vnn3	chr10:23851461-23869843	Ad-Luc-MEF-C1_Ad-Luc-MEF-C2_Ad-Luc-MEF-C3	Ad-Cre-MEF-1_Ad-Cre-MEF-2_Ad-Cre-MEF-3	OK	0.764589	0.42436	-0.849396	1.80175	-1.92585	0.00215	0.00339659	yes	Vnn3	-	-	MGI:MGI:1347055|Ensembl:ENSMUSG00000020010|Vega:OTTMUSG00000020916	vanin 3	protein-coding	Vnn3	vanin 3	vanin-3|vascular non-inflammatory molecule 3	NM_011979	NM_011979	Mus musculus vanin 3 (Vnn3), mRNA.
Gpr153	chr4:152274361-152285337	Ad-Luc-MEF-C1_Ad-Luc-MEF-C2_Ad-Luc-MEF-C3	Ad-Cre-MEF-1_Ad-Cre-MEF-2_Ad-Cre-MEF-3	OK	46.759	25.9358	-0.850299	1.80287	-6.22468	5e-05	8.95778e-05	yes	Gpr153	RP23-421E12.2	1110065N12Rik|AI449320|PGR1	MGI:MGI:1916157|Ensembl:ENSMUSG00000042804|Vega:OTTMUSG00000010405	G protein-coupled receptor 153	protein-coding	Gpr153	G protein-coupled receptor 153	G protein-coupled receptor PGR1|G-protein coupled receptor PGR1|probable G-protein coupled receptor 153	NM_178406	NM_178406	Mus musculus G protein-coupled receptor 153 (Gpr153), mRNA.
Nrp1	chr8:128359072-128505475	Ad-Luc-MEF-C1_Ad-Luc-MEF-C2_Ad-Luc-MEF-C3	Ad-Cre-MEF-1_Ad-Cre-MEF-2_Ad-Cre-MEF-3	OK	42.274	23.4355	-0.851075	1.80384	-5.9503900000000005	5e-05	8.95778e-05	yes	Nrp1	-	C530029I03|NP-1|NPN-1|Npn1|Nrp	MGI:MGI:106206|Ensembl:ENSMUSG00000025810	neuropilin 1	protein-coding	Nrp1	neuropilin 1	A5 protein|Neuropilin-1 precursor (A5 protein)|neuropilin-1|transmembrane receptor	AK082992//AK135428//AK164378//NM_008737	-//NM_008737	Mus musculus neuropilin 1 (Nrp1), mRNA.
Fas	chr19:34290658-34327770	Ad-Luc-MEF-C1_Ad-Luc-MEF-C2_Ad-Luc-MEF-C3	Ad-Cre-MEF-1_Ad-Cre-MEF-2_Ad-Cre-MEF-3	OK	40.1418	22.229	-0.852662	1.80583	-5.61937	5e-05	8.95778e-05	yes	Fas	-	AI196731|APO1|APT1|CD95|TNFR6|Tnfrsf6|lpr	MGI:MGI:95484|Ensembl:ENSMUSG00000024778	Fas (TNF receptor superfamily member 6)	protein-coding	Fas	Fas (TNF receptor superfamily member 6)	FASLG receptor|Fas (TNF receptor superfamily member)|Fas antigen|apo-1 antigen|apoptosis-mediating surface antigen FAS|lymphoproliferation|tumor necrosis factor receptor superfamily member 6	NM_001146708//NM_007987	NM_001146708//NM_007987	Mus musculus Fas (TNF receptor superfamily member 6) (Fas), transcript variant 1, mRNA.//Mus musculus Fas (TNF receptor superfamily member 6) (Fas), transcript variant 2, mRNA.
Man2b1	chr8:85083268-85098739	Ad-Luc-MEF-C1_Ad-Luc-MEF-C2_Ad-Luc-MEF-C3	Ad-Cre-MEF-1_Ad-Cre-MEF-2_Ad-Cre-MEF-3	OK	59.7436	33.0667	-0.853405	1.80676	-5.91606	5e-05	8.95778e-05	yes	Man2b1	-	AW107687|LAMAN	MGI:MGI:107286|Ensembl:ENSMUSG00000005142	mannosidase 2, alpha B1	protein-coding	Man2b1	mannosidase 2, alpha B1	lysosomal acid alpha-mannosidase|lysosomal alpha-mannosidase|mannosidase alpha class 2B member 1|mannosidase alpha-B	NM_010764	NM_010764	Mus musculus mannosidase 2, alpha B1 (Man2b1), mRNA.
Clstn2	chr9:97444394-98033167	Ad-Luc-MEF-C1_Ad-Luc-MEF-C2_Ad-Luc-MEF-C3	Ad-Cre-MEF-1_Ad-Cre-MEF-2_Ad-Cre-MEF-3	OK	8.68155	4.80451	-0.853563	1.80696	-5.43365	5e-05	8.95778e-05	yes	Clstn2	-	2900042C18Rik|AI448973|CSTN2|Cs2|Cst-2|mKIAA4134	MGI:MGI:1929897|Ensembl:ENSMUSG00000032452|Vega:OTTMUSG00000032788	calsyntenin 2	protein-coding	Clstn2	calsyntenin 2	alc-gamma|alcadein-gamma|calsyntenin-2	AK048369//NM_022319	NM_022319	Mus musculus calsyntenin 2 (Clstn2), mRNA.
Zfp354c	chr11:50811084-50827731	Ad-Luc-MEF-C1_Ad-Luc-MEF-C2_Ad-Luc-MEF-C3	Ad-Cre-MEF-1_Ad-Cre-MEF-2_Ad-Cre-MEF-3	OK	4.45422	2.46414	-0.854089	1.80762	-5.70044	5e-05	8.95778e-05	yes	Zfp354c	RP23-292E3.1	5330421P20Rik|AJ18|AW743325|Kid3|Tcf17l2|Znf354c|mKIAA4218	MGI:MGI:1353621|Ensembl:ENSMUSG00000044807|Vega:OTTMUSG00000007885	zinc finger protein 354C	protein-coding	Zfp354c	zinc finger protein 354C	kidney, ischemia, and developmentally-regulated protein 3|transcription factor 17-like 2	NM_013922	NM_013922	Mus musculus zinc finger protein 354C (Zfp354c), mRNA.
Npas4	chr19:4984354-4989971	Ad-Luc-MEF-C1_Ad-Luc-MEF-C2_Ad-Luc-MEF-C3	Ad-Cre-MEF-1_Ad-Cre-MEF-2_Ad-Cre-MEF-3	OK	1.8443	1.02021	-0.854207	1.80777	-3.70855	5e-05	8.95778e-05	yes	Npas4	-	LE-PAS|Nxf	MGI:MGI:2664186|Ensembl:ENSMUSG00000045903	neuronal PAS domain protein 4	protein-coding	Npas4	neuronal PAS domain protein 4	HLH-PAS transcription factor NXF|bHLH-PAS type transcription factor NXF|limbic-enhanced PAS protein|neuronal PAS domain-containing protein 4|neuronal PAS4	AK032607//NM_153553	-//NM_153553	Mus musculus neuronal PAS domain protein 4 (Npas4), mRNA.
Ndnf	chr6:65671610-65706930	Ad-Luc-MEF-C1_Ad-Luc-MEF-C2_Ad-Luc-MEF-C3	Ad-Cre-MEF-1_Ad-Cre-MEF-2_Ad-Cre-MEF-3	OK	3.57435	1.97695	-0.854405	1.80801	-5.350140000000001	5e-05	8.95778e-05	yes	Ndnf	-	A930038C07Rik|epidermacan	MGI:MGI:1915419|Ensembl:ENSMUSG00000049001|Vega:OTTMUSG00000035342	neuron-derived neurotrophic factor	protein-coding	Ndnf	neuron-derived neurotrophic factor	fibronectin type-III domain-containing protein C4orf31 homolog|protein NDNF	NM_172399	NM_172399	Mus musculus neuron-derived neurotrophic factor (Ndnf), mRNA.
Ly6e	chr15:74955050-74959905	Ad-Luc-MEF-C1_Ad-Luc-MEF-C2_Ad-Luc-MEF-C3	Ad-Cre-MEF-1_Ad-Cre-MEF-2_Ad-Cre-MEF-3	OK	304.88	168.439	-0.856015	1.81003	-5.7304900000000005	5e-05	8.95778e-05	yes	Ly6e	-	9804|Ly67|RIG-E|Sca-2|TSA-1|Tsa1	MGI:MGI:106651|Ensembl:ENSMUSG00000022587|Vega:OTTMUSG00000045205	lymphocyte antigen 6 complex, locus E	protein-coding	Ly6e	lymphocyte antigen 6 complex, locus E	ly-6E|lymphocyte antigen 6E|stem cell antigen 2|thymic shared antigen 1	NM_001164036//NM_001164037//NM_001164038//NM_001164039//NM_001164040//NM_008529	NM_001164036//NM_001164037//NM_001164038//NM_001164039//NM_001164040//NM_008529	Mus musculus lymphocyte antigen 6 complex, locus E (Ly6e), transcript variant 1, mRNA.//Mus musculus lymphocyte antigen 6 complex, locus E (Ly6e), transcript variant 2, mRNA.//Mus musculus lymphocyte antigen 6 complex, locus E (Ly6e), transcript variant 3, mRNA.//Mus musculus lymphocyte antigen 6 complex, locus E (Ly6e), transcript variant 4, mRNA.//Mus musculus lymphocyte antigen 6 complex, locu…
Bace1	chr9:45838528-45862484	Ad-Luc-MEF-C1_Ad-Luc-MEF-C2_Ad-Luc-MEF-C3	Ad-Cre-MEF-1_Ad-Cre-MEF-2_Ad-Cre-MEF-3	OK	28.4744	15.7203	-0.857037	1.81131	-6.08182	5e-05	8.95778e-05	yes	Bace1	-	C76936	MGI:MGI:1346542|Ensembl:ENSMUSG00000032086|Vega:OTTMUSG00000034962	beta-site APP cleaving enzyme 1	protein-coding	Bace1	beta-site APP cleaving enzyme 1	APP beta-secretase|ASP2|asp 2|aspartyl protease 2|beta-secretase 1|beta-site amyloid precursor protein cleaving enzyme 1|memapsin-2|membrane-associated aspartic protease 2	AK079814//AK215510//NM_001145947//NM_011792	-//NM_001145947//NM_011792	Mus musculus beta-site APP cleaving enzyme 1 (Bace1), transcript variant 1, mRNA.//Mus musculus beta-site APP cleaving enzyme 1 (Bace1), transcript variant 2, mRNA.
Cyp4a12b	chr4:115411623-115439034	Ad-Luc-MEF-C1_Ad-Luc-MEF-C2_Ad-Luc-MEF-C3	Ad-Cre-MEF-1_Ad-Cre-MEF-2_Ad-Cre-MEF-3	OK	0.657719	0.363114	-0.857049	1.81133	-2.05534	0.00135	0.00217165	yes	Cyp4a12b	RP23-32K12.3	BC060945|Cyp4a12	MGI:MGI:3611747|Ensembl:ENSMUSG00000078597|Vega:OTTMUSG00000008618	cytochrome P450, family 4, subfamily a, polypeptide 12B	protein-coding	Cyp4a12b	cytochrome P450, family 4, subfamily a, polypeptide 12B	cytochrome P450, family 4, subfamily a family|cytochrome P450, family 4, subfamily a, polypeptide 12	NM_172306	NM_172306	Mus musculus cytochrome P450, family 4, subfamily a, polypeptide 12B (Cyp4a12b), mRNA.
Kirrel3	chr9:34488730-35036307	Ad-Luc-MEF-C1_Ad-Luc-MEF-C2_Ad-Luc-MEF-C3	Ad-Cre-MEF-1_Ad-Cre-MEF-2_Ad-Cre-MEF-3	OK	0.556742	0.307073	-0.858427	1.81306	-1.9930700000000001	0.0007	0.00115672	yes	Kirrel3	-	1500010O20Rik|2900036G11Rik|NEPH2|SST4|mKIAA1867	MGI:MGI:1914953|Ensembl:ENSMUSG00000032036|Vega:OTTMUSG00000016800	kin of IRRE like 3 (Drosophila)	protein-coding	Kirrel3	kin of IRRE like 3 (Drosophila)	X kin of IRRE like 3|kin of IRRE-like protein 3|kin of irregular chiasm-like protein 3|membrane protein mKirre	AK122566//AK163514//NM_001190911//NM_001190912//NM_001190913//NM_001190914//NM_026324	-//NM_001190911//NM_001190912//NM_001190913//NM_001190914//NM_026324	Mus musculus kin of IRRE like 3 (Drosophila) (Kirrel3), transcript variant A, mRNA.//Mus musculus kin of IRRE like 3 (Drosophila) (Kirrel3), transcript variant B, mRNA.//Mus musculus kin of IRRE like 3 (Drosophila) (Kirrel3), transcript variant C, mRNA.//Mus musculus kin of IRRE like 3 (Drosophila) (Kirrel3), transcript variant D, mRNA.//Mus musculus kin of IRRE like 3 (Drosophila) (Kirrel3), tra…
Ptgfrn	chr3:101040235-101110166	Ad-Luc-MEF-C1_Ad-Luc-MEF-C2_Ad-Luc-MEF-C3	Ad-Cre-MEF-1_Ad-Cre-MEF-2_Ad-Cre-MEF-3	OK	51.422	28.3428	-0.859403	1.81429	-5.92802	5e-05	8.95778e-05	yes	Ptgfrn	DN-358O3.4	4833445A08Rik|AU042434|CD9P-1|FPRP|Trim45	MGI:MGI:1277114|Ensembl:ENSMUSG00000027864|Vega:OTTMUSG00000007094	prostaglandin F2 receptor negative regulator	protein-coding	Ptgfrn	prostaglandin F2 receptor negative regulator	prostaglandin F2-alpha receptor regulatory protein|prostaglandin F2-alpha receptor-associated protein	NM_011197	NM_011197	Mus musculus prostaglandin F2 receptor negative regulator (Ptgfrn), mRNA.
Gale	chr4:135965164-135968178	Ad-Luc-MEF-C1_Ad-Luc-MEF-C2_Ad-Luc-MEF-C3	Ad-Cre-MEF-1_Ad-Cre-MEF-2_Ad-Cre-MEF-3	OK	8.03131	4.42652	-0.859462	1.81436	-4.531219999999999	5e-05	8.95778e-05	yes	Gale	RP23-161N17.8	2310002A12Rik|AI323962	MGI:MGI:1921496|Ensembl:ENSMUSG00000028671|Vega:OTTMUSG00000009851	galactose-4-epimerase, UDP	protein-coding	Gale	galactose-4-epimerase, UDP	UDP-GalNAc 4-epimerase|UDP-GlcNAc 4-epimerase|UDP-N-acetylglucosamine 4-epimerase|UDP-galactosamine 4-epimerase|UDP-galactose 4-epimerase|UDP-glucose 4-epimerase|galactowaldenase	AK009083//NM_178389	NM_178389	Mus musculus galactose-4-epimerase, UDP (Gale), mRNA.
Papss2	chr19:32595714-32667187	Ad-Luc-MEF-C1_Ad-Luc-MEF-C2_Ad-Luc-MEF-C3	Ad-Cre-MEF-1_Ad-Cre-MEF-2_Ad-Cre-MEF-3	OK	4.72986	2.60651	-0.859678	1.81463	-5.1398	5e-05	8.95778e-05	yes	Papss2	-	1810018P12Rik|AI159688|AtpsU2|Atpsk2|Sk2|bm	MGI:MGI:1330223|Ensembl:ENSMUSG00000024899	3'-phosphoadenosine 5'-phosphosulfate synthase 2	protein-coding	Papss2	3'-phosphoadenosine 5'-phosphosulfate synthase 2	PAPS synthase 2|PAPSS 2|SK 2|bifunctional 3'-phosphoadenosine 5'-phosphosulfate synthase 2|brachymorphic|sulfurylase kinase 2	AF085144//NM_001201470//NM_011864	NM_001201470//NM_011864	Mus musculus 3'-phosphoadenosine 5'-phosphosulfate synthase 2 (Papss2), transcript variant 1, mRNA.//Mus musculus 3'-phosphoadenosine 5'-phosphosulfate synthase 2 (Papss2), transcript variant 2, mRNA.
Atp8b2	chr3:89939480-89963332	Ad-Luc-MEF-C1_Ad-Luc-MEF-C2_Ad-Luc-MEF-C3	Ad-Cre-MEF-1_Ad-Cre-MEF-2_Ad-Cre-MEF-3	OK	45.1072	24.843	-0.860518	1.81569	-5.9176400000000005	5e-05	8.95778e-05	yes	Atp8b2	-	Id	MGI:MGI:1859660|Ensembl:ENSMUSG00000060671|Vega:OTTMUSG00000035241	ATPase, class I, type 8B, member 2	protein-coding	Atp8b2	ATPase, class I, type 8B, member 2	Atpase 8B2, p type|P4-ATPase flippase complex alpha subunit ATP8B2|phospholipid-transporting ATPase ID|probable phospholipid-transporting ATPase ID	AK173107//BC168384//NM_001081182	NM_001081182	Mus musculus ATPase, class I, type 8B, member 2 (Atp8b2), mRNA.
Lman1	chr18:65980738-66002635	Ad-Luc-MEF-C1_Ad-Luc-MEF-C2_Ad-Luc-MEF-C3	Ad-Cre-MEF-1_Ad-Cre-MEF-2_Ad-Cre-MEF-3	OK	110.92	61.0852	-0.860625	1.81582	-5.54611	5e-05	8.95778e-05	yes	Lman1	-	2610020P13Rik|AI326273|AU043785|C730041J05|ERGIC53|F5F8D|MCFD1|MR60|P58|gp58	MGI:MGI:1917611|Ensembl:ENSMUSG00000041891|Vega:OTTMUSG00000030654	lectin, mannose-binding, 1	protein-coding	Lman1	lectin, mannose-binding, 1	ER-Golgi intermediate compartment 53 kDa protein|protein ERGIC-53	NM_001172062//NM_027400	NM_001172062//NM_027400	Mus musculus lectin, mannose-binding, 1 (Lman1), transcript variant 1, mRNA.//Mus musculus lectin, mannose-binding, 1 (Lman1), transcript variant 2, mRNA.
Glis3	chr19:28262447-28720027	Ad-Luc-MEF-C1_Ad-Luc-MEF-C2_Ad-Luc-MEF-C3	Ad-Cre-MEF-1_Ad-Cre-MEF-2_Ad-Cre-MEF-3	OK	4.18754	2.30531	-0.861142	1.81648	-4.96612	5e-05	8.95778e-05	yes	Glis3	-	4833409N03Rik|E230012L24|E330013K21Rik	MGI:MGI:2444289	GLIS family zinc finger 3	protein-coding	Glis3	GLIS family zinc finger 3	GLI-similar 3|Kruppel-like zinc finger protein Glis3|glis3|zinc finger protein GLIS3	AK080887//AK087731//AY220846//BC066143//NM_175459	-//NM_175459	Mus musculus GLIS family zinc finger 3 (Glis3), mRNA.
Pygl	chr12:70190814-70227683	Ad-Luc-MEF-C1_Ad-Luc-MEF-C2_Ad-Luc-MEF-C3	Ad-Cre-MEF-1_Ad-Cre-MEF-2_Ad-Cre-MEF-3	OK	8.51035	4.6833	-0.861693	1.81717	-5.246630000000001	5e-05	8.95778e-05	yes	Pygl	-	-	MGI:MGI:97829|Ensembl:ENSMUSG00000021069|Vega:OTTMUSG00000025904	liver glycogen phosphorylase	protein-coding	Pygl	liver glycogen phosphorylase	glycogen phosphorylase, liver form	NM_133198	NM_133198	Mus musculus liver glycogen phosphorylase (Pygl), mRNA.
Dpt	chr1:164796731-164824266	Ad-Luc-MEF-C1_Ad-Luc-MEF-C2_Ad-Luc-MEF-C3	Ad-Cre-MEF-1_Ad-Cre-MEF-2_Ad-Cre-MEF-3	OK	14.8274	8.15819	-0.861945	1.81749	-5.29442	5e-05	8.95778e-05	yes	Dpt	-	1810032B19Rik|5033416F05Rik|EQ-1|Eq1	MGI:MGI:1928392|Ensembl:ENSMUSG00000026574	dermatopontin	protein-coding	Dpt	dermatopontin	TRAMP|early quiescence protein 1|early quiescence protein-1|tyrosine-rich acidic matrix protein	NM_019759	NM_019759	Mus musculus dermatopontin (Dpt), mRNA.
Gpc6	chr14:116925296-117979529	Ad-Luc-MEF-C1_Ad-Luc-MEF-C2_Ad-Luc-MEF-C3	Ad-Cre-MEF-1_Ad-Cre-MEF-2_Ad-Cre-MEF-3	OK	20.4435	11.2388	-0.863154	1.81901	-6.30221	5e-05	8.95778e-05	yes	Gpc6	RP24-567H4.1	-	MGI:MGI:1346322|Ensembl:ENSMUSG00000058571|Vega:OTTMUSG00000018004	glypican 6	protein-coding	Gpc6	glypican 6	glypican-6	AK032866//NM_001079844//NM_011821	NM_001079844//NM_011821	Mus musculus glypican 6 (Gpc6), transcript variant 1, mRNA.//Mus musculus glypican 6 (Gpc6), transcript variant 2, mRNA.
Drd1a	chr13:54051182-54055658	Ad-Luc-MEF-C1_Ad-Luc-MEF-C2_Ad-Luc-MEF-C3	Ad-Cre-MEF-1_Ad-Cre-MEF-2_Ad-Cre-MEF-3	OK	0.80212	0.440677	-0.864096	1.8202	-2.9005400000000003	5e-05	8.95778e-05	yes	Drd1a	-	C030036C15Rik|Drd-1|Drd1|Gpcr15	MGI:MGI:99578|Ensembl:ENSMUSG00000021478	dopamine receptor D1A	protein-coding	Drd1a	dopamine receptor D1A	D(1A) dopamine receptor|D1 receptor|D1A dopamine receptor|G protein-coupled receptor DRD1|dopamine D1 receptor	CCDS26524//NM_010076	NM_010076	Mus musculus dopamine receptor D1A (Drd1a), mRNA.
Asap3	chr4:136206364-136246573	Ad-Luc-MEF-C1_Ad-Luc-MEF-C2_Ad-Luc-MEF-C3	Ad-Cre-MEF-1_Ad-Cre-MEF-2_Ad-Cre-MEF-3	OK	6.29968	3.45531	-0.866463	1.82319	-5.57287	5e-05	8.95778e-05	yes	Asap3	RP23-118A9.4	9430088F20Rik|Ddefl1|Gm140|UPLC1	MGI:MGI:2684986|Ensembl:ENSMUSG00000036995|Vega:OTTMUSG00000009863	ArfGAP with SH3 domain, ankyrin repeat and PH domain 3	protein-coding	Asap3	ArfGAP with SH3 domain, ankyrin repeat and PH domain 3	arf-GAP with SH3 domain, ANK repeat and PH domain-containing protein 3|development and differentiation enhancing factor-like 1|development and differentiation-enhancing factor-like 1	AK031005//NM_001008232	-//NM_001008232	Mus musculus ArfGAP with SH3 domain, ankyrin repeat and PH domain 3 (Asap3), mRNA.
Cers4	chr8:4493404-4526079	Ad-Luc-MEF-C1_Ad-Luc-MEF-C2_Ad-Luc-MEF-C3	Ad-Cre-MEF-1_Ad-Cre-MEF-2_Ad-Cre-MEF-3	OK	10.2072	5.59705	-0.866849	1.82367	-5.73417	5e-05	8.95778e-05	yes	Cers4	-	2900019C14Rik|Lass4|Trh1	MGI:MGI:1914510|Ensembl:ENSMUSG00000008206|Vega:OTTMUSG00000042002	ceramide synthase 4	protein-coding	Cers4	ceramide synthase 4	LAG1 homolog, ceramide synthase 4|LAG1 longevity assurance homolog 4|TRAM homolog 1|longevity assurance homolog 4|translocating chain-associating membrane protein homolog 1	NM_026058	NM_026058	Mus musculus ceramide synthase 4 (Cers4), mRNA.
Arsj	chr3:126363851-126440374	Ad-Luc-MEF-C1_Ad-Luc-MEF-C2_Ad-Luc-MEF-C3	Ad-Cre-MEF-1_Ad-Cre-MEF-2_Ad-Cre-MEF-3	OK	3.69371	2.02534	-0.866906	1.82375	-4.88022	5e-05	8.95778e-05	yes	Arsj	-	9330196J05Rik|D830047F08	MGI:MGI:2443513|Ensembl:ENSMUSG00000046561|Vega:OTTMUSG00000035307	arylsulfatase J	protein-coding	Arsj	arylsulfatase J	ASJ	NM_173451	NM_173451	Mus musculus arylsulfatase J (Arsj), mRNA.
Tlr2	chr3:83836271-83841608	Ad-Luc-MEF-C1_Ad-Luc-MEF-C2_Ad-Luc-MEF-C3	Ad-Cre-MEF-1_Ad-Cre-MEF-2_Ad-Cre-MEF-3	OK	57.3479	31.441	-0.867094	1.82398	-6.19605	5e-05	8.95778e-05	yes	Tlr2	-	Ly105	MGI:MGI:1346060|Ensembl:ENSMUSG00000027995	toll-like receptor 2	protein-coding	Tlr2	toll-like receptor 2	-	CCDS17435//NM_011905	NM_011905	Mus musculus toll-like receptor 2 (Tlr2), mRNA.
Zfp36	chr7:28376783-28379228	Ad-Luc-MEF-C1_Ad-Luc-MEF-C2_Ad-Luc-MEF-C3	Ad-Cre-MEF-1_Ad-Cre-MEF-2_Ad-Cre-MEF-3	OK	42.3352	23.2078	-0.867248	1.82418	-6.09986	5e-05	8.95778e-05	yes	Zfp36	-	Gos24|Nup475|TIS11D|TISII|Tis11|Ttp|Zfp-36	MGI:MGI:99180|Ensembl:ENSMUSG00000044786|Vega:OTTMUSG00000021115	zinc finger protein 36	protein-coding	Zfp36	zinc finger protein 36	TPA-induced sequence 11|growth factor-inducible nuclear protein NUP475|tristetraprolin|tristetraproline	AK005006//NM_011756	-//NM_011756	Mus musculus zinc finger protein 36 (Zfp36), mRNA.//RecName: Full=Tristetraprolin; Short=TTP; AltName: Full=Growth factor-inducible nuclear protein NUP475; AltName: Full=Protein TIS11A; Short=TIS11; AltName: Full=TPA-induced sequence 11; AltName: Full=Zinc finger protein 36; Short=Zfp-36;
Fggy	chr4:95557506-95926939	Ad-Luc-MEF-C1_Ad-Luc-MEF-C2_Ad-Luc-MEF-C3	Ad-Cre-MEF-1_Ad-Cre-MEF-2_Ad-Cre-MEF-3	OK	2.13477	1.17015	-0.867387	1.82436	-3.13561	5e-05	8.95778e-05	yes	Fggy	RP23-472I13.1	2310009E04Rik	MGI:MGI:1922828|Ensembl:ENSMUSG00000028573|Vega:OTTMUSG00000008049	FGGY carbohydrate kinase domain containing	protein-coding	Fggy	FGGY carbohydrate kinase domain containing	FGGY carbohydrate kinase domain-containing protein	AK082737//BC048536//NM_001113412//NM_029347	-//NM_001113412//NM_029347	Mus musculus FGGY carbohydrate kinase domain containing (Fggy), transcript variant 1, mRNA.//Mus musculus FGGY carbohydrate kinase domain containing (Fggy), transcript variant 2, mRNA.
Tenm3	chr8:48225664-48674690	Ad-Luc-MEF-C1_Ad-Luc-MEF-C2_Ad-Luc-MEF-C3	Ad-Cre-MEF-1_Ad-Cre-MEF-2_Ad-Cre-MEF-3	OK	11.0617	6.06028	-0.868117	1.82528	-6.15573	5e-05	8.95778e-05	yes	Tenm3	-	2610100B16Rik|Odz1|Odz3|Ten-m3|mKIAA1455	MGI:MGI:1345183|Ensembl:ENSMUSG00000031561	teneurin transmembrane protein 3	protein-coding	Tenm3	teneurin transmembrane protein 3	odd Oz/ten-m homolog 3|protein Odd Oz/ten-m homolog 3|ten-3|tenascin-M3|teneurin-3	AK050784//AK135844//NM_001145937//NM_011857	-//NM_001145937//NM_011857	Mus musculus teneurin transmembrane protein 3 (Tenm3), transcript variant 1, mRNA.//Mus musculus teneurin transmembrane protein 3 (Tenm3), transcript variant 2, mRNA.
Pde3a	chr6:141249268-141499351	Ad-Luc-MEF-C1_Ad-Luc-MEF-C2_Ad-Luc-MEF-C3	Ad-Cre-MEF-1_Ad-Cre-MEF-2_Ad-Cre-MEF-3	OK	2.96317	1.62085	-0.870391	1.82816	-4.67161	5e-05	8.95778e-05	yes	Pde3a	-	A930022O17Rik|C87899	MGI:MGI:1860764	phosphodiesterase 3A, cGMP inhibited	protein-coding	Pde3a	phosphodiesterase 3A, cGMP inhibited	CGI-PDE A|cGMP-inhibited 3',5'-cyclic phosphodiesterase A|cGMP-inhibited phosphodiesterase|cyclic GMP-inhibited phosphodiesterase A	AK004638//AK041273//NM_018779	-//NM_018779	Mus musculus phosphodiesterase 3A, cGMP inhibited (Pde3a), mRNA.
Rcn1	chr2:105385947-105399319	Ad-Luc-MEF-C1_Ad-Luc-MEF-C2_Ad-Luc-MEF-C3	Ad-Cre-MEF-1_Ad-Cre-MEF-2_Ad-Cre-MEF-3	OK	161.091	88.0323	-0.871771	1.82991	-5.7866	5e-05	8.95778e-05	yes	Rcn1	RP23-232D1.3	Rcn	MGI:MGI:104559|Ensembl:ENSMUSG00000005973|Vega:OTTMUSG00000014990	reticulocalbin 1	protein-coding	Rcn1	reticulocalbin 1	reticulocalbin-1	NM_009037	NM_009037	Mus musculus reticulocalbin 1 (Rcn1), mRNA.
Gpr161	chr1:165295765-165321851	Ad-Luc-MEF-C1_Ad-Luc-MEF-C2_Ad-Luc-MEF-C3	Ad-Cre-MEF-1_Ad-Cre-MEF-2_Ad-Cre-MEF-3	OK	2.68649	1.46758	-0.872283	1.83056	-3.2239	5e-05	8.95778e-05	yes	Gpr161	-	Gm208|Gm208Gpr|vl	MGI:MGI:2685054	G protein-coupled receptor 161	protein-coding	Gpr161	G protein-coupled receptor 161	G-protein coupled receptor 161	AK145635//BC137659//NM_001081126	NM_001081126	Mus musculus G protein-coupled receptor 161 (Gpr161), mRNA.
Col6a2	chr10:76595755-76623404	Ad-Luc-MEF-C1_Ad-Luc-MEF-C2_Ad-Luc-MEF-C3	Ad-Cre-MEF-1_Ad-Cre-MEF-2_Ad-Cre-MEF-3	OK	258.855	141.205	-0.874353	1.83319	-6.22572	5e-05	8.95778e-05	yes	Col6a2	-	Col6a-2	MGI:MGI:88460|Ensembl:ENSMUSG00000020241|Vega:OTTMUSG00000020488	collagen, type VI, alpha 2	protein-coding	Col6a2	collagen, type VI, alpha 2	collagen alpha-2(VI) chain|procollagen, type VI, alpha 2	AK044870//AK132540//NM_146007	NM_146007	Mus musculus collagen, type VI, alpha 2 (Col6a2), mRNA.
Mest	chr6:30733505-30896794	Ad-Luc-MEF-C1_Ad-Luc-MEF-C2_Ad-Luc-MEF-C3	Ad-Cre-MEF-1_Ad-Cre-MEF-2_Ad-Cre-MEF-3	OK	9.92323	5.40187	-0.877351	1.837	-3.03132	5e-05	8.95778e-05	yes	Mest	121a	AA408879|AI256745|Peg1	MGI:MGI:96968|Ensembl:ENSMUSG00000051855	mesoderm specific transcript	protein-coding	Mest	mesoderm specific transcript	mesoderm-specific transcript protein|paternally-expressed gene 1 protein	NM_001252292//NM_001252293//NM_008590	NM_001252292//NM_001252293//NM_008590	Mus musculus mesoderm specific transcript (Mest), transcript variant 1, mRNA.//Mus musculus mesoderm specific transcript (Mest), transcript variant 2, mRNA.//Mus musculus mesoderm specific transcript (Mest), transcript variant 3, mRNA.
Nxn	chr11:76257225-76399141	Ad-Luc-MEF-C1_Ad-Luc-MEF-C2_Ad-Luc-MEF-C3	Ad-Cre-MEF-1_Ad-Cre-MEF-2_Ad-Cre-MEF-3	OK	72.724	39.5691	-0.878057	1.8379	-6.356240000000001	5e-05	8.95778e-05	yes	Nxn	RP23-234M1.1	l11Jus13	MGI:MGI:109331|Ensembl:ENSMUSG00000020844|Vega:OTTMUSG00000006232	nucleoredoxin	protein-coding	Nxn	nucleoredoxin	protein Red-1	BC049614//NM_008750	-//NM_008750	Mus musculus nucleoredoxin (Nxn), mRNA.
Carm1	chr9:21546893-21595970	Ad-Luc-MEF-C1_Ad-Luc-MEF-C2_Ad-Luc-MEF-C3	Ad-Cre-MEF-1_Ad-Cre-MEF-2_Ad-Cre-MEF-3	OK	26.1504	14.2144	-0.87948	1.83971	-3.69164	5e-05	8.95778e-05	yes	Carm1	-	Prmt4	MGI:MGI:1913208|Ensembl:ENSMUSG00000032185|Vega:OTTMUSG00000020639	coactivator-associated arginine methyltransferase 1	protein-coding	Carm1	coactivator-associated arginine methyltransferase 1	histone-arginine methyltransferase CARM1|protein arginine N-methyltransferase 4|protein arginine methyltransferase	BC071267//NM_021531//NM_153141	-//NM_021531//NM_153141	Mus musculus coactivator-associated arginine methyltransferase 1 (Carm1), transcript variant 1, mRNA.//Mus musculus coactivator-associated arginine methyltransferase 1 (Carm1), transcript variant 2, mRNA.
Crispld2	chr8:119992469-120052793	Ad-Luc-MEF-C1_Ad-Luc-MEF-C2_Ad-Luc-MEF-C3	Ad-Cre-MEF-1_Ad-Cre-MEF-2_Ad-Cre-MEF-3	OK	23.869	12.9454	-0.882699	1.84382	-6.22276	5e-05	8.95778e-05	yes	Crispld2	-	1810049K24Rik|Lcrisp2|Lgl1|coffeecrisp	MGI:MGI:1926142|Ensembl:ENSMUSG00000031825|Vega:OTTMUSG00000025222	cysteine-rich secretory protein LCCL domain containing 2	protein-coding	Crispld2	cysteine-rich secretory protein LCCL domain containing 2	cysteine-rich secretory protein LCCL domain-containing 2	AK019034//AK033858//NM_030209	NM_030209	Mus musculus cysteine-rich secretory protein LCCL domain containing 2 (Crispld2), mRNA.
Adam19	chr11:46054501-46147347	Ad-Luc-MEF-C1_Ad-Luc-MEF-C2_Ad-Luc-MEF-C3	Ad-Cre-MEF-1_Ad-Cre-MEF-2_Ad-Cre-MEF-3	OK	47.6637	25.8496	-0.882749	1.84389	-6.10539	5e-05	8.95778e-05	yes	Adam19	RP23-29H5.4	AL024287|Mltnb	MGI:MGI:105377|Ensembl:ENSMUSG00000011256|Vega:OTTMUSG00000005488	a disintegrin and metallopeptidase domain 19 (meltrin beta)	protein-coding	Adam19	a disintegrin and metallopeptidase domain 19 (meltrin beta)	a disintegrin and metalloproteinase domain 19 (meltrin beta)|disintegrin and metalloproteinase domain-containing protein 19|meltrin beta	BC093480//NM_009616	-//NM_009616	Mus musculus a disintegrin and metallopeptidase domain 19 (meltrin beta) (Adam19), mRNA.
Phyhd1	chr2:30266202-30282149	Ad-Luc-MEF-C1_Ad-Luc-MEF-C2_Ad-Luc-MEF-C3	Ad-Cre-MEF-1_Ad-Cre-MEF-2_Ad-Cre-MEF-3	OK	32.8274	17.8004	-0.882991	1.84419	-5.6334599999999995	5e-05	8.95778e-05	yes	Phyhd1	RP23-395P6.1	-	MGI:MGI:3612860|Ensembl:ENSMUSG00000079484|Vega:OTTMUSG00000016754	phytanoyl-CoA dioxygenase domain containing 1	protein-coding	Phyhd1	phytanoyl-CoA dioxygenase domain containing 1	phytanoyl-CoA dioxygenase domain-containing protein 1	AK046118//BC171925//NM_001252568//NM_001252570//NM_001252571//NM_001281829//NM_172267	-//NM_001252568//NM_001252570//NM_001252571//NM_001281829//NM_172267	Mus musculus phytanoyl-CoA dioxygenase domain containing 1 (Phyhd1), transcript variant 1, mRNA.//Mus musculus phytanoyl-CoA dioxygenase domain containing 1 (Phyhd1), transcript variant 2, mRNA.//Mus musculus phytanoyl-CoA dioxygenase domain containing 1 (Phyhd1), transcript variant 3, mRNA.//Mus musculus phytanoyl-CoA dioxygenase domain containing 1 (Phyhd1), transcript variant 4, mRNA.//Mus mus…
Itga2	chr13:114835911-114932041	Ad-Luc-MEF-C1_Ad-Luc-MEF-C2_Ad-Luc-MEF-C3	Ad-Cre-MEF-1_Ad-Cre-MEF-2_Ad-Cre-MEF-3	OK	1.61487	0.875386	-0.883427	1.84475	-4.27641	5e-05	8.95778e-05	yes	Itga2	-	CD49B|DX5	MGI:MGI:96600|Ensembl:ENSMUSG00000015533	integrin alpha 2	protein-coding	Itga2	integrin alpha 2	CD49 antigen-like family member B|GPIa|VLA-2 receptor, alpha 2 subunit|VLA-2 subunit alpha|collagen receptor|integrin alpha-2|platelet membrane glycoprotein Ia	NM_008396	NM_008396	Mus musculus integrin alpha 2 (Itga2), mRNA.
St6galnac2	chr11:116676704-116694660	Ad-Luc-MEF-C1_Ad-Luc-MEF-C2_Ad-Luc-MEF-C3	Ad-Cre-MEF-1_Ad-Cre-MEF-2_Ad-Cre-MEF-3	OK	2.00149	1.08285	-0.886241	1.84835	-3.08668	5e-05	8.95778e-05	yes	St6galnac2	RP23-313J14.1	II|ST6GalNAc|Siat7|Siat7b	MGI:MGI:107553	ST6 (alpha-N-acetyl-neuraminyl-2,3-beta-galactosyl-1,3)-N-acetylgalactosaminide alpha-2,6-sialyltransferase 2	protein-coding	St6galnac2	ST6 (alpha-N-acetyl-neuraminyl-2,3-beta-galactosyl-1,3)-N-acetylgalactosaminide alpha-2,6-sialyltransferase 2	Gal-beta-1,3-GalNAc alpha-2,6-sialyltransferase|SIAT7-B|ST6GalNAc II|ST6GalNAcII|alpha-N-acetylgalactosaminide alpha-2,6-sialyltransferase 2|alpha-N-acetylgalactosaminide alpha-2,6-sialyltransferase II|galNAc alpha-2,6-sialyltransferase II|sialyltransferase 7 ((alpha-N-acetylneuraminyl 2,3-beta-galactosyl-1,3)-N-acetyl galactosaminde alpha-2,6-sialyltransferase) B|sialyltransferase 7B	NM_009180	NM_009180	Mus musculus ST6 (alpha-N-acetyl-neuraminyl-2,3-beta-galactosyl-1, 3)-N-acetylgalactosaminide alpha-2,6-sialyltransferase 2 (St6galnac2), mRNA.
Bnc2	chr4:84272541-84675086	Ad-Luc-MEF-C1_Ad-Luc-MEF-C2_Ad-Luc-MEF-C3	Ad-Cre-MEF-1_Ad-Cre-MEF-2_Ad-Cre-MEF-3	OK	3.74446	2.02428	-0.887349	1.84977	-5.50981	5e-05	8.95778e-05	yes	Bnc2	RP23-229A22.1	5031434M05Rik|8430420F16Rik	MGI:MGI:2443805	basonuclin 2	protein-coding	Bnc2	basonuclin 2	bnc2|zinc finger protein basonuclin-2	AK031440//AY438375//BC110484//NM_172870	-//NM_172870	Mus musculus basonuclin 2 (Bnc2), mRNA.
Itgb3	chr11:104607999-104670471	Ad-Luc-MEF-C1_Ad-Luc-MEF-C2_Ad-Luc-MEF-C3	Ad-Cre-MEF-1_Ad-Cre-MEF-2_Ad-Cre-MEF-3	OK	9.89454	5.34708	-0.887881	1.85046	-5.962269999999999	5e-05	8.95778e-05	yes	Itgb3	RP24-460H24.1	CD61|GP3A|INGRB3	MGI:MGI:96612|Ensembl:ENSMUSG00000020689|Vega:OTTMUSG00000003177	integrin beta 3	protein-coding	Itgb3	integrin beta 3	GPIIIa|integrin beta-3|platelet gpIIIa|platelet membrane glycoprotein IIIa	AK156518//NM_016780	NM_016780	Mus musculus integrin beta 3 (Itgb3), mRNA.
Hopx	chr5:77086985-77115123	Ad-Luc-MEF-C1_Ad-Luc-MEF-C2_Ad-Luc-MEF-C3	Ad-Cre-MEF-1_Ad-Cre-MEF-2_Ad-Cre-MEF-3	OK	1.98325	1.07116	-0.888693	1.8515	-2.16935	0.00035	0.000591739	yes	Hopx	-	1110018K11Rik|1200015P04Rik|2300002F06Rik|AI848177|AW490897|Cameo|Hdop|Hod|Hop|Ob1|Obl|Toto	MGI:MGI:1916782|Ensembl:ENSMUSG00000059325|Vega:OTTMUSG00000026555	HOP homeobox	protein-coding	Hopx	HOP homeobox	homeobox only domain|homeobox-only protein|homeodomain only protein|homeodomain-only protein|mOB1|odd homeobox 1|odd homeobox protein 1	NM_001159900//NM_001159901//NM_175606	NM_001159900//NM_001159901//NM_175606	Mus musculus HOP homeobox (Hopx), transcript variant 1, mRNA.//Mus musculus HOP homeobox (Hopx), transcript variant 2, mRNA.//Mus musculus HOP homeobox (Hopx), transcript variant 3, mRNA.
Pycard	chr7:127991372-127993867	Ad-Luc-MEF-C1_Ad-Luc-MEF-C2_Ad-Luc-MEF-C3	Ad-Cre-MEF-1_Ad-Cre-MEF-2_Ad-Cre-MEF-3	OK	0.646647	0.348913	-0.890111	1.85332	-2.02008	0.0013	0.0020942	yes	Pycard	-	9130417A21Rik|Asc|CARD5|TMS-1|TNS1|masc	MGI:MGI:1931465	PYD and CARD domain containing	protein-coding	Pycard	PYD and CARD domain containing	PYD and CARD domain-containing protein|apoptosis-associated speck-like protein containing a CARD	NM_023258	NM_023258	Mus musculus PYD and CARD domain containing (Pycard), mRNA.
Krt20	chr11:99428402-99438153	Ad-Luc-MEF-C1_Ad-Luc-MEF-C2_Ad-Luc-MEF-C3	Ad-Cre-MEF-1_Ad-Cre-MEF-2_Ad-Cre-MEF-3	OK	0.554893	0.299288	-0.890675	1.85404	-1.82856	0.0035	0.00541299	yes	Krt20	RP23-336D20.9	9030623C06Rik|CK20|K20|KRT21	MGI:MGI:1914059|Ensembl:ENSMUSG00000035775|Vega:OTTMUSG00000004985	keratin 20	protein-coding	Krt20	keratin 20	CK-20|cytokeratin 20|cytokeratin-20|keratin, type I cytoskeletal 20|keratin-20|krt20	NM_023256	NM_023256	Mus musculus keratin 20 (Krt20), mRNA.
C430049B03Rik	chrX:53053111-53057190	Ad-Luc-MEF-C1_Ad-Luc-MEF-C2_Ad-Luc-MEF-C3	Ad-Cre-MEF-1_Ad-Cre-MEF-2_Ad-Cre-MEF-3	OK	1.07624	0.580422	-0.890826	1.85424	-3.26117	5e-05	8.95778e-05	yes	C430049B03Rik	-	2700063P19Rik|9430052C07Rik	MGI:MGI:1924903	RIKEN cDNA C430049B03 gene	ncRNA	C430049B03Rik	RIKEN cDNA C430049B03 gene	-	NR_038184//NR_038185	-	Mus musculus RIKEN cDNA C430049B03 gene (C430049B03Rik), transcript variant 1, long non-coding RNA.//Mus musculus RIKEN cDNA C430049B03 gene (C430049B03Rik), transcript variant 2, long non-coding RNA.
Zfp9	chr6:118461949-118479273	Ad-Luc-MEF-C1_Ad-Luc-MEF-C2_Ad-Luc-MEF-C3	Ad-Cre-MEF-1_Ad-Cre-MEF-2_Ad-Cre-MEF-3	OK	6.60127	3.5596	-0.891028	1.8545	-5.78909	5e-05	8.95778e-05	yes	Zfp9	-	1810048F22Rik|AU016736|Krox-4|Zfp-9|mszf79-2	MGI:MGI:99210|Ensembl:ENSMUSG00000072623|Vega:OTTMUSG00000034569	zinc finger protein 9	protein-coding	Zfp9	zinc finger protein 9	-	NM_011763	NM_011763	Mus musculus zinc finger protein 9 (Zfp9), mRNA.
Asah2	chr19:31984650-32103140	Ad-Luc-MEF-C1_Ad-Luc-MEF-C2_Ad-Luc-MEF-C3	Ad-Cre-MEF-1_Ad-Cre-MEF-2_Ad-Cre-MEF-3	OK	10.2559	5.52703	-0.891878	1.85559	-6.383780000000001	5e-05	8.95778e-05	yes	Asah2	-	AI585898	MGI:MGI:1859310|Ensembl:ENSMUSG00000024887	N-acylsphingosine amidohydrolase 2	protein-coding	Asah2	N-acylsphingosine amidohydrolase 2	N-CDase|NCDase|acylsphingosine deacylase 2|neutral ceramidase|neutral/alkaline ceramidase	AB037111//AK034493//AK041937//AK046540//AK080951//AK166100//BC145016//NM_018830	NM_018830	Mus musculus N-acylsphingosine amidohydrolase 2 (Asah2), mRNA.
Gbp4	chr5:105115766-105139586	Ad-Luc-MEF-C1_Ad-Luc-MEF-C2_Ad-Luc-MEF-C3	Ad-Cre-MEF-1_Ad-Cre-MEF-2_Ad-Cre-MEF-3	OK	1.86927	1.00714	-0.892211	1.85602	-4.7670699999999995	5e-05	8.95778e-05	yes	Gbp3//Gbp4	-	AW228052|Mag-2|Mpa-2|Mpa2|mKIAA4245//AW228655|Gbp4	MGI:MGI:1926263|Ensembl:ENSMUSG00000028268|Vega:OTTMUSG00000023133//MGI:MGI:97072|Ensembl:ENSMUSG00000079363	guanylate binding protein 3//guanylate binding protein 4	protein-coding	Gbp3//Gbp4	guanylate binding protein 3//guanylate binding protein 4	GBP-3|GBP-4|GTP-binding protein 3|GTP-binding protein 4|guanine nucleotide-binding protein 4|guanylate nucleotide binding protein 3|guanylate nucleotide binding protein 4|guanylate-binding protein 3|guanylate-binding protein 4|putative purine nucleotide binding protein//guanylate nucleotide binding protein 4|guanylate-binding protein 4 homolog|macrophage activation 2	NM_001256005//NM_008620	NM_001256005//NM_008620	Mus musculus guanylate binding protein 4 (Gbp4), transcript variant 1, mRNA.
Tspan11	chr6:127887621-127953031	Ad-Luc-MEF-C1_Ad-Luc-MEF-C2_Ad-Luc-MEF-C3	Ad-Cre-MEF-1_Ad-Cre-MEF-2_Ad-Cre-MEF-3	OK	16.0615	8.64584	-0.893529	1.85771	-6.14816	5e-05	8.95778e-05	yes	Tspan11	-	1110014F12Rik|AU067806	MGI:MGI:1915748|Ensembl:ENSMUSG00000030351|Vega:OTTMUSG00000027066	tetraspanin 11	protein-coding	Tspan11	tetraspanin 11	tetraspanin-11|tspan-11	NM_026743	NM_026743	Mus musculus tetraspanin 11 (Tspan11), mRNA.
Col1a2	chr6:4505696-4541543	Ad-Luc-MEF-C1_Ad-Luc-MEF-C2_Ad-Luc-MEF-C3	Ad-Cre-MEF-1_Ad-Cre-MEF-2_Ad-Cre-MEF-3	OK	3221.54	1733.79	-0.893821	1.85809	-1.69318	0.0087	0.0129566	yes	Col1a2	-	AA960264|AI325291|Col1a-2|Cola-2|Cola2|oim	MGI:MGI:88468|Ensembl:ENSMUSG00000029661|Vega:OTTMUSG00000021300	collagen, type I, alpha 2	protein-coding	Col1a2	collagen, type I, alpha 2	alpha-2 type I collagen|collagen COL1A2|collagen alpha-2(I) chain|osteogenesis imperfecta|procollagen, type I, alpha 2	AK031577//AK142111//NM_007743	-//NM_007743	Mus musculus collagen, type I, alpha 2 (Col1a2), mRNA.
Brinp3	chr1:146495665-146902472	Ad-Luc-MEF-C1_Ad-Luc-MEF-C2_Ad-Luc-MEF-C3	Ad-Cre-MEF-1_Ad-Cre-MEF-2_Ad-Cre-MEF-3	OK	0.766695	0.412323	-0.894878	1.85945	-2.4609900000000002	0.00015	0.000260425	yes	---	---	---	---	---	---	---	---	---	---	---	---
Olfml2b	chr1:170644531-170682789	Ad-Luc-MEF-C1_Ad-Luc-MEF-C2_Ad-Luc-MEF-C3	Ad-Cre-MEF-1_Ad-Cre-MEF-2_Ad-Cre-MEF-3	OK	25.0943	13.4902	-0.895448	1.86019	-6.2158	5e-05	8.95778e-05	yes	Olfml2b	-	1110018N05Rik|4832415H08Rik|AI467542	MGI:MGI:2443310|Ensembl:ENSMUSG00000038463|Vega:OTTMUSG00000026879	olfactomedin-like 2B	protein-coding	Olfml2b	olfactomedin-like 2B	olfactomedin-like protein 2B|photomedin-2	NM_177068	NM_177068	Mus musculus olfactomedin-like 2B (Olfml2b), mRNA.
Ly6a	chr15:74994876-74998031	Ad-Luc-MEF-C1_Ad-Luc-MEF-C2_Ad-Luc-MEF-C3	Ad-Cre-MEF-1_Ad-Cre-MEF-2_Ad-Cre-MEF-3	OK	391.041	210.181	-0.895688	1.8605	-6.0949	5e-05	8.95778e-05	yes	Ly6a	-	Ly-6A.2|Ly-6A/E|Ly-6E.1|Sca-1|Sca1|TAP	MGI:MGI:107527|Ensembl:ENSMUSG00000075602|Vega:OTTMUSG00000045110	lymphocyte antigen 6 complex, locus A	protein-coding	Ly6a	lymphocyte antigen 6 complex, locus A	T-cell-activating protein|lymphocyte antigen 6A-2/6E-1|stem cell antigen 1	NM_001271416//NM_001271417//NM_001271418//NM_001271419//NM_001271446//NM_010738	NM_001271416//NM_001271417//NM_001271418//NM_001271419//NM_001271446//NM_010738	Mus musculus lymphocyte antigen 6 complex, locus A (Ly6a), transcript variant 1, mRNA.//Mus musculus lymphocyte antigen 6 complex, locus A (Ly6a), transcript variant 2, mRNA.//Mus musculus lymphocyte antigen 6 complex, locus A (Ly6a), transcript variant 3, mRNA.//Mus musculus lymphocyte antigen 6 complex, locus A (Ly6a), transcript variant 4, mRNA.//Mus musculus lymphocyte antigen 6 complex, locu…
Lpl	chr8:68880554-68906932	Ad-Luc-MEF-C1_Ad-Luc-MEF-C2_Ad-Luc-MEF-C3	Ad-Cre-MEF-1_Ad-Cre-MEF-2_Ad-Cre-MEF-3	OK	12.2618	6.58757	-0.896352	1.86135	-6.31497	5e-05	8.95778e-05	yes	Lpl	-	-	MGI:MGI:96820|Ensembl:ENSMUSG00000015568|Vega:OTTMUSG00000036084	lipoprotein lipase	protein-coding	Lpl	lipoprotein lipase	O 1-4-5	AK089473//NM_008509	-//NM_008509	Mus musculus lipoprotein lipase (Lpl), mRNA.
Kcnj15	chr16:95257557-95300258	Ad-Luc-MEF-C1_Ad-Luc-MEF-C2_Ad-Luc-MEF-C3	Ad-Cre-MEF-1_Ad-Cre-MEF-2_Ad-Cre-MEF-3	OK	6.47309	3.47665	-0.896757	1.86188	-5.90651	5e-05	8.95778e-05	yes	Kcnj15	-	4930414N08Rik|AI182284|AI267127|IRKK|Kir4.2	MGI:MGI:1310000|Ensembl:ENSMUSG00000062609|Vega:OTTMUSG00000019964	potassium inwardly-rectifying channel, subfamily J, member 15	protein-coding	Kcnj15	potassium inwardly-rectifying channel, subfamily J, member 15	ATP-sensitive inward rectifier potassium channel 15|inward rectifier K+ channel Kir4.2|potassium channel, inwardly rectifying subfamily J member 15	AK163000//BC138478//CCDS37410//NM_001039056//NM_001039057//NM_001271687//NM_001271689//NM_001271690//NM_001271691//NM_001271692//NM_001271693//NM_001271694//NM_001271695//NM_019664//NR_073406	NM_001039056//NM_001039057//NM_001271687//NM_001271689//NM_001271690//NM_001271691//NM_001271692//NM_001271693//NM_001271694//NM_001271695//NM_019664	Mus musculus potassium inwardly-rectifying channel, subfamily J, member 15 (Kcnj15), transcript variant 1, mRNA.//Mus musculus potassium inwardly-rectifying channel, subfamily J, member 15 (Kcnj15), transcript variant 10, mRNA.//Mus musculus potassium inwardly-rectifying channel, subfamily J, member 15 (Kcnj15), transcript variant 11, mRNA.//Mus musculus potassium inwardly-rectifying channel, sub…
Tpcn2	chr7:145253922-145283927	Ad-Luc-MEF-C1_Ad-Luc-MEF-C2_Ad-Luc-MEF-C3	Ad-Cre-MEF-1_Ad-Cre-MEF-2_Ad-Cre-MEF-3	OK	17.6938	9.49649	-0.897778	1.86319	-5.8865300000000005	5e-05	8.95778e-05	yes	Tpcn2	-	BC025890|D830047E22Rik	MGI:MGI:2385297|Ensembl:ENSMUSG00000048677	two pore segment channel 2	protein-coding	Tpcn2	two pore segment channel 2	two pore calcium channel protein 2|voltage-dependent calcium channel protein TPC2	AK089490//AK090059//AK170863//BC069857//NM_146206	-//NM_146206	Mus musculus two pore segment channel 2 (Tpcn2), mRNA.
Tspan18	chr2:93201759-93334487	Ad-Luc-MEF-C1_Ad-Luc-MEF-C2_Ad-Luc-MEF-C3	Ad-Cre-MEF-1_Ad-Cre-MEF-2_Ad-Cre-MEF-3	OK	1.00992	0.541643	-0.898827	1.86455	-3.18433	5e-05	8.95778e-05	yes	Tspan18	RP23-217C12.2	2610042G18Rik|6720430O15|BB226562	MGI:MGI:1917186|Ensembl:ENSMUSG00000027217|Vega:OTTMUSG00000014540	tetraspanin 18	protein-coding	Tspan18	tetraspanin 18	tetraspanin-18|tspan-18	AK011742//AK042573//AK171054//BC052169//NM_183180	-//NM_183180	Mus musculus tetraspanin 18 (Tspan18), mRNA.
Prdx4	chrX:155323919-155338454	Ad-Luc-MEF-C1_Ad-Luc-MEF-C2_Ad-Luc-MEF-C3	Ad-Cre-MEF-1_Ad-Cre-MEF-2_Ad-Cre-MEF-3	OK	118.874	63.7476	-0.89899	1.86476	-6.29517	5e-05	8.95778e-05	yes	Prdx4	RP23-395K13.3	AOE372|Prx-iv|Prx4|TRANK	MGI:MGI:1859815|Ensembl:ENSMUSG00000025289|Vega:OTTMUSG00000019347	peroxiredoxin 4	protein-coding	Prdx4	peroxiredoxin 4	Prx IV|antioxidant enzyme AOE372|peroxiredoxin IV|peroxiredoxin-4|thioredoxin peroxidase AO372|thioredoxin-dependent peroxide reductase A0372	AK165551//NM_016764	NM_016764	Mus musculus peroxiredoxin 4 (Prdx4), mRNA.
Thsd4	chr9:59966930-60511035	Ad-Luc-MEF-C1_Ad-Luc-MEF-C2_Ad-Luc-MEF-C3	Ad-Cre-MEF-1_Ad-Cre-MEF-2_Ad-Cre-MEF-3	OK	1.32407	0.709358	-0.900394	1.86658	-4.86557	5e-05	8.95778e-05	yes	Thsd4	-	ADAMTSL-6|ADAMTSL6|AI585901|Adamtsl4|B230114P05Rik	MGI:MGI:2672033|Ensembl:ENSMUSG00000032289|Vega:OTTMUSG00000024676	thrombospondin, type I, domain containing 4	protein-coding	Thsd4	thrombospondin, type I, domain containing 4	A disintegrin and metalloproteinase with thrombospondin motifs-like protein 6|ADAMTS-like protein 4|ADAMTS-like protein 6|ADAMTSL-4|thrombospondin type-1 domain-containing protein 4	AK148408//NM_001040426//NM_172444	-//NM_001040426//NM_172444	Mus musculus thrombospondin, type I, domain containing 4 (Thsd4), transcript variant 1, mRNA.//Mus musculus thrombospondin, type I, domain containing 4 (Thsd4), transcript variant 2, mRNA.
Hs3st3a1	chr11:64433134-64522835	Ad-Luc-MEF-C1_Ad-Luc-MEF-C2_Ad-Luc-MEF-C3	Ad-Cre-MEF-1_Ad-Cre-MEF-2_Ad-Cre-MEF-3	OK	0.696611	0.373106	-0.900768	1.86706	-2.48637	0.0001	0.000175753	yes	Hs3st3a1	-	3Ost3a|Hs3st3a	MGI:MGI:1333861|Ensembl:ENSMUSG00000047759|Vega:OTTMUSG00000005895	heparan sulfate (glucosamine) 3-O-sulfotransferase 3A1	protein-coding	Hs3st3a1	heparan sulfate (glucosamine) 3-O-sulfotransferase 3A1	heparan sulfate 3-O-sulfotransferase 3A1|heparan sulfate D-glucosaminyl 3-O-sulfotransferase 3A1|heparan sulfate glucosamine 3-O-sulfotransferase 3A1	NM_178870	NM_178870	Mus musculus heparan sulfate (glucosamine) 3-O-sulfotransferase 3A1 (Hs3st3a1), mRNA.
Gcnt4	chr13:96924688-96950914	Ad-Luc-MEF-C1_Ad-Luc-MEF-C2_Ad-Luc-MEF-C3	Ad-Cre-MEF-1_Ad-Cre-MEF-2_Ad-Cre-MEF-3	OK	2.57159	1.3766	-0.901551	1.86807	-5.16447	5e-05	8.95778e-05	yes	Gcnt4	-	C2gnt3|Gm279|Gm73	MGI:MGI:2684919|Ensembl:ENSMUSG00000091387	glucosaminyl (N-acetyl) transferase 4, core 2 (beta-1,6-N-acetylglucosaminyltransferase)	protein-coding	Gcnt4	glucosaminyl (N-acetyl) transferase 4, core 2 (beta-1,6-N-acetylglucosaminyltransferase)	beta-1,3-galactosyl-O-glycosyl-glycoprotein beta-1,6-N-acetylglucosaminyltransferase 4|core 2 beta-1,6-N-acetylglucosaminyltransferase 3|core 2-branching enzyme 3|core2-GlcNAc-transferase 3|glucosaminyl (N-acetyl) transferase 3, mucin type pseudogene	CCDS49336//NM_001166065	NM_001166065	Mus musculus glucosaminyl (N-acetyl) transferase 4, core 2 (beta-1,6-N-acetylglucosaminyltransferase) (Gcnt4), mRNA.
Wisp1	chr15:66891392-66923199	Ad-Luc-MEF-C1_Ad-Luc-MEF-C2_Ad-Luc-MEF-C3	Ad-Cre-MEF-1_Ad-Cre-MEF-2_Ad-Cre-MEF-3	OK	127.881	68.3436	-0.903924	1.87115	-5.99456	5e-05	8.95778e-05	yes	Wisp1	-	AW146261|CCN4|Elm1	MGI:MGI:1197008|Ensembl:ENSMUSG00000005124|Vega:OTTMUSG00000028045	WNT1 inducible signaling pathway protein 1	protein-coding	Wisp1	WNT1 inducible signaling pathway protein 1	CCN family member 4|ELM-1|WISP-1|WNT1-inducible-signaling pathway protein 1	AK191205//BC048791//NM_018865	-//NM_018865	Mus musculus WNT1 inducible signaling pathway protein 1 (Wisp1), mRNA.
Postn	chr3:54361106-54391041	Ad-Luc-MEF-C1_Ad-Luc-MEF-C2_Ad-Luc-MEF-C3	Ad-Cre-MEF-1_Ad-Cre-MEF-2_Ad-Cre-MEF-3	OK	902.053	481.845	-0.904643	1.87208	-4.61459	5e-05	8.95778e-05	yes	Postn	-	A630052E07Rik|AI747096|OSF-2|Osf2|PLF|PN|peri	MGI:MGI:1926321|Ensembl:ENSMUSG00000027750|Vega:OTTMUSG00000029043	periostin, osteoblast specific factor	protein-coding	Postn	periostin, osteoblast specific factor	osteoblast specific factor 2 (fasciclin I-like)|osteoblast-specific factor 2|periostin|periostin-like factor	NM_001198765//NM_001198766//NM_015784	NM_001198765//NM_001198766//NM_015784	Mus musculus periostin, osteoblast specific factor (Postn), transcript variant 1, mRNA.//Mus musculus periostin, osteoblast specific factor (Postn), transcript variant 2, mRNA.//Mus musculus periostin, osteoblast specific factor (Postn), transcript variant 3, mRNA.
Sesn3	chr9:14276300-14326134	Ad-Luc-MEF-C1_Ad-Luc-MEF-C2_Ad-Luc-MEF-C3	Ad-Cre-MEF-1_Ad-Cre-MEF-2_Ad-Cre-MEF-3	OK	6.99108	3.73315	-0.905122	1.8727	-4.93984	5e-05	8.95778e-05	yes	Sesn3	-	5630400E15Rik|BC003348|SEST3	MGI:MGI:1922997|Ensembl:ENSMUSG00000032009|Vega:OTTMUSG00000021054	sestrin 3	protein-coding	Sesn3	sestrin 3	sestrin-3	NM_030261	NM_030261	Mus musculus sestrin 3 (Sesn3), mRNA.
Pdzrn3	chr6:101149606-101377897	Ad-Luc-MEF-C1_Ad-Luc-MEF-C2_Ad-Luc-MEF-C3	Ad-Cre-MEF-1_Ad-Cre-MEF-2_Ad-Cre-MEF-3	OK	25.3405	13.5303	-0.905251	1.87287	-6.3156300000000005	5e-05	8.95778e-05	yes	Pdzrn3	-	1110020C07Rik|AI429718|AL023082|LNX3|SEMACAP3|Semcap3	MGI:MGI:1933157|Ensembl:ENSMUSG00000035357|Vega:OTTMUSG00000026975	PDZ domain containing RING finger 3	protein-coding	Pdzrn3	PDZ domain containing RING finger 3	E3 ubiquitin-protein ligase PDZRN3|PDZ domain containing RING finger 3A|PDZ domain-containing RING finger protein 3|semaphorin cytoplasmic domain-associated protein 3|semaphorin cytoplasmic domain-associated protein 3A	AK135776//AK164098//HM560981//NM_018884	-//NM_018884	Mus musculus PDZ domain containing RING finger 3 (Pdzrn3), mRNA.
A230057D06Rik	chr7:61705849-61927574	Ad-Luc-MEF-C1_Ad-Luc-MEF-C2_Ad-Luc-MEF-C3	Ad-Cre-MEF-1_Ad-Cre-MEF-2_Ad-Cre-MEF-3	OK	0.547921	0.292365	-0.906197	1.8741	-2.05265	0.0019	0.00301553	yes	A230057D06Rik	-	-	MGI:MGI:2442922	RIKEN cDNA A230057D06 gene	ncRNA	A230057D06Rik	RIKEN cDNA A230057D06 gene	-	AK038722//NR_015533	-	Mus musculus RIKEN cDNA A230057D06 gene (A230057D06Rik), long non-coding RNA.
Fam109b	chr15:82341178-82345710	Ad-Luc-MEF-C1_Ad-Luc-MEF-C2_Ad-Luc-MEF-C3	Ad-Cre-MEF-1_Ad-Cre-MEF-2_Ad-Cre-MEF-3	OK	0.89256	0.476192	-0.906406	1.87437	-2.5298700000000003	5e-05	8.95778e-05	yes	Fam109b	-	C920005C14Rik|IPIP27B|Ses2	MGI:MGI:2443609|Ensembl:ENSMUSG00000049687|Vega:OTTMUSG00000034181	family with sequence similarity 109, member B	protein-coding	Fam109b	family with sequence similarity 109, member B	27 kDa inositol polyphosphate phosphatase interacting protein B|sesquipedalian-2	AK090060//CCDS27687//NM_177391	NM_177391	Mus musculus family with sequence similarity 109, member B (Fam109b), mRNA.
Gfpt1	chr6:87042845-87092207	Ad-Luc-MEF-C1_Ad-Luc-MEF-C2_Ad-Luc-MEF-C3	Ad-Cre-MEF-1_Ad-Cre-MEF-2_Ad-Cre-MEF-3	OK	18.4503	9.82656	-0.908886	1.8776	-6.77343	5e-05	8.95778e-05	yes	Gfpt1	-	2810423A18Rik|AI324119|AI449986|GFA|GFAT|GFAT1|GFAT1m|Gfpt	MGI:MGI:95698|Ensembl:ENSMUSG00000029992|Vega:OTTMUSG00000022939	glutamine fructose-6-phosphate transaminase 1	protein-coding	Gfpt1	glutamine fructose-6-phosphate transaminase 1	D-fructose-6-phosphate amidotransferase 1|GFAT 1|glucosamine--fructose-6-phosphate aminotransferase [isomerizing] 1|glutamine--fructose-6-phosphate aminotransferase [isomerizing] 1|glutamine:fructose 6 phosphate amidotransferase 1|glutamine:fructose-6-phosphate amidotransferase 1|hexosephosphate aminotransferase 1	AF334736//AK011010//AK039792//NM_013528	-//NM_013528	Mus musculus glutamine fructose-6-phosphate transaminase 1 (Gfpt1), mRNA.
Fgf9	chr14:58072685-58112720	Ad-Luc-MEF-C1_Ad-Luc-MEF-C2_Ad-Luc-MEF-C3	Ad-Cre-MEF-1_Ad-Cre-MEF-2_Ad-Cre-MEF-3	OK	0.918054	0.488764	-0.909441	1.87832	-3.6352900000000004	5e-05	8.95778e-05	yes	Fgf9	-	Eks	MGI:MGI:104723	fibroblast growth factor 9	protein-coding	Fgf9	fibroblast growth factor 9	FGF-9|GAF|HBGF-9|elbow knee synostosis|glia activating factor|glia-activating factor	AK158584//NM_013518	NM_013518	Mus musculus fibroblast growth factor 9 (Fgf9), mRNA.
Igfbp3	chr11:7206090-7213923	Ad-Luc-MEF-C1_Ad-Luc-MEF-C2_Ad-Luc-MEF-C3	Ad-Cre-MEF-1_Ad-Cre-MEF-2_Ad-Cre-MEF-3	OK	301.953	160.709	-0.909873	1.87888	-5.9076	5e-05	8.95778e-05	yes	Igfbp3	RP23-20C9.1	AI649005|IGFBP-3|IGgfbp3	MGI:MGI:96438|Ensembl:ENSMUSG00000020427|Vega:OTTMUSG00000005135	insulin-like growth factor binding protein 3	protein-coding	Igfbp3	insulin-like growth factor binding protein 3	IBP-3|IGF-binding protein 3|insulin-like growth factor-binding protein 3	NM_008343	NM_008343	Mus musculus insulin-like growth factor binding protein 3 (Igfbp3), mRNA.
[truncated: 523 more rows]

## Sheet: Upregulated genes (MEFs)
Table S1. List of down- and up-regulated genes by Ssu72 depletion in MEFs, hepatocytes, and ES cells
[truncated: 953 more rows]

[truncated: 4 more sheets: Downregulated genes (Hepa), Upregulated genes (Hepa), Downregulated genes (ES cells), Upregulated genes (ES cells)]
