# Supplementary material for: Mammalian Ssu72 phosphatase preferentially considers tissue-specific actively transcribed gene expression by regulating RNA Pol II transcription
Source: Theranostics. 2022 Jan 1;12(1):186–206. doi: 10.7150/thno.62274 (PMC8690912; doi:10.7150/thno.62274)
Supplement: Supplementary file 3 — Supplementary table 2. Ssu72 mainly controls the expression of actively transcribed gene groups with cell-type-specificity. [file thnov12p0186s3.xlsx]

## Sheet: Sheet1
Table S2. Ssu72 mainly controls the expression of actively transcribed gene groups with cell-type-specificity
