# Supplementary material for: Mammalian Ssu72 phosphatase preferentially considers tissue-specific actively transcribed gene expression by regulating RNA Pol II transcription
Source: Theranostics. 2022 Jan 1;12(1):186–206. doi: 10.7150/thno.62274 (PMC8690912; doi:10.7150/thno.62274)
Supplement: Supplementary file 4 — Supplementary table 3. Gene set enrichment analysis (GSEA) by Ssu72 depletion in MEFs, hepatocytes, and ES cells. [file thnov12p0186s4.xlsx]

## Sheet: MEF
	Supplementary_table 3. Gene set enrichment analysis (GSEA) by Ssu72 depletion in MEFs, hepatocytes, and ES cells
		GS follow link to MSigDB	SIZE	ES	NES	NOM p-val	FDR q-val	FWER p-val	RANK AT MAX	LEADING EDGE
Extracellular Region Part	1	EXTRACELLULAR_REGION_PART	84	0.34	2.35	0	0.003	0.032	534	tags=51%, list=23%, signal=64%
	2	GOMF_EXTRACELLULAR_MATRIX_BINDING	25	0.47	2.28	0	0.005	0.057	545	tags=60%, list=23%, signal=77%
	3	GOCC_INTRINSIC_COMPONENT_OF_ENDOPLASMIC_RETICULUM_MEMBRANE	23	0.48	2.25	0.002	0.007	0.083	1068	tags=91%, list=46%, signal=166%
	4	PLASARI_NFIC_TARGETS_BASAL_UP	12	0.61	2.22	0.001	0.009	0.109	655	tags=83%, list=28%, signal=115%
	5	GOMF_EXTRACELLULAR_MATRIX_STRUCTURAL_CONSTITUENT_CONFERRING_TENSILE_STRENGTH	21	0.49	2.2	0.001	0.01	0.13	613	tags=76%, list=26%, signal=102%
	6	GOCC_BASEMENT_MEMBRANE	31	0.42	2.15	0.001	0.014	0.212	940	tags=77%, list=40%, signal=128%
	8	HP_ABNORMAL_THORAX_MORPHOLOGY	135	0.27	2.14	0	0.014	0.223	1168	tags=79%, list=50%, signal=149%
	9	BEGUM_TARGETS_OF_PAX3_FOXO1_FUSION_UP	12	0.59	2.13	0.002	0.014	0.234	849	tags=92%, list=36%, signal=143%
	10	MEBARKI_HCC_PROGENITOR_WNT_UP_CTNNB1_INDEPENDENT	10	0.64	2.13	0.001	0.014	0.237	707	tags=90%, list=30%, signal=128%
	11	SASAI_RESISTANCE_TO_NEOPLASTIC_TRANSFROMATION	17	0.5	2.1	0.001	0.018	0.296	1050	tags=94%, list=45%, signal=169%
	12	GOMF_FIBRONECTIN_BINDING	13	0.56	2.09	0.001	0.019	0.324	658	tags=77%, list=28%, signal=106%
	13	BERTUCCI_INVASIVE_CARCINOMA_DUCTAL_VS_LOBULAR_DN	14	0.53	2.07	0.002	0.022	0.365	567	tags=71%, list=24%, signal=94%
	14	GOMF_EXTRACELLULAR_MATRIX_STRUCTURAL_CONSTITUENT_CONFERRING_COMPRESSION_RESISTANCE	9	0.64	2.04	0.002	0.026	0.43	143	tags=56%, list=6%, signal=59%
	15	EXTRACELLULAR_MATRIX_PART	16	0.48	1.96	0.003	0.038	0.66	774	tags=81%, list=33%, signal=121%
Cell adhesion	1	NABA_ECM_REGULATORS	60	0.38	2.43	0	0.001	0.002	455	tags=47%, list=19%, signal=56%
	2	NABA_MATRISOME_ASSOCIATED	181	0.24	1.95	0	0.024	0.169	484	tags=36%, list=21%, signal=42%
	3	COLLER_MYC_TARGETS_DN	5	0.76	1.91	0.004	0.028	0.22	346	tags=80%, list=15%, signal=94%
	4	KEGG_FOCAL_ADHESION	47	0.31	1.87	0.003	0.032	0.289	553	tags=51%, list=24%, signal=66%
	5	NABA_COLLAGENS	22	0.41	1.87	0.007	0.031	0.292	613	tags=73%, list=26%, signal=98%
	6	GOBP_BIOLOGICAL_ADHESION	316	0.2	1.84	0	0.035	0.337	605	tags=39%, list=26%, signal=46%

## Sheet: Hep
	Supplementary_table 3. Gene set enrichment analysis (GSEA) by Ssu72 depletion in MEFs, hepatocytes, and ES cells
		GS follow link to MSigDB	SIZE	ES	NES	NOM p-val	FDR q-val	FWER p-val	RANK AT MAX	LEADING EDGE
Drug metabolism	1	KEGG_DRUG_METABOLISM_CYTOCHROME_P450	23	0.52	2.59	0	0.001	0.001	386	tags=70%, list=24%, signal=90%
	2	KEGG_DRUG_METABOLISM_OTHER_ENZYMES	8	0.79	2.49	0	0.004	0.002	349	tags=100%, list=22%, signal=127%
Oxidation reduction	1	GOMF_OXIDOREDUCTASE_ACTIVITY	99	0.35	2.75	0	0	0	435	tags=55%, list=27%, signal=70%
	2	KOBAYASHI_EGFR_SIGNALING_24HR_DN	50	0.42	2.7	0	0	0	635	tags=80%, list=39%, signal=128%
	3	NITROGEN_COMPOUND_METABOLIC_PROCESS	22	0.51	2.47	0	0	0.002	162	tags=50%, list=10%, signal=55%
	4	KEGG_PPAR_SIGNALING_PATHWAY	20	0.52	2.44	0	0	0.002	429	tags=75%, list=27%, signal=101%
	5	WP_FATTY_ACID_OMEGA_OXIDATION	7	0.74	2.2	0	0.004	0.033	429	tags=100%, list=27%, signal=136%
	6	GOBP_REACTIVE_OXYGEN_SPECIES_BIOSYNTHETIC_PROCESS	16	0.45	1.92	0.006	0.03	0.278	364	tags=63%, list=23%, signal=80%
	7	GOBP_FATTY_ACID_BETA_OXIDATION	18	0.4	1.83	0.013	0.005	0.46	652	tags=89%, list=40%, signal=148%
Retinol metabolism	1	KEGG_RETINOL_METABOLISM	19	0.54	2.47	0	0	0.004	210	tags=58%, list=13%, signal=66%
	2	KEGG_PPAR_SIGNALING_PATHWAY	20	0.52	2.45	0.001	0	0.004	429	tags=75%, list=27%, signal=101%
	3	REACTOME_FATTY_ACID_METABOLISM	31	0.44	2.42	0	0.001	0.005	659	tags=84%, list=41%, signal=139%
	4	GOBP_HORMONE_METABOLIC_PROCESS	36	0.36	2.12	0	0.005	0.088	358	tags=53%, list=22%, signal=66%
	5	KEGG_FATTY_ACID_METABOLISM	10	0.6	2.09	0.003	0.006	0.112	650	tags=100%, list=40%, signal=166%
	6	BIOCARTA_NUCLEARRS_PATHWAY	13	0.52	2.05	0.002	0.008	0.144	499	tags=85%, list=31%, signal=122%
	7	GOMF_RETINOL_DEHYDROGENASE_ACTIVITY	3	0.96	1.97	0	0.013	0.255	70	tags=100%, list=4%, signal=104%
	8	KEGG_PROPANOATE_METABOLISM	8	0.6	1.9	0.009	0.018	0.386	650	tags=100%, list=40%, signal=167%
	9	KEGG_HISTIDINE_METABOLISM	7	0.64	1.89	0.009	0.02	0.41	591	tags=100%, list=37%, signal=157%
	10	REACTOME_GLUCOSE_METABOLISM	10	0.54	1.87	0.008	0.022	0.456	221	tags=50%, list=14%, signal=58%
	11	WP_CODEINE_AND_MORPHINE_METABOLISM	4	0.8	1.85	0.003	0.023	0.488	324	tags=100%, list=20%, signal=125%
	12	REACTOME_TRIGLYCERIDE_METABOLISM	4	0.78	1.82	0.007	0.028	0.559	358	tags=100%, list=22%, signal=128%
	13	REACTOME_PEROXISOMAL_LIPID_METABOLISM	7	0.6	1.77	0.015	0.037	0.698	652	tags=100%, list=40%, signal=167%

## Sheet: ES
	Supplementary_table 3. Gene set enrichment analysis (GSEA) by Ssu72 depletion in MEFs, hepatocytes, and ES cells
		GS follow link to MSigDB	SIZE	ES	NES	NOM p-val	FDR q-val	FWER p-val	RANK AT MAX	LEADING EDGE
Protein-DNA complex	1	GOCC_TRANSCRIPTION_PREINITIATION_COMPLEX	28	0.73	1.23	0.013	0.03	0.05	80	tags=13%, list=1%, signal=13%
	2	GOBP_PROTEIN_DNA_COMPLEX_DISASSEMBLY	49	0.29	1.53	0.014	0.0929	0.033	4946	tags=56%, list=48%, signal=107%
Nucleosome assembly	1	KANG_GLIS3_TARGETS	39	0.65	1.17	0.1	0.06	0.05	1426	tags=26%, list=14%, signal=30%
	2	BIOCARTA_SET_PATHWAY	16	0.45	0.73	0.0857	0	0.199	4598	tags=50%, list=45%, signal=90%
	3	BIOCARTA_VDR_PATHWAY	16	0.34	0.55	0.0984	0.09	0.1	3651	tags=33%, list=35%, signal=52%
Chromatin assembly
	1	GOBP_POSITIVE_REGULATION_OF_CHROMATIN_ASSEMBLY_OR_DISASSEMBLY	3	0.9	1.35	0.066	0.392	0.334	49	tags=33%, list=0%, signal=33%
	2	GOBP_REGULATION_OF_CHROMATIN_ASSEMBLY	4	0.84	1.3	0.106	0.329	0.499	1562	tags=50%, list=15%, signal=59%
	3	GOBP_NEGATIVE_REGULATION_OF_CHROMATIN_ASSEMBLY_OR_DISASSEMBLY	2	0.85	1.21	0.216	0.493	0.808	1562	tags=50%, list=15%, signal=59%
	4	KANG_GLIS3_TARGETS	19	0.65	1.17	0.178	0.472	0.885	1426	tags=26%, list=14%, signal=30%
	5	GOBP_REGULATION_OF_CHROMATIN_ASSEMBLY_OR_DISASSEMBLY	7	0.66	1.11	0.348	0.526	0.958	2386	tags=43%, list=23%, signal=56%
	6	BIOCARTA_SET_PATHWAY	6	0.45	0.73	0.853	1	1	4598	tags=50%, list=45%, signal=90%
	7	GOBP_CENTROMERE_COMPLEX_ASSEMBLY	23	0.32	0.6	0.992	1	1	6543	tags=78%, list=63%, signal=214%
	8	BIOCARTA_VDR_PATHWAY	6	0.34	0.56	0.983	0.988	1	3651	tags=33%, list=35%, signal=52%
