# Supplementary material for: Mammalian Ssu72 phosphatase preferentially considers tissue-specific actively transcribed gene expression by regulating RNA Pol II transcription
Source: Theranostics. 2022 Jan 1;12(1):186–206. doi: 10.7150/thno.62274 (PMC8690912; doi:10.7150/thno.62274)
Supplement: Supplementary file 5 — Supplementary table 4. Gene ontology results of RNA-Seq and Chip-Seq analyses. [file thnov12p0186s5.xlsx]

## Sheet: MEFs RNA-Seq GO
Category	Term	EASE Score	Count	Category/Term/Count	-log10(EASE_Score)
GOTERM_CC_FAT	GO:0044421~extracellular region part	5.30339e-40	166	GOTERM_CC_FAT/GO:0044421~extracellular region part/166	39.2754
GOTERM_CC_FAT	GO:0031012~extracellular matrix	1.37145e-39	100	GOTERM_CC_FAT/GO:0031012~extracellular matrix/100	38.8628
GOTERM_CC_FAT	GO:0005578~proteinaceous extracellular matrix	4.16424e-37	95	GOTERM_CC_FAT/GO:0005578~proteinaceous extracellular matrix/95	36.3805
GOTERM_CC_FAT	GO:0005576~extracellular region	4.17617e-37	260	GOTERM_CC_FAT/GO:0005576~extracellular region/260	36.3792
GOTERM_MF_FAT	GO:0005509~calcium ion binding	1.74099e-21	127	GOTERM_MF_FAT/GO:0005509~calcium ion binding/127	20.7592
GOTERM_BP_FAT	GO:0007155~cell adhesion	9.47672e-20	96	GOTERM_BP_FAT/GO:0007155~cell adhesion/96	19.0233
GOTERM_BP_FAT	GO:0022610~biological adhesion	1.07337e-19	96	GOTERM_BP_FAT/GO:0022610~biological adhesion/96	18.9692
GOTERM_BP_FAT	GO:0030198~extracellular matrix organization	3.80553e-16	34	GOTERM_BP_FAT/GO:0030198~extracellular matrix organization/34	15.4196
GOTERM_CC_FAT	GO:0044420~extracellular matrix part	1.21691e-14	33	GOTERM_CC_FAT/GO:0044420~extracellular matrix part/33	13.9147
GOTERM_BP_FAT	GO:0043062~extracellular structure organization	6.58426e-13	37	GOTERM_BP_FAT/GO:0043062~extracellular structure organization/37	12.1815
GOTERM_CC_FAT	GO:0005615~extracellular space	3.96489e-11	80	GOTERM_CC_FAT/GO:0005615~extracellular space/80	10.4018
KEGG_PATHWAY	mmu04512:ECM-receptor interaction	7.49651e-11	26	KEGG_PATHWAY/mmu04512:ECM-receptor interaction/26	10.1251
GOTERM_BP_FAT	GO:0016126~sterol biosynthetic process	5.59017e-10	15	GOTERM_BP_FAT/GO:0016126~sterol biosynthetic process/15	9.25257
GOTERM_MF_FAT	GO:0005201~extracellular matrix structural constituent	5.61625e-10	15	GOTERM_MF_FAT/GO:0005201~extracellular matrix structural constituent/15	9.25055
GOTERM_BP_FAT	GO:0006695~cholesterol biosynthetic process	1.90708e-09	13	GOTERM_BP_FAT/GO:0006695~cholesterol biosynthetic process/13	8.71963
GOTERM_MF_FAT	GO:0030247~polysaccharide binding	2.7961e-09	29	GOTERM_MF_FAT/GO:0030247~polysaccharide binding/29	8.55345
GOTERM_MF_FAT	GO:0001871~pattern binding	2.7961e-09	29	GOTERM_MF_FAT/GO:0001871~pattern binding/29	8.55345
GOTERM_MF_FAT	GO:0030246~carbohydrate binding	1.47247e-08	48	GOTERM_MF_FAT/GO:0030246~carbohydrate binding/48	7.83195
GOTERM_BP_FAT	GO:0016125~sterol metabolic process	2.40791e-08	21	GOTERM_BP_FAT/GO:0016125~sterol metabolic process/21	7.61836
GOTERM_MF_FAT	GO:0019838~growth factor binding	4.09572e-08	20	GOTERM_MF_FAT/GO:0019838~growth factor binding/20	7.38767
GOTERM_MF_FAT	GO:0005539~glycosaminoglycan binding	8.24165e-08	25	GOTERM_MF_FAT/GO:0005539~glycosaminoglycan binding/25	7.08399
KEGG_PATHWAY	mmu04060:Cytokine-cytokine receptor interaction	9.06196e-08	41	KEGG_PATHWAY/mmu04060:Cytokine-cytokine receptor interaction/41	7.04278
GOTERM_BP_FAT	GO:0035295~tube development	9.74742e-08	41	GOTERM_BP_FAT/GO:0035295~tube development/41	7.01111
GOTERM_MF_FAT	GO:0008237~metallopeptidase activity	1.12496e-07	33	GOTERM_MF_FAT/GO:0008237~metallopeptidase activity/33	6.94886
GOTERM_BP_FAT	GO:0030199~collagen fibril organization	1.3644e-07	11	GOTERM_BP_FAT/GO:0030199~collagen fibril organization/11	6.86506
GOTERM_BP_FAT	GO:0008203~cholesterol metabolic process	1.42452e-07	19	GOTERM_BP_FAT/GO:0008203~cholesterol metabolic process/19	6.84633
GOTERM_CC_FAT	GO:0005581~collagen	1.72949e-07	11	GOTERM_CC_FAT/GO:0005581~collagen/11	6.76208
GOTERM_BP_FAT	GO:0007167~enzyme linked receptor protein signaling pathway	2.43828e-07	41	GOTERM_BP_FAT/GO:0007167~enzyme linked receptor protein signaling pathway/41	6.61292
GOTERM_MF_FAT	GO:0046872~metal ion binding	2.86795e-07	303	GOTERM_MF_FAT/GO:0046872~metal ion binding/303	6.54243
GOTERM_MF_FAT	GO:0043167~ion binding	3.43784e-07	308	GOTERM_MF_FAT/GO:0043167~ion binding/308	6.46371
GOTERM_MF_FAT	GO:0004222~metalloendopeptidase activity	3.44777e-07	24	GOTERM_MF_FAT/GO:0004222~metalloendopeptidase activity/24	6.46246
GOTERM_CC_FAT	GO:0005604~basement membrane	5.75767e-07	20	GOTERM_CC_FAT/GO:0005604~basement membrane/20	6.23975
GOTERM_BP_FAT	GO:0006955~immune response	6.1415e-07	60	GOTERM_BP_FAT/GO:0006955~immune response/60	6.21173
GOTERM_MF_FAT	GO:0043169~cation binding	6.95483e-07	303	GOTERM_MF_FAT/GO:0043169~cation binding/303	6.15771
GOTERM_BP_FAT	GO:0001568~blood vessel development	8.19264e-07	37	GOTERM_BP_FAT/GO:0001568~blood vessel development/37	6.08658
KEGG_PATHWAY	mmu04510:Focal adhesion	8.8363e-07	34	KEGG_PATHWAY/mmu04510:Focal adhesion/34	6.05373
GOTERM_BP_FAT	GO:0006694~steroid biosynthetic process	9.48166e-07	18	GOTERM_BP_FAT/GO:0006694~steroid biosynthetic process/18	6.02312
GOTERM_BP_FAT	GO:0030323~respiratory tube development	1.16407e-06	23	GOTERM_BP_FAT/GO:0030323~respiratory tube development/23	5.93402
GOTERM_BP_FAT	GO:0001944~vasculature development	1.47624e-06	37	GOTERM_BP_FAT/GO:0001944~vasculature development/37	5.83084
GOTERM_CC_FAT	GO:0005886~plasma membrane	1.56687e-06	271	GOTERM_CC_FAT/GO:0005886~plasma membrane/271	5.80497
GOTERM_BP_FAT	GO:0008202~steroid metabolic process	1.63384e-06	28	GOTERM_BP_FAT/GO:0008202~steroid metabolic process/28	5.78679
GOTERM_BP_FAT	GO:0008610~lipid biosynthetic process	1.99423e-06	40	GOTERM_BP_FAT/GO:0008610~lipid biosynthetic process/40	5.70023
GOTERM_BP_FAT	GO:0001501~skeletal system development	1.99423e-06	40	GOTERM_BP_FAT/GO:0001501~skeletal system development/40	5.70023
GOTERM_BP_FAT	GO:0048667~cell morphogenesis involved in neuron differentiation	1.9955e-06	30	GOTERM_BP_FAT/GO:0048667~cell morphogenesis involved in neuron differentiation/30	5.69995
GOTERM_CC_FAT	GO:0005783~endoplasmic reticulum	2.10515e-06	98	GOTERM_CC_FAT/GO:0005783~endoplasmic reticulum/98	5.67672
GOTERM_MF_FAT	GO:0008201~heparin binding	2.16384e-06	19	GOTERM_MF_FAT/GO:0008201~heparin binding/19	5.66477
GOTERM_BP_FAT	GO:0048812~neuron projection morphogenesis	3.0815e-06	29	GOTERM_BP_FAT/GO:0048812~neuron projection morphogenesis/29	5.51124
GOTERM_BP_FAT	GO:0030324~lung development	3.28501e-06	22	GOTERM_BP_FAT/GO:0030324~lung development/22	5.48346
GOTERM_MF_FAT	GO:0048407~platelet-derived growth factor binding	3.76947e-06	7	GOTERM_MF_FAT/GO:0048407~platelet-derived growth factor binding/7	5.42372
GOTERM_BP_FAT	GO:0000904~cell morphogenesis involved in differentiation	5.68563e-06	32	GOTERM_BP_FAT/GO:0000904~cell morphogenesis involved in differentiation/32	5.24522
KEGG_PATHWAY	mmu00100:Steroid biosynthesis	5.75548e-06	9	KEGG_PATHWAY/mmu00100:Steroid biosynthesis/9	5.23992
GOTERM_BP_FAT	GO:0007409~axonogenesis	6.55727e-06	27	GOTERM_BP_FAT/GO:0007409~axonogenesis/27	5.18328
GOTERM_BP_FAT	GO:0006954~inflammatory response	7.30234e-06	33	GOTERM_BP_FAT/GO:0006954~inflammatory response/33	5.13654
GOTERM_BP_FAT	GO:0016337~cell-cell adhesion	7.61963e-06	35	GOTERM_BP_FAT/GO:0016337~cell-cell adhesion/35	5.11807
GOTERM_BP_FAT	GO:0060348~bone development	8.95935e-06	22	GOTERM_BP_FAT/GO:0060348~bone development/22	5.04772
KEGG_PATHWAY	mmu00900:Terpenoid backbone biosynthesis	1.38765e-05	8	KEGG_PATHWAY/mmu00900:Terpenoid backbone biosynthesis/8	4.85772
GOTERM_BP_FAT	GO:0007169~transmembrane receptor protein tyrosine kinase signaling pathway	1.67806e-05	29	GOTERM_BP_FAT/GO:0007169~transmembrane receptor protein tyrosine kinase signaling pathway/29	4.77519
GOTERM_BP_FAT	GO:0009611~response to wounding	1.86626e-05	43	GOTERM_BP_FAT/GO:0009611~response to wounding/43	4.72903
GOTERM_BP_FAT	GO:0060541~respiratory system development	1.97187e-05	22	GOTERM_BP_FAT/GO:0060541~respiratory system development/22	4.70512
GOTERM_MF_FAT	GO:0004175~endopeptidase activity	2.34802e-05	49	GOTERM_MF_FAT/GO:0004175~endopeptidase activity/49	4.6293
GOTERM_BP_FAT	GO:0007411~axon guidance	2.48214e-05	19	GOTERM_BP_FAT/GO:0007411~axon guidance/19	4.60517
GOTERM_MF_FAT	GO:0004714~transmembrane receptor protein tyrosine kinase activity	2.57615e-05	14	GOTERM_MF_FAT/GO:0004714~transmembrane receptor protein tyrosine kinase activity/14	4.58903
GOTERM_BP_FAT	GO:0007156~homophilic cell adhesion	2.68704e-05	22	GOTERM_BP_FAT/GO:0007156~homophilic cell adhesion/22	4.57073
GOTERM_BP_FAT	GO:0016485~protein processing	2.84509e-05	18	GOTERM_BP_FAT/GO:0016485~protein processing/18	4.5459
GOTERM_BP_FAT	GO:0008299~isoprenoid biosynthetic process	2.87586e-05	9	GOTERM_BP_FAT/GO:0008299~isoprenoid biosynthetic process/9	4.54123
GOTERM_BP_FAT	GO:0000902~cell morphogenesis	3.25407e-05	39	GOTERM_BP_FAT/GO:0000902~cell morphogenesis/39	4.48757
GOTERM_CC_FAT	GO:0005788~endoplasmic reticulum lumen	3.8482e-05	17	GOTERM_CC_FAT/GO:0005788~endoplasmic reticulum lumen/17	4.41474
GOTERM_BP_FAT	GO:0048858~cell projection morphogenesis	4.30432e-05	29	GOTERM_BP_FAT/GO:0048858~cell projection morphogenesis/29	4.36609
GOTERM_MF_FAT	GO:0008083~growth factor activity	4.70082e-05	23	GOTERM_MF_FAT/GO:0008083~growth factor activity/23	4.32783
GOTERM_BP_FAT	GO:0007229~integrin-mediated signaling pathway	4.88434e-05	16	GOTERM_BP_FAT/GO:0007229~integrin-mediated signaling pathway/16	4.31119
GOTERM_BP_FAT	GO:0051240~positive regulation of multicellular organismal process	5.64646e-05	25	GOTERM_BP_FAT/GO:0051240~positive regulation of multicellular organismal process/25	4.24822
GOTERM_BP_FAT	GO:0051604~protein maturation	6.70922e-05	18	GOTERM_BP_FAT/GO:0051604~protein maturation/18	4.17333
GOTERM_BP_FAT	GO:0031175~neuron projection development	6.77727e-05	30	GOTERM_BP_FAT/GO:0031175~neuron projection development/30	4.16895
GOTERM_BP_FAT	GO:0001503~ossification	7.32785e-05	19	GOTERM_BP_FAT/GO:0001503~ossification/19	4.13502
GOTERM_BP_FAT	GO:0032990~cell part morphogenesis	0.000102043	29	GOTERM_BP_FAT/GO:0032990~cell part morphogenesis/29	3.99122
GOTERM_BP_FAT	GO:0051259~protein oligomerization	0.0001026	15	GOTERM_BP_FAT/GO:0051259~protein oligomerization/15	3.98885
GOTERM_BP_FAT	GO:0048666~neuron development	0.000111002	36	GOTERM_BP_FAT/GO:0048666~neuron development/36	3.95467
GOTERM_BP_FAT	GO:0032989~cellular component morphogenesis	0.000112763	41	GOTERM_BP_FAT/GO:0032989~cellular component morphogenesis/41	3.94783
GOTERM_BP_FAT	GO:0051605~protein maturation by peptide bond cleavage	0.000133495	14	GOTERM_BP_FAT/GO:0051605~protein maturation by peptide bond cleavage/14	3.87454
GOTERM_CC_FAT	GO:0009986~cell surface	0.000142398	42	GOTERM_CC_FAT/GO:0009986~cell surface/42	3.8465
GOTERM_BP_FAT	GO:0006720~isoprenoid metabolic process	0.000147574	12	GOTERM_BP_FAT/GO:0006720~isoprenoid metabolic process/12	3.83099
GOTERM_BP_FAT	GO:0030182~neuron differentiation	0.00022455	44	GOTERM_BP_FAT/GO:0030182~neuron differentiation/44	3.64869
GOTERM_MF_FAT	GO:0070011~peptidase activity, acting on L-amino acid peptides	0.000239676	60	GOTERM_MF_FAT/GO:0070011~peptidase activity, acting on L-amino acid peptides/60	3.62037
GOTERM_BP_FAT	GO:0051260~protein homooligomerization	0.000308342	12	GOTERM_BP_FAT/GO:0051260~protein homooligomerization/12	3.51097
GOTERM_BP_FAT	GO:0048729~tissue morphogenesis	0.000317169	30	GOTERM_BP_FAT/GO:0048729~tissue morphogenesis/30	3.49871
GOTERM_CC_FAT	GO:0043205~fibril	0.000349487	5	GOTERM_CC_FAT/GO:0043205~fibril/5	3.45657
GOTERM_BP_FAT	GO:0002526~acute inflammatory response	0.000374618	15	GOTERM_BP_FAT/GO:0002526~acute inflammatory response/15	3.42641
GOTERM_BP_FAT	GO:0006575~cellular amino acid derivative metabolic process	0.00037911	21	GOTERM_BP_FAT/GO:0006575~cellular amino acid derivative metabolic process/21	3.42123
GOTERM_MF_FAT	GO:0008233~peptidase activity	0.000412884	61	GOTERM_MF_FAT/GO:0008233~peptidase activity/61	3.38417
KEGG_PATHWAY	mmu04610:Complement and coagulation cascades	0.000412892	15	KEGG_PATHWAY/mmu04610:Complement and coagulation cascades/15	3.38416
KEGG_PATHWAY	mmu04020:Calcium signaling pathway	0.000427637	27	KEGG_PATHWAY/mmu04020:Calcium signaling pathway/27	3.36892
GOTERM_CC_FAT	GO:0031226~intrinsic to plasma membrane	0.000428831	64	GOTERM_CC_FAT/GO:0031226~intrinsic to plasma membrane/64	3.36771
GOTERM_MF_FAT	GO:0004896~cytokine receptor activity	0.00043417	12	GOTERM_MF_FAT/GO:0004896~cytokine receptor activity/12	3.36234
GOTERM_CC_FAT	GO:0044432~endoplasmic reticulum part	0.000519661	32	GOTERM_CC_FAT/GO:0044432~endoplasmic reticulum part/32	3.28428
GOTERM_BP_FAT	GO:0022612~gland morphogenesis	0.000549714	15	GOTERM_BP_FAT/GO:0022612~gland morphogenesis/15	3.25986
GOTERM_BP_FAT	GO:0010810~regulation of cell-substrate adhesion	0.000576651	10	GOTERM_BP_FAT/GO:0010810~regulation of cell-substrate adhesion/10	3.23909
GOTERM_MF_FAT	GO:0050840~extracellular matrix binding	0.000580858	8	GOTERM_MF_FAT/GO:0050840~extracellular matrix binding/8	3.23593
GOTERM_CC_FAT	GO:0005583~fibrillar collagen	0.000769146	5	GOTERM_CC_FAT/GO:0005583~fibrillar collagen/5	3.11399
GOTERM_BP_FAT	GO:0007160~cell-matrix adhesion	0.000782098	11	GOTERM_BP_FAT/GO:0007160~cell-matrix adhesion/11	3.10674
GOTERM_BP_FAT	GO:0045087~innate immune response	0.00079103	18	GOTERM_BP_FAT/GO:0045087~innate immune response/18	3.10181
GOTERM_BP_FAT	GO:0051216~cartilage development	0.000857466	14	GOTERM_BP_FAT/GO:0051216~cartilage development/14	3.06678
GOTERM_MF_FAT	GO:0019955~cytokine binding	0.000890949	15	GOTERM_MF_FAT/GO:0019955~cytokine binding/15	3.05015
GOTERM_BP_FAT	GO:0010811~positive regulation of cell-substrate adhesion	0.000960999	8	GOTERM_BP_FAT/GO:0010811~positive regulation of cell-substrate adhesion/8	3.01728
GOTERM_BP_FAT	GO:0048705~skeletal system morphogenesis	0.000972588	19	GOTERM_BP_FAT/GO:0048705~skeletal system morphogenesis/19	3.01207
GOTERM_BP_FAT	GO:0048010~vascular endothelial growth factor receptor signaling pathway	0.00108107	6	GOTERM_BP_FAT/GO:0048010~vascular endothelial growth factor receptor signaling pathway/6	2.96615
GOTERM_BP_FAT	GO:0048566~embryonic gut development	0.00108107	6	GOTERM_BP_FAT/GO:0048566~embryonic gut development/6	2.96615
GOTERM_BP_FAT	GO:0006928~cell motion	0.0010865	39	GOTERM_BP_FAT/GO:0006928~cell motion/39	2.96397
KEGG_PATHWAY	mmu05414:Dilated cardiomyopathy	0.00114891	16	KEGG_PATHWAY/mmu05414:Dilated cardiomyopathy/16	2.93971
KEGG_PATHWAY	mmu04360:Axon guidance	0.00117102	20	KEGG_PATHWAY/mmu04360:Axon guidance/20	2.93144
GOTERM_BP_FAT	GO:0030030~cell projection organization	0.00119203	35	GOTERM_BP_FAT/GO:0030030~cell projection organization/35	2.92371
GOTERM_BP_FAT	GO:0006956~complement activation	0.00126471	9	GOTERM_BP_FAT/GO:0006956~complement activation/9	2.89801
GOTERM_BP_FAT	GO:0002541~activation of plasma proteins involved in acute inflammatory response	0.00126471	9	GOTERM_BP_FAT/GO:0002541~activation of plasma proteins involved in acute inflammatory response/9	2.89801
GOTERM_BP_FAT	GO:0042127~regulation of cell proliferation	0.00129022	52	GOTERM_BP_FAT/GO:0042127~regulation of cell proliferation/52	2.88934
GOTERM_CC_FAT	GO:0005887~integral to plasma membrane	0.00131035	60	GOTERM_CC_FAT/GO:0005887~integral to plasma membrane/60	2.88261
KEGG_PATHWAY	mmu05410:Hypertrophic cardiomyopathy (HCM)	0.0013377	15	KEGG_PATHWAY/mmu05410:Hypertrophic cardiomyopathy (HCM)/15	2.87364
GOTERM_CC_FAT	GO:0001527~microfibril	0.00138858	4	GOTERM_CC_FAT/GO:0001527~microfibril/4	2.85743
GOTERM_CC_FAT	GO:0042383~sarcolemma	0.00153836	11	GOTERM_CC_FAT/GO:0042383~sarcolemma/11	2.81294
GOTERM_BP_FAT	GO:0009100~glycoprotein metabolic process	0.00164113	20	GOTERM_BP_FAT/GO:0009100~glycoprotein metabolic process/20	2.78486
GOTERM_BP_FAT	GO:0048568~embryonic organ development	0.00179789	28	GOTERM_BP_FAT/GO:0048568~embryonic organ development/28	2.74524
GOTERM_BP_FAT	GO:0035239~tube morphogenesis	0.00183993	22	GOTERM_BP_FAT/GO:0035239~tube morphogenesis/22	2.7352
GOTERM_BP_FAT	GO:0006958~complement activation, classical pathway	0.00187548	8	GOTERM_BP_FAT/GO:0006958~complement activation, classical pathway/8	2.72689
GOTERM_BP_FAT	GO:0007610~behavior	0.00198293	41	GOTERM_BP_FAT/GO:0007610~behavior/41	2.70269
GOTERM_CC_FAT	GO:0031982~vesicle	0.00209752	56	GOTERM_CC_FAT/GO:0031982~vesicle/56	2.67829
GOTERM_BP_FAT	GO:0002009~morphogenesis of an epithelium	0.00212518	22	GOTERM_BP_FAT/GO:0002009~morphogenesis of an epithelium/22	2.6726
GOTERM_BP_FAT	GO:0055114~oxidation reduction	0.00212791	61	GOTERM_BP_FAT/GO:0055114~oxidation reduction/61	2.67205
GOTERM_BP_FAT	GO:0050654~chondroitin sulfate proteoglycan metabolic process	0.00212821	6	GOTERM_BP_FAT/GO:0050654~chondroitin sulfate proteoglycan metabolic process/6	2.67199
GOTERM_CC_FAT	GO:0031410~cytoplasmic vesicle	0.00215396	55	GOTERM_CC_FAT/GO:0031410~cytoplasmic vesicle/55	2.66676
GOTERM_BP_FAT	GO:0030879~mammary gland development	0.00215454	14	GOTERM_BP_FAT/GO:0030879~mammary gland development/14	2.66665
GOTERM_CC_FAT	GO:0005614~interstitial matrix	0.00216593	6	GOTERM_CC_FAT/GO:0005614~interstitial matrix/6	2.66436
GOTERM_BP_FAT	GO:0048565~gut development	0.00218456	9	GOTERM_BP_FAT/GO:0048565~gut development/9	2.66064
GOTERM_BP_FAT	GO:0031589~cell-substrate adhesion	0.00223017	11	GOTERM_BP_FAT/GO:0031589~cell-substrate adhesion/11	2.65166
GOTERM_BP_FAT	GO:0016055~Wnt receptor signaling pathway	0.00248678	18	GOTERM_BP_FAT/GO:0016055~Wnt receptor signaling pathway/18	2.60436
GOTERM_BP_FAT	GO:0007507~heart development	0.00258435	26	GOTERM_BP_FAT/GO:0007507~heart development/26	2.58765
GOTERM_BP_FAT	GO:0007178~transmembrane receptor protein serine/threonine kinase signaling pathway	0.00270585	13	GOTERM_BP_FAT/GO:0007178~transmembrane receptor protein serine/threonine kinase signaling pathway/13	2.5677
KEGG_PATHWAY	mmu00532:Chondroitin sulfate biosynthesis	0.00270722	7	KEGG_PATHWAY/mmu00532:Chondroitin sulfate biosynthesis/7	2.56748
GOTERM_BP_FAT	GO:0044057~regulation of system process	0.00290174	24	GOTERM_BP_FAT/GO:0044057~regulation of system process/24	2.53734
GOTERM_MF_FAT	GO:0015293~symporter activity	0.00293781	18	GOTERM_MF_FAT/GO:0015293~symporter activity/18	2.53198
GOTERM_BP_FAT	GO:0001525~angiogenesis	0.00316837	18	GOTERM_BP_FAT/GO:0001525~angiogenesis/18	2.49916
GOTERM_BP_FAT	GO:0060343~trabecula formation	0.00328289	5	GOTERM_BP_FAT/GO:0060343~trabecula formation/5	2.48374
GOTERM_BP_FAT	GO:0006029~proteoglycan metabolic process	0.00335216	8	GOTERM_BP_FAT/GO:0006029~proteoglycan metabolic process/8	2.47467
GOTERM_BP_FAT	GO:0044243~multicellular organismal catabolic process	0.00376796	6	GOTERM_BP_FAT/GO:0044243~multicellular organismal catabolic process/6	2.42389
GOTERM_BP_FAT	GO:0005976~polysaccharide metabolic process	0.00394338	14	GOTERM_BP_FAT/GO:0005976~polysaccharide metabolic process/14	2.40413
GOTERM_BP_FAT	GO:0006775~fat-soluble vitamin metabolic process	0.00400187	8	GOTERM_BP_FAT/GO:0006775~fat-soluble vitamin metabolic process/8	2.39774
GOTERM_BP_FAT	GO:0032101~regulation of response to external stimulus	0.00406072	15	GOTERM_BP_FAT/GO:0032101~regulation of response to external stimulus/15	2.3914
GOTERM_CC_FAT	GO:0044459~plasma membrane part	0.00407536	148	GOTERM_CC_FAT/GO:0044459~plasma membrane part/148	2.38983
KEGG_PATHWAY	mmu05412:Arrhythmogenic right ventricular cardiomyopathy (ARVC)	0.0041114	13	KEGG_PATHWAY/mmu05412:Arrhythmogenic right ventricular cardiomyopathy (ARVC)/13	2.38601
GOTERM_BP_FAT	GO:0045137~development of primary sexual characteristics	0.00443497	15	GOTERM_BP_FAT/GO:0045137~development of primary sexual characteristics/15	2.35311
GOTERM_BP_FAT	GO:0009719~response to endogenous stimulus	0.00444967	24	GOTERM_BP_FAT/GO:0009719~response to endogenous stimulus/24	2.35167
GOTERM_BP_FAT	GO:0035108~limb morphogenesis	0.00445272	16	GOTERM_BP_FAT/GO:0035108~limb morphogenesis/16	2.35137
GOTERM_BP_FAT	GO:0035107~appendage morphogenesis	0.00445272	16	GOTERM_BP_FAT/GO:0035107~appendage morphogenesis/16	2.35137
GOTERM_CC_FAT	GO:0005794~Golgi apparatus	0.0046865	68	GOTERM_CC_FAT/GO:0005794~Golgi apparatus/68	2.32915
GOTERM_BP_FAT	GO:0048592~eye morphogenesis	0.00471291	12	GOTERM_BP_FAT/GO:0048592~eye morphogenesis/12	2.32671
GOTERM_BP_FAT	GO:0002455~humoral immune response mediated by circulating immunoglobulin	0.00474267	8	GOTERM_BP_FAT/GO:0002455~humoral immune response mediated by circulating immunoglobulin/8	2.32398
GOTERM_BP_FAT	GO:0060021~palate development	0.00474267	8	GOTERM_BP_FAT/GO:0060021~palate development/8	2.32398
GOTERM_BP_FAT	GO:0048732~gland development	0.00474516	23	GOTERM_BP_FAT/GO:0048732~gland development/23	2.32375
GOTERM_BP_FAT	GO:0030155~regulation of cell adhesion	0.00475473	14	GOTERM_BP_FAT/GO:0030155~regulation of cell adhesion/14	2.32287
GOTERM_BP_FAT	GO:0006790~sulfur metabolic process	0.00475473	14	GOTERM_BP_FAT/GO:0006790~sulfur metabolic process/14	2.32287
GOTERM_BP_FAT	GO:0016192~vesicle-mediated transport	0.00485075	44	GOTERM_BP_FAT/GO:0016192~vesicle-mediated transport/44	2.31419
GOTERM_BP_FAT	GO:0007389~pattern specification process	0.00490321	30	GOTERM_BP_FAT/GO:0007389~pattern specification process/30	2.30952
GOTERM_BP_FAT	GO:0002250~adaptive immune response	0.00503351	13	GOTERM_BP_FAT/GO:0002250~adaptive immune response/13	2.29813
GOTERM_BP_FAT	GO:0002460~adaptive immune response based on somatic recombination of immune receptors built from immunoglobulin superfamily domains	0.00503351	13	GOTERM_BP_FAT/GO:0002460~adaptive immune response based on somatic recombination of immune receptors built from immunoglobulin superfamily domains/13	2.29813
GOTERM_BP_FAT	GO:0048514~blood vessel morphogenesis	0.0050392	23	GOTERM_BP_FAT/GO:0048514~blood vessel morphogenesis/23	2.29764
GOTERM_BP_FAT	GO:0010876~lipid localization	0.00514265	17	GOTERM_BP_FAT/GO:0010876~lipid localization/17	2.28881
GOTERM_BP_FAT	GO:0001666~response to hypoxia	0.00531623	11	GOTERM_BP_FAT/GO:0001666~response to hypoxia/11	2.2744
GOTERM_BP_FAT	GO:0065003~macromolecular complex assembly	0.00560601	35	GOTERM_BP_FAT/GO:0065003~macromolecular complex assembly/35	2.25135
GOTERM_MF_FAT	GO:0004713~protein tyrosine kinase activity	0.00566341	20	GOTERM_MF_FAT/GO:0004713~protein tyrosine kinase activity/20	2.24692
GOTERM_BP_FAT	GO:0070482~response to oxygen levels	0.00594646	11	GOTERM_BP_FAT/GO:0070482~response to oxygen levels/11	2.22574
GOTERM_BP_FAT	GO:0048736~appendage development	0.00613206	16	GOTERM_BP_FAT/GO:0048736~appendage development/16	2.21239
GOTERM_BP_FAT	GO:0060173~limb development	0.00613206	16	GOTERM_BP_FAT/GO:0060173~limb development/16	2.21239
GOTERM_MF_FAT	GO:0046332~SMAD binding	0.00616849	6	GOTERM_MF_FAT/GO:0046332~SMAD binding/6	2.20982
GOTERM_BP_FAT	GO:0007224~smoothened signaling pathway	0.00617218	7	GOTERM_BP_FAT/GO:0007224~smoothened signaling pathway/7	2.20956
GOTERM_BP_FAT	GO:0051094~positive regulation of developmental process	0.00628373	25	GOTERM_BP_FAT/GO:0051094~positive regulation of developmental process/25	2.20178
GOTERM_CC_FAT	GO:0009897~external side of plasma membrane	0.00662166	27	GOTERM_CC_FAT/GO:0009897~external side of plasma membrane/27	2.17903
GOTERM_BP_FAT	GO:0050650~chondroitin sulfate proteoglycan biosynthetic process	0.00669029	4	GOTERM_BP_FAT/GO:0050650~chondroitin sulfate proteoglycan biosynthetic process/4	2.17456
GOTERM_MF_FAT	GO:0005021~vascular endothelial growth factor receptor activity	0.00669941	4	GOTERM_MF_FAT/GO:0005021~vascular endothelial growth factor receptor activity/4	2.17396
GOTERM_CC_FAT	GO:0030135~coated vesicle	0.00719211	18	GOTERM_CC_FAT/GO:0030135~coated vesicle/18	2.14314
GOTERM_BP_FAT	GO:0046661~male sex differentiation	0.0074727	10	GOTERM_BP_FAT/GO:0046661~male sex differentiation/10	2.12652
GOTERM_MF_FAT	GO:0008009~chemokine activity	0.00760665	8	GOTERM_MF_FAT/GO:0008009~chemokine activity/8	2.11881
GOTERM_BP_FAT	GO:0002062~chondrocyte differentiation	0.007679	6	GOTERM_BP_FAT/GO:0002062~chondrocyte differentiation/6	2.1147
GOTERM_BP_FAT	GO:0048598~embryonic morphogenesis	0.00786689	35	GOTERM_BP_FAT/GO:0048598~embryonic morphogenesis/35	2.1042
GOTERM_BP_FAT	GO:0007611~learning or memory	0.0080028	13	GOTERM_BP_FAT/GO:0007611~learning or memory/13	2.09676
GOTERM_BP_FAT	GO:0030204~chondroitin sulfate metabolic process	0.00859095	5	GOTERM_BP_FAT/GO:0030204~chondroitin sulfate metabolic process/5	2.06596
GOTERM_BP_FAT	GO:0043588~skin development	0.00876434	7	GOTERM_BP_FAT/GO:0043588~skin development/7	2.05728
GOTERM_BP_FAT	GO:0009612~response to mechanical stimulus	0.00877027	8	GOTERM_BP_FAT/GO:0009612~response to mechanical stimulus/8	2.05699
GOTERM_MF_FAT	GO:0042379~chemokine receptor binding	0.0087914	8	GOTERM_MF_FAT/GO:0042379~chemokine receptor binding/8	2.05594
GOTERM_BP_FAT	GO:0006766~vitamin metabolic process	0.00906755	11	GOTERM_BP_FAT/GO:0006766~vitamin metabolic process/11	2.04251
GOTERM_BP_FAT	GO:0050778~positive regulation of immune response	0.00915075	18	GOTERM_BP_FAT/GO:0050778~positive regulation of immune response/18	2.03854
GOTERM_BP_FAT	GO:0048286~lung alveolus development	0.00944503	6	GOTERM_BP_FAT/GO:0048286~lung alveolus development/6	2.0248
GOTERM_BP_FAT	GO:0001763~morphogenesis of a branching structure	0.0095703	16	GOTERM_BP_FAT/GO:0001763~morphogenesis of a branching structure/16	2.01907
GOTERM_BP_FAT	GO:0030203~glycosaminoglycan metabolic process	0.010082	8	GOTERM_BP_FAT/GO:0030203~glycosaminoglycan metabolic process/8	1.99645
BIOCARTA	m_cardiacegfPathway:Role of EGF Receptor Transactivation by GPCRs in Cardiac Hypertrophy	0.0101877	6	BIOCARTA/m_cardiacegfPathway:Role of EGF Receptor Transactivation by GPCRs in Cardiac Hypertrophy/6	1.99192
GOTERM_BP_FAT	GO:0048584~positive regulation of response to stimulus	0.0103172	22	GOTERM_BP_FAT/GO:0048584~positive regulation of response to stimulus/22	1.98644
GOTERM_BP_FAT	GO:0008016~regulation of heart contraction	0.0105279	9	GOTERM_BP_FAT/GO:0008016~regulation of heart contraction/9	1.97766
GOTERM_MF_FAT	GO:0004528~phosphodiesterase I activity	0.0108386	3	GOTERM_MF_FAT/GO:0004528~phosphodiesterase I activity/3	1.96503
GOTERM_BP_FAT	GO:0048871~multicellular organismal homeostasis	0.0110351	11	GOTERM_BP_FAT/GO:0048871~multicellular organismal homeostasis/11	1.95723
GOTERM_BP_FAT	GO:0070201~regulation of establishment of protein localization	0.0110351	11	GOTERM_BP_FAT/GO:0070201~regulation of establishment of protein localization/11	1.95723
GOTERM_BP_FAT	GO:0001817~regulation of cytokine production	0.0111768	18	GOTERM_BP_FAT/GO:0001817~regulation of cytokine production/18	1.95168
GOTERM_BP_FAT	GO:0048754~branching morphogenesis of a tube	0.0112448	13	GOTERM_BP_FAT/GO:0048754~branching morphogenesis of a tube/13	1.94905
GOTERM_BP_FAT	GO:0032963~collagen metabolic process	0.0114716	6	GOTERM_BP_FAT/GO:0032963~collagen metabolic process/6	1.94038
GOTERM_MF_FAT	GO:0005507~copper ion binding	0.0116228	10	GOTERM_MF_FAT/GO:0005507~copper ion binding/10	1.93469
GOTERM_BP_FAT	GO:0010817~regulation of hormone levels	0.0117837	16	GOTERM_BP_FAT/GO:0010817~regulation of hormone levels/16	1.92872
GOTERM_CC_FAT	GO:0044431~Golgi apparatus part	0.0118044	27	GOTERM_CC_FAT/GO:0044431~Golgi apparatus part/27	1.92796
GOTERM_BP_FAT	GO:0048706~embryonic skeletal system development	0.0122967	12	GOTERM_BP_FAT/GO:0048706~embryonic skeletal system development/12	1.91021
GOTERM_BP_FAT	GO:0009725~response to hormone stimulus	0.0125974	21	GOTERM_BP_FAT/GO:0009725~response to hormone stimulus/21	1.89972
GOTERM_CC_FAT	GO:0008305~integrin complex	0.0128298	7	GOTERM_CC_FAT/GO:0008305~integrin complex/7	1.89178
GOTERM_BP_FAT	GO:0006022~aminoglycan metabolic process	0.0132562	9	GOTERM_BP_FAT/GO:0006022~aminoglycan metabolic process/9	1.87758
GOTERM_BP_FAT	GO:0006334~nucleosome assembly	0.0133102	12	GOTERM_BP_FAT/GO:0006334~nucleosome assembly/12	1.87582
KEGG_PATHWAY	mmu04350:TGF-beta signaling pathway	0.0134397	13	KEGG_PATHWAY/mmu04350:TGF-beta signaling pathway/13	1.87161
GOTERM_BP_FAT	GO:0007548~sex differentiation	0.0134689	16	GOTERM_BP_FAT/GO:0007548~sex differentiation/16	1.87067
BIOCARTA	m_arapPathway:ADP-Ribosylation Factor	0.0135231	5	BIOCARTA/m_arapPathway:ADP-Ribosylation Factor/5	1.86892
GOTERM_BP_FAT	GO:0044259~multicellular organismal macromolecule metabolic process	0.0137749	6	GOTERM_BP_FAT/GO:0044259~multicellular organismal macromolecule metabolic process/6	1.86091
GOTERM_MF_FAT	GO:0005544~calcium-dependent phospholipid binding	0.0138011	6	GOTERM_MF_FAT/GO:0005544~calcium-dependent phospholipid binding/6	1.86009
GOTERM_BP_FAT	GO:0001502~cartilage condensation	0.0141637	5	GOTERM_BP_FAT/GO:0001502~cartilage condensation/5	1.84882
GOTERM_BP_FAT	GO:0006869~lipid transport	0.0141949	15	GOTERM_BP_FAT/GO:0006869~lipid transport/15	1.84787
GOTERM_BP_FAT	GO:0003007~heart morphogenesis	0.0145716	11	GOTERM_BP_FAT/GO:0003007~heart morphogenesis/11	1.83649
GOTERM_BP_FAT	GO:0051149~positive regulation of muscle cell differentiation	0.0146375	4	GOTERM_BP_FAT/GO:0051149~positive regulation of muscle cell differentiation/4	1.83453
GOTERM_MF_FAT	GO:0005125~cytokine activity	0.0147132	20	GOTERM_MF_FAT/GO:0005125~cytokine activity/20	1.83229
GOTERM_BP_FAT	GO:0046546~development of primary male sexual characteristics	0.0147989	9	GOTERM_BP_FAT/GO:0046546~development of primary male sexual characteristics/9	1.82977
GOTERM_BP_FAT	GO:0045785~positive regulation of cell adhesion	0.0148706	8	GOTERM_BP_FAT/GO:0045785~positive regulation of cell adhesion/8	1.82767
GOTERM_BP_FAT	GO:0007423~sensory organ development	0.0152284	26	GOTERM_BP_FAT/GO:0007423~sensory organ development/26	1.81735
GOTERM_BP_FAT	GO:0035113~embryonic appendage morphogenesis	0.0154152	13	GOTERM_BP_FAT/GO:0035113~embryonic appendage morphogenesis/13	1.81205
GOTERM_BP_FAT	GO:0030326~embryonic limb morphogenesis	0.0154152	13	GOTERM_BP_FAT/GO:0030326~embryonic limb morphogenesis/13	1.81205
BIOCARTA	m_s1pPathway:SREBP control of lipid synthesis	0.0155263	4	BIOCARTA/m_s1pPathway:SREBP control of lipid synthesis/4	1.80893
KEGG_PATHWAY	mmu04080:Neuroactive ligand-receptor interaction	0.0158345	28	KEGG_PATHWAY/mmu04080:Neuroactive ligand-receptor interaction/28	1.80039
GOTERM_BP_FAT	GO:0031497~chromatin assembly	0.0159201	12	GOTERM_BP_FAT/GO:0031497~chromatin assembly/12	1.79805
GOTERM_MF_FAT	GO:0019842~vitamin binding	0.0163033	15	GOTERM_MF_FAT/GO:0019842~vitamin binding/15	1.78772
GOTERM_BP_FAT	GO:0006959~humoral immune response	0.016468	9	GOTERM_BP_FAT/GO:0006959~humoral immune response/9	1.78336
GOTERM_CC_FAT	GO:0005626~insoluble fraction	0.0167463	54	GOTERM_CC_FAT/GO:0005626~insoluble fraction/54	1.77608
GOTERM_BP_FAT	GO:0019724~B cell mediated immunity	0.0172065	10	GOTERM_BP_FAT/GO:0019724~B cell mediated immunity/10	1.76431
GOTERM_BP_FAT	GO:0051223~regulation of protein transport	0.0172065	10	GOTERM_BP_FAT/GO:0051223~regulation of protein transport/10	1.76431
GOTERM_BP_FAT	GO:0008217~regulation of blood pressure	0.0172065	10	GOTERM_BP_FAT/GO:0008217~regulation of blood pressure/10	1.76431
GOTERM_BP_FAT	GO:0001655~urogenital system development	0.0172792	17	GOTERM_BP_FAT/GO:0001655~urogenital system development/17	1.76248
GOTERM_BP_FAT	GO:0006952~defense response	0.0173081	41	GOTERM_BP_FAT/GO:0006952~defense response/41	1.76175
KEGG_PATHWAY	mmu05200:Pathways in cancer	0.0173496	33	KEGG_PATHWAY/mmu05200:Pathways in cancer/33	1.76071
GOTERM_BP_FAT	GO:0065004~protein-DNA complex assembly	0.0173591	12	GOTERM_BP_FAT/GO:0065004~protein-DNA complex assembly/12	1.76047
GOTERM_BP_FAT	GO:0034728~nucleosome organization	0.0173591	12	GOTERM_BP_FAT/GO:0034728~nucleosome organization/12	1.76047
GOTERM_BP_FAT	GO:0030574~collagen catabolic process	0.0176405	5	GOTERM_BP_FAT/GO:0030574~collagen catabolic process/5	1.75349
GOTERM_MF_FAT	GO:0008028~monocarboxylic acid transmembrane transporter activity	0.0176688	5	GOTERM_MF_FAT/GO:0008028~monocarboxylic acid transmembrane transporter activity/5	1.75279
GOTERM_BP_FAT	GO:0043933~macromolecular complex subunit organization	0.0178036	35	GOTERM_BP_FAT/GO:0043933~macromolecular complex subunit organization/35	1.74949
GOTERM_BP_FAT	GO:0008406~gonad development	0.0185186	12	GOTERM_BP_FAT/GO:0008406~gonad development/12	1.73239
GOTERM_CC_FAT	GO:0031985~Golgi cisterna	0.0188949	5	GOTERM_CC_FAT/GO:0031985~Golgi cisterna/5	1.72366
GOTERM_CC_FAT	GO:0031984~organelle subcompartment	0.0188949	5	GOTERM_CC_FAT/GO:0031984~organelle subcompartment/5	1.72366
GOTERM_BP_FAT	GO:0044236~multicellular organismal metabolic process	0.0192705	6	GOTERM_BP_FAT/GO:0044236~multicellular organismal metabolic process/6	1.71511
GOTERM_BP_FAT	GO:0006957~complement activation, alternative pathway	0.01997	4	GOTERM_BP_FAT/GO:0006957~complement activation, alternative pathway/4	1.69962
GOTERM_BP_FAT	GO:0006024~glycosaminoglycan biosynthetic process	0.01997	4	GOTERM_BP_FAT/GO:0006024~glycosaminoglycan biosynthetic process/4	1.69962
GOTERM_BP_FAT	GO:0048562~embryonic organ morphogenesis	0.0201487	18	GOTERM_BP_FAT/GO:0048562~embryonic organ morphogenesis/18	1.69575
GOTERM_MF_FAT	GO:0004866~endopeptidase inhibitor activity	0.0202225	19	GOTERM_MF_FAT/GO:0004866~endopeptidase inhibitor activity/19	1.69417
GOTERM_BP_FAT	GO:0002636~positive regulation of germinal center formation	0.0207766	3	GOTERM_BP_FAT/GO:0002636~positive regulation of germinal center formation/3	1.68242
GOTERM_BP_FAT	GO:0045663~positive regulation of myoblast differentiation	0.0207766	3	GOTERM_BP_FAT/GO:0045663~positive regulation of myoblast differentiation/3	1.68242
GOTERM_BP_FAT	GO:0048251~elastic fiber assembly	0.0207766	3	GOTERM_BP_FAT/GO:0048251~elastic fiber assembly/3	1.68242
GOTERM_MF_FAT	GO:0031545~peptidyl-proline 4-dioxygenase activity	0.0207964	3	GOTERM_MF_FAT/GO:0031545~peptidyl-proline 4-dioxygenase activity/3	1.68201
GOTERM_MF_FAT	GO:0004656~procollagen-proline 4-dioxygenase activity	0.0207964	3	GOTERM_MF_FAT/GO:0004656~procollagen-proline 4-dioxygenase activity/3	1.68201
GOTERM_BP_FAT	GO:0051046~regulation of secretion	0.0210278	15	GOTERM_BP_FAT/GO:0051046~regulation of secretion/15	1.67721
GOTERM_BP_FAT	GO:0051781~positive regulation of cell division	0.0210644	7	GOTERM_BP_FAT/GO:0051781~positive regulation of cell division/7	1.67645
GOTERM_BP_FAT	GO:0051222~positive regulation of protein transport	0.0210644	7	GOTERM_BP_FAT/GO:0051222~positive regulation of protein transport/7	1.67645
GOTERM_CC_FAT	GO:0001725~stress fiber	0.0212729	7	GOTERM_CC_FAT/GO:0001725~stress fiber/7	1.67217
GOTERM_CC_FAT	GO:0016023~cytoplasmic membrane-bounded vesicle	0.0214828	42	GOTERM_CC_FAT/GO:0016023~cytoplasmic membrane-bounded vesicle/42	1.66791
GOTERM_BP_FAT	GO:0042445~hormone metabolic process	0.0215705	12	GOTERM_BP_FAT/GO:0042445~hormone metabolic process/12	1.66614
GOTERM_BP_FAT	GO:0042981~regulation of apoptosis	0.0217261	47	GOTERM_BP_FAT/GO:0042981~regulation of apoptosis/47	1.66302
GOTERM_BP_FAT	GO:0045597~positive regulation of cell differentiation	0.0218059	20	GOTERM_BP_FAT/GO:0045597~positive regulation of cell differentiation/20	1.66143
GOTERM_BP_FAT	GO:0006897~endocytosis	0.0221863	20	GOTERM_BP_FAT/GO:0006897~endocytosis/20	1.65392
GOTERM_BP_FAT	GO:0010324~membrane invagination	0.0221863	20	GOTERM_BP_FAT/GO:0010324~membrane invagination/20	1.65392
GOTERM_BP_FAT	GO:0007565~female pregnancy	0.0225619	10	GOTERM_BP_FAT/GO:0007565~female pregnancy/10	1.64663
GOTERM_BP_FAT	GO:0016477~cell migration	0.022587	24	GOTERM_BP_FAT/GO:0016477~cell migration/24	1.64614
GOTERM_BP_FAT	GO:0070271~protein complex biogenesis	0.0226228	23	GOTERM_BP_FAT/GO:0070271~protein complex biogenesis/23	1.64545
GOTERM_BP_FAT	GO:0006461~protein complex assembly	0.0226228	23	GOTERM_BP_FAT/GO:0006461~protein complex assembly/23	1.64545
GOTERM_MF_FAT	GO:0030414~peptidase inhibitor activity	0.0230387	20	GOTERM_MF_FAT/GO:0030414~peptidase inhibitor activity/20	1.63754
GOTERM_BP_FAT	GO:0001649~osteoblast differentiation	0.0235137	8	GOTERM_BP_FAT/GO:0001649~osteoblast differentiation/8	1.62868
GOTERM_MF_FAT	GO:0004867~serine-type endopeptidase inhibitor activity	0.0239674	15	GOTERM_MF_FAT/GO:0004867~serine-type endopeptidase inhibitor activity/15	1.62038
GOTERM_CC_FAT	GO:0005795~Golgi stack	0.0242065	7	GOTERM_CC_FAT/GO:0005795~Golgi stack/7	1.61607
GOTERM_BP_FAT	GO:0019748~secondary metabolic process	0.024586	10	GOTERM_BP_FAT/GO:0019748~secondary metabolic process/10	1.60931
GOTERM_BP_FAT	GO:0010035~response to inorganic substance	0.0249763	12	GOTERM_BP_FAT/GO:0010035~response to inorganic substance/12	1.60247
GOTERM_CC_FAT	GO:0032432~actin filament bundle	0.0253306	7	GOTERM_CC_FAT/GO:0032432~actin filament bundle/7	1.59635
GOTERM_BP_FAT	GO:0005996~monosaccharide metabolic process	0.0256703	21	GOTERM_BP_FAT/GO:0005996~monosaccharide metabolic process/21	1.59057
GOTERM_BP_FAT	GO:0006633~fatty acid biosynthetic process	0.0260243	11	GOTERM_BP_FAT/GO:0006633~fatty acid biosynthetic process/11	1.58462
GOTERM_BP_FAT	GO:0015758~glucose transport	0.0260359	6	GOTERM_BP_FAT/GO:0015758~glucose transport/6	1.58443
GOTERM_BP_FAT	GO:0006801~superoxide metabolic process	0.0260694	5	GOTERM_BP_FAT/GO:0006801~superoxide metabolic process/5	1.58387
GOTERM_BP_FAT	GO:0043067~regulation of programmed cell death	0.026091	47	GOTERM_BP_FAT/GO:0043067~regulation of programmed cell death/47	1.58351
GOTERM_CC_FAT	GO:0031988~membrane-bounded vesicle	0.0262149	42	GOTERM_CC_FAT/GO:0031988~membrane-bounded vesicle/42	1.58145
GOTERM_BP_FAT	GO:0006023~aminoglycan biosynthetic process	0.0262276	4	GOTERM_BP_FAT/GO:0006023~aminoglycan biosynthetic process/4	1.58124
GOTERM_BP_FAT	GO:0055021~regulation of cardiac muscle growth	0.0262276	4	GOTERM_BP_FAT/GO:0055021~regulation of cardiac muscle growth/4	1.58124
GOTERM_BP_FAT	GO:0060043~regulation of cardiac muscle cell proliferation	0.0262276	4	GOTERM_BP_FAT/GO:0060043~regulation of cardiac muscle cell proliferation/4	1.58124
GOTERM_BP_FAT	GO:0055024~regulation of cardiac muscle tissue development	0.0262276	4	GOTERM_BP_FAT/GO:0055024~regulation of cardiac muscle tissue development/4	1.58124
GOTERM_BP_FAT	GO:0009101~glycoprotein biosynthetic process	0.0270948	14	GOTERM_BP_FAT/GO:0009101~glycoprotein biosynthetic process/14	1.56711
GOTERM_BP_FAT	GO:0043009~chordate embryonic development	0.0273631	37	GOTERM_BP_FAT/GO:0043009~chordate embryonic development/37	1.56283
GOTERM_BP_FAT	GO:0002684~positive regulation of immune system process	0.0282854	22	GOTERM_BP_FAT/GO:0002684~positive regulation of immune system process/22	1.54844
GOTERM_MF_FAT	GO:0005198~structural molecule activity	0.0283784	39	GOTERM_MF_FAT/GO:0005198~structural molecule activity/39	1.54701
GOTERM_BP_FAT	GO:0048608~reproductive structure development	0.0284028	15	GOTERM_BP_FAT/GO:0048608~reproductive structure development/15	1.54664
GOTERM_BP_FAT	GO:0010941~regulation of cell death	0.0286531	47	GOTERM_BP_FAT/GO:0010941~regulation of cell death/47	1.54283
GOTERM_MF_FAT	GO:0000287~magnesium ion binding	0.028671	36	GOTERM_MF_FAT/GO:0000287~magnesium ion binding/36	1.54256
GOTERM_CC_FAT	GO:0046658~anchored to plasma membrane	0.0293983	5	GOTERM_CC_FAT/GO:0046658~anchored to plasma membrane/5	1.53168
GOTERM_BP_FAT	GO:0008643~carbohydrate transport	0.0294177	9	GOTERM_BP_FAT/GO:0008643~carbohydrate transport/9	1.53139
GOTERM_BP_FAT	GO:0007613~memory	0.0299212	6	GOTERM_BP_FAT/GO:0007613~memory/6	1.52402
GOTERM_BP_FAT	GO:0006721~terpenoid metabolic process	0.0299212	6	GOTERM_BP_FAT/GO:0006721~terpenoid metabolic process/6	1.52402
GOTERM_CC_FAT	GO:0000267~cell fraction	0.0301366	58	GOTERM_CC_FAT/GO:0000267~cell fraction/58	1.52091
GOTERM_CC_FAT	GO:0005624~membrane fraction	0.0301505	51	GOTERM_CC_FAT/GO:0005624~membrane fraction/51	1.52071
GOTERM_BP_FAT	GO:0001776~leukocyte homeostasis	0.0302343	7	GOTERM_BP_FAT/GO:0001776~leukocyte homeostasis/7	1.5195
GOTERM_BP_FAT	GO:0043434~response to peptide hormone stimulus	0.0307929	13	GOTERM_BP_FAT/GO:0043434~response to peptide hormone stimulus/13	1.51155
KEGG_PATHWAY	mmu04270:Vascular smooth muscle contraction	0.0309105	15	KEGG_PATHWAY/mmu04270:Vascular smooth muscle contraction/15	1.50989
GOTERM_BP_FAT	GO:0009792~embryonic development ending in birth or egg hatching	0.0309896	37	GOTERM_BP_FAT/GO:0009792~embryonic development ending in birth or egg hatching/37	1.50878
GOTERM_BP_FAT	GO:0010171~body morphogenesis	0.0310477	5	GOTERM_BP_FAT/GO:0010171~body morphogenesis/5	1.50797
GOTERM_BP_FAT	GO:0003044~regulation of systemic arterial blood pressure mediated by a chemical signal	0.0310477	5	GOTERM_BP_FAT/GO:0003044~regulation of systemic arterial blood pressure mediated by a chemical signal/5	1.50797
GOTERM_MF_FAT	GO:0003779~actin binding	0.0311243	28	GOTERM_MF_FAT/GO:0003779~actin binding/28	1.5069
GOTERM_MF_FAT	GO:0008081~phosphoric diester hydrolase activity	0.0315065	10	GOTERM_MF_FAT/GO:0008081~phosphoric diester hydrolase activity/10	1.5016
GOTERM_BP_FAT	GO:0001654~eye development	0.0316684	17	GOTERM_BP_FAT/GO:0001654~eye development/17	1.49937
GOTERM_BP_FAT	GO:0051050~positive regulation of transport	0.0318303	15	GOTERM_BP_FAT/GO:0051050~positive regulation of transport/15	1.49716
GOTERM_BP_FAT	GO:0002634~regulation of germinal center formation	0.0332289	3	GOTERM_BP_FAT/GO:0002634~regulation of germinal center formation/3	1.47848
GOTERM_BP_FAT	GO:0030206~chondroitin sulfate biosynthetic process	0.0332289	3	GOTERM_BP_FAT/GO:0030206~chondroitin sulfate biosynthetic process/3	1.47848
GOTERM_MF_FAT	GO:0005172~vascular endothelial growth factor receptor binding	0.0332599	3	GOTERM_MF_FAT/GO:0005172~vascular endothelial growth factor receptor binding/3	1.47808
GOTERM_BP_FAT	GO:0001990~regulation of systemic arterial blood pressure by hormone	0.0334078	4	GOTERM_BP_FAT/GO:0001990~regulation of systemic arterial blood pressure by hormone/4	1.47615
GOTERM_BP_FAT	GO:0060420~regulation of heart growth	0.0334078	4	GOTERM_BP_FAT/GO:0060420~regulation of heart growth/4	1.47615
GOTERM_BP_FAT	GO:0048813~dendrite morphogenesis	0.0334078	4	GOTERM_BP_FAT/GO:0048813~dendrite morphogenesis/4	1.47615
GOTERM_BP_FAT	GO:0051302~regulation of cell division	0.0337906	7	GOTERM_BP_FAT/GO:0051302~regulation of cell division/7	1.4712
GOTERM_BP_FAT	GO:0034311~diol metabolic process	0.0341526	6	GOTERM_BP_FAT/GO:0034311~diol metabolic process/6	1.46658
GOTERM_BP_FAT	GO:0006953~acute-phase response	0.0341526	6	GOTERM_BP_FAT/GO:0006953~acute-phase response/6	1.46658
GOTERM_BP_FAT	GO:0006584~catecholamine metabolic process	0.0341526	6	GOTERM_BP_FAT/GO:0006584~catecholamine metabolic process/6	1.46658
GOTERM_BP_FAT	GO:0018958~phenol metabolic process	0.0341526	6	GOTERM_BP_FAT/GO:0018958~phenol metabolic process/6	1.46658
GOTERM_BP_FAT	GO:0009712~catechol metabolic process	0.0341526	6	GOTERM_BP_FAT/GO:0009712~catechol metabolic process/6	1.46658
GOTERM_BP_FAT	GO:0008645~hexose transport	0.0341526	6	GOTERM_BP_FAT/GO:0008645~hexose transport/6	1.46658
GOTERM_BP_FAT	GO:0042592~homeostatic process	0.0344042	48	GOTERM_BP_FAT/GO:0042592~homeostatic process/48	1.46339
GOTERM_CC_FAT	GO:0030136~clathrin-coated vesicle	0.0344758	14	GOTERM_CC_FAT/GO:0030136~clathrin-coated vesicle/14	1.46249
GOTERM_BP_FAT	GO:0001819~positive regulation of cytokine production	0.0349626	9	GOTERM_BP_FAT/GO:0001819~positive regulation of cytokine production/9	1.4564
GOTERM_CC_FAT	GO:0000139~Golgi membrane	0.0359156	17	GOTERM_CC_FAT/GO:0000139~Golgi membrane/17	1.44472
GOTERM_CC_FAT	GO:0031224~intrinsic to membrane	0.0371031	454	GOTERM_CC_FAT/GO:0031224~intrinsic to membrane/454	1.43059
GOTERM_BP_FAT	GO:0019226~transmission of nerve impulse	0.0379064	22	GOTERM_BP_FAT/GO:0019226~transmission of nerve impulse/22	1.42129
GOTERM_BP_FAT	GO:0016064~immunoglobulin mediated immune response	0.0379834	9	GOTERM_BP_FAT/GO:0016064~immunoglobulin mediated immune response/9	1.42041
GOTERM_MF_FAT	GO:0004197~cysteine-type endopeptidase activity	0.0380718	9	GOTERM_MF_FAT/GO:0004197~cysteine-type endopeptidase activity/9	1.4194
GOTERM_BP_FAT	GO:0015674~di-, tri-valent inorganic cation transport	0.0386367	17	GOTERM_BP_FAT/GO:0015674~di-, tri-valent inorganic cation transport/17	1.413
GOTERM_BP_FAT	GO:0060341~regulation of cellular localization	0.0386367	17	GOTERM_BP_FAT/GO:0060341~regulation of cellular localization/17	1.413
GOTERM_BP_FAT	GO:0015749~monosaccharide transport	0.0387364	6	GOTERM_BP_FAT/GO:0015749~monosaccharide transport/6	1.41188
GOTERM_CC_FAT	GO:0043025~cell soma	0.039989	15	GOTERM_CC_FAT/GO:0043025~cell soma/15	1.39806
GOTERM_BP_FAT	GO:0006979~response to oxidative stress	0.0400544	11	GOTERM_BP_FAT/GO:0006979~response to oxidative stress/11	1.39735
GOTERM_CC_FAT	GO:0042641~actomyosin	0.0403363	7	GOTERM_CC_FAT/GO:0042641~actomyosin/7	1.3943
GOTERM_CC_FAT	GO:0031225~anchored to membrane	0.0407133	23	GOTERM_CC_FAT/GO:0031225~anchored to membrane/23	1.39026
GOTERM_BP_FAT	GO:0042089~cytokine biosynthetic process	0.0414965	4	GOTERM_BP_FAT/GO:0042089~cytokine biosynthetic process/4	1.38199
GOTERM_BP_FAT	GO:0030865~cortical cytoskeleton organization	0.0414965	4	GOTERM_BP_FAT/GO:0030865~cortical cytoskeleton organization/4	1.38199
GOTERM_MF_FAT	GO:0019840~isoprenoid binding	0.0415481	4	GOTERM_MF_FAT/GO:0019840~isoprenoid binding/4	1.38145
GOTERM_MF_FAT	GO:0005501~retinoid binding	0.0415481	4	GOTERM_MF_FAT/GO:0005501~retinoid binding/4	1.38145
GOTERM_MF_FAT	GO:0005149~interleukin-1 receptor binding	0.0415481	4	GOTERM_MF_FAT/GO:0005149~interleukin-1 receptor binding/4	1.38145
GOTERM_BP_FAT	GO:0016202~regulation of striated muscle tissue development	0.0416869	7	GOTERM_BP_FAT/GO:0016202~regulation of striated muscle tissue development/7	1.38
GOTERM_BP_FAT	GO:0002449~lymphocyte mediated immunity	0.0424621	10	GOTERM_BP_FAT/GO:0002449~lymphocyte mediated immunity/10	1.372
GOTERM_BP_FAT	GO:0051241~negative regulation of multicellular organismal process	0.0425303	12	GOTERM_BP_FAT/GO:0051241~negative regulation of multicellular organismal process/12	1.3713
GOTERM_BP_FAT	GO:0034599~cellular response to oxidative stress	0.0425687	5	GOTERM_BP_FAT/GO:0034599~cellular response to oxidative stress/5	1.37091
GOTERM_MF_FAT	GO:0005520~insulin-like growth factor binding	0.0426328	5	GOTERM_MF_FAT/GO:0005520~insulin-like growth factor binding/5	1.37026
GOTERM_BP_FAT	GO:0008284~positive regulation of cell proliferation	0.0442303	26	GOTERM_BP_FAT/GO:0008284~positive regulation of cell proliferation/26	1.35428
GOTERM_BP_FAT	GO:0048634~regulation of muscle development	0.0460355	7	GOTERM_BP_FAT/GO:0048634~regulation of muscle development/7	1.33691
GOTERM_BP_FAT	GO:0016044~membrane organization	0.0466143	25	GOTERM_BP_FAT/GO:0016044~membrane organization/25	1.33148
GOTERM_BP_FAT	GO:0042537~benzene and derivative metabolic process	0.0478409	4	GOTERM_BP_FAT/GO:0042537~benzene and derivative metabolic process/4	1.3202
GOTERM_BP_FAT	GO:0032768~regulation of monooxygenase activity	0.0478409	3	GOTERM_BP_FAT/GO:0032768~regulation of monooxygenase activity/3	1.3202
GOTERM_MF_FAT	GO:0070567~cytidylyltransferase activity	0.0478845	3	GOTERM_MF_FAT/GO:0070567~cytidylyltransferase activity/3	1.3198
GOTERM_MF_FAT	GO:0004768~stearoyl-CoA 9-desaturase activity	0.0478845	3	GOTERM_MF_FAT/GO:0004768~stearoyl-CoA 9-desaturase activity/3	1.3198
GOTERM_BP_FAT	GO:0032880~regulation of protein localization	0.0487198	11	GOTERM_BP_FAT/GO:0032880~regulation of protein localization/11	1.31229
GOTERM_BP_FAT	GO:0009952~anterior/posterior pattern formation	0.0488372	16	GOTERM_BP_FAT/GO:0009952~anterior/posterior pattern formation/16	1.31125
GOTERM_BP_FAT	GO:0060443~mammary gland morphogenesis	0.0489791	6	GOTERM_BP_FAT/GO:0060443~mammary gland morphogenesis/6	1.30999
GOTERM_MF_FAT	GO:0016597~amino acid binding	0.049063	6	GOTERM_MF_FAT/GO:0016597~amino acid binding/6	1.30925
GOTERM_MF_FAT	GO:0033764~steroid dehydrogenase activity, acting on the CH-OH group of donors, NAD or NADP as acceptor	0.0491885	5	GOTERM_MF_FAT/GO:0033764~steroid dehydrogenase activity, acting on the CH-OH group of donors, NAD or NADP as acceptor/5	1.30814
GOTERM_MF_FAT	GO:0005164~tumor necrosis factor receptor binding	0.0491885	5	GOTERM_MF_FAT/GO:0005164~tumor necrosis factor receptor binding/5	1.30814
GOTERM_BP_FAT	GO:0030282~bone mineralization	0.0504708	4	GOTERM_BP_FAT/GO:0030282~bone mineralization/4	1.29696
GOTERM_BP_FAT	GO:0042107~cytokine metabolic process	0.0504708	4	GOTERM_BP_FAT/GO:0042107~cytokine metabolic process/4	1.29696
GOTERM_BP_FAT	GO:0050886~endocrine process	0.0504708	4	GOTERM_BP_FAT/GO:0050886~endocrine process/4	1.29696
GOTERM_BP_FAT	GO:0008045~motor axon guidance	0.0504708	4	GOTERM_BP_FAT/GO:0008045~motor axon guidance/4	1.29696
GOTERM_MF_FAT	GO:0008092~cytoskeletal protein binding	0.050486	36	GOTERM_MF_FAT/GO:0008092~cytoskeletal protein binding/36	1.29683
GOTERM_MF_FAT	GO:0005003~ephrin receptor activity	0.0505325	4	GOTERM_MF_FAT/GO:0005003~ephrin receptor activity/4	1.29643
GOTERM_MF_FAT	GO:0005024~transforming growth factor beta receptor activity	0.0505325	4	GOTERM_MF_FAT/GO:0005024~transforming growth factor beta receptor activity/4	1.29643
GOTERM_MF_FAT	GO:0004675~transmembrane receptor protein serine/threonine kinase activity	0.0505325	4	GOTERM_MF_FAT/GO:0004675~transmembrane receptor protein serine/threonine kinase activity/4	1.29643
GOTERM_MF_FAT	GO:0008289~lipid binding	0.052596	31	GOTERM_MF_FAT/GO:0008289~lipid binding/31	1.27905
GOTERM_CC_FAT	GO:0030133~transport vesicle	0.0527941	6	GOTERM_CC_FAT/GO:0030133~transport vesicle/6	1.27741
GOTERM_MF_FAT	GO:0005529~sugar binding	0.0531202	18	GOTERM_MF_FAT/GO:0005529~sugar binding/18	1.27474
GOTERM_BP_FAT	GO:0007267~cell-cell signaling	0.0541138	26	GOTERM_BP_FAT/GO:0007267~cell-cell signaling/26	1.26669
GOTERM_BP_FAT	GO:0002824~positive regulation of adaptive immune response based on somatic recombination of immune receptors built from immunoglobulin superfamily domains	0.054643	7	GOTERM_BP_FAT/GO:0002824~positive regulation of adaptive immune response based on somatic recombination of immune receptors built from immunoglobulin superfamily domains/7	1.26247
GOTERM_BP_FAT	GO:0002821~positive regulation of adaptive immune response	0.054643	7	GOTERM_BP_FAT/GO:0002821~positive regulation of adaptive immune response/7	1.26247
GOTERM_BP_FAT	GO:0030334~regulation of cell migration	0.0551463	11	GOTERM_BP_FAT/GO:0030334~regulation of cell migration/11	1.25848
GOTERM_BP_FAT	GO:0045596~negative regulation of cell differentiation	0.0552224	18	GOTERM_BP_FAT/GO:0045596~negative regulation of cell differentiation/18	1.25788
KEGG_PATHWAY	mmu04640:Hematopoietic cell lineage	0.0556236	12	KEGG_PATHWAY/mmu04640:Hematopoietic cell lineage/12	1.25474
GOTERM_BP_FAT	GO:0006576~biogenic amine metabolic process	0.0558431	10	GOTERM_BP_FAT/GO:0006576~biogenic amine metabolic process/10	1.25303
GOTERM_BP_FAT	GO:0001569~patterning of blood vessels	0.0561835	5	GOTERM_BP_FAT/GO:0001569~patterning of blood vessels/5	1.25039
GOTERM_BP_FAT	GO:0006732~coenzyme metabolic process	0.0561836	15	GOTERM_BP_FAT/GO:0006732~coenzyme metabolic process/15	1.25039
GOTERM_MF_FAT	GO:0009975~cyclase activity	0.0562659	5	GOTERM_MF_FAT/GO:0009975~cyclase activity/5	1.24975
GOTERM_MF_FAT	GO:0016849~phosphorus-oxygen lyase activity	0.0562659	5	GOTERM_MF_FAT/GO:0016849~phosphorus-oxygen lyase activity/5	1.24975
GOTERM_BP_FAT	GO:0003006~reproductive developmental process	0.0570764	24	GOTERM_BP_FAT/GO:0003006~reproductive developmental process/24	1.24354
GOTERM_BP_FAT	GO:0019932~second-messenger-mediated signaling	0.0581803	13	GOTERM_BP_FAT/GO:0019932~second-messenger-mediated signaling/13	1.23522
GOTERM_BP_FAT	GO:0050727~regulation of inflammatory response	0.0586936	8	GOTERM_BP_FAT/GO:0050727~regulation of inflammatory response/8	1.23141
GOTERM_BP_FAT	GO:0048738~cardiac muscle tissue development	0.0586936	8	GOTERM_BP_FAT/GO:0048738~cardiac muscle tissue development/8	1.23141
GOTERM_BP_FAT	GO:0046545~development of primary female sexual characteristics	0.0586936	8	GOTERM_BP_FAT/GO:0046545~development of primary female sexual characteristics/8	1.23141
GOTERM_BP_FAT	GO:0055010~ventricular cardiac muscle morphogenesis	0.0602998	4	GOTERM_BP_FAT/GO:0055010~ventricular cardiac muscle morphogenesis/4	1.21968
GOTERM_BP_FAT	GO:0043066~negative regulation of apoptosis	0.0619777	22	GOTERM_BP_FAT/GO:0043066~negative regulation of apoptosis/22	1.20776
GOTERM_CC_FAT	GO:0045177~apical part of cell	0.0624902	16	GOTERM_CC_FAT/GO:0045177~apical part of cell/16	1.20419
GOTERM_BP_FAT	GO:0048878~chemical homeostasis	0.0629888	31	GOTERM_BP_FAT/GO:0048878~chemical homeostasis/31	1.20074
GOTERM_BP_FAT	GO:0051270~regulation of cell motion	0.0636576	12	GOTERM_BP_FAT/GO:0051270~regulation of cell motion/12	1.19615
GOTERM_MF_FAT	GO:0048037~cofactor binding	0.0637056	21	GOTERM_MF_FAT/GO:0048037~cofactor binding/21	1.19582
GOTERM_BP_FAT	GO:0030808~regulation of nucleotide biosynthetic process	0.0640356	9	GOTERM_BP_FAT/GO:0030808~regulation of nucleotide biosynthetic process/9	1.19358
GOTERM_BP_FAT	GO:0030802~regulation of cyclic nucleotide biosynthetic process	0.0640356	9	GOTERM_BP_FAT/GO:0030802~regulation of cyclic nucleotide biosynthetic process/9	1.19358
GOTERM_BP_FAT	GO:0042415~norepinephrine metabolic process	0.0643012	3	GOTERM_BP_FAT/GO:0042415~norepinephrine metabolic process/3	1.19178
GOTERM_BP_FAT	GO:0019430~removal of superoxide radicals	0.0643012	3	GOTERM_BP_FAT/GO:0019430~removal of superoxide radicals/3	1.19178
GOTERM_BP_FAT	GO:0045885~positive regulation of survival gene product expression	0.0643012	3	GOTERM_BP_FAT/GO:0045885~positive regulation of survival gene product expression/3	1.19178
GOTERM_BP_FAT	GO:0042362~fat-soluble vitamin biosynthetic process	0.0643012	3	GOTERM_BP_FAT/GO:0042362~fat-soluble vitamin biosynthetic process/3	1.19178
GOTERM_MF_FAT	GO:0004551~nucleotide diphosphatase activity	0.0643586	3	GOTERM_MF_FAT/GO:0004551~nucleotide diphosphatase activity/3	1.19139
GOTERM_MF_FAT	GO:0031543~peptidyl-proline dioxygenase activity	0.0643586	3	GOTERM_MF_FAT/GO:0031543~peptidyl-proline dioxygenase activity/3	1.19139
GOTERM_MF_FAT	GO:0019798~procollagen-proline dioxygenase activity	0.0643586	3	GOTERM_MF_FAT/GO:0019798~procollagen-proline dioxygenase activity/3	1.19139
GOTERM_MF_FAT	GO:0019966~interleukin-1 binding	0.0643586	3	GOTERM_MF_FAT/GO:0019966~interleukin-1 binding/3	1.19139
GOTERM_MF_FAT	GO:0004908~interleukin-1 receptor activity	0.0643586	3	GOTERM_MF_FAT/GO:0004908~interleukin-1 receptor activity/3	1.19139
GOTERM_BP_FAT	GO:0032940~secretion by cell	0.0650179	18	GOTERM_BP_FAT/GO:0032940~secretion by cell/18	1.18697
GOTERM_BP_FAT	GO:0006800~oxygen and reactive oxygen species metabolic process	0.0661623	7	GOTERM_BP_FAT/GO:0006800~oxygen and reactive oxygen species metabolic process/7	1.17939
GOTERM_BP_FAT	GO:0048771~tissue remodeling	0.0661623	7	GOTERM_BP_FAT/GO:0048771~tissue remodeling/7	1.17939
GOTERM_BP_FAT	GO:0051899~membrane depolarization	0.0670574	6	GOTERM_BP_FAT/GO:0051899~membrane depolarization/6	1.17355
GOTERM_BP_FAT	GO:0032102~negative regulation of response to external stimulus	0.0670574	6	GOTERM_BP_FAT/GO:0032102~negative regulation of response to external stimulus/6	1.17355
GOTERM_MF_FAT	GO:0042277~peptide binding	0.0671269	16	GOTERM_MF_FAT/GO:0042277~peptide binding/16	1.1731
GOTERM_CC_FAT	GO:0005913~cell-cell adherens junction	0.0672482	6	GOTERM_CC_FAT/GO:0005913~cell-cell adherens junction/6	1.17232
GOTERM_BP_FAT	GO:0003002~regionalization	0.0673781	20	GOTERM_BP_FAT/GO:0003002~regionalization/20	1.17148
GOTERM_BP_FAT	GO:0006816~calcium ion transport	0.067781	13	GOTERM_BP_FAT/GO:0006816~calcium ion transport/13	1.16889
GOTERM_BP_FAT	GO:0040008~regulation of growth	0.0694268	23	GOTERM_BP_FAT/GO:0040008~regulation of growth/23	1.15847
KEGG_PATHWAY	mmu04340:Hedgehog signaling pathway	0.0696241	8	KEGG_PATHWAY/mmu04340:Hedgehog signaling pathway/8	1.15724
GOTERM_CC_FAT	GO:0016021~integral to membrane	0.0699179	435	GOTERM_CC_FAT/GO:0016021~integral to membrane/435	1.15541
GOTERM_CC_FAT	GO:0005911~cell-cell junction	0.0704466	20	GOTERM_CC_FAT/GO:0005911~cell-cell junction/20	1.15214
GOTERM_BP_FAT	GO:0006333~chromatin assembly or disassembly	0.0707611	13	GOTERM_BP_FAT/GO:0006333~chromatin assembly or disassembly/13	1.15021
GOTERM_BP_FAT	GO:0070167~regulation of biomineral formation	0.0709465	4	GOTERM_BP_FAT/GO:0070167~regulation of biomineral formation/4	1.14907
GOTERM_BP_FAT	GO:0030500~regulation of bone mineralization	0.0709465	4	GOTERM_BP_FAT/GO:0030500~regulation of bone mineralization/4	1.14907
GOTERM_BP_FAT	GO:0002027~regulation of heart rate	0.0709465	4	GOTERM_BP_FAT/GO:0002027~regulation of heart rate/4	1.14907
GOTERM_MF_FAT	GO:0005402~cation:sugar symporter activity	0.0710305	4	GOTERM_MF_FAT/GO:0005402~cation:sugar symporter activity/4	1.14856
GOTERM_MF_FAT	GO:0005351~sugar:hydrogen symporter activity	0.0710305	4	GOTERM_MF_FAT/GO:0005351~sugar:hydrogen symporter activity/4	1.14856
GOTERM_BP_FAT	GO:0030178~negative regulation of Wnt receptor signaling pathway	0.0718573	5	GOTERM_BP_FAT/GO:0030178~negative regulation of Wnt receptor signaling pathway/5	1.14353
GOTERM_BP_FAT	GO:0060349~bone morphogenesis	0.0718573	5	GOTERM_BP_FAT/GO:0060349~bone morphogenesis/5	1.14353
GOTERM_BP_FAT	GO:0060603~mammary gland duct morphogenesis	0.0718573	5	GOTERM_BP_FAT/GO:0060603~mammary gland duct morphogenesis/5	1.14353
GOTERM_BP_FAT	GO:0006776~vitamin A metabolic process	0.0718573	5	GOTERM_BP_FAT/GO:0006776~vitamin A metabolic process/5	1.14353
GOTERM_BP_FAT	GO:0060740~prostate gland epithelium morphogenesis	0.0718573	5	GOTERM_BP_FAT/GO:0060740~prostate gland epithelium morphogenesis/5	1.14353
GOTERM_BP_FAT	GO:0042398~cellular amino acid derivative biosynthetic process	0.0718824	7	GOTERM_BP_FAT/GO:0042398~cellular amino acid derivative biosynthetic process/7	1.14338
GOTERM_BP_FAT	GO:0048593~camera-type eye morphogenesis	0.0718824	7	GOTERM_BP_FAT/GO:0048593~camera-type eye morphogenesis/7	1.14338
GOTERM_BP_FAT	GO:0060429~epithelium development	0.0719032	24	GOTERM_BP_FAT/GO:0060429~epithelium development/24	1.14325
GOTERM_MF_FAT	GO:0032813~tumor necrosis factor receptor superfamily binding	0.0719599	5	GOTERM_MF_FAT/GO:0032813~tumor necrosis factor receptor superfamily binding/5	1.14291
GOTERM_MF_FAT	GO:0016814~hydrolase activity, acting on carbon-nitrogen (but not peptide) bonds, in cyclic amidines	0.0719599	5	GOTERM_MF_FAT/GO:0016814~hydrolase activity, acting on carbon-nitrogen (but not peptide) bonds, in cyclic amidines/5	1.14291
GOTERM_CC_FAT	GO:0043235~receptor complex	0.0721029	11	GOTERM_CC_FAT/GO:0043235~receptor complex/11	1.14205
GOTERM_BP_FAT	GO:0050905~neuromuscular process	0.073434	8	GOTERM_BP_FAT/GO:0050905~neuromuscular process/8	1.1341
GOTERM_BP_FAT	GO:0007187~G-protein signaling, coupled to cyclic nucleotide second messenger	0.073434	8	GOTERM_BP_FAT/GO:0007187~G-protein signaling, coupled to cyclic nucleotide second messenger/8	1.1341
GOTERM_BP_FAT	GO:0043069~negative regulation of programmed cell death	0.0735838	22	GOTERM_BP_FAT/GO:0043069~negative regulation of programmed cell death/22	1.13322
GOTERM_BP_FAT	GO:0048638~regulation of developmental growth	0.0738042	6	GOTERM_BP_FAT/GO:0048638~regulation of developmental growth/6	1.13192
GOTERM_BP_FAT	GO:0060548~negative regulation of cell death	0.0760706	22	GOTERM_BP_FAT/GO:0060548~negative regulation of cell death/22	1.11878
GOTERM_MF_FAT	GO:0031406~carboxylic acid binding	0.076222	10	GOTERM_MF_FAT/GO:0031406~carboxylic acid binding/10	1.11792
GOTERM_CC_FAT	GO:0005912~adherens junction	0.0763782	13	GOTERM_CC_FAT/GO:0005912~adherens junction/13	1.11703
GOTERM_BP_FAT	GO:0030799~regulation of cyclic nucleotide metabolic process	0.0779319	9	GOTERM_BP_FAT/GO:0030799~regulation of cyclic nucleotide metabolic process/9	1.10828
GOTERM_MF_FAT	GO:0015294~solute:cation symporter activity	0.0780982	9	GOTERM_MF_FAT/GO:0015294~solute:cation symporter activity/9	1.10736
GOTERM_BP_FAT	GO:0008015~blood circulation	0.0783525	12	GOTERM_BP_FAT/GO:0008015~blood circulation/12	1.10595
GOTERM_BP_FAT	GO:0003013~circulatory system process	0.0783525	12	GOTERM_BP_FAT/GO:0003013~circulatory system process/12	1.10595
GOTERM_BP_FAT	GO:0006821~chloride transport	0.078791	8	GOTERM_BP_FAT/GO:0006821~chloride transport/8	1.10352
GOTERM_MF_FAT	GO:0043176~amine binding	0.0789466	8	GOTERM_MF_FAT/GO:0043176~amine binding/8	1.10267
GOTERM_BP_FAT	GO:0060512~prostate gland morphogenesis	0.0804432	5	GOTERM_BP_FAT/GO:0060512~prostate gland morphogenesis/5	1.09451
GOTERM_BP_FAT	GO:0002253~activation of immune response	0.0805635	10	GOTERM_BP_FAT/GO:0002253~activation of immune response/10	1.09386
GOTERM_BP_FAT	GO:0007268~synaptic transmission	0.0806223	17	GOTERM_BP_FAT/GO:0007268~synaptic transmission/17	1.09354
GOTERM_BP_FAT	GO:0030036~actin cytoskeleton organization	0.0822855	17	GOTERM_BP_FAT/GO:0030036~actin cytoskeleton organization/17	1.08468
GOTERM_BP_FAT	GO:0060134~prepulse inhibition	0.0823283	3	GOTERM_BP_FAT/GO:0060134~prepulse inhibition/3	1.08445
GOTERM_BP_FAT	GO:0032231~regulation of actin filament bundle formation	0.0823283	4	GOTERM_BP_FAT/GO:0032231~regulation of actin filament bundle formation/4	1.08445
GOTERM_BP_FAT	GO:0042088~T-helper 1 type immune response	0.0823283	3	GOTERM_BP_FAT/GO:0042088~T-helper 1 type immune response/3	1.08445
GOTERM_BP_FAT	GO:0051492~regulation of stress fiber formation	0.0823283	4	GOTERM_BP_FAT/GO:0051492~regulation of stress fiber formation/4	1.08445
GOTERM_BP_FAT	GO:0002685~regulation of leukocyte migration	0.0823283	3	GOTERM_BP_FAT/GO:0002685~regulation of leukocyte migration/3	1.08445
GOTERM_BP_FAT	GO:0002063~chondrocyte development	0.0823283	3	GOTERM_BP_FAT/GO:0002063~chondrocyte development/3	1.08445
GOTERM_BP_FAT	GO:0001964~startle response	0.0823693	4	GOTERM_BP_FAT/GO:0001964~startle response/4	1.08423
GOTERM_BP_FAT	GO:0050714~positive regulation of protein secretion	0.0823693	4	GOTERM_BP_FAT/GO:0050714~positive regulation of protein secretion/4	1.08423
GOTERM_BP_FAT	GO:0042573~retinoic acid metabolic process	0.0823693	4	GOTERM_BP_FAT/GO:0042573~retinoic acid metabolic process/4	1.08423
GOTERM_BP_FAT	GO:0060324~face development	0.0823693	4	GOTERM_BP_FAT/GO:0060324~face development/4	1.08423
GOTERM_MF_FAT	GO:0004000~adenosine deaminase activity	0.0824003	3	GOTERM_MF_FAT/GO:0004000~adenosine deaminase activity/3	1.08407
GOTERM_MF_FAT	GO:0019841~retinol binding	0.0824003	3	GOTERM_MF_FAT/GO:0019841~retinol binding/3	1.08407
GOTERM_BP_FAT	GO:0043065~positive regulation of apoptosis	0.0838688	22	GOTERM_BP_FAT/GO:0043065~positive regulation of apoptosis/22	1.0764
GOTERM_BP_FAT	GO:0051789~response to protein stimulus	0.0852376	10	GOTERM_BP_FAT/GO:0051789~response to protein stimulus/10	1.06937
GOTERM_BP_FAT	GO:0002252~immune effector process	0.0859623	13	GOTERM_BP_FAT/GO:0002252~immune effector process/13	1.06569
GOTERM_BP_FAT	GO:0046903~secretion	0.0861811	20	GOTERM_BP_FAT/GO:0046903~secretion/20	1.06459
GOTERM_BP_FAT	GO:0031644~regulation of neurological system process	0.086436	12	GOTERM_BP_FAT/GO:0031644~regulation of neurological system process/12	1.06331
KEGG_PATHWAY	mmu05322:Systemic lupus erythematosus	0.0866935	13	KEGG_PATHWAY/mmu05322:Systemic lupus erythematosus/13	1.06201
GOTERM_CC_FAT	GO:0044449~contractile fiber part	0.0869693	11	GOTERM_CC_FAT/GO:0044449~contractile fiber part/11	1.06063
GOTERM_BP_FAT	GO:0006140~regulation of nucleotide metabolic process	0.0881219	9	GOTERM_BP_FAT/GO:0006140~regulation of nucleotide metabolic process/9	1.05492
GOTERM_BP_FAT	GO:0030111~regulation of Wnt receptor signaling pathway	0.0883577	6	GOTERM_BP_FAT/GO:0030111~regulation of Wnt receptor signaling pathway/6	1.05376
GOTERM_BP_FAT	GO:0008584~male gonad development	0.0883577	6	GOTERM_BP_FAT/GO:0008584~male gonad development/6	1.05376
GOTERM_MF_FAT	GO:0005044~scavenger receptor activity	0.0884986	6	GOTERM_MF_FAT/GO:0005044~scavenger receptor activity/6	1.05306
GOTERM_BP_FAT	GO:0043068~positive regulation of programmed cell death	0.089363	22	GOTERM_BP_FAT/GO:0043068~positive regulation of programmed cell death/22	1.04884
GOTERM_BP_FAT	GO:0016101~diterpenoid metabolic process	0.0895111	5	GOTERM_BP_FAT/GO:0016101~diterpenoid metabolic process/5	1.04812
GOTERM_BP_FAT	GO:0003073~regulation of systemic arterial blood pressure	0.0895111	5	GOTERM_BP_FAT/GO:0003073~regulation of systemic arterial blood pressure/5	1.04812
GOTERM_BP_FAT	GO:0001523~retinoid metabolic process	0.0895111	5	GOTERM_BP_FAT/GO:0001523~retinoid metabolic process/5	1.04812
GOTERM_BP_FAT	GO:0042493~response to drug	0.0900705	11	GOTERM_BP_FAT/GO:0042493~response to drug/11	1.04542
GOTERM_BP_FAT	GO:0006323~DNA packaging	0.090793	12	GOTERM_BP_FAT/GO:0006323~DNA packaging/12	1.04195
GOTERM_BP_FAT	GO:0009628~response to abiotic stimulus	0.0924193	22	GOTERM_BP_FAT/GO:0009628~response to abiotic stimulus/22	1.03424
GOTERM_BP_FAT	GO:0046394~carboxylic acid biosynthetic process	0.0926014	14	GOTERM_BP_FAT/GO:0046394~carboxylic acid biosynthetic process/14	1.03338
GOTERM_BP_FAT	GO:0016053~organic acid biosynthetic process	0.0926014	14	GOTERM_BP_FAT/GO:0016053~organic acid biosynthetic process/14	1.03338
GOTERM_BP_FAT	GO:0001659~temperature homeostasis	0.0945223	4	GOTERM_BP_FAT/GO:0001659~temperature homeostasis/4	1.02447
GOTERM_BP_FAT	GO:0002673~regulation of acute inflammatory response	0.0945223	4	GOTERM_BP_FAT/GO:0002673~regulation of acute inflammatory response/4	1.02447
GOTERM_BP_FAT	GO:0043029~T cell homeostasis	0.0945223	4	GOTERM_BP_FAT/GO:0043029~T cell homeostasis/4	1.02447
GOTERM_BP_FAT	GO:0060415~muscle tissue morphogenesis	0.0945223	4	GOTERM_BP_FAT/GO:0060415~muscle tissue morphogenesis/4	1.02447
GOTERM_BP_FAT	GO:0034614~cellular response to reactive oxygen species	0.0945223	4	GOTERM_BP_FAT/GO:0034614~cellular response to reactive oxygen species/4	1.02447
GOTERM_BP_FAT	GO:0021545~cranial nerve development	0.0945223	4	GOTERM_BP_FAT/GO:0021545~cranial nerve development/4	1.02447
GOTERM_BP_FAT	GO:0055008~cardiac muscle tissue morphogenesis	0.0945223	4	GOTERM_BP_FAT/GO:0055008~cardiac muscle tissue morphogenesis/4	1.02447
GOTERM_BP_FAT	GO:0002443~leukocyte mediated immunity	0.0950618	10	GOTERM_BP_FAT/GO:0002443~leukocyte mediated immunity/10	1.02199
GOTERM_BP_FAT	GO:0010942~positive regulation of cell death	0.0953128	22	GOTERM_BP_FAT/GO:0010942~positive regulation of cell death/22	1.02085
GOTERM_BP_FAT	GO:0019318~hexose metabolic process	0.0960901	16	GOTERM_BP_FAT/GO:0019318~hexose metabolic process/16	1.01732
GOTERM_BP_FAT	GO:0046660~female sex differentiation	0.0961841	8	GOTERM_BP_FAT/GO:0046660~female sex differentiation/8	1.0169
GOTERM_BP_FAT	GO:0048704~embryonic skeletal system morphogenesis	0.0961841	8	GOTERM_BP_FAT/GO:0048704~embryonic skeletal system morphogenesis/8	1.0169
GOTERM_BP_FAT	GO:0034754~cellular hormone metabolic process	0.0974886	7	GOTERM_BP_FAT/GO:0034754~cellular hormone metabolic process/7	1.01105
GOTERM_BP_FAT	GO:0007492~endoderm development	0.0990454	5	GOTERM_BP_FAT/GO:0007492~endoderm development/5	1.00417
GOTERM_BP_FAT	GO:0009636~response to toxin	0.0990454	5	GOTERM_BP_FAT/GO:0009636~response to toxin/5	1.00417
GOTERM_BP_FAT	GO:0009110~vitamin biosynthetic process	0.0990454	5	GOTERM_BP_FAT/GO:0009110~vitamin biosynthetic process/5	1.00417
GOTERM_MF_FAT	GO:0016229~steroid dehydrogenase activity	0.0991809	5	GOTERM_MF_FAT/GO:0016229~steroid dehydrogenase activity/5	1.00357
GOTERM_BP_FAT	GO:0006631~fatty acid metabolic process	0.100669	17	GOTERM_BP_FAT/GO:0006631~fatty acid metabolic process/17	0.997106
GOTERM_BP_FAT	GO:0070633~transepithelial transport	0.101669	3	GOTERM_BP_FAT/GO:0070633~transepithelial transport/3	0.992813
GOTERM_BP_FAT	GO:0030321~transepithelial chloride transport	0.101669	3	GOTERM_BP_FAT/GO:0030321~transepithelial chloride transport/3	0.992813
GOTERM_BP_FAT	GO:0060347~heart trabecula formation	0.101669	3	GOTERM_BP_FAT/GO:0060347~heart trabecula formation/3	0.992813
GOTERM_BP_FAT	GO:0045599~negative regulation of fat cell differentiation	0.101669	3	GOTERM_BP_FAT/GO:0045599~negative regulation of fat cell differentiation/3	0.992813
GOTERM_BP_FAT	GO:0051341~regulation of oxidoreductase activity	0.101669	3	GOTERM_BP_FAT/GO:0051341~regulation of oxidoreductase activity/3	0.992813
GOTERM_MF_FAT	GO:0016717~oxidoreductase activity, acting on paired donors, with oxidation of a pair of donors resulting in the reduction of molecular oxygen to two molecules of water	0.101756	3	GOTERM_MF_FAT/GO:0016717~oxidoreductase activity, acting on paired donors, with oxidation of a pair of donors resulting in the reduction of molecular oxygen to two molecules of water/3	0.992442
GOTERM_BP_FAT	GO:0030817~regulation of cAMP biosynthetic process	0.102417	8	GOTERM_BP_FAT/GO:0030817~regulation of cAMP biosynthetic process/8	0.989627
GOTERM_BP_FAT	GO:0043010~camera-type eye development	0.102499	13	GOTERM_BP_FAT/GO:0043010~camera-type eye development/13	0.98928
GOTERM_BP_FAT	GO:0006820~anion transport	0.102499	13	GOTERM_BP_FAT/GO:0006820~anion transport/13	0.98928
GOTERM_BP_FAT	GO:0044272~sulfur compound biosynthetic process	0.104284	6	GOTERM_BP_FAT/GO:0044272~sulfur compound biosynthetic process/6	0.98178
GOTERM_BP_FAT	GO:0035272~exocrine system development	0.104284	6	GOTERM_BP_FAT/GO:0035272~exocrine system development/6	0.98178
GOTERM_BP_FAT	GO:0008585~female gonad development	0.104557	7	GOTERM_BP_FAT/GO:0008585~female gonad development/7	0.980645
GOTERM_BP_FAT	GO:0051047~positive regulation of secretion	0.104557	7	GOTERM_BP_FAT/GO:0051047~positive regulation of secretion/7	0.980645
GOTERM_BP_FAT	GO:0010038~response to metal ion	0.104557	7	GOTERM_BP_FAT/GO:0010038~response to metal ion/7	0.980645
KEGG_PATHWAY	mmu01040:Biosynthesis of unsaturated fatty acids	0.105526	5	KEGG_PATHWAY/mmu01040:Biosynthesis of unsaturated fatty acids/5	0.976639
GOTERM_BP_FAT	GO:0048870~cell motility	0.106096	24	GOTERM_BP_FAT/GO:0048870~cell motility/24	0.9743
GOTERM_BP_FAT	GO:0051674~localization of cell	0.106096	24	GOTERM_BP_FAT/GO:0051674~localization of cell/24	0.9743
GOTERM_BP_FAT	GO:0046638~positive regulation of alpha-beta T cell differentiation	0.107357	5	GOTERM_BP_FAT/GO:0046638~positive regulation of alpha-beta T cell differentiation/5	0.969169
GOTERM_MF_FAT	GO:0015295~solute:hydrogen symporter activity	0.107478	4	GOTERM_MF_FAT/GO:0015295~solute:hydrogen symporter activity/4	0.968681
GOTERM_BP_FAT	GO:0010648~negative regulation of cell communication	0.107981	17	GOTERM_BP_FAT/GO:0010648~negative regulation of cell communication/17	0.966652
GOTERM_BP_FAT	GO:0019935~cyclic-nucleotide-mediated signaling	0.108864	8	GOTERM_BP_FAT/GO:0019935~cyclic-nucleotide-mediated signaling/8	0.963115
GOTERM_BP_FAT	GO:0000271~polysaccharide biosynthetic process	0.109029	5	GOTERM_BP_FAT/GO:0000271~polysaccharide biosynthetic process/5	0.962458
GOTERM_BP_FAT	GO:0002260~lymphocyte homeostasis	0.109029	5	GOTERM_BP_FAT/GO:0002260~lymphocyte homeostasis/5	0.962458
GOTERM_BP_FAT	GO:0050708~regulation of protein secretion	0.109029	5	GOTERM_BP_FAT/GO:0050708~regulation of protein secretion/5	0.962458
GOTERM_BP_FAT	GO:0033157~regulation of intracellular protein transport	0.109029	5	GOTERM_BP_FAT/GO:0033157~regulation of intracellular protein transport/5	0.962458
GOTERM_BP_FAT	GO:0006811~ion transport	0.110587	53	GOTERM_BP_FAT/GO:0006811~ion transport/53	0.956295
GOTERM_CC_FAT	GO:0045202~synapse	0.111168	30	GOTERM_CC_FAT/GO:0045202~synapse/30	0.954022
GOTERM_CC_FAT	GO:0005798~Golgi-associated vesicle	0.111881	6	GOTERM_CC_FAT/GO:0005798~Golgi-associated vesicle/6	0.951244
GOTERM_CC_FAT	GO:0008021~synaptic vesicle	0.111907	9	GOTERM_CC_FAT/GO:0008021~synaptic vesicle/9	0.951142
GOTERM_BP_FAT	GO:0010033~response to organic substance	0.112173	41	GOTERM_BP_FAT/GO:0010033~response to organic substance/41	0.95011
GOTERM_BP_FAT	GO:0042391~regulation of membrane potential	0.113643	12	GOTERM_BP_FAT/GO:0042391~regulation of membrane potential/12	0.944458
GOTERM_MF_FAT	GO:0050662~coenzyme binding	0.114823	15	GOTERM_MF_FAT/GO:0050662~coenzyme binding/15	0.939973
GOTERM_BP_FAT	GO:0030814~regulation of cAMP metabolic process	0.115522	8	GOTERM_BP_FAT/GO:0030814~regulation of cAMP metabolic process/8	0.937334
GOTERM_BP_FAT	GO:0009991~response to extracellular stimulus	0.116062	14	GOTERM_BP_FAT/GO:0009991~response to extracellular stimulus/14	0.935309
GOTERM_BP_FAT	GO:0006508~proteolysis	0.116263	74	GOTERM_BP_FAT/GO:0006508~proteolysis/74	0.934559
GOTERM_BP_FAT	GO:0043523~regulation of neuron apoptosis	0.116798	9	GOTERM_BP_FAT/GO:0043523~regulation of neuron apoptosis/9	0.932563
GOTERM_CC_FAT	GO:0030315~T-tubule	0.11772	4	GOTERM_CC_FAT/GO:0030315~T-tubule/4	0.929149
KEGG_PATHWAY	mmu04614:Renin-angiotensin system	0.117729	4	KEGG_PATHWAY/mmu04614:Renin-angiotensin system/4	0.929118
GOTERM_BP_FAT	GO:0001845~phagolysosome formation	0.118992	2	GOTERM_BP_FAT/GO:0001845~phagolysosome formation/2	0.924481
GOTERM_BP_FAT	GO:0006097~glyoxylate cycle	0.118992	2	GOTERM_BP_FAT/GO:0006097~glyoxylate cycle/2	0.924481
GOTERM_BP_FAT	GO:0046323~glucose import	0.118992	2	GOTERM_BP_FAT/GO:0046323~glucose import/2	0.924481
GOTERM_BP_FAT	GO:0060618~nipple development	0.118992	2	GOTERM_BP_FAT/GO:0060618~nipple development/2	0.924481
GOTERM_BP_FAT	GO:0008291~acetylcholine metabolic process	0.118992	2	GOTERM_BP_FAT/GO:0008291~acetylcholine metabolic process/2	0.924481
GOTERM_BP_FAT	GO:0060346~bone trabecula formation	0.118992	2	GOTERM_BP_FAT/GO:0060346~bone trabecula formation/2	0.924481
GOTERM_BP_FAT	GO:0060658~nipple morphogenesis	0.118992	2	GOTERM_BP_FAT/GO:0060658~nipple morphogenesis/2	0.924481
GOTERM_MF_FAT	GO:0019961~interferon binding	0.119051	2	GOTERM_MF_FAT/GO:0019961~interferon binding/2	0.924267
GOTERM_MF_FAT	GO:0004909~interleukin-1, Type I, activating receptor activity	0.119051	2	GOTERM_MF_FAT/GO:0004909~interleukin-1, Type I, activating receptor activity/2	0.924267
GOTERM_MF_FAT	GO:0004105~choline-phosphate cytidylyltransferase activity	0.119051	2	GOTERM_MF_FAT/GO:0004105~choline-phosphate cytidylyltransferase activity/2	0.924267
GOTERM_MF_FAT	GO:0004947~bradykinin receptor activity	0.119051	2	GOTERM_MF_FAT/GO:0004947~bradykinin receptor activity/2	0.924267
GOTERM_MF_FAT	GO:0004962~endothelin receptor activity	0.119051	2	GOTERM_MF_FAT/GO:0004962~endothelin receptor activity/2	0.924267
GOTERM_MF_FAT	GO:0004904~interferon receptor activity	0.119051	2	GOTERM_MF_FAT/GO:0004904~interferon receptor activity/2	0.924267
GOTERM_MF_FAT	GO:0047756~chondroitin 4-sulfotransferase activity	0.119051	2	GOTERM_MF_FAT/GO:0047756~chondroitin 4-sulfotransferase activity/2	0.924267
GOTERM_MF_FAT	GO:0004450~isocitrate dehydrogenase (NADP+) activity	0.119051	2	GOTERM_MF_FAT/GO:0004450~isocitrate dehydrogenase (NADP+) activity/2	0.924267
GOTERM_MF_FAT	GO:0030023~extracellular matrix constituent conferring elasticity	0.119051	2	GOTERM_MF_FAT/GO:0030023~extracellular matrix constituent conferring elasticity/2	0.924267
GOTERM_BP_FAT	GO:0034622~cellular macromolecular complex assembly	0.119062	20	GOTERM_BP_FAT/GO:0034622~cellular macromolecular complex assembly/20	0.924226
GOTERM_BP_FAT	GO:0007595~lactation	0.119443	5	GOTERM_BP_FAT/GO:0007595~lactation/5	0.92284
GOTERM_BP_FAT	GO:0001822~kidney development	0.120773	11	GOTERM_BP_FAT/GO:0001822~kidney development/11	0.918031
GOTERM_BP_FAT	GO:0051969~regulation of transmission of nerve impulse	0.120773	11	GOTERM_BP_FAT/GO:0051969~regulation of transmission of nerve impulse/11	0.918031
GOTERM_BP_FAT	GO:0030166~proteoglycan biosynthetic process	0.120824	4	GOTERM_BP_FAT/GO:0030166~proteoglycan biosynthetic process/4	0.917848
GOTERM_BP_FAT	GO:0060350~endochondral bone morphogenesis	0.120824	4	GOTERM_BP_FAT/GO:0060350~endochondral bone morphogenesis/4	0.917848
GOTERM_BP_FAT	GO:0060079~regulation of excitatory postsynaptic membrane potential	0.120824	4	GOTERM_BP_FAT/GO:0060079~regulation of excitatory postsynaptic membrane potential/4	0.917848
GOTERM_MF_FAT	GO:0031418~L-ascorbic acid binding	0.120957	4	GOTERM_MF_FAT/GO:0031418~L-ascorbic acid binding/4	0.917368
GOTERM_MF_FAT	GO:0070566~adenylyltransferase activity	0.120957	4	GOTERM_MF_FAT/GO:0070566~adenylyltransferase activity/4	0.917368
GOTERM_MF_FAT	GO:0008373~sialyltransferase activity	0.120957	4	GOTERM_MF_FAT/GO:0008373~sialyltransferase activity/4	0.917368
GOTERM_MF_FAT	GO:0001948~glycoprotein binding	0.120957	4	GOTERM_MF_FAT/GO:0001948~glycoprotein binding/4	0.917368
GOTERM_BP_FAT	GO:0044264~cellular polysaccharide metabolic process	0.121521	6	GOTERM_BP_FAT/GO:0044264~cellular polysaccharide metabolic process/6	0.915349
GOTERM_BP_FAT	GO:0001816~cytokine production	0.121521	6	GOTERM_BP_FAT/GO:0001816~cytokine production/6	0.915349
GOTERM_BP_FAT	GO:0030866~cortical actin cytoskeleton organization	0.122093	3	GOTERM_BP_FAT/GO:0030866~cortical actin cytoskeleton organization/3	0.913309
GOTERM_BP_FAT	GO:0007029~endoplasmic reticulum organization	0.122093	3	GOTERM_BP_FAT/GO:0007029~endoplasmic reticulum organization/3	0.913309
GOTERM_BP_FAT	GO:0009143~nucleoside triphosphate catabolic process	0.122093	3	GOTERM_BP_FAT/GO:0009143~nucleoside triphosphate catabolic process/3	0.913309
GOTERM_BP_FAT	GO:0000303~response to superoxide	0.122093	3	GOTERM_BP_FAT/GO:0000303~response to superoxide/3	0.913309
GOTERM_BP_FAT	GO:0045661~regulation of myoblast differentiation	0.122093	3	GOTERM_BP_FAT/GO:0045661~regulation of myoblast differentiation/3	0.913309
GOTERM_BP_FAT	GO:0007009~plasma membrane organization	0.122093	3	GOTERM_BP_FAT/GO:0007009~plasma membrane organization/3	0.913309
GOTERM_BP_FAT	GO:0042572~retinol metabolic process	0.122093	3	GOTERM_BP_FAT/GO:0042572~retinol metabolic process/3	0.913309
GOTERM_MF_FAT	GO:0004953~icosanoid receptor activity	0.122196	3	GOTERM_MF_FAT/GO:0004953~icosanoid receptor activity/3	0.912945
GOTERM_MF_FAT	GO:0043395~heparan sulfate proteoglycan binding	0.122196	3	GOTERM_MF_FAT/GO:0043395~heparan sulfate proteoglycan binding/3	0.912945
GOTERM_MF_FAT	GO:0016500~protein-hormone receptor activity	0.122196	3	GOTERM_MF_FAT/GO:0016500~protein-hormone receptor activity/3	0.912945
GOTERM_MF_FAT	GO:0043394~proteoglycan binding	0.122196	3	GOTERM_MF_FAT/GO:0043394~proteoglycan binding/3	0.912945
GOTERM_MF_FAT	GO:0048306~calcium-dependent protein binding	0.122196	3	GOTERM_MF_FAT/GO:0048306~calcium-dependent protein binding/3	0.912945
GOTERM_MF_FAT	GO:0004954~prostanoid receptor activity	0.122196	3	GOTERM_MF_FAT/GO:0004954~prostanoid receptor activity/3	0.912945
GOTERM_MF_FAT	GO:0005262~calcium channel activity	0.122613	8	GOTERM_MF_FAT/GO:0005262~calcium channel activity/8	0.911464
GOTERM_BP_FAT	GO:0030029~actin filament-based process	0.123518	17	GOTERM_BP_FAT/GO:0030029~actin filament-based process/17	0.90827
GOTERM_MF_FAT	GO:0042802~identical protein binding	0.123572	24	GOTERM_MF_FAT/GO:0042802~identical protein binding/24	0.908079
GOTERM_BP_FAT	GO:0006873~cellular ion homeostasis	0.123669	22	GOTERM_BP_FAT/GO:0006873~cellular ion homeostasis/22	0.907739
GOTERM_BP_FAT	GO:0043085~positive regulation of catalytic activity	0.123669	22	GOTERM_BP_FAT/GO:0043085~positive regulation of catalytic activity/22	0.907739
GOTERM_CC_FAT	GO:0034358~plasma lipoprotein particle	0.123978	5	GOTERM_CC_FAT/GO:0034358~plasma lipoprotein particle/5	0.906655
GOTERM_CC_FAT	GO:0032994~protein-lipid complex	0.123978	5	GOTERM_CC_FAT/GO:0032994~protein-lipid complex/5	0.906655
GOTERM_BP_FAT	GO:0008283~cell proliferation	0.124742	21	GOTERM_BP_FAT/GO:0008283~cell proliferation/21	0.903987
GOTERM_BP_FAT	GO:0002822~regulation of adaptive immune response based on somatic recombination of immune receptors built from immunoglobulin superfamily domains	0.127296	8	GOTERM_BP_FAT/GO:0002822~regulation of adaptive immune response based on somatic recombination of immune receptors built from immunoglobulin superfamily domains/8	0.895185
GOTERM_BP_FAT	GO:0002819~regulation of adaptive immune response	0.127296	8	GOTERM_BP_FAT/GO:0002819~regulation of adaptive immune response/8	0.895185
GOTERM_BP_FAT	GO:0043473~pigmentation	0.127296	7	GOTERM_BP_FAT/GO:0043473~pigmentation/7	0.895185
GOTERM_BP_FAT	GO:0044093~positive regulation of molecular function	0.128912	25	GOTERM_BP_FAT/GO:0044093~positive regulation of molecular function/25	0.889706
GOTERM_BP_FAT	GO:0017157~regulation of exocytosis	0.130266	5	GOTERM_BP_FAT/GO:0017157~regulation of exocytosis/5	0.885168
GOTERM_BP_FAT	GO:0045582~positive regulation of T cell differentiation	0.130266	6	GOTERM_BP_FAT/GO:0045582~positive regulation of T cell differentiation/6	0.885168
GOTERM_BP_FAT	GO:0032675~regulation of interleukin-6 production	0.130266	5	GOTERM_BP_FAT/GO:0032675~regulation of interleukin-6 production/5	0.885168
GOTERM_CC_FAT	GO:0032580~Golgi cisterna membrane	0.132053	3	GOTERM_CC_FAT/GO:0032580~Golgi cisterna membrane/3	0.879252
GOTERM_CC_FAT	GO:0016323~basolateral plasma membrane	0.133777	15	GOTERM_CC_FAT/GO:0016323~basolateral plasma membrane/15	0.873617
GOTERM_CC_FAT	GO:0030140~trans-Golgi network transport vesicle	0.134121	4	GOTERM_CC_FAT/GO:0030140~trans-Golgi network transport vesicle/4	0.872502
GOTERM_BP_FAT	GO:0060322~head development	0.13487	4	GOTERM_BP_FAT/GO:0060322~head development/4	0.870085
GOTERM_BP_FAT	GO:0050801~ion homeostasis	0.134986	24	GOTERM_BP_FAT/GO:0050801~ion homeostasis/24	0.869712
GOTERM_BP_FAT	GO:0015698~inorganic anion transport	0.13613	9	GOTERM_BP_FAT/GO:0015698~inorganic anion transport/9	0.866045
GOTERM_BP_FAT	GO:0016051~carbohydrate biosynthetic process	0.13613	9	GOTERM_BP_FAT/GO:0016051~carbohydrate biosynthetic process/9	0.866045
GOTERM_BP_FAT	GO:0040012~regulation of locomotion	0.137584	11	GOTERM_BP_FAT/GO:0040012~regulation of locomotion/11	0.861431
GOTERM_CC_FAT	GO:0042587~glycogen granule	0.138185	2	GOTERM_CC_FAT/GO:0042587~glycogen granule/2	0.85954
GOTERM_CC_FAT	GO:0005584~collagen type I	0.138185	2	GOTERM_CC_FAT/GO:0005584~collagen type I/2	0.85954
GOTERM_BP_FAT	GO:0031668~cellular response to extracellular stimulus	0.139988	6	GOTERM_BP_FAT/GO:0031668~cellular response to extracellular stimulus/6	0.853908
GOTERM_BP_FAT	GO:0019228~regulation of action potential in neuron	0.139988	6	GOTERM_BP_FAT/GO:0019228~regulation of action potential in neuron/6	0.853908
GOTERM_BP_FAT	GO:0022604~regulation of cell morphogenesis	0.140571	10	GOTERM_BP_FAT/GO:0022604~regulation of cell morphogenesis/10	0.852104
GOTERM_BP_FAT	GO:0014032~neural crest cell development	0.141478	5	GOTERM_BP_FAT/GO:0014032~neural crest cell development/5	0.84931
GOTERM_BP_FAT	GO:0051235~maintenance of location	0.141478	6	GOTERM_BP_FAT/GO:0051235~maintenance of location/6	0.84931
GOTERM_BP_FAT	GO:0019233~sensory perception of pain	0.141478	5	GOTERM_BP_FAT/GO:0019233~sensory perception of pain/5	0.84931
GOTERM_BP_FAT	GO:0014033~neural crest cell differentiation	0.141478	5	GOTERM_BP_FAT/GO:0014033~neural crest cell differentiation/5	0.84931
GOTERM_CC_FAT	GO:0043292~contractile fiber	0.141791	11	GOTERM_CC_FAT/GO:0043292~contractile fiber/11	0.848352
KEGG_PATHWAY	mmu00920:Sulfur metabolism	0.143277	3	KEGG_PATHWAY/mmu00920:Sulfur metabolism/3	0.843824
KEGG_PATHWAY	mmu00072:Synthesis and degradation of ketone bodies	0.143277	3	KEGG_PATHWAY/mmu00072:Synthesis and degradation of ketone bodies/3	0.843824
GOTERM_BP_FAT	GO:0021602~cranial nerve morphogenesis	0.143397	3	GOTERM_BP_FAT/GO:0021602~cranial nerve morphogenesis/3	0.843461
GOTERM_BP_FAT	GO:0016339~calcium-dependent cell-cell adhesion	0.143397	4	GOTERM_BP_FAT/GO:0016339~calcium-dependent cell-cell adhesion/4	0.843461
GOTERM_BP_FAT	GO:0006013~mannose metabolic process	0.143397	3	GOTERM_BP_FAT/GO:0006013~mannose metabolic process/3	0.843461
GOTERM_BP_FAT	GO:0048384~retinoic acid receptor signaling pathway	0.143397	3	GOTERM_BP_FAT/GO:0048384~retinoic acid receptor signaling pathway/3	0.843461
GOTERM_BP_FAT	GO:0000305~response to oxygen radical	0.143397	3	GOTERM_BP_FAT/GO:0000305~response to oxygen radical/3	0.843461
GOTERM_BP_FAT	GO:0060562~epithelial tube morphogenesis	0.143449	11	GOTERM_BP_FAT/GO:0060562~epithelial tube morphogenesis/11	0.843303
GOTERM_CC_FAT	GO:0030424~axon	0.143624	12	GOTERM_CC_FAT/GO:0030424~axon/12	0.842774
GOTERM_BP_FAT	GO:0001656~metanephros development	0.143672	7	GOTERM_BP_FAT/GO:0001656~metanephros development/7	0.842627
GOTERM_MF_FAT	GO:0050660~FAD binding	0.144447	8	GOTERM_MF_FAT/GO:0050660~FAD binding/8	0.840291
GOTERM_BP_FAT	GO:0008544~epidermis development	0.145198	12	GOTERM_BP_FAT/GO:0008544~epidermis development/12	0.838041
GOTERM_BP_FAT	GO:0001701~in utero embryonic development	0.145569	22	GOTERM_BP_FAT/GO:0001701~in utero embryonic development/22	0.83693
KEGG_PATHWAY	mmu00330:Arginine and proline metabolism	0.145791	7	KEGG_PATHWAY/mmu00330:Arginine and proline metabolism/7	0.83627
GOTERM_BP_FAT	GO:0006468~protein amino acid phosphorylation	0.148285	47	GOTERM_BP_FAT/GO:0006468~protein amino acid phosphorylation/47	0.828903
GOTERM_CC_FAT	GO:0015629~actin cytoskeleton	0.149241	21	GOTERM_CC_FAT/GO:0015629~actin cytoskeleton/21	0.826112
GOTERM_BP_FAT	GO:0046637~regulation of alpha-beta T cell differentiation	0.149444	5	GOTERM_BP_FAT/GO:0046637~regulation of alpha-beta T cell differentiation/5	0.825522
GOTERM_BP_FAT	GO:0051153~regulation of striated muscle cell differentiation	0.149444	4	GOTERM_BP_FAT/GO:0051153~regulation of striated muscle cell differentiation/4	0.825522
GOTERM_BP_FAT	GO:0008589~regulation of smoothened signaling pathway	0.149444	4	GOTERM_BP_FAT/GO:0008589~regulation of smoothened signaling pathway/4	0.825522
GOTERM_BP_FAT	GO:0042306~regulation of protein import into nucleus	0.149444	4	GOTERM_BP_FAT/GO:0042306~regulation of protein import into nucleus/4	0.825522
GOTERM_BP_FAT	GO:0009306~protein secretion	0.149444	4	GOTERM_BP_FAT/GO:0009306~protein secretion/4	0.825522
GOTERM_BP_FAT	GO:0015850~organic alcohol transport	0.149444	4	GOTERM_BP_FAT/GO:0015850~organic alcohol transport/4	0.825522
GOTERM_MF_FAT	GO:0005343~organic acid:sodium symporter activity	0.149603	4	GOTERM_MF_FAT/GO:0005343~organic acid:sodium symporter activity/4	0.825059
GOTERM_MF_FAT	GO:0019239~deaminase activity	0.149603	4	GOTERM_MF_FAT/GO:0019239~deaminase activity/4	0.825059
GOTERM_BP_FAT	GO:0051186~cofactor metabolic process	0.150291	16	GOTERM_BP_FAT/GO:0051186~cofactor metabolic process/16	0.823067
GOTERM_BP_FAT	GO:0055082~cellular chemical homeostasis	0.15171	22	GOTERM_BP_FAT/GO:0055082~cellular chemical homeostasis/22	0.818986
GOTERM_BP_FAT	GO:0006690~icosanoid metabolic process	0.153056	5	GOTERM_BP_FAT/GO:0006690~icosanoid metabolic process/5	0.815149
GOTERM_BP_FAT	GO:0045621~positive regulation of lymphocyte differentiation	0.153056	6	GOTERM_BP_FAT/GO:0045621~positive regulation of lymphocyte differentiation/6	0.815149
GOTERM_CC_FAT	GO:0000786~nucleosome	0.153746	9	GOTERM_CC_FAT/GO:0000786~nucleosome/9	0.813196
GOTERM_MF_FAT	GO:0004672~protein kinase activity	0.153859	43	GOTERM_MF_FAT/GO:0004672~protein kinase activity/43	0.812877
GOTERM_CC_FAT	GO:0042470~melanosome	0.153883	10	GOTERM_CC_FAT/GO:0042470~melanosome/10	0.812809
GOTERM_CC_FAT	GO:0048770~pigment granule	0.153883	10	GOTERM_CC_FAT/GO:0048770~pigment granule/10	0.812809
GOTERM_BP_FAT	GO:0019725~cellular homeostasis	0.155951	27	GOTERM_BP_FAT/GO:0019725~cellular homeostasis/27	0.807012
KEGG_PATHWAY	mmu04514:Cell adhesion molecules (CAMs)	0.157047	15	KEGG_PATHWAY/mmu04514:Cell adhesion molecules (CAMs)/15	0.803971
GOTERM_BP_FAT	GO:0014031~mesenchymal cell development	0.159595	6	GOTERM_BP_FAT/GO:0014031~mesenchymal cell development/6	0.79698
GOTERM_BP_FAT	GO:0050804~regulation of synaptic transmission	0.160077	10	GOTERM_BP_FAT/GO:0050804~regulation of synaptic transmission/10	0.795672
GOTERM_BP_FAT	GO:0006875~cellular metal ion homeostasis	0.160077	10	GOTERM_BP_FAT/GO:0006875~cellular metal ion homeostasis/10	0.795672
GOTERM_BP_FAT	GO:0048545~response to steroid hormone stimulus	0.160958	8	GOTERM_BP_FAT/GO:0048545~response to steroid hormone stimulus/8	0.793289
GOTERM_CC_FAT	GO:0043005~neuron projection	0.161283	23	GOTERM_CC_FAT/GO:0043005~neuron projection/23	0.792411
GOTERM_MF_FAT	GO:0022838~substrate specific channel activity	0.161816	28	GOTERM_MF_FAT/GO:0022838~substrate specific channel activity/28	0.79098
GOTERM_MF_FAT	GO:0005516~calmodulin binding	0.162138	11	GOTERM_MF_FAT/GO:0005516~calmodulin binding/11	0.790114
GOTERM_BP_FAT	GO:0051262~protein tetramerization	0.164493	4	GOTERM_BP_FAT/GO:0051262~protein tetramerization/4	0.783853
GOTERM_BP_FAT	GO:0015914~phospholipid transport	0.164493	4	GOTERM_BP_FAT/GO:0015914~phospholipid transport/4	0.783853
GOTERM_BP_FAT	GO:0019835~cytolysis	0.164493	4	GOTERM_BP_FAT/GO:0019835~cytolysis/4	0.783853
GOTERM_BP_FAT	GO:0032312~regulation of ARF GTPase activity	0.164493	4	GOTERM_BP_FAT/GO:0032312~regulation of ARF GTPase activity/4	0.783853
GOTERM_BP_FAT	GO:0048806~genitalia development	0.164493	4	GOTERM_BP_FAT/GO:0048806~genitalia development/4	0.783853
GOTERM_BP_FAT	GO:0050830~defense response to Gram-positive bacterium	0.164493	4	GOTERM_BP_FAT/GO:0050830~defense response to Gram-positive bacterium/4	0.783853
GOTERM_MF_FAT	GO:0008060~ARF GTPase activator activity	0.164665	4	GOTERM_MF_FAT/GO:0008060~ARF GTPase activator activity/4	0.783397
GOTERM_BP_FAT	GO:0046822~regulation of nucleocytoplasmic transport	0.164977	5	GOTERM_BP_FAT/GO:0046822~regulation of nucleocytoplasmic transport/5	0.782576
GOTERM_BP_FAT	GO:0031214~biomineral formation	0.164977	5	GOTERM_BP_FAT/GO:0031214~biomineral formation/5	0.782576
KEGG_PATHWAY	mmu05217:Basal cell carcinoma	0.165099	7	KEGG_PATHWAY/mmu05217:Basal cell carcinoma/7	0.782256
GOTERM_MF_FAT	GO:0003755~peptidyl-prolyl cis-trans isomerase activity	0.165184	5	GOTERM_MF_FAT/GO:0003755~peptidyl-prolyl cis-trans isomerase activity/5	0.782033
GOTERM_BP_FAT	GO:0014902~myotube differentiation	0.165394	3	GOTERM_BP_FAT/GO:0014902~myotube differentiation/3	0.781479
GOTERM_BP_FAT	GO:0051966~regulation of synaptic transmission, glutamatergic	0.165394	3	GOTERM_BP_FAT/GO:0051966~regulation of synaptic transmission, glutamatergic/3	0.781479
GOTERM_BP_FAT	GO:0033059~cellular pigmentation	0.165394	3	GOTERM_BP_FAT/GO:0033059~cellular pigmentation/3	0.781479
GOTERM_BP_FAT	GO:0060325~face morphogenesis	0.165394	3	GOTERM_BP_FAT/GO:0060325~face morphogenesis/3	0.781479
GOTERM_MF_FAT	GO:0043498~cell surface binding	0.165527	3	GOTERM_MF_FAT/GO:0043498~cell surface binding/3	0.781131
GOTERM_BP_FAT	GO:0009968~negative regulation of signal transduction	0.166231	15	GOTERM_BP_FAT/GO:0009968~negative regulation of signal transduction/15	0.779289
GOTERM_BP_FAT	GO:0035150~regulation of tube size	0.169795	6	GOTERM_BP_FAT/GO:0035150~regulation of tube size/6	0.770076
GOTERM_BP_FAT	GO:0050880~regulation of blood vessel size	0.169795	6	GOTERM_BP_FAT/GO:0050880~regulation of blood vessel size/6	0.770076
GOTERM_BP_FAT	GO:0048167~regulation of synaptic plasticity	0.169795	6	GOTERM_BP_FAT/GO:0048167~regulation of synaptic plasticity/6	0.770076
GOTERM_BP_FAT	GO:0007179~transforming growth factor beta receptor signaling pathway	0.169795	6	GOTERM_BP_FAT/GO:0007179~transforming growth factor beta receptor signaling pathway/6	0.770076
BIOCARTA	m_reckPathway:Inhibition of Matrix Metalloproteinases	0.169813	3	BIOCARTA/m_reckPathway:Inhibition of Matrix Metalloproteinases/3	0.77003
GOTERM_CC_FAT	GO:0070161~anchoring junction	0.170591	13	GOTERM_CC_FAT/GO:0070161~anchoring junction/13	0.768045
GOTERM_BP_FAT	GO:0002697~regulation of immune effector process	0.171648	10	GOTERM_BP_FAT/GO:0002697~regulation of immune effector process/10	0.765362
GOTERM_BP_FAT	GO:0048839~inner ear development	0.171648	9	GOTERM_BP_FAT/GO:0048839~inner ear development/9	0.765362
GOTERM_CC_FAT	GO:0042175~nuclear envelope-endoplasmic reticulum network	0.172696	16	GOTERM_CC_FAT/GO:0042175~nuclear envelope-endoplasmic reticulum network/16	0.762719
GOTERM_BP_FAT	GO:0019471~4-hydroxyproline metabolic process	0.173075	2	GOTERM_BP_FAT/GO:0019471~4-hydroxyproline metabolic process/2	0.761767
GOTERM_BP_FAT	GO:0030431~sleep	0.173075	2	GOTERM_BP_FAT/GO:0030431~sleep/2	0.761767
GOTERM_BP_FAT	GO:0019585~glucuronate metabolic process	0.173075	3	GOTERM_BP_FAT/GO:0019585~glucuronate metabolic process/3	0.761767
GOTERM_BP_FAT	GO:0007567~parturition	0.173075	2	GOTERM_BP_FAT/GO:0007567~parturition/2	0.761767
GOTERM_BP_FAT	GO:0043149~stress fiber formation	0.173075	2	GOTERM_BP_FAT/GO:0043149~stress fiber formation/2	0.761767
GOTERM_BP_FAT	GO:0018401~peptidyl-proline hydroxylation to 4-hydroxy-L-proline	0.173075	2	GOTERM_BP_FAT/GO:0018401~peptidyl-proline hydroxylation to 4-hydroxy-L-proline/2	0.761767
GOTERM_BP_FAT	GO:0043416~regulation of skeletal muscle regeneration	0.173075	2	GOTERM_BP_FAT/GO:0043416~regulation of skeletal muscle regeneration/2	0.761767
GOTERM_BP_FAT	GO:0043415~positive regulation of skeletal muscle regeneration	0.173075	2	GOTERM_BP_FAT/GO:0043415~positive regulation of skeletal muscle regeneration/2	0.761767
GOTERM_BP_FAT	GO:0006063~uronic acid metabolic process	0.173075	3	GOTERM_BP_FAT/GO:0006063~uronic acid metabolic process/3	0.761767
GOTERM_BP_FAT	GO:0001955~blood vessel maturation	0.173075	2	GOTERM_BP_FAT/GO:0001955~blood vessel maturation/2	0.761767
GOTERM_BP_FAT	GO:0006102~isocitrate metabolic process	0.173075	2	GOTERM_BP_FAT/GO:0006102~isocitrate metabolic process/2	0.761767
GOTERM_BP_FAT	GO:0015871~choline transport	0.173075	2	GOTERM_BP_FAT/GO:0015871~choline transport/2	0.761767
GOTERM_BP_FAT	GO:0051968~positive regulation of synaptic transmission, glutamatergic	0.173075	2	GOTERM_BP_FAT/GO:0051968~positive regulation of synaptic transmission, glutamatergic/2	0.761767
GOTERM_BP_FAT	GO:0006926~virus-infected cell apoptosis	0.173075	2	GOTERM_BP_FAT/GO:0006926~virus-infected cell apoptosis/2	0.761767
GOTERM_BP_FAT	GO:0046487~glyoxylate metabolic process	0.173075	2	GOTERM_BP_FAT/GO:0046487~glyoxylate metabolic process/2	0.761767
GOTERM_MF_FAT	GO:0005229~intracellular calcium activated chloride channel activity	0.173157	2	GOTERM_MF_FAT/GO:0005229~intracellular calcium activated chloride channel activity/2	0.76156
GOTERM_MF_FAT	GO:0003726~double-stranded RNA adenosine deaminase activity	0.173157	2	GOTERM_MF_FAT/GO:0003726~double-stranded RNA adenosine deaminase activity/2	0.76156
GOTERM_MF_FAT	GO:0004104~cholinesterase activity	0.173157	2	GOTERM_MF_FAT/GO:0004104~cholinesterase activity/2	0.76156
GOTERM_MF_FAT	GO:0003985~acetyl-CoA C-acetyltransferase activity	0.173157	2	GOTERM_MF_FAT/GO:0003985~acetyl-CoA C-acetyltransferase activity/2	0.76156
GOTERM_MF_FAT	GO:0015220~choline transmembrane transporter activity	0.173157	2	GOTERM_MF_FAT/GO:0015220~choline transmembrane transporter activity/2	0.76156
GOTERM_MF_FAT	GO:0046923~ER retention sequence binding	0.173157	2	GOTERM_MF_FAT/GO:0046923~ER retention sequence binding/2	0.76156
GOTERM_MF_FAT	GO:0008332~low voltage-gated calcium channel activity	0.173157	2	GOTERM_MF_FAT/GO:0008332~low voltage-gated calcium channel activity/2	0.76156
GOTERM_MF_FAT	GO:0020037~heme binding	0.17439	13	GOTERM_MF_FAT/GO:0020037~heme binding/13	0.758478
GOTERM_MF_FAT	GO:0005216~ion channel activity	0.176143	27	GOTERM_MF_FAT/GO:0005216~ion channel activity/27	0.754135
GOTERM_BP_FAT	GO:0033559~unsaturated fatty acid metabolic process	0.177217	5	GOTERM_BP_FAT/GO:0033559~unsaturated fatty acid metabolic process/5	0.751494
GOTERM_BP_FAT	GO:0000302~response to reactive oxygen species	0.177217	5	GOTERM_BP_FAT/GO:0000302~response to reactive oxygen species/5	0.751494
GOTERM_MF_FAT	GO:0022803~passive transmembrane transporter activity	0.178136	28	GOTERM_MF_FAT/GO:0022803~passive transmembrane transporter activity/28	0.749247
GOTERM_MF_FAT	GO:0015267~channel activity	0.178136	28	GOTERM_MF_FAT/GO:0015267~channel activity/28	0.749247
GOTERM_BP_FAT	GO:0044087~regulation of cellular component biogenesis	0.179212	10	GOTERM_BP_FAT/GO:0044087~regulation of cellular component biogenesis/10	0.746633
GOTERM_BP_FAT	GO:0003014~renal system process	0.179966	4	GOTERM_BP_FAT/GO:0003014~renal system process/4	0.74481
GOTERM_BP_FAT	GO:0030509~BMP signaling pathway	0.179966	4	GOTERM_BP_FAT/GO:0030509~BMP signaling pathway/4	0.74481
GOTERM_BP_FAT	GO:0021675~nerve development	0.179966	4	GOTERM_BP_FAT/GO:0021675~nerve development/4	0.74481
GOTERM_BP_FAT	GO:0006749~glutathione metabolic process	0.179966	4	GOTERM_BP_FAT/GO:0006749~glutathione metabolic process/4	0.74481
GOTERM_BP_FAT	GO:0048701~embryonic cranial skeleton morphogenesis	0.179966	4	GOTERM_BP_FAT/GO:0048701~embryonic cranial skeleton morphogenesis/4	0.74481
GOTERM_MF_FAT	GO:0051119~sugar transmembrane transporter activity	0.180151	4	GOTERM_MF_FAT/GO:0051119~sugar transmembrane transporter activity/4	0.744363
GOTERM_BP_FAT	GO:0048762~mesenchymal cell differentiation	0.18024	6	GOTERM_BP_FAT/GO:0048762~mesenchymal cell differentiation/6	0.74415
GOTERM_BP_FAT	GO:0006909~phagocytosis	0.18024	6	GOTERM_BP_FAT/GO:0006909~phagocytosis/6	0.74415
GOTERM_MF_FAT	GO:0008146~sulfotransferase activity	0.180492	6	GOTERM_MF_FAT/GO:0008146~sulfotransferase activity/6	0.743542
GOTERM_BP_FAT	GO:0042471~ear morphogenesis	0.184255	8	GOTERM_BP_FAT/GO:0042471~ear morphogenesis/8	0.734582
GOTERM_CC_FAT	GO:0044456~synapse part	0.184699	20	GOTERM_CC_FAT/GO:0044456~synapse part/20	0.733536
GOTERM_BP_FAT	GO:0010647~positive regulation of cell communication	0.185145	16	GOTERM_BP_FAT/GO:0010647~positive regulation of cell communication/16	0.732488
BIOCARTA	m_compPathway:Complement Pathway	0.185851	4	BIOCARTA/m_compPathway:Complement Pathway/4	0.730835
GOTERM_BP_FAT	GO:0030001~metal ion transport	0.187043	33	GOTERM_BP_FAT/GO:0030001~metal ion transport/33	0.728059
GOTERM_BP_FAT	GO:0042310~vasoconstriction	0.187921	3	GOTERM_BP_FAT/GO:0042310~vasoconstriction/3	0.726024
GOTERM_BP_FAT	GO:0006805~xenobiotic metabolic process	0.187921	4	GOTERM_BP_FAT/GO:0006805~xenobiotic metabolic process/4	0.726024
GOTERM_BP_FAT	GO:0043467~regulation of generation of precursor metabolites and energy	0.187921	3	GOTERM_BP_FAT/GO:0043467~regulation of generation of precursor metabolites and energy/3	0.726024
GOTERM_BP_FAT	GO:0032651~regulation of interleukin-1 beta production	0.187921	3	GOTERM_BP_FAT/GO:0032651~regulation of interleukin-1 beta production/3	0.726024
GOTERM_BP_FAT	GO:0043583~ear development	0.187971	10	GOTERM_BP_FAT/GO:0043583~ear development/10	0.72591
GOTERM_MF_FAT	GO:0043621~protein self-association	0.188069	3	GOTERM_MF_FAT/GO:0043621~protein self-association/3	0.725683
GOTERM_MF_FAT	GO:0016504~peptidase activator activity	0.188069	3	GOTERM_MF_FAT/GO:0016504~peptidase activator activity/3	0.725683
GOTERM_MF_FAT	GO:0008484~sulfuric ester hydrolase activity	0.188069	3	GOTERM_MF_FAT/GO:0008484~sulfuric ester hydrolase activity/3	0.725683
GOTERM_BP_FAT	GO:0031016~pancreas development	0.189752	5	GOTERM_BP_FAT/GO:0031016~pancreas development/5	0.721813
GOTERM_BP_FAT	GO:0006112~energy reserve metabolic process	0.189752	5	GOTERM_BP_FAT/GO:0006112~energy reserve metabolic process/5	0.721813
GOTERM_MF_FAT	GO:0016859~cis-trans isomerase activity	0.189982	5	GOTERM_MF_FAT/GO:0016859~cis-trans isomerase activity/5	0.721287
GOTERM_BP_FAT	GO:0022404~molting cycle process	0.190917	6	GOTERM_BP_FAT/GO:0022404~molting cycle process/6	0.719156
GOTERM_BP_FAT	GO:0003018~vascular process in circulatory system	0.190917	6	GOTERM_BP_FAT/GO:0003018~vascular process in circulatory system/6	0.719156
GOTERM_BP_FAT	GO:0060485~mesenchyme development	0.190917	6	GOTERM_BP_FAT/GO:0060485~mesenchyme development/6	0.719156
GOTERM_BP_FAT	GO:0022405~hair cycle process	0.190917	6	GOTERM_BP_FAT/GO:0022405~hair cycle process/6	0.719156
GOTERM_BP_FAT	GO:0001894~tissue homeostasis	0.190917	6	GOTERM_BP_FAT/GO:0001894~tissue homeostasis/6	0.719156
GOTERM_BP_FAT	GO:0010769~regulation of cell morphogenesis involved in differentiation	0.190917	6	GOTERM_BP_FAT/GO:0010769~regulation of cell morphogenesis involved in differentiation/6	0.719156
GOTERM_BP_FAT	GO:0001942~hair follicle development	0.190917	6	GOTERM_BP_FAT/GO:0001942~hair follicle development/6	0.719156
GOTERM_CC_FAT	GO:0030055~cell-substrate junction	0.192261	8	GOTERM_CC_FAT/GO:0030055~cell-substrate junction/8	0.71611
GOTERM_BP_FAT	GO:0016310~phosphorylation	0.192294	51	GOTERM_BP_FAT/GO:0016310~phosphorylation/51	0.716034
GOTERM_BP_FAT	GO:0007398~ectoderm development	0.193558	12	GOTERM_BP_FAT/GO:0007398~ectoderm development/12	0.71319
GOTERM_BP_FAT	GO:0043413~biopolymer glycosylation	0.194765	9	GOTERM_BP_FAT/GO:0043413~biopolymer glycosylation/9	0.710488
GOTERM_BP_FAT	GO:0070085~glycosylation	0.194765	9	GOTERM_BP_FAT/GO:0070085~glycosylation/9	0.710488
GOTERM_BP_FAT	GO:0006874~cellular calcium ion homeostasis	0.194765	9	GOTERM_BP_FAT/GO:0006874~cellular calcium ion homeostasis/9	0.710488
GOTERM_BP_FAT	GO:0006486~protein amino acid glycosylation	0.194765	9	GOTERM_BP_FAT/GO:0006486~protein amino acid glycosylation/9	0.710488
GOTERM_BP_FAT	GO:0051651~maintenance of location in cell	0.195811	4	GOTERM_BP_FAT/GO:0051651~maintenance of location in cell/4	0.708163
GOTERM_BP_FAT	GO:0060078~regulation of postsynaptic membrane potential	0.195811	4	GOTERM_BP_FAT/GO:0060078~regulation of postsynaptic membrane potential/4	0.708163
GOTERM_MF_FAT	GO:0016645~oxidoreductase activity, acting on the CH-NH group of donors	0.196009	4	GOTERM_MF_FAT/GO:0016645~oxidoreductase activity, acting on the CH-NH group of donors/4	0.707724
GOTERM_BP_FAT	GO:0008219~cell death	0.197872	37	GOTERM_BP_FAT/GO:0008219~cell death/37	0.703616
GOTERM_BP_FAT	GO:0042035~regulation of cytokine biosynthetic process	0.197992	8	GOTERM_BP_FAT/GO:0042035~regulation of cytokine biosynthetic process/8	0.703352
GOTERM_MF_FAT	GO:0005254~chloride channel activity	0.198292	7	GOTERM_MF_FAT/GO:0005254~chloride channel activity/7	0.702694
GOTERM_CC_FAT	GO:0030485~smooth muscle contractile fiber	0.19995	2	GOTERM_CC_FAT/GO:0030485~smooth muscle contractile fiber/2	0.699079
GOTERM_CC_FAT	GO:0000137~Golgi cis cisterna	0.19995	2	GOTERM_CC_FAT/GO:0000137~Golgi cis cisterna/2	0.699079
GOTERM_CC_FAT	GO:0005789~endoplasmic reticulum membrane	0.20032	15	GOTERM_CC_FAT/GO:0005789~endoplasmic reticulum membrane/15	0.698275
GOTERM_BP_FAT	GO:0007243~protein kinase cascade	0.200995	19	GOTERM_BP_FAT/GO:0007243~protein kinase cascade/19	0.696815
GOTERM_BP_FAT	GO:0016331~morphogenesis of embryonic epithelium	0.20145	8	GOTERM_BP_FAT/GO:0016331~morphogenesis of embryonic epithelium/8	0.695832
GOTERM_BP_FAT	GO:0009266~response to temperature stimulus	0.201812	6	GOTERM_BP_FAT/GO:0009266~response to temperature stimulus/6	0.695053
GOTERM_BP_FAT	GO:0007631~feeding behavior	0.201812	6	GOTERM_BP_FAT/GO:0007631~feeding behavior/6	0.695053
GOTERM_BP_FAT	GO:0032012~regulation of ARF protein signal transduction	0.202558	5	GOTERM_BP_FAT/GO:0032012~regulation of ARF protein signal transduction/5	0.693452
GOTERM_BP_FAT	GO:0006518~peptide metabolic process	0.202558	5	GOTERM_BP_FAT/GO:0006518~peptide metabolic process/5	0.693452
GOTERM_BP_FAT	GO:0055065~metal ion homeostasis	0.202665	10	GOTERM_BP_FAT/GO:0055065~metal ion homeostasis/10	0.693221
GOTERM_BP_FAT	GO:0015837~amine transport	0.202745	9	GOTERM_BP_FAT/GO:0015837~amine transport/9	0.69305
GOTERM_CC_FAT	GO:0030016~myofibril	0.203493	10	GOTERM_CC_FAT/GO:0030016~myofibril/10	0.691451
GOTERM_BP_FAT	GO:0040007~growth	0.206687	16	GOTERM_BP_FAT/GO:0040007~growth/16	0.684687
GOTERM_MF_FAT	GO:0005506~iron ion binding	0.206996	26	GOTERM_MF_FAT/GO:0005506~iron ion binding/26	0.684039
GOTERM_BP_FAT	GO:0048585~negative regulation of response to stimulus	0.207711	7	GOTERM_BP_FAT/GO:0048585~negative regulation of response to stimulus/7	0.68254
BIOCARTA	m_eicosanoidPathway:Eicosanoid Metabolism	0.20808	4	BIOCARTA/m_eicosanoidPathway:Eicosanoid Metabolism/4	0.681769
GOTERM_BP_FAT	GO:0007044~cell-substrate junction assembly	0.21083	3	GOTERM_BP_FAT/GO:0007044~cell-substrate junction assembly/3	0.676068
GOTERM_BP_FAT	GO:0045076~regulation of interleukin-2 biosynthetic process	0.21083	4	GOTERM_BP_FAT/GO:0045076~regulation of interleukin-2 biosynthetic process/4	0.676068
GOTERM_BP_FAT	GO:0001976~neurological system process involved in regulation of systemic arterial blood pressure	0.21083	3	GOTERM_BP_FAT/GO:0001976~neurological system process involved in regulation of systemic arterial blood pressure/3	0.676068
GOTERM_BP_FAT	GO:0045884~regulation of survival gene product expression	0.21083	3	GOTERM_BP_FAT/GO:0045884~regulation of survival gene product expression/3	0.676068
GOTERM_BP_FAT	GO:0060323~head morphogenesis	0.21083	3	GOTERM_BP_FAT/GO:0060323~head morphogenesis/3	0.676068
GOTERM_BP_FAT	GO:0032652~regulation of interleukin-1 production	0.21083	3	GOTERM_BP_FAT/GO:0032652~regulation of interleukin-1 production/3	0.676068
GOTERM_BP_FAT	GO:0030534~adult behavior	0.210853	9	GOTERM_BP_FAT/GO:0030534~adult behavior/9	0.67602
GOTERM_BP_FAT	GO:0010604~positive regulation of macromolecule metabolic process	0.21171	46	GOTERM_BP_FAT/GO:0010604~positive regulation of macromolecule metabolic process/46	0.674258
GOTERM_BP_FAT	GO:0007202~activation of phospholipase C activity	0.211979	4	GOTERM_BP_FAT/GO:0007202~activation of phospholipase C activity/4	0.673707
GOTERM_BP_FAT	GO:0009190~cyclic nucleotide biosynthetic process	0.211979	4	GOTERM_BP_FAT/GO:0009190~cyclic nucleotide biosynthetic process/4	0.673707
GOTERM_BP_FAT	GO:0010863~positive regulation of phospholipase C activity	0.211979	4	GOTERM_BP_FAT/GO:0010863~positive regulation of phospholipase C activity/4	0.673707
GOTERM_BP_FAT	GO:0001702~gastrulation with mouth forming second	0.211979	4	GOTERM_BP_FAT/GO:0001702~gastrulation with mouth forming second/4	0.673707
GOTERM_BP_FAT	GO:0010518~positive regulation of phospholipase activity	0.211979	4	GOTERM_BP_FAT/GO:0010518~positive regulation of phospholipase activity/4	0.673707
GOTERM_BP_FAT	GO:0046635~positive regulation of alpha-beta T cell activation	0.211979	5	GOTERM_BP_FAT/GO:0046635~positive regulation of alpha-beta T cell activation/5	0.673707
GOTERM_BP_FAT	GO:0050673~epithelial cell proliferation	0.211979	4	GOTERM_BP_FAT/GO:0050673~epithelial cell proliferation/4	0.673707
GOTERM_BP_FAT	GO:0042633~hair cycle	0.21291	6	GOTERM_BP_FAT/GO:0042633~hair cycle/6	0.671804
GOTERM_BP_FAT	GO:0042303~molting cycle	0.21291	6	GOTERM_BP_FAT/GO:0042303~molting cycle/6	0.671804
GOTERM_BP_FAT	GO:0042063~gliogenesis	0.21291	6	GOTERM_BP_FAT/GO:0042063~gliogenesis/6	0.671804
GOTERM_BP_FAT	GO:0060537~muscle tissue development	0.213358	12	GOTERM_BP_FAT/GO:0060537~muscle tissue development/12	0.67089
KEGG_PATHWAY	mmu04810:Regulation of actin cytoskeleton	0.21358	19	KEGG_PATHWAY/mmu04810:Regulation of actin cytoskeleton/19	0.67044
GOTERM_BP_FAT	GO:0008285~negative regulation of cell proliferation	0.215061	18	GOTERM_BP_FAT/GO:0008285~negative regulation of cell proliferation/18	0.667438
GOTERM_BP_FAT	GO:0008366~axon ensheathment	0.215609	5	GOTERM_BP_FAT/GO:0008366~axon ensheathment/5	0.666333
GOTERM_BP_FAT	GO:0015711~organic anion transport	0.215609	5	GOTERM_BP_FAT/GO:0015711~organic anion transport/5	0.666333
GOTERM_BP_FAT	GO:0030850~prostate gland development	0.215609	5	GOTERM_BP_FAT/GO:0030850~prostate gland development/5	0.666333
GOTERM_BP_FAT	GO:0016358~dendrite development	0.215609	5	GOTERM_BP_FAT/GO:0016358~dendrite development/5	0.666333
GOTERM_BP_FAT	GO:0007272~ensheathment of neurons	0.215609	5	GOTERM_BP_FAT/GO:0007272~ensheathment of neurons/5	0.666333
GOTERM_MF_FAT	GO:0046906~tetrapyrrole binding	0.217436	13	GOTERM_MF_FAT/GO:0046906~tetrapyrrole binding/13	0.662669
GOTERM_BP_FAT	GO:0050870~positive regulation of T cell activation	0.217596	8	GOTERM_BP_FAT/GO:0050870~positive regulation of T cell activation/8	0.662349
KEGG_PATHWAY	mmu00500:Starch and sucrose metabolism	0.223695	6	KEGG_PATHWAY/mmu00500:Starch and sucrose metabolism/6	0.650343
GOTERM_BP_FAT	GO:0001661~conditioned taste aversion	0.223841	2	GOTERM_BP_FAT/GO:0001661~conditioned taste aversion/2	0.650061
GOTERM_BP_FAT	GO:0030818~negative regulation of cAMP biosynthetic process	0.223841	2	GOTERM_BP_FAT/GO:0030818~negative regulation of cAMP biosynthetic process/2	0.650061
GOTERM_BP_FAT	GO:0030809~negative regulation of nucleotide biosynthetic process	0.223841	2	GOTERM_BP_FAT/GO:0030809~negative regulation of nucleotide biosynthetic process/2	0.650061
GOTERM_BP_FAT	GO:0030815~negative regulation of cAMP metabolic process	0.223841	2	GOTERM_BP_FAT/GO:0030815~negative regulation of cAMP metabolic process/2	0.650061
GOTERM_BP_FAT	GO:0010953~regulation of protein maturation by peptide bond cleavage	0.223841	2	GOTERM_BP_FAT/GO:0010953~regulation of protein maturation by peptide bond cleavage/2	0.650061
GOTERM_BP_FAT	GO:0030800~negative regulation of cyclic nucleotide metabolic process	0.223841	2	GOTERM_BP_FAT/GO:0030800~negative regulation of cyclic nucleotide metabolic process/2	0.650061
GOTERM_BP_FAT	GO:0070169~positive regulation of biomineral formation	0.223841	2	GOTERM_BP_FAT/GO:0070169~positive regulation of biomineral formation/2	0.650061
GOTERM_BP_FAT	GO:0030501~positive regulation of bone mineralization	0.223841	2	GOTERM_BP_FAT/GO:0030501~positive regulation of bone mineralization/2	0.650061
GOTERM_BP_FAT	GO:0030449~regulation of complement activation	0.223841	2	GOTERM_BP_FAT/GO:0030449~regulation of complement activation/2	0.650061
GOTERM_BP_FAT	GO:0010962~regulation of glucan biosynthetic process	0.223841	2	GOTERM_BP_FAT/GO:0010962~regulation of glucan biosynthetic process/2	0.650061
GOTERM_BP_FAT	GO:0032885~regulation of polysaccharide biosynthetic process	0.223841	2	GOTERM_BP_FAT/GO:0032885~regulation of polysaccharide biosynthetic process/2	0.650061
GOTERM_BP_FAT	GO:0045725~positive regulation of glycogen biosynthetic process	0.223841	2	GOTERM_BP_FAT/GO:0045725~positive regulation of glycogen biosynthetic process/2	0.650061
GOTERM_BP_FAT	GO:0010574~regulation of vascular endothelial growth factor production	0.223841	2	GOTERM_BP_FAT/GO:0010574~regulation of vascular endothelial growth factor production/2	0.650061
GOTERM_BP_FAT	GO:0010575~positive regulation vascular endothelial growth factor production	0.223841	2	GOTERM_BP_FAT/GO:0010575~positive regulation vascular endothelial growth factor production/2	0.650061
GOTERM_BP_FAT	GO:0021631~optic nerve morphogenesis	0.223841	2	GOTERM_BP_FAT/GO:0021631~optic nerve morphogenesis/2	0.650061
GOTERM_BP_FAT	GO:0030803~negative regulation of cyclic nucleotide biosynthetic process	0.223841	2	GOTERM_BP_FAT/GO:0030803~negative regulation of cyclic nucleotide biosynthetic process/2	0.650061
GOTERM_BP_FAT	GO:0018208~peptidyl-proline modification	0.223841	2	GOTERM_BP_FAT/GO:0018208~peptidyl-proline modification/2	0.650061
GOTERM_BP_FAT	GO:0051904~pigment granule transport	0.223841	2	GOTERM_BP_FAT/GO:0051904~pigment granule transport/2	0.650061
GOTERM_BP_FAT	GO:0005979~regulation of glycogen biosynthetic process	0.223841	2	GOTERM_BP_FAT/GO:0005979~regulation of glycogen biosynthetic process/2	0.650061
GOTERM_BP_FAT	GO:0042359~vitamin D metabolic process	0.223841	2	GOTERM_BP_FAT/GO:0042359~vitamin D metabolic process/2	0.650061
GOTERM_BP_FAT	GO:0031638~zymogen activation	0.223841	2	GOTERM_BP_FAT/GO:0031638~zymogen activation/2	0.650061
GOTERM_BP_FAT	GO:0060397~JAK-STAT cascade involved in growth hormone signaling pathway	0.223841	2	GOTERM_BP_FAT/GO:0060397~JAK-STAT cascade involved in growth hormone signaling pathway/2	0.650061
GOTERM_BP_FAT	GO:0002035~brain renin-angiotensin system	0.223841	2	GOTERM_BP_FAT/GO:0002035~brain renin-angiotensin system/2	0.650061
GOTERM_BP_FAT	GO:0070255~regulation of mucus secretion	0.223841	2	GOTERM_BP_FAT/GO:0070255~regulation of mucus secretion/2	0.650061
GOTERM_BP_FAT	GO:0010717~regulation of epithelial to mesenchymal transition	0.223841	2	GOTERM_BP_FAT/GO:0010717~regulation of epithelial to mesenchymal transition/2	0.650061
GOTERM_MF_FAT	GO:0016453~C-acetyltransferase activity	0.223944	2	GOTERM_MF_FAT/GO:0016453~C-acetyltransferase activity/2	0.649861
GOTERM_MF_FAT	GO:0034481~chondroitin sulfotransferase activity	0.223944	2	GOTERM_MF_FAT/GO:0034481~chondroitin sulfotransferase activity/2	0.649861
GOTERM_MF_FAT	GO:0048019~receptor antagonist activity	0.223944	2	GOTERM_MF_FAT/GO:0048019~receptor antagonist activity/2	0.649861
GOTERM_MF_FAT	GO:0003987~acetate-CoA ligase activity	0.223944	2	GOTERM_MF_FAT/GO:0003987~acetate-CoA ligase activity/2	0.649861
GOTERM_MF_FAT	GO:0005152~interleukin-1 receptor antagonist activity	0.223944	2	GOTERM_MF_FAT/GO:0005152~interleukin-1 receptor antagonist activity/2	0.649861
GOTERM_MF_FAT	GO:0047238~glucuronosyl-N-acetylgalactosaminyl-proteoglycan 4-beta-N-acetylgalactosaminyltransferase activity	0.223944	2	GOTERM_MF_FAT/GO:0047238~glucuronosyl-N-acetylgalactosaminyl-proteoglycan 4-beta-N-acetylgalactosaminyltransferase activity/2	0.649861
GOTERM_MF_FAT	GO:0001758~retinal dehydrogenase activity	0.223944	2	GOTERM_MF_FAT/GO:0001758~retinal dehydrogenase activity/2	0.649861
GOTERM_MF_FAT	GO:0015198~oligopeptide transporter activity	0.223944	2	GOTERM_MF_FAT/GO:0015198~oligopeptide transporter activity/2	0.649861
GOTERM_MF_FAT	GO:0030353~fibroblast growth factor receptor antagonist activity	0.223944	2	GOTERM_MF_FAT/GO:0030353~fibroblast growth factor receptor antagonist activity/2	0.649861
GOTERM_MF_FAT	GO:0015355~secondary active monocarboxylate transmembrane transporter activity	0.223944	2	GOTERM_MF_FAT/GO:0015355~secondary active monocarboxylate transmembrane transporter activity/2	0.649861
GOTERM_MF_FAT	GO:0004645~phosphorylase activity	0.223944	2	GOTERM_MF_FAT/GO:0004645~phosphorylase activity/2	0.649861
GOTERM_MF_FAT	GO:0001848~complement binding	0.223944	2	GOTERM_MF_FAT/GO:0001848~complement binding/2	0.649861
KEGG_PATHWAY	mmu04540:Gap junction	0.22405	9	KEGG_PATHWAY/mmu04540:Gap junction/9	0.649655
GOTERM_BP_FAT	GO:0030278~regulation of ossification	0.224197	6	GOTERM_BP_FAT/GO:0030278~regulation of ossification/6	0.649371
GOTERM_BP_FAT	GO:0021543~pallium development	0.224197	6	GOTERM_BP_FAT/GO:0021543~pallium development/6	0.649371
KEGG_PATHWAY	mmu04620:Toll-like receptor signaling pathway	0.224696	10	KEGG_PATHWAY/mmu04620:Toll-like receptor signaling pathway/10	0.648405
GOTERM_BP_FAT	GO:0042330~taxis	0.225554	10	GOTERM_BP_FAT/GO:0042330~taxis/10	0.64675
GOTERM_BP_FAT	GO:0006935~chemotaxis	0.225554	10	GOTERM_BP_FAT/GO:0006935~chemotaxis/10	0.64675
KEGG_PATHWAY	mmu04630:Jak-STAT signaling pathway	0.226912	14	KEGG_PATHWAY/mmu04630:Jak-STAT signaling pathway/14	0.644142
GOTERM_BP_FAT	GO:0055074~calcium ion homeostasis	0.227434	9	GOTERM_BP_FAT/GO:0055074~calcium ion homeostasis/9	0.643144
GOTERM_BP_FAT	GO:0030902~hindbrain development	0.227636	7	GOTERM_BP_FAT/GO:0030902~hindbrain development/7	0.642759
GOTERM_BP_FAT	GO:0042472~inner ear morphogenesis	0.227636	7	GOTERM_BP_FAT/GO:0042472~inner ear morphogenesis/7	0.642759
GOTERM_BP_FAT	GO:0048168~regulation of neuronal synaptic plasticity	0.228421	4	GOTERM_BP_FAT/GO:0048168~regulation of neuronal synaptic plasticity/4	0.641264
GOTERM_BP_FAT	GO:0051147~regulation of muscle cell differentiation	0.228421	4	GOTERM_BP_FAT/GO:0051147~regulation of muscle cell differentiation/4	0.641264
GOTERM_BP_FAT	GO:0007435~salivary gland morphogenesis	0.228421	4	GOTERM_BP_FAT/GO:0007435~salivary gland morphogenesis/4	0.641264
GOTERM_BP_FAT	GO:0032680~regulation of tumor necrosis factor production	0.228421	4	GOTERM_BP_FAT/GO:0032680~regulation of tumor necrosis factor production/4	0.641264
GOTERM_BP_FAT	GO:0060193~positive regulation of lipase activity	0.228421	4	GOTERM_BP_FAT/GO:0060193~positive regulation of lipase activity/4	0.641264
GOTERM_BP_FAT	GO:0010721~negative regulation of cell development	0.228882	5	GOTERM_BP_FAT/GO:0010721~negative regulation of cell development/5	0.640389
KEGG_PATHWAY	mmu04916:Melanogenesis	0.233387	10	KEGG_PATHWAY/mmu04916:Melanogenesis/10	0.631924
GOTERM_MF_FAT	GO:0001653~peptide receptor activity	0.233815	10	GOTERM_MF_FAT/GO:0001653~peptide receptor activity/10	0.631128
GOTERM_MF_FAT	GO:0008528~peptide receptor activity, G-protein coupled	0.233815	10	GOTERM_MF_FAT/GO:0008528~peptide receptor activity, G-protein coupled/10	0.631128
GOTERM_BP_FAT	GO:0019229~regulation of vasoconstriction	0.233988	3	GOTERM_BP_FAT/GO:0019229~regulation of vasoconstriction/3	0.630806
GOTERM_BP_FAT	GO:0032388~positive regulation of intracellular transport	0.233988	3	GOTERM_BP_FAT/GO:0032388~positive regulation of intracellular transport/3	0.630806
GOTERM_BP_FAT	GO:0035249~synaptic transmission, glutamatergic	0.233988	3	GOTERM_BP_FAT/GO:0035249~synaptic transmission, glutamatergic/3	0.630806
GOTERM_BP_FAT	GO:0030539~male genitalia development	0.233988	3	GOTERM_BP_FAT/GO:0030539~male genitalia development/3	0.630806
GOTERM_BP_FAT	GO:0032760~positive regulation of tumor necrosis factor production	0.233988	3	GOTERM_BP_FAT/GO:0032760~positive regulation of tumor necrosis factor production/3	0.630806
GOTERM_MF_FAT	GO:0015923~mannosidase activity	0.234164	3	GOTERM_MF_FAT/GO:0015923~mannosidase activity/3	0.630481
GOTERM_MF_FAT	GO:0016646~oxidoreductase activity, acting on the CH-NH group of donors, NAD or NADP as acceptor	0.234164	3	GOTERM_MF_FAT/GO:0016646~oxidoreductase activity, acting on the CH-NH group of donors, NAD or NADP as acceptor/3	0.630481
GOTERM_MF_FAT	GO:0016628~oxidoreductase activity, acting on the CH-CH group of donors, NAD or NADP as acceptor	0.234164	3	GOTERM_MF_FAT/GO:0016628~oxidoreductase activity, acting on the CH-CH group of donors, NAD or NADP as acceptor/3	0.630481
GOTERM_MF_FAT	GO:0015020~glucuronosyltransferase activity	0.234164	4	GOTERM_MF_FAT/GO:0015020~glucuronosyltransferase activity/4	0.630481
GOTERM_BP_FAT	GO:0001508~regulation of action potential	0.235657	6	GOTERM_BP_FAT/GO:0001508~regulation of action potential/6	0.627719
GOTERM_MF_FAT	GO:0004857~enzyme inhibitor activity	0.237284	20	GOTERM_MF_FAT/GO:0004857~enzyme inhibitor activity/20	0.624731
GOTERM_MF_FAT	GO:0031404~chloride ion binding	0.238164	7	GOTERM_MF_FAT/GO:0031404~chloride ion binding/7	0.623123
GOTERM_CC_FAT	GO:0030054~cell junction	0.239771	40	GOTERM_CC_FAT/GO:0030054~cell junction/40	0.620203
KEGG_PATHWAY	mmu04621:NOD-like receptor signaling pathway	0.240057	7	KEGG_PATHWAY/mmu04621:NOD-like receptor signaling pathway/7	0.619686
GOTERM_BP_FAT	GO:0042475~odontogenesis of dentine-containing tooth	0.242352	5	GOTERM_BP_FAT/GO:0042475~odontogenesis of dentine-containing tooth/5	0.615554
GOTERM_BP_FAT	GO:0007190~activation of adenylate cyclase activity	0.242352	5	GOTERM_BP_FAT/GO:0007190~activation of adenylate cyclase activity/5	0.615554
GOTERM_BP_FAT	GO:0006937~regulation of muscle contraction	0.242352	5	GOTERM_BP_FAT/GO:0006937~regulation of muscle contraction/5	0.615554
KEGG_PATHWAY	mmu00603:Glycosphingolipid biosynthesis	0.243719	3	KEGG_PATHWAY/mmu00603:Glycosphingolipid biosynthesis/3	0.613111
GOTERM_MF_FAT	GO:0046873~metal ion transmembrane transporter activity	0.244078	22	GOTERM_MF_FAT/GO:0046873~metal ion transmembrane transporter activity/22	0.612471
GOTERM_BP_FAT	GO:0045185~maintenance of protein location	0.24509	5	GOTERM_BP_FAT/GO:0045185~maintenance of protein location/5	0.610674
GOTERM_BP_FAT	GO:0007259~JAK-STAT cascade	0.24509	4	GOTERM_BP_FAT/GO:0007259~JAK-STAT cascade/4	0.610674
GOTERM_BP_FAT	GO:0007270~nerve-nerve synaptic transmission	0.24509	4	GOTERM_BP_FAT/GO:0007270~nerve-nerve synaptic transmission/4	0.610674
GOTERM_BP_FAT	GO:0010517~regulation of phospholipase activity	0.24509	4	GOTERM_BP_FAT/GO:0010517~regulation of phospholipase activity/4	0.610674
GOTERM_BP_FAT	GO:0016265~death	0.245987	37	GOTERM_BP_FAT/GO:0016265~death/37	0.609088
GOTERM_BP_FAT	GO:0060627~regulation of vesicle-mediated transport	0.246898	8	GOTERM_BP_FAT/GO:0060627~regulation of vesicle-mediated transport/8	0.607483
GOTERM_BP_FAT	GO:0007188~G-protein signaling, coupled to cAMP nucleotide second messenger	0.247276	6	GOTERM_BP_FAT/GO:0007188~G-protein signaling, coupled to cAMP nucleotide second messenger/6	0.606818
GOTERM_BP_FAT	GO:0034621~cellular macromolecular complex subunit organization	0.247333	20	GOTERM_BP_FAT/GO:0034621~cellular macromolecular complex subunit organization/20	0.606718
GOTERM_MF_FAT	GO:0005253~anion channel activity	0.248495	7	GOTERM_MF_FAT/GO:0005253~anion channel activity/7	0.604682
GOTERM_BP_FAT	GO:0031328~positive regulation of cellular biosynthetic process	0.251178	40	GOTERM_BP_FAT/GO:0031328~positive regulation of cellular biosynthetic process/40	0.600018
GOTERM_BP_FAT	GO:0014706~striated muscle tissue development	0.252838	11	GOTERM_BP_FAT/GO:0014706~striated muscle tissue development/11	0.597157
GOTERM_BP_FAT	GO:0006457~protein folding	0.252838	11	GOTERM_BP_FAT/GO:0006457~protein folding/11	0.597157
GOTERM_BP_FAT	GO:0048511~rhythmic process	0.253134	9	GOTERM_BP_FAT/GO:0048511~rhythmic process/9	0.59665
GOTERM_BP_FAT	GO:0055085~transmembrane transport	0.255172	33	GOTERM_BP_FAT/GO:0055085~transmembrane transport/33	0.593168
GOTERM_BP_FAT	GO:0045762~positive regulation of adenylate cyclase activity	0.255995	5	GOTERM_BP_FAT/GO:0045762~positive regulation of adenylate cyclase activity/5	0.591769
GOTERM_BP_FAT	GO:0051349~positive regulation of lyase activity	0.255995	5	GOTERM_BP_FAT/GO:0051349~positive regulation of lyase activity/5	0.591769
GOTERM_BP_FAT	GO:0032386~regulation of intracellular transport	0.255995	5	GOTERM_BP_FAT/GO:0032386~regulation of intracellular transport/5	0.591769
GOTERM_BP_FAT	GO:0031281~positive regulation of cyclase activity	0.255995	5	GOTERM_BP_FAT/GO:0031281~positive regulation of cyclase activity/5	0.591769
GOTERM_BP_FAT	GO:0014070~response to organic cyclic substance	0.255995	5	GOTERM_BP_FAT/GO:0014070~response to organic cyclic substance/5	0.591769
GOTERM_BP_FAT	GO:0043405~regulation of MAP kinase activity	0.256351	8	GOTERM_BP_FAT/GO:0043405~regulation of MAP kinase activity/8	0.591165
GOTERM_BP_FAT	GO:0032330~regulation of chondrocyte differentiation	0.25728	3	GOTERM_BP_FAT/GO:0032330~regulation of chondrocyte differentiation/3	0.589594
GOTERM_BP_FAT	GO:0060560~developmental growth involved in morphogenesis	0.25728	3	GOTERM_BP_FAT/GO:0060560~developmental growth involved in morphogenesis/3	0.589594
GOTERM_BP_FAT	GO:0009410~response to xenobiotic stimulus	0.25728	4	GOTERM_BP_FAT/GO:0009410~response to xenobiotic stimulus/4	0.589594
GOTERM_BP_FAT	GO:0048742~regulation of skeletal muscle fiber development	0.25728	3	GOTERM_BP_FAT/GO:0048742~regulation of skeletal muscle fiber development/3	0.589594
GOTERM_BP_FAT	GO:0046849~bone remodeling	0.25728	3	GOTERM_BP_FAT/GO:0046849~bone remodeling/3	0.589594
GOTERM_BP_FAT	GO:0001958~endochondral ossification	0.25728	3	GOTERM_BP_FAT/GO:0001958~endochondral ossification/3	0.589594
GOTERM_MF_FAT	GO:0005525~GTP binding	0.257349	27	GOTERM_MF_FAT/GO:0005525~GTP binding/27	0.589478
GOTERM_MF_FAT	GO:0004012~phospholipid-translocating ATPase activity	0.257468	3	GOTERM_MF_FAT/GO:0004012~phospholipid-translocating ATPase activity/3	0.589276
GOTERM_MF_FAT	GO:0016408~C-acyltransferase activity	0.257468	3	GOTERM_MF_FAT/GO:0016408~C-acyltransferase activity/3	0.589276
GOTERM_MF_FAT	GO:0015247~aminophospholipid transporter activity	0.257468	3	GOTERM_MF_FAT/GO:0015247~aminophospholipid transporter activity/3	0.589276
GOTERM_MF_FAT	GO:0022839~ion gated channel activity	0.257468	3	GOTERM_MF_FAT/GO:0022839~ion gated channel activity/3	0.589276
GOTERM_MF_FAT	GO:0043168~anion binding	0.25895	7	GOTERM_MF_FAT/GO:0043168~anion binding/7	0.586784
GOTERM_BP_FAT	GO:0007015~actin filament organization	0.259039	6	GOTERM_BP_FAT/GO:0007015~actin filament organization/6	0.586635
GOTERM_MF_FAT	GO:0003924~GTPase activity	0.260972	12	GOTERM_MF_FAT/GO:0003924~GTPase activity/12	0.583406
GOTERM_BP_FAT	GO:0050873~brown fat cell differentiation	0.261941	4	GOTERM_BP_FAT/GO:0050873~brown fat cell differentiation/4	0.581796
GOTERM_BP_FAT	GO:0042401~biogenic amine biosynthetic process	0.261941	4	GOTERM_BP_FAT/GO:0042401~biogenic amine biosynthetic process/4	0.581796
GOTERM_BP_FAT	GO:0008542~visual learning	0.261941	4	GOTERM_BP_FAT/GO:0008542~visual learning/4	0.581796
GOTERM_BP_FAT	GO:0042733~embryonic digit morphogenesis	0.261941	4	GOTERM_BP_FAT/GO:0042733~embryonic digit morphogenesis/4	0.581796
BIOCARTA	m_cblPathway:CBL mediated ligand-induced downregulation of EGF receptors	0.265489	3	BIOCARTA/m_cblPathway:CBL mediated ligand-induced downregulation of EGF receptors/3	0.575954
KEGG_PATHWAY	mmu00604:Glycosphingolipid biosynthesis	0.269511	3	KEGG_PATHWAY/mmu00604:Glycosphingolipid biosynthesis/3	0.569424
KEGG_PATHWAY	mmu00533:Keratan sulfate biosynthesis	0.269511	3	KEGG_PATHWAY/mmu00533:Keratan sulfate biosynthesis/3	0.569424
GOTERM_BP_FAT	GO:0050900~leukocyte migration	0.269787	5	GOTERM_BP_FAT/GO:0050900~leukocyte migration/5	0.568979
GOTERM_CC_FAT	GO:0005924~cell-substrate adherens junction	0.270834	7	GOTERM_CC_FAT/GO:0005924~cell-substrate adherens junction/7	0.567298
GOTERM_BP_FAT	GO:0060284~regulation of cell development	0.270852	13	GOTERM_BP_FAT/GO:0060284~regulation of cell development/13	0.567267
GOTERM_BP_FAT	GO:0007612~learning	0.270931	6	GOTERM_BP_FAT/GO:0007612~learning/6	0.567142
GOTERM_BP_FAT	GO:0031344~regulation of cell projection organization	0.270931	6	GOTERM_BP_FAT/GO:0031344~regulation of cell projection organization/6	0.567142
GOTERM_MF_FAT	GO:0015662~ATPase activity, coupled to transmembrane movement of ions, phosphorylative mechanism	0.271269	6	GOTERM_MF_FAT/GO:0015662~ATPase activity, coupled to transmembrane movement of ions, phosphorylative mechanism/6	0.5666
GOTERM_BP_FAT	GO:0006600~creatine metabolic process	0.271493	2	GOTERM_BP_FAT/GO:0006600~creatine metabolic process/2	0.566241
GOTERM_BP_FAT	GO:0060044~negative regulation of cardiac muscle cell proliferation	0.271493	2	GOTERM_BP_FAT/GO:0060044~negative regulation of cardiac muscle cell proliferation/2	0.566241
GOTERM_BP_FAT	GO:0051905~establishment of pigment granule localization	0.271493	2	GOTERM_BP_FAT/GO:0051905~establishment of pigment granule localization/2	0.566241
GOTERM_BP_FAT	GO:0051497~negative regulation of stress fiber formation	0.271493	3	GOTERM_BP_FAT/GO:0051497~negative regulation of stress fiber formation/3	0.566241
GOTERM_BP_FAT	GO:0048875~chemical homeostasis within a tissue	0.271493	2	GOTERM_BP_FAT/GO:0048875~chemical homeostasis within a tissue/2	0.566241
GOTERM_BP_FAT	GO:0048558~embryonic gut morphogenesis	0.271493	2	GOTERM_BP_FAT/GO:0048558~embryonic gut morphogenesis/2	0.566241
GOTERM_BP_FAT	GO:0060396~growth hormone receptor signaling pathway	0.271493	2	GOTERM_BP_FAT/GO:0060396~growth hormone receptor signaling pathway/2	0.566241
GOTERM_BP_FAT	GO:0051136~regulation of NK T cell differentiation	0.271493	3	GOTERM_BP_FAT/GO:0051136~regulation of NK T cell differentiation/3	0.566241
GOTERM_BP_FAT	GO:0031103~axon regeneration	0.271493	2	GOTERM_BP_FAT/GO:0031103~axon regeneration/2	0.566241
GOTERM_BP_FAT	GO:0031623~receptor internalization	0.271493	2	GOTERM_BP_FAT/GO:0031623~receptor internalization/2	0.566241
GOTERM_BP_FAT	GO:0032232~negative regulation of actin filament bundle formation	0.271493	3	GOTERM_BP_FAT/GO:0032232~negative regulation of actin filament bundle formation/3	0.566241
GOTERM_BP_FAT	GO:0007199~G-protein signaling, coupled to cGMP nucleotide second messenger	0.271493	2	GOTERM_BP_FAT/GO:0007199~G-protein signaling, coupled to cGMP nucleotide second messenger/2	0.566241
GOTERM_BP_FAT	GO:0043044~ATP-dependent chromatin remodeling	0.271493	2	GOTERM_BP_FAT/GO:0043044~ATP-dependent chromatin remodeling/2	0.566241
GOTERM_BP_FAT	GO:0021554~optic nerve development	0.271493	2	GOTERM_BP_FAT/GO:0021554~optic nerve development/2	0.566241
GOTERM_BP_FAT	GO:0010043~response to zinc ion	0.271493	2	GOTERM_BP_FAT/GO:0010043~response to zinc ion/2	0.566241
GOTERM_BP_FAT	GO:0050999~regulation of nitric-oxide synthase activity	0.271493	2	GOTERM_BP_FAT/GO:0050999~regulation of nitric-oxide synthase activity/2	0.566241
GOTERM_BP_FAT	GO:0051138~positive regulation of NK T cell differentiation	0.271493	3	GOTERM_BP_FAT/GO:0051138~positive regulation of NK T cell differentiation/3	0.566241
GOTERM_BP_FAT	GO:0001957~intramembranous ossification	0.271493	2	GOTERM_BP_FAT/GO:0001957~intramembranous ossification/2	0.566241
GOTERM_BP_FAT	GO:0006621~protein retention in ER lumen	0.271493	2	GOTERM_BP_FAT/GO:0006621~protein retention in ER lumen/2	0.566241
GOTERM_BP_FAT	GO:0019934~cGMP-mediated signaling	0.271493	2	GOTERM_BP_FAT/GO:0019934~cGMP-mediated signaling/2	0.566241
GOTERM_BP_FAT	GO:0070613~regulation of protein processing	0.271493	2	GOTERM_BP_FAT/GO:0070613~regulation of protein processing/2	0.566241
GOTERM_BP_FAT	GO:0033144~negative regulation of steroid hormone receptor signaling pathway	0.271493	2	GOTERM_BP_FAT/GO:0033144~negative regulation of steroid hormone receptor signaling pathway/2	0.566241
GOTERM_BP_FAT	GO:0002687~positive regulation of leukocyte migration	0.271493	2	GOTERM_BP_FAT/GO:0002687~positive regulation of leukocyte migration/2	0.566241
GOTERM_BP_FAT	GO:0070391~response to lipoteichoic acid	0.271493	2	GOTERM_BP_FAT/GO:0070391~response to lipoteichoic acid/2	0.566241
GOTERM_BP_FAT	GO:0060416~response to growth hormone stimulus	0.271493	2	GOTERM_BP_FAT/GO:0060416~response to growth hormone stimulus/2	0.566241
GOTERM_BP_FAT	GO:0031102~neuron projection regeneration	0.271493	2	GOTERM_BP_FAT/GO:0031102~neuron projection regeneration/2	0.566241
GOTERM_BP_FAT	GO:0043129~surfactant homeostasis	0.271493	2	GOTERM_BP_FAT/GO:0043129~surfactant homeostasis/2	0.566241
GOTERM_MF_FAT	GO:0004028~3-chloroallyl aldehyde dehydrogenase activity	0.271615	2	GOTERM_MF_FAT/GO:0004028~3-chloroallyl aldehyde dehydrogenase activity/2	0.566046
GOTERM_MF_FAT	GO:0000036~acyl carrier activity	0.271615	2	GOTERM_MF_FAT/GO:0000036~acyl carrier activity/2	0.566046
GOTERM_MF_FAT	GO:0030547~receptor inhibitor activity	0.271615	2	GOTERM_MF_FAT/GO:0030547~receptor inhibitor activity/2	0.566046
KEGG_PATHWAY	mmu00512:O-Glycan biosynthesis	0.27433	4	KEGG_PATHWAY/mmu00512:O-Glycan biosynthesis/4	0.561727
GOTERM_MF_FAT	GO:0022836~gated channel activity	0.275391	21	GOTERM_MF_FAT/GO:0022836~gated channel activity/21	0.56005
GOTERM_MF_FAT	GO:0008509~anion transmembrane transporter activity	0.276518	11	GOTERM_MF_FAT/GO:0008509~anion transmembrane transporter activity/11	0.558277
BIOCARTA	m_her2Pathway:Role of ERBB2 in Signal Transduction and Oncology	0.277676	4	BIOCARTA/m_her2Pathway:Role of ERBB2 in Signal Transduction and Oncology/4	0.556461
GOTERM_BP_FAT	GO:0007422~peripheral nervous system development	0.278932	4	GOTERM_BP_FAT/GO:0007422~peripheral nervous system development/4	0.554502
GOTERM_BP_FAT	GO:0031348~negative regulation of defense response	0.278932	4	GOTERM_BP_FAT/GO:0031348~negative regulation of defense response/4	0.554502
GOTERM_BP_FAT	GO:0017015~regulation of transforming growth factor beta receptor signaling pathway	0.278932	4	GOTERM_BP_FAT/GO:0017015~regulation of transforming growth factor beta receptor signaling pathway/4	0.554502
GOTERM_MF_FAT	GO:0016706~oxidoreductase activity, acting on paired donors, with incorporation or reduction of molecular oxygen, 2-oxoglutarate as one donor, and incorporation of one atom each of oxygen into both donors	0.279189	4	GOTERM_MF_FAT/GO:0016706~oxidoreductase activity, acting on paired donors, with incorporation or reduction of molecular oxygen, 2-oxoglutarate as one donor, and incorporation of one atom each of oxygen into both donors/4	0.554102
GOTERM_BP_FAT	GO:0009891~positive regulation of biosynthetic process	0.279676	40	GOTERM_BP_FAT/GO:0009891~positive regulation of biosynthetic process/40	0.553344
GOTERM_BP_FAT	GO:0050867~positive regulation of cell activation	0.27969	10	GOTERM_BP_FAT/GO:0050867~positive regulation of cell activation/10	0.553323
GOTERM_BP_FAT	GO:0021537~telencephalon development	0.279811	7	GOTERM_BP_FAT/GO:0021537~telencephalon development/7	0.553136
GOTERM_BP_FAT	GO:0006081~cellular aldehyde metabolic process	0.280601	3	GOTERM_BP_FAT/GO:0006081~cellular aldehyde metabolic process/3	0.55191
GOTERM_BP_FAT	GO:0002474~antigen processing and presentation of peptide antigen via MHC class I	0.280601	3	GOTERM_BP_FAT/GO:0002474~antigen processing and presentation of peptide antigen via MHC class I/3	0.55191
GOTERM_BP_FAT	GO:0007530~sex determination	0.280601	3	GOTERM_BP_FAT/GO:0007530~sex determination/3	0.55191
GOTERM_BP_FAT	GO:0045598~regulation of fat cell differentiation	0.280601	3	GOTERM_BP_FAT/GO:0045598~regulation of fat cell differentiation/3	0.55191
GOTERM_BP_FAT	GO:0045619~regulation of lymphocyte differentiation	0.282936	7	GOTERM_BP_FAT/GO:0045619~regulation of lymphocyte differentiation/7	0.548312
GOTERM_MF_FAT	GO:0016782~transferase activity, transferring sulfur-containing groups	0.283284	6	GOTERM_MF_FAT/GO:0016782~transferase activity, transferring sulfur-containing groups/6	0.547778
KEGG_PATHWAY	mmu00380:Tryptophan metabolism	0.284251	5	KEGG_PATHWAY/mmu00380:Tryptophan metabolism/5	0.546299
GOTERM_BP_FAT	GO:0055066~di-, tri-valent inorganic cation homeostasis	0.284707	12	GOTERM_BP_FAT/GO:0055066~di-, tri-valent inorganic cation homeostasis/12	0.545601
KEGG_PATHWAY	mmu03320:PPAR signaling pathway	0.284833	8	KEGG_PATHWAY/mmu03320:PPAR signaling pathway/8	0.54541
GOTERM_MF_FAT	GO:0008234~cysteine-type peptidase activity	0.285243	12	GOTERM_MF_FAT/GO:0008234~cysteine-type peptidase activity/12	0.544786
GOTERM_BP_FAT	GO:0001890~placenta development	0.285302	8	GOTERM_BP_FAT/GO:0001890~placenta development/8	0.544695
GOTERM_CC_FAT	GO:0032993~protein-DNA complex	0.290245	9	GOTERM_CC_FAT/GO:0032993~protein-DNA complex/9	0.537235
GOTERM_MF_FAT	GO:0019904~protein domain specific binding	0.291503	15	GOTERM_MF_FAT/GO:0019904~protein domain specific binding/15	0.535358
GOTERM_BP_FAT	GO:0035148~tube lumen formation	0.295041	6	GOTERM_BP_FAT/GO:0035148~tube lumen formation/6	0.530118
GOTERM_BP_FAT	GO:0043406~positive regulation of MAP kinase activity	0.295041	6	GOTERM_BP_FAT/GO:0043406~positive regulation of MAP kinase activity/6	0.530118
GOTERM_BP_FAT	GO:0006916~anti-apoptosis	0.295124	8	GOTERM_BP_FAT/GO:0006916~anti-apoptosis/8	0.529996
GOTERM_BP_FAT	GO:0007431~salivary gland development	0.29602	4	GOTERM_BP_FAT/GO:0007431~salivary gland development/4	0.528679
GOTERM_BP_FAT	GO:0016050~vesicle organization	0.29602	4	GOTERM_BP_FAT/GO:0016050~vesicle organization/4	0.528679
GOTERM_BP_FAT	GO:0007632~visual behavior	0.29602	4	GOTERM_BP_FAT/GO:0007632~visual behavior/4	0.528679
GOTERM_BP_FAT	GO:0050679~positive regulation of epithelial cell proliferation	0.29602	4	GOTERM_BP_FAT/GO:0050679~positive regulation of epithelial cell proliferation/4	0.528679
GOTERM_BP_FAT	GO:0009124~nucleoside monophosphate biosynthetic process	0.297726	5	GOTERM_BP_FAT/GO:0009124~nucleoside monophosphate biosynthetic process/5	0.526183
GOTERM_BP_FAT	GO:0042476~odontogenesis	0.297726	5	GOTERM_BP_FAT/GO:0042476~odontogenesis/5	0.526183
BIOCARTA	m_classicPathway:Classical Complement Pathway	0.297791	3	BIOCARTA/m_classicPathway:Classical Complement Pathway/3	0.526088
GOTERM_BP_FAT	GO:0007626~locomotory behavior	0.299277	18	GOTERM_BP_FAT/GO:0007626~locomotory behavior/18	0.523926
GOTERM_MF_FAT	GO:0019001~guanyl nucleotide binding	0.300511	27	GOTERM_MF_FAT/GO:0019001~guanyl nucleotide binding/27	0.522139
GOTERM_MF_FAT	GO:0032561~guanyl ribonucleotide binding	0.300511	27	GOTERM_MF_FAT/GO:0032561~guanyl ribonucleotide binding/27	0.522139
KEGG_PATHWAY	mmu04672:Intestinal immune network for IgA production	0.300561	6	KEGG_PATHWAY/mmu04672:Intestinal immune network for IgA production/6	0.522068
GOTERM_BP_FAT	GO:0007369~gastrulation	0.301409	7	GOTERM_BP_FAT/GO:0007369~gastrulation/7	0.520843
BIOCARTA	m_TPOPathway:TPO Signaling Pathway	0.301452	4	BIOCARTA/m_TPOPathway:TPO Signaling Pathway/4	0.520782
GOTERM_BP_FAT	GO:0006939~smooth muscle contraction	0.303861	3	GOTERM_BP_FAT/GO:0006939~smooth muscle contraction/3	0.517325
GOTERM_BP_FAT	GO:0008306~associative learning	0.303861	3	GOTERM_BP_FAT/GO:0008306~associative learning/3	0.517325
GOTERM_BP_FAT	GO:0042133~neurotransmitter metabolic process	0.303861	3	GOTERM_BP_FAT/GO:0042133~neurotransmitter metabolic process/3	0.517325
GOTERM_BP_FAT	GO:0031645~negative regulation of neurological system process	0.303861	3	GOTERM_BP_FAT/GO:0031645~negative regulation of neurological system process/3	0.517325
GOTERM_BP_FAT	GO:0022029~telencephalon cell migration	0.303861	3	GOTERM_BP_FAT/GO:0022029~telencephalon cell migration/3	0.517325
GOTERM_BP_FAT	GO:0032755~positive regulation of interleukin-6 production	0.303861	3	GOTERM_BP_FAT/GO:0032755~positive regulation of interleukin-6 production/3	0.517325
GOTERM_BP_FAT	GO:0042439~ethanolamine and derivative metabolic process	0.303861	3	GOTERM_BP_FAT/GO:0042439~ethanolamine and derivative metabolic process/3	0.517325
GOTERM_MF_FAT	GO:0004970~ionotropic glutamate receptor activity	0.304074	3	GOTERM_MF_FAT/GO:0004970~ionotropic glutamate receptor activity/3	0.517021
GOTERM_MF_FAT	GO:0051183~vitamin transporter activity	0.304074	3	GOTERM_MF_FAT/GO:0051183~vitamin transporter activity/3	0.517021
GOTERM_MF_FAT	GO:0016641~oxidoreductase activity, acting on the CH-NH2 group of donors, oxygen as acceptor	0.304074	3	GOTERM_MF_FAT/GO:0016641~oxidoreductase activity, acting on the CH-NH2 group of donors, oxygen as acceptor/3	0.517021
GOTERM_MF_FAT	GO:0005234~extracellular-glutamate-gated ion channel activity	0.304074	3	GOTERM_MF_FAT/GO:0005234~extracellular-glutamate-gated ion channel activity/3	0.517021
GOTERM_BP_FAT	GO:0045761~regulation of adenylate cyclase activity	0.30723	6	GOTERM_BP_FAT/GO:0045761~regulation of adenylate cyclase activity/6	0.512536
GOTERM_BP_FAT	GO:0030005~cellular di-, tri-valent inorganic cation homeostasis	0.307846	11	GOTERM_BP_FAT/GO:0030005~cellular di-, tri-valent inorganic cation homeostasis/11	0.511667
GOTERM_CC_FAT	GO:0001917~photoreceptor inner segment	0.31053	2	GOTERM_CC_FAT/GO:0001917~photoreceptor inner segment/2	0.507896
GOTERM_BP_FAT	GO:0002699~positive regulation of immune effector process	0.311828	6	GOTERM_BP_FAT/GO:0002699~positive regulation of immune effector process/6	0.506085
GOTERM_MF_FAT	GO:0015370~solute:sodium symporter activity	0.312155	5	GOTERM_MF_FAT/GO:0015370~solute:sodium symporter activity/5	0.50563
GOTERM_BP_FAT	GO:0009408~response to heat	0.313167	4	GOTERM_BP_FAT/GO:0009408~response to heat/4	0.504224
GOTERM_BP_FAT	GO:0030522~intracellular receptor-mediated signaling pathway	0.313167	4	GOTERM_BP_FAT/GO:0030522~intracellular receptor-mediated signaling pathway/4	0.504224
GOTERM_BP_FAT	GO:0007189~activation of adenylate cyclase activity by G-protein signaling pathway	0.313167	4	GOTERM_BP_FAT/GO:0007189~activation of adenylate cyclase activity by G-protein signaling pathway/4	0.504224
GOTERM_BP_FAT	GO:0060191~regulation of lipase activity	0.313167	4	GOTERM_BP_FAT/GO:0060191~regulation of lipase activity/4	0.504224
GOTERM_BP_FAT	GO:0034097~response to cytokine stimulus	0.313167	5	GOTERM_BP_FAT/GO:0034097~response to cytokine stimulus/5	0.504224
GOTERM_BP_FAT	GO:0010578~regulation of adenylate cyclase activity involved in G-protein signaling	0.313167	4	GOTERM_BP_FAT/GO:0010578~regulation of adenylate cyclase activity involved in G-protein signaling/4	0.504224
GOTERM_BP_FAT	GO:0010579~positive regulation of adenylate cyclase activity by G-protein signaling pathway	0.313167	4	GOTERM_BP_FAT/GO:0010579~positive regulation of adenylate cyclase activity by G-protein signaling pathway/4	0.504224
GOTERM_BP_FAT	GO:0032649~regulation of interferon-gamma production	0.313167	5	GOTERM_BP_FAT/GO:0032649~regulation of interferon-gamma production/5	0.504224
GOTERM_MF_FAT	GO:0015082~di-, tri-valent inorganic cation transmembrane transporter activity	0.313444	4	GOTERM_MF_FAT/GO:0015082~di-, tri-valent inorganic cation transmembrane transporter activity/4	0.50384
GOTERM_BP_FAT	GO:0010628~positive regulation of gene expression	0.315188	34	GOTERM_BP_FAT/GO:0010628~positive regulation of gene expression/34	0.501431
GOTERM_BP_FAT	GO:0051347~positive regulation of transferase activity	0.31594	11	GOTERM_BP_FAT/GO:0051347~positive regulation of transferase activity/11	0.500395
GOTERM_BP_FAT	GO:0019530~taurine metabolic process	0.316224	2	GOTERM_BP_FAT/GO:0019530~taurine metabolic process/2	0.500005
GOTERM_BP_FAT	GO:0009134~nucleoside diphosphate catabolic process	0.316224	2	GOTERM_BP_FAT/GO:0009134~nucleoside diphosphate catabolic process/2	0.500005
GOTERM_BP_FAT	GO:0002016~regulation of blood volume by renin-angiotensin	0.316224	2	GOTERM_BP_FAT/GO:0002016~regulation of blood volume by renin-angiotensin/2	0.500005
GOTERM_BP_FAT	GO:0003071~renal system process involved in regulation of systemic arterial blood pressure	0.316224	2	GOTERM_BP_FAT/GO:0003071~renal system process involved in regulation of systemic arterial blood pressure/2	0.500005
GOTERM_BP_FAT	GO:0045980~negative regulation of nucleotide metabolic process	0.316224	2	GOTERM_BP_FAT/GO:0045980~negative regulation of nucleotide metabolic process/2	0.500005
GOTERM_BP_FAT	GO:0042428~serotonin metabolic process	0.316224	2	GOTERM_BP_FAT/GO:0042428~serotonin metabolic process/2	0.500005
GOTERM_BP_FAT	GO:0048013~ephrin receptor signaling pathway	0.316224	2	GOTERM_BP_FAT/GO:0048013~ephrin receptor signaling pathway/2	0.500005
GOTERM_BP_FAT	GO:0001991~regulation of systemic arterial blood pressure by circulatory renin-angiotensin	0.316224	2	GOTERM_BP_FAT/GO:0001991~regulation of systemic arterial blood pressure by circulatory renin-angiotensin/2	0.500005
GOTERM_BP_FAT	GO:0060351~cartilage development involved in endochondral bone morphogenesis	0.316224	2	GOTERM_BP_FAT/GO:0060351~cartilage development involved in endochondral bone morphogenesis/2	0.500005
GOTERM_BP_FAT	GO:0042905~9-cis-retinoic acid metabolic process	0.316224	2	GOTERM_BP_FAT/GO:0042905~9-cis-retinoic acid metabolic process/2	0.500005
GOTERM_BP_FAT	GO:0051875~pigment granule localization	0.316224	2	GOTERM_BP_FAT/GO:0051875~pigment granule localization/2	0.500005
GOTERM_BP_FAT	GO:0032881~regulation of polysaccharide metabolic process	0.316224	2	GOTERM_BP_FAT/GO:0032881~regulation of polysaccharide metabolic process/2	0.500005
GOTERM_BP_FAT	GO:0035238~vitamin A biosynthetic process	0.316224	2	GOTERM_BP_FAT/GO:0035238~vitamin A biosynthetic process/2	0.500005
GOTERM_BP_FAT	GO:0048541~Peyer's patch development	0.316224	2	GOTERM_BP_FAT/GO:0048541~Peyer's patch development/2	0.500005
GOTERM_BP_FAT	GO:0060745~mammary gland branching involved in pregnancy	0.316224	2	GOTERM_BP_FAT/GO:0060745~mammary gland branching involved in pregnancy/2	0.500005
GOTERM_BP_FAT	GO:0042904~9-cis-retinoic acid biosynthetic process	0.316224	2	GOTERM_BP_FAT/GO:0042904~9-cis-retinoic acid biosynthetic process/2	0.500005
GOTERM_BP_FAT	GO:0032331~negative regulation of chondrocyte differentiation	0.316224	2	GOTERM_BP_FAT/GO:0032331~negative regulation of chondrocyte differentiation/2	0.500005
GOTERM_BP_FAT	GO:0007184~SMAD protein nuclear translocation	0.316224	2	GOTERM_BP_FAT/GO:0007184~SMAD protein nuclear translocation/2	0.500005
GOTERM_BP_FAT	GO:0045123~cellular extravasation	0.316224	2	GOTERM_BP_FAT/GO:0045123~cellular extravasation/2	0.500005
GOTERM_MF_FAT	GO:0004448~isocitrate dehydrogenase activity	0.316361	2	GOTERM_MF_FAT/GO:0004448~isocitrate dehydrogenase activity/2	0.499817
GOTERM_MF_FAT	GO:0001730~2'-5'-oligoadenylate synthetase activity	0.316361	2	GOTERM_MF_FAT/GO:0001730~2'-5'-oligoadenylate synthetase activity/2	0.499817
GOTERM_MF_FAT	GO:0016714~oxidoreductase activity, acting on paired donors, with incorporation or reduction of molecular oxygen, reduced pteridine as one donor, and incorporation of one atom of oxygen	0.316361	2	GOTERM_MF_FAT/GO:0016714~oxidoreductase activity, acting on paired donors, with incorporation or reduction of molecular oxygen, reduced pteridine as one donor, and incorporation of one atom of oxygen/2	0.499817
GOTERM_MF_FAT	GO:0004931~ATP-gated cation channel activity	0.316361	2	GOTERM_MF_FAT/GO:0004931~ATP-gated cation channel activity/2	0.499817
GOTERM_MF_FAT	GO:0004115~3',5'-cyclic-AMP phosphodiesterase activity	0.316361	2	GOTERM_MF_FAT/GO:0004115~3',5'-cyclic-AMP phosphodiesterase activity/2	0.499817
GOTERM_BP_FAT	GO:0019933~cAMP-mediated signaling	0.31949	6	GOTERM_BP_FAT/GO:0019933~cAMP-mediated signaling/6	0.495543
GOTERM_BP_FAT	GO:0007568~aging	0.31949	6	GOTERM_BP_FAT/GO:0007568~aging/6	0.495543
GOTERM_BP_FAT	GO:0045444~fat cell differentiation	0.31949	6	GOTERM_BP_FAT/GO:0045444~fat cell differentiation/6	0.495543
GOTERM_BP_FAT	GO:0001892~embryonic placenta development	0.31949	6	GOTERM_BP_FAT/GO:0001892~embryonic placenta development/6	0.495543
GOTERM_CC_FAT	GO:0030658~transport vesicle membrane	0.319853	3	GOTERM_CC_FAT/GO:0030658~transport vesicle membrane/3	0.49505
GOTERM_BP_FAT	GO:0007584~response to nutrient	0.323301	8	GOTERM_BP_FAT/GO:0007584~response to nutrient/8	0.490393
GOTERM_BP_FAT	GO:0001932~regulation of protein amino acid phosphorylation	0.325024	10	GOTERM_BP_FAT/GO:0001932~regulation of protein amino acid phosphorylation/10	0.488085
GOTERM_BP_FAT	GO:0010975~regulation of neuron projection development	0.325989	5	GOTERM_BP_FAT/GO:0010975~regulation of neuron projection development/5	0.486797
GOTERM_BP_FAT	GO:0015833~peptide transport	0.325989	5	GOTERM_BP_FAT/GO:0015833~peptide transport/5	0.486797
GOTERM_BP_FAT	GO:0022602~ovulation cycle process	0.325989	5	GOTERM_BP_FAT/GO:0022602~ovulation cycle process/5	0.486797
GOTERM_BP_FAT	GO:0042417~dopamine metabolic process	0.326979	3	GOTERM_BP_FAT/GO:0042417~dopamine metabolic process/3	0.48548
GOTERM_BP_FAT	GO:0007618~mating	0.326979	3	GOTERM_BP_FAT/GO:0007618~mating/3	0.48548
GOTERM_BP_FAT	GO:0021885~forebrain cell migration	0.326979	3	GOTERM_BP_FAT/GO:0021885~forebrain cell migration/3	0.48548
GOTERM_BP_FAT	GO:0060444~branching involved in mammary gland duct morphogenesis	0.326979	3	GOTERM_BP_FAT/GO:0060444~branching involved in mammary gland duct morphogenesis/3	0.48548
GOTERM_BP_FAT	GO:0006040~amino sugar metabolic process	0.326979	3	GOTERM_BP_FAT/GO:0006040~amino sugar metabolic process/3	0.48548
GOTERM_BP_FAT	GO:0048169~regulation of long-term neuronal synaptic plasticity	0.326979	3	GOTERM_BP_FAT/GO:0048169~regulation of long-term neuronal synaptic plasticity/3	0.48548
GOTERM_BP_FAT	GO:0051592~response to calcium ion	0.326979	3	GOTERM_BP_FAT/GO:0051592~response to calcium ion/3	0.48548
GOTERM_BP_FAT	GO:0019217~regulation of fatty acid metabolic process	0.326979	3	GOTERM_BP_FAT/GO:0019217~regulation of fatty acid metabolic process/3	0.48548
GOTERM_MF_FAT	GO:0030545~receptor regulator activity	0.327202	3	GOTERM_MF_FAT/GO:0030545~receptor regulator activity/3	0.485183
GOTERM_BP_FAT	GO:0030900~forebrain development	0.328545	13	GOTERM_BP_FAT/GO:0030900~forebrain development/13	0.483405
GOTERM_BP_FAT	GO:0005977~glycogen metabolic process	0.330336	4	GOTERM_BP_FAT/GO:0005977~glycogen metabolic process/4	0.481045
GOTERM_BP_FAT	GO:0043627~response to estrogen stimulus	0.330336	4	GOTERM_BP_FAT/GO:0043627~response to estrogen stimulus/4	0.481045
GOTERM_BP_FAT	GO:0021954~central nervous system neuron development	0.330336	4	GOTERM_BP_FAT/GO:0021954~central nervous system neuron development/4	0.481045
GOTERM_BP_FAT	GO:0046620~regulation of organ growth	0.330336	4	GOTERM_BP_FAT/GO:0046620~regulation of organ growth/4	0.481045
GOTERM_BP_FAT	GO:0044042~glucan metabolic process	0.330336	4	GOTERM_BP_FAT/GO:0044042~glucan metabolic process/4	0.481045
GOTERM_BP_FAT	GO:0006073~cellular glucan metabolic process	0.330336	4	GOTERM_BP_FAT/GO:0006073~cellular glucan metabolic process/4	0.481045
GOTERM_BP_FAT	GO:0030003~cellular cation homeostasis	0.330509	12	GOTERM_BP_FAT/GO:0030003~cellular cation homeostasis/12	0.480816
GOTERM_MF_FAT	GO:0016667~oxidoreductase activity, acting on sulfur group of donors	0.330622	4	GOTERM_MF_FAT/GO:0016667~oxidoreductase activity, acting on sulfur group of donors/4	0.480668
GOTERM_MF_FAT	GO:0008235~metalloexopeptidase activity	0.330622	4	GOTERM_MF_FAT/GO:0008235~metalloexopeptidase activity/4	0.480668
KEGG_PATHWAY	mmu00640:Propanoate metabolism	0.331197	4	KEGG_PATHWAY/mmu00640:Propanoate metabolism/4	0.479914
GOTERM_BP_FAT	GO:0051339~regulation of lyase activity	0.331806	6	GOTERM_BP_FAT/GO:0051339~regulation of lyase activity/6	0.479116
GOTERM_BP_FAT	GO:0008344~adult locomotory behavior	0.331806	6	GOTERM_BP_FAT/GO:0008344~adult locomotory behavior/6	0.479116
GOTERM_BP_FAT	GO:0031279~regulation of cyclase activity	0.331806	6	GOTERM_BP_FAT/GO:0031279~regulation of cyclase activity/6	0.479116
GOTERM_BP_FAT	GO:0006164~purine nucleotide biosynthetic process	0.332266	11	GOTERM_BP_FAT/GO:0006164~purine nucleotide biosynthetic process/11	0.478514
GOTERM_BP_FAT	GO:0045580~regulation of T cell differentiation	0.340189	6	GOTERM_BP_FAT/GO:0045580~regulation of T cell differentiation/6	0.46828
GOTERM_BP_FAT	GO:0042698~ovulation cycle	0.340189	5	GOTERM_BP_FAT/GO:0042698~ovulation cycle/5	0.46828
GOTERM_BP_FAT	GO:0010001~glial cell differentiation	0.340189	5	GOTERM_BP_FAT/GO:0010001~glial cell differentiation/5	0.46828
GOTERM_BP_FAT	GO:0055080~cation homeostasis	0.340617	14	GOTERM_BP_FAT/GO:0055080~cation homeostasis/14	0.467733
GOTERM_BP_FAT	GO:0050863~regulation of T cell activation	0.344084	10	GOTERM_BP_FAT/GO:0050863~regulation of T cell activation/10	0.463336
GOTERM_BP_FAT	GO:0050678~regulation of epithelial cell proliferation	0.344164	6	GOTERM_BP_FAT/GO:0050678~regulation of epithelial cell proliferation/6	0.463234
GOTERM_MF_FAT	GO:0032403~protein complex binding	0.345839	7	GOTERM_MF_FAT/GO:0032403~protein complex binding/7	0.461126
KEGG_PATHWAY	mmu00520:Amino sugar and nucleotide sugar metabolism	0.34685	5	KEGG_PATHWAY/mmu00520:Amino sugar and nucleotide sugar metabolism/5	0.459858
GOTERM_BP_FAT	GO:0050885~neuromuscular process controlling balance	0.347492	4	GOTERM_BP_FAT/GO:0050885~neuromuscular process controlling balance/4	0.459056
GOTERM_BP_FAT	GO:0046634~regulation of alpha-beta T cell activation	0.347492	5	GOTERM_BP_FAT/GO:0046634~regulation of alpha-beta T cell activation/5	0.459056
GOTERM_BP_FAT	GO:0035137~hindlimb morphogenesis	0.347492	4	GOTERM_BP_FAT/GO:0035137~hindlimb morphogenesis/4	0.459056
KEGG_PATHWAY	mmu05218:Melanoma	0.347548	7	KEGG_PATHWAY/mmu05218:Melanoma/7	0.458986
GOTERM_CC_FAT	GO:0030017~sarcomere	0.348953	8	GOTERM_CC_FAT/GO:0030017~sarcomere/8	0.457233
GOTERM_BP_FAT	GO:0010557~positive regulation of macromolecule biosynthetic process	0.349026	37	GOTERM_BP_FAT/GO:0010557~positive regulation of macromolecule biosynthetic process/37	0.457142
GOTERM_BP_FAT	GO:0042558~pteridine and derivative metabolic process	0.349885	3	GOTERM_BP_FAT/GO:0042558~pteridine and derivative metabolic process/3	0.456074
GOTERM_BP_FAT	GO:0048641~regulation of skeletal muscle tissue development	0.349885	3	GOTERM_BP_FAT/GO:0048641~regulation of skeletal muscle tissue development/3	0.456074
GOTERM_BP_FAT	GO:0032663~regulation of interleukin-2 production	0.349885	4	GOTERM_BP_FAT/GO:0032663~regulation of interleukin-2 production/4	0.456074
GOTERM_BP_FAT	GO:0007223~Wnt receptor signaling pathway, calcium modulating pathway	0.349885	3	GOTERM_BP_FAT/GO:0007223~Wnt receptor signaling pathway, calcium modulating pathway/3	0.456074
GOTERM_BP_FAT	GO:0045777~positive regulation of blood pressure	0.349885	3	GOTERM_BP_FAT/GO:0045777~positive regulation of blood pressure/3	0.456074
GOTERM_BP_FAT	GO:0007566~embryo implantation	0.349885	3	GOTERM_BP_FAT/GO:0007566~embryo implantation/3	0.456074
GOTERM_BP_FAT	GO:0014075~response to amine stimulus	0.349885	3	GOTERM_BP_FAT/GO:0014075~response to amine stimulus/3	0.456074
GOTERM_BP_FAT	GO:0010243~response to organic nitrogen	0.349885	3	GOTERM_BP_FAT/GO:0010243~response to organic nitrogen/3	0.456074
GOTERM_MF_FAT	GO:0005540~hyaluronic acid binding	0.350119	3	GOTERM_MF_FAT/GO:0005540~hyaluronic acid binding/3	0.455785
GOTERM_MF_FAT	GO:0005548~phospholipid transporter activity	0.350119	3	GOTERM_MF_FAT/GO:0005548~phospholipid transporter activity/3	0.455785
GOTERM_BP_FAT	GO:0045860~positive regulation of protein kinase activity	0.35123	10	GOTERM_BP_FAT/GO:0045860~positive regulation of protein kinase activity/10	0.454408
GOTERM_BP_FAT	GO:0002237~response to molecule of bacterial origin	0.354407	5	GOTERM_BP_FAT/GO:0002237~response to molecule of bacterial origin/5	0.450498
GOTERM_BP_FAT	GO:0007010~cytoskeleton organization	0.354616	24	GOTERM_BP_FAT/GO:0007010~cytoskeleton organization/24	0.450242
GOTERM_MF_FAT	GO:0005261~cation channel activity	0.354821	18	GOTERM_MF_FAT/GO:0005261~cation channel activity/18	0.449991
GOTERM_BP_FAT	GO:0051251~positive regulation of lymphocyte activation	0.35532	9	GOTERM_BP_FAT/GO:0051251~positive regulation of lymphocyte activation/9	0.44938
GOTERM_MF_FAT	GO:0017124~SH3 domain binding	0.356953	7	GOTERM_MF_FAT/GO:0017124~SH3 domain binding/7	0.447388
GOTERM_BP_FAT	GO:0045944~positive regulation of transcription from RNA polymerase II promoter	0.357668	25	GOTERM_BP_FAT/GO:0045944~positive regulation of transcription from RNA polymerase II promoter/25	0.44652
GOTERM_BP_FAT	GO:0010828~positive regulation of glucose transport	0.358211	2	GOTERM_BP_FAT/GO:0010828~positive regulation of glucose transport/2	0.445861
GOTERM_BP_FAT	GO:0050706~regulation of interleukin-1 beta secretion	0.358211	2	GOTERM_BP_FAT/GO:0050706~regulation of interleukin-1 beta secretion/2	0.445861
GOTERM_BP_FAT	GO:0016045~detection of bacterium	0.358211	2	GOTERM_BP_FAT/GO:0016045~detection of bacterium/2	0.445861
GOTERM_BP_FAT	GO:0045410~positive regulation of interleukin-6 biosynthetic process	0.358211	2	GOTERM_BP_FAT/GO:0045410~positive regulation of interleukin-6 biosynthetic process/2	0.445861
GOTERM_BP_FAT	GO:0050718~positive regulation of interleukin-1 beta secretion	0.358211	2	GOTERM_BP_FAT/GO:0050718~positive regulation of interleukin-1 beta secretion/2	0.445861
GOTERM_BP_FAT	GO:0045879~negative regulation of smoothened signaling pathway	0.358211	2	GOTERM_BP_FAT/GO:0045879~negative regulation of smoothened signaling pathway/2	0.445861
GOTERM_BP_FAT	GO:0050704~regulation of interleukin-1 secretion	0.358211	2	GOTERM_BP_FAT/GO:0050704~regulation of interleukin-1 secretion/2	0.445861
GOTERM_BP_FAT	GO:0006599~phosphagen metabolic process	0.358211	2	GOTERM_BP_FAT/GO:0006599~phosphagen metabolic process/2	0.445861
GOTERM_BP_FAT	GO:0001963~synaptic transmission, dopaminergic	0.358211	2	GOTERM_BP_FAT/GO:0001963~synaptic transmission, dopaminergic/2	0.445861
GOTERM_BP_FAT	GO:0030511~positive regulation of transforming growth factor beta receptor signaling pathway	0.358211	2	GOTERM_BP_FAT/GO:0030511~positive regulation of transforming growth factor beta receptor signaling pathway/2	0.445861
GOTERM_BP_FAT	GO:0002011~morphogenesis of an epithelial sheet	0.358211	2	GOTERM_BP_FAT/GO:0002011~morphogenesis of an epithelial sheet/2	0.445861
GOTERM_BP_FAT	GO:0043526~neuroprotection	0.358211	2	GOTERM_BP_FAT/GO:0043526~neuroprotection/2	0.445861
GOTERM_BP_FAT	GO:0048537~mucosal-associated lymphoid tissue development	0.358211	2	GOTERM_BP_FAT/GO:0048537~mucosal-associated lymphoid tissue development/2	0.445861
GOTERM_BP_FAT	GO:0032732~positive regulation of interleukin-1 production	0.358211	2	GOTERM_BP_FAT/GO:0032732~positive regulation of interleukin-1 production/2	0.445861
GOTERM_BP_FAT	GO:0007250~activation of NF-kappaB-inducing kinase activity	0.358211	2	GOTERM_BP_FAT/GO:0007250~activation of NF-kappaB-inducing kinase activity/2	0.445861
GOTERM_BP_FAT	GO:0006857~oligopeptide transport	0.358211	2	GOTERM_BP_FAT/GO:0006857~oligopeptide transport/2	0.445861
GOTERM_BP_FAT	GO:0030212~hyaluronan metabolic process	0.358211	2	GOTERM_BP_FAT/GO:0030212~hyaluronan metabolic process/2	0.445861
GOTERM_BP_FAT	GO:0045987~positive regulation of smooth muscle contraction	0.358211	2	GOTERM_BP_FAT/GO:0045987~positive regulation of smooth muscle contraction/2	0.445861
GOTERM_BP_FAT	GO:0010812~negative regulation of cell-substrate adhesion	0.358211	2	GOTERM_BP_FAT/GO:0010812~negative regulation of cell-substrate adhesion/2	0.445861
GOTERM_BP_FAT	GO:0051291~protein heterooligomerization	0.358211	2	GOTERM_BP_FAT/GO:0051291~protein heterooligomerization/2	0.445861
GOTERM_BP_FAT	GO:0007520~myoblast fusion	0.358211	2	GOTERM_BP_FAT/GO:0007520~myoblast fusion/2	0.445861
GOTERM_BP_FAT	GO:0000768~syncytium formation by plasma membrane fusion	0.358211	2	GOTERM_BP_FAT/GO:0000768~syncytium formation by plasma membrane fusion/2	0.445861
GOTERM_BP_FAT	GO:0050716~positive regulation of interleukin-1 secretion	0.358211	2	GOTERM_BP_FAT/GO:0050716~positive regulation of interleukin-1 secretion/2	0.445861
GOTERM_BP_FAT	GO:0060527~prostate epithelial cord arborization involved in prostate glandular acinus morphogenesis	0.358211	2	GOTERM_BP_FAT/GO:0060527~prostate epithelial cord arborization involved in prostate glandular acinus morphogenesis/2	0.445861
GOTERM_BP_FAT	GO:0046326~positive regulation of glucose import	0.358211	2	GOTERM_BP_FAT/GO:0046326~positive regulation of glucose import/2	0.445861
GOTERM_BP_FAT	GO:0006906~vesicle fusion	0.358211	2	GOTERM_BP_FAT/GO:0006906~vesicle fusion/2	0.445861
GOTERM_BP_FAT	GO:0060526~prostate glandular acinus morphogenesis	0.358211	2	GOTERM_BP_FAT/GO:0060526~prostate glandular acinus morphogenesis/2	0.445861
GOTERM_BP_FAT	GO:0045880~positive regulation of smoothened signaling pathway	0.358211	2	GOTERM_BP_FAT/GO:0045880~positive regulation of smoothened signaling pathway/2	0.445861
GOTERM_BP_FAT	GO:0032731~positive regulation of interleukin-1 beta production	0.358211	2	GOTERM_BP_FAT/GO:0032731~positive regulation of interleukin-1 beta production/2	0.445861
GOTERM_MF_FAT	GO:0042043~neurexin binding	0.358361	2	GOTERM_MF_FAT/GO:0042043~neurexin binding/2	0.445679
GOTERM_MF_FAT	GO:0005159~insulin-like growth factor receptor binding	0.358361	2	GOTERM_MF_FAT/GO:0005159~insulin-like growth factor receptor binding/2	0.445679
GOTERM_MF_FAT	GO:0001595~angiotensin receptor activity	0.358361	2	GOTERM_MF_FAT/GO:0001595~angiotensin receptor activity/2	0.445679
GOTERM_MF_FAT	GO:0004767~sphingomyelin phosphodiesterase activity	0.358361	2	GOTERM_MF_FAT/GO:0004767~sphingomyelin phosphodiesterase activity/2	0.445679
GOTERM_MF_FAT	GO:0009055~electron carrier activity	0.359117	15	GOTERM_MF_FAT/GO:0009055~electron carrier activity/15	0.444765
BIOCARTA	m_intrinsicPathway:Intrinsic Prothrombin Activation Pathway	0.361578	3	BIOCARTA/m_intrinsicPathway:Intrinsic Prothrombin Activation Pathway/3	0.441798
GOTERM_BP_FAT	GO:0050865~regulation of cell activation	0.361842	13	GOTERM_BP_FAT/GO:0050865~regulation of cell activation/13	0.441481
KEGG_PATHWAY	mmu00140:Steroid hormone biosynthesis	0.362601	6	KEGG_PATHWAY/mmu00140:Steroid hormone biosynthesis/6	0.440572
GOTERM_BP_FAT	GO:0006887~exocytosis	0.36289	9	GOTERM_BP_FAT/GO:0006887~exocytosis/9	0.440225
GOTERM_BP_FAT	GO:0048002~antigen processing and presentation of peptide antigen	0.364602	4	GOTERM_BP_FAT/GO:0048002~antigen processing and presentation of peptide antigen/4	0.438181
GOTERM_BP_FAT	GO:0002274~myeloid leukocyte activation	0.364602	4	GOTERM_BP_FAT/GO:0002274~myeloid leukocyte activation/4	0.438181
GOTERM_MF_FAT	GO:0004180~carboxypeptidase activity	0.364907	4	GOTERM_MF_FAT/GO:0004180~carboxypeptidase activity/4	0.437818
GOTERM_BP_FAT	GO:0009967~positive regulation of signal transduction	0.365883	13	GOTERM_BP_FAT/GO:0009967~positive regulation of signal transduction/13	0.436658
GOTERM_BP_FAT	GO:0043524~negative regulation of neuron apoptosis	0.368623	5	GOTERM_BP_FAT/GO:0043524~negative regulation of neuron apoptosis/5	0.433418
GOTERM_BP_FAT	GO:0009310~amine catabolic process	0.368955	6	GOTERM_BP_FAT/GO:0009310~amine catabolic process/6	0.433026
GOTERM_BP_FAT	GO:0030510~regulation of BMP signaling pathway	0.372519	3	GOTERM_BP_FAT/GO:0030510~regulation of BMP signaling pathway/3	0.428852
GOTERM_BP_FAT	GO:0043449~cellular alkene metabolic process	0.372519	3	GOTERM_BP_FAT/GO:0043449~cellular alkene metabolic process/3	0.428852
GOTERM_BP_FAT	GO:0001936~regulation of endothelial cell proliferation	0.372519	3	GOTERM_BP_FAT/GO:0001936~regulation of endothelial cell proliferation/3	0.428852
GOTERM_BP_FAT	GO:0032507~maintenance of protein location in cell	0.372519	3	GOTERM_BP_FAT/GO:0032507~maintenance of protein location in cell/3	0.428852
GOTERM_BP_FAT	GO:0006898~receptor-mediated endocytosis	0.372519	3	GOTERM_BP_FAT/GO:0006898~receptor-mediated endocytosis/3	0.428852
GOTERM_BP_FAT	GO:0034329~cell junction assembly	0.372519	3	GOTERM_BP_FAT/GO:0034329~cell junction assembly/3	0.428852
GOTERM_BP_FAT	GO:0050806~positive regulation of synaptic transmission	0.372519	3	GOTERM_BP_FAT/GO:0050806~positive regulation of synaptic transmission/3	0.428852
KEGG_PATHWAY	mmu00230:Purine metabolism	0.372574	13	KEGG_PATHWAY/mmu00230:Purine metabolism/13	0.428787
GOTERM_MF_FAT	GO:0008034~lipoprotein binding	0.372761	3	GOTERM_MF_FAT/GO:0008034~lipoprotein binding/3	0.42857
GOTERM_MF_FAT	GO:0050661~NADP or NADPH binding	0.372761	3	GOTERM_MF_FAT/GO:0050661~NADP or NADPH binding/3	0.42857
GOTERM_MF_FAT	GO:0016638~oxidoreductase activity, acting on the CH-NH2 group of donors	0.372761	3	GOTERM_MF_FAT/GO:0016638~oxidoreductase activity, acting on the CH-NH2 group of donors/3	0.42857
GOTERM_MF_FAT	GO:0004252~serine-type endopeptidase activity	0.377238	14	GOTERM_MF_FAT/GO:0004252~serine-type endopeptidase activity/14	0.423385
GOTERM_BP_FAT	GO:0051345~positive regulation of hydrolase activity	0.378786	7	GOTERM_BP_FAT/GO:0051345~positive regulation of hydrolase activity/7	0.421606
GOTERM_BP_FAT	GO:0009187~cyclic nucleotide metabolic process	0.381637	4	GOTERM_BP_FAT/GO:0009187~cyclic nucleotide metabolic process/4	0.418349
GOTERM_BP_FAT	GO:0007204~elevation of cytosolic calcium ion concentration	0.381637	4	GOTERM_BP_FAT/GO:0007204~elevation of cytosolic calcium ion concentration/4	0.418349
GOTERM_MF_FAT	GO:0005230~extracellular ligand-gated ion channel activity	0.381776	6	GOTERM_MF_FAT/GO:0005230~extracellular ligand-gated ion channel activity/6	0.418191
GOTERM_CC_FAT	GO:0005792~microsome	0.382312	16	GOTERM_CC_FAT/GO:0005792~microsome/16	0.417582
GOTERM_BP_FAT	GO:0045637~regulation of myeloid cell differentiation	0.38282	5	GOTERM_BP_FAT/GO:0045637~regulation of myeloid cell differentiation/5	0.417006
GOTERM_CC_FAT	GO:0005925~focal adhesion	0.388199	6	GOTERM_CC_FAT/GO:0005925~focal adhesion/6	0.410945
GOTERM_BP_FAT	GO:0051249~regulation of lymphocyte activation	0.390417	12	GOTERM_BP_FAT/GO:0051249~regulation of lymphocyte activation/12	0.408471
GOTERM_BP_FAT	GO:0048872~homeostasis of number of cells	0.391263	9	GOTERM_BP_FAT/GO:0048872~homeostasis of number of cells/9	0.407531
BIOCARTA	m_Ccr5Pathway:Pertussis toxin-insensitive CCR5 Signaling in Macrophage	0.392716	3	BIOCARTA/m_Ccr5Pathway:Pertussis toxin-insensitive CCR5 Signaling in Macrophage/3	0.405921
BIOCARTA	m_vipPathway:Neuropeptides VIP and PACAP inhibit the apoptosis of activated T cells	0.392716	3	BIOCARTA/m_vipPathway:Neuropeptides VIP and PACAP inhibit the apoptosis of activated T cells/3	0.405921
GOTERM_BP_FAT	GO:0001974~blood vessel remodeling	0.394826	3	GOTERM_BP_FAT/GO:0001974~blood vessel remodeling/3	0.403594
GOTERM_BP_FAT	GO:0050728~negative regulation of inflammatory response	0.394826	3	GOTERM_BP_FAT/GO:0050728~negative regulation of inflammatory response/3	0.403594
GOTERM_BP_FAT	GO:0002053~positive regulation of mesenchymal cell proliferation	0.394826	3	GOTERM_BP_FAT/GO:0002053~positive regulation of mesenchymal cell proliferation/3	0.403594
GOTERM_BP_FAT	GO:0051971~positive regulation of transmission of nerve impulse	0.394826	3	GOTERM_BP_FAT/GO:0051971~positive regulation of transmission of nerve impulse/3	0.403594
GOTERM_BP_FAT	GO:0021587~cerebellum morphogenesis	0.394826	3	GOTERM_BP_FAT/GO:0021587~cerebellum morphogenesis/3	0.403594
GOTERM_MF_FAT	GO:0004181~metallocarboxypeptidase activity	0.395077	3	GOTERM_MF_FAT/GO:0004181~metallocarboxypeptidase activity/3	0.403319
GOTERM_MF_FAT	GO:0005083~small GTPase regulator activity	0.395766	16	GOTERM_MF_FAT/GO:0005083~small GTPase regulator activity/16	0.402562
GOTERM_BP_FAT	GO:0007517~muscle organ development	0.396159	13	GOTERM_BP_FAT/GO:0007517~muscle organ development/13	0.40213
GOTERM_BP_FAT	GO:0019800~peptide cross-linking via chondroitin 4-sulfate glycosaminoglycan	0.397623	2	GOTERM_BP_FAT/GO:0019800~peptide cross-linking via chondroitin 4-sulfate glycosaminoglycan/2	0.400529
GOTERM_BP_FAT	GO:0007191~activation of adenylate cyclase activity by dopamine receptor signaling pathway	0.397623	2	GOTERM_BP_FAT/GO:0007191~activation of adenylate cyclase activity by dopamine receptor signaling pathway/2	0.400529
GOTERM_BP_FAT	GO:0031017~exocrine pancreas development	0.397623	2	GOTERM_BP_FAT/GO:0031017~exocrine pancreas development/2	0.400529
GOTERM_BP_FAT	GO:0015697~quaternary ammonium group transport	0.397623	2	GOTERM_BP_FAT/GO:0015697~quaternary ammonium group transport/2	0.400529
GOTERM_BP_FAT	GO:0008593~regulation of Notch signaling pathway	0.397623	2	GOTERM_BP_FAT/GO:0008593~regulation of Notch signaling pathway/2	0.400529
GOTERM_BP_FAT	GO:0043011~myeloid dendritic cell differentiation	0.397623	2	GOTERM_BP_FAT/GO:0043011~myeloid dendritic cell differentiation/2	0.400529
GOTERM_BP_FAT	GO:0001773~myeloid dendritic cell activation	0.397623	2	GOTERM_BP_FAT/GO:0001773~myeloid dendritic cell activation/2	0.400529
GOTERM_BP_FAT	GO:0050773~regulation of dendrite development	0.397623	2	GOTERM_BP_FAT/GO:0050773~regulation of dendrite development/2	0.400529
GOTERM_BP_FAT	GO:0007622~rhythmic behavior	0.397623	2	GOTERM_BP_FAT/GO:0007622~rhythmic behavior/2	0.400529
GOTERM_BP_FAT	GO:0003081~regulation of systemic arterial blood pressure by renin-angiotensin	0.397623	2	GOTERM_BP_FAT/GO:0003081~regulation of systemic arterial blood pressure by renin-angiotensin/2	0.400529
GOTERM_BP_FAT	GO:0048148~behavioral response to cocaine	0.397623	2	GOTERM_BP_FAT/GO:0048148~behavioral response to cocaine/2	0.400529
GOTERM_BP_FAT	GO:0000288~nuclear-transcribed mRNA catabolic process, deadenylation-dependent decay	0.397623	2	GOTERM_BP_FAT/GO:0000288~nuclear-transcribed mRNA catabolic process, deadenylation-dependent decay/2	0.400529
GOTERM_BP_FAT	GO:0007616~long-term memory	0.397623	2	GOTERM_BP_FAT/GO:0007616~long-term memory/2	0.400529
GOTERM_BP_FAT	GO:0006949~syncytium formation	0.397623	2	GOTERM_BP_FAT/GO:0006949~syncytium formation/2	0.400529
GOTERM_MF_FAT	GO:0008508~bile acid:sodium symporter activity	0.397784	2	GOTERM_MF_FAT/GO:0008508~bile acid:sodium symporter activity/2	0.400352
GOTERM_MF_FAT	GO:0008307~structural constituent of muscle	0.397784	2	GOTERM_MF_FAT/GO:0008307~structural constituent of muscle/2	0.400352
GOTERM_MF_FAT	GO:0016864~intramolecular oxidoreductase activity, transposing S-S bonds	0.397784	2	GOTERM_MF_FAT/GO:0016864~intramolecular oxidoreductase activity, transposing S-S bonds/2	0.400352
GOTERM_MF_FAT	GO:0015197~peptide transporter activity	0.397784	2	GOTERM_MF_FAT/GO:0015197~peptide transporter activity/2	0.400352
GOTERM_MF_FAT	GO:0004559~alpha-mannosidase activity	0.397784	2	GOTERM_MF_FAT/GO:0004559~alpha-mannosidase activity/2	0.400352
GOTERM_MF_FAT	GO:0003704~specific RNA polymerase II transcription factor activity	0.397784	2	GOTERM_MF_FAT/GO:0003704~specific RNA polymerase II transcription factor activity/2	0.400352
GOTERM_MF_FAT	GO:0005048~signal sequence binding	0.397784	2	GOTERM_MF_FAT/GO:0005048~signal sequence binding/2	0.400352
GOTERM_MF_FAT	GO:0003756~protein disulfide isomerase activity	0.397784	2	GOTERM_MF_FAT/GO:0003756~protein disulfide isomerase activity/2	0.400352
GOTERM_MF_FAT	GO:0001530~lipopolysaccharide binding	0.397784	2	GOTERM_MF_FAT/GO:0001530~lipopolysaccharide binding/2	0.400352
GOTERM_MF_FAT	GO:0016671~oxidoreductase activity, acting on sulfur group of donors, disulfide as acceptor	0.397784	2	GOTERM_MF_FAT/GO:0016671~oxidoreductase activity, acting on sulfur group of donors, disulfide as acceptor/2	0.400352
GOTERM_BP_FAT	GO:0030335~positive regulation of cell migration	0.398568	4	GOTERM_BP_FAT/GO:0030335~positive regulation of cell migration/4	0.399497
GOTERM_BP_FAT	GO:0042552~myelination	0.398568	4	GOTERM_BP_FAT/GO:0042552~myelination/4	0.399497
GOTERM_BP_FAT	GO:0050871~positive regulation of B cell activation	0.398568	4	GOTERM_BP_FAT/GO:0050871~positive regulation of B cell activation/4	0.399497
GOTERM_BP_FAT	GO:0060249~anatomical structure homeostasis	0.401082	7	GOTERM_BP_FAT/GO:0060249~anatomical structure homeostasis/7	0.396767
GOTERM_BP_FAT	GO:0051173~positive regulation of nitrogen compound metabolic process	0.404314	35	GOTERM_BP_FAT/GO:0051173~positive regulation of nitrogen compound metabolic process/35	0.393281
GOTERM_BP_FAT	GO:0033674~positive regulation of kinase activity	0.404336	10	GOTERM_BP_FAT/GO:0033674~positive regulation of kinase activity/10	0.393257
GOTERM_CC_FAT	GO:0031228~intrinsic to Golgi membrane	0.405025	4	GOTERM_CC_FAT/GO:0031228~intrinsic to Golgi membrane/4	0.392519
GOTERM_CC_FAT	GO:0030173~integral to Golgi membrane	0.405025	4	GOTERM_CC_FAT/GO:0030173~integral to Golgi membrane/4	0.392519
GOTERM_CC_FAT	GO:0030127~COPII vesicle coat	0.405841	2	GOTERM_CC_FAT/GO:0030127~COPII vesicle coat/2	0.391644
GOTERM_CC_FAT	GO:0005865~striated muscle thin filament	0.405841	2	GOTERM_CC_FAT/GO:0005865~striated muscle thin filament/2	0.391644
GOTERM_CC_FAT	GO:0012507~ER to Golgi transport vesicle membrane	0.405841	2	GOTERM_CC_FAT/GO:0012507~ER to Golgi transport vesicle membrane/2	0.391644
GOTERM_CC_FAT	GO:0034362~low-density lipoprotein particle	0.405841	2	GOTERM_CC_FAT/GO:0034362~low-density lipoprotein particle/2	0.391644
GOTERM_BP_FAT	GO:0002696~positive regulation of leukocyte activation	0.406315	9	GOTERM_BP_FAT/GO:0002696~positive regulation of leukocyte activation/9	0.391137
GOTERM_BP_FAT	GO:0045935~positive regulation of nucleobase, nucleoside, nucleotide and nucleic acid metabolic process	0.406545	34	GOTERM_BP_FAT/GO:0045935~positive regulation of nucleobase, nucleoside, nucleotide and nucleic acid metabolic process/34	0.390891
GOTERM_MF_FAT	GO:0016702~oxidoreductase activity, acting on single donors with incorporation of molecular oxygen, incorporation of two atoms of oxygen	0.406562	6	GOTERM_MF_FAT/GO:0016702~oxidoreductase activity, acting on single donors with incorporation of molecular oxygen, incorporation of two atoms of oxygen/6	0.390873
BIOCARTA	m_ionPathway:Ion Channel and Phorbal Esters Signaling Pathway	0.408783	2	BIOCARTA/m_ionPathway:Ion Channel and Phorbal Esters Signaling Pathway/2	0.388508
BIOCARTA	m_eosinophilsPathway:The Role of Eosinophils in the Chemokine Network of Allergy	0.408783	2	BIOCARTA/m_eosinophilsPathway:The Role of Eosinophils in the Chemokine Network of Allergy/2	0.388508
KEGG_PATHWAY	mmu04520:Adherens junction	0.409309	7	KEGG_PATHWAY/mmu04520:Adherens junction/7	0.387949
GOTERM_BP_FAT	GO:0009141~nucleoside triphosphate metabolic process	0.41022	9	GOTERM_BP_FAT/GO:0009141~nucleoside triphosphate metabolic process/9	0.386983
GOTERM_BP_FAT	GO:0031667~response to nutrient levels	0.41022	10	GOTERM_BP_FAT/GO:0031667~response to nutrient levels/10	0.386983
GOTERM_BP_FAT	GO:0050768~negative regulation of neurogenesis	0.415369	4	GOTERM_BP_FAT/GO:0050768~negative regulation of neurogenesis/4	0.381566
GOTERM_BP_FAT	GO:0051480~cytosolic calcium ion homeostasis	0.415369	4	GOTERM_BP_FAT/GO:0051480~cytosolic calcium ion homeostasis/4	0.381566
GOTERM_MF_FAT	GO:0016860~intramolecular oxidoreductase activity	0.415695	4	GOTERM_MF_FAT/GO:0016860~intramolecular oxidoreductase activity/4	0.381225
GOTERM_MF_FAT	GO:0008066~glutamate receptor activity	0.415695	4	GOTERM_MF_FAT/GO:0008066~glutamate receptor activity/4	0.381225
GOTERM_CC_FAT	GO:0005938~cell cortex	0.416437	11	GOTERM_CC_FAT/GO:0005938~cell cortex/11	0.38045
GOTERM_BP_FAT	GO:0048589~developmental growth	0.416519	8	GOTERM_BP_FAT/GO:0048589~developmental growth/8	0.380365
GOTERM_BP_FAT	GO:0031099~regeneration	0.416763	3	GOTERM_BP_FAT/GO:0031099~regeneration/3	0.380111
GOTERM_BP_FAT	GO:0048008~platelet-derived growth factor receptor signaling pathway	0.416763	3	GOTERM_BP_FAT/GO:0048008~platelet-derived growth factor receptor signaling pathway/3	0.380111
GOTERM_BP_FAT	GO:0001912~positive regulation of leukocyte mediated cytotoxicity	0.416763	4	GOTERM_BP_FAT/GO:0001912~positive regulation of leukocyte mediated cytotoxicity/4	0.380111
GOTERM_BP_FAT	GO:0010565~regulation of cellular ketone metabolic process	0.416763	3	GOTERM_BP_FAT/GO:0010565~regulation of cellular ketone metabolic process/3	0.380111
GOTERM_BP_FAT	GO:0001754~eye photoreceptor cell differentiation	0.416763	3	GOTERM_BP_FAT/GO:0001754~eye photoreceptor cell differentiation/3	0.380111
GOTERM_BP_FAT	GO:0031343~positive regulation of cell killing	0.416763	4	GOTERM_BP_FAT/GO:0031343~positive regulation of cell killing/4	0.380111
GOTERM_BP_FAT	GO:0010464~regulation of mesenchymal cell proliferation	0.416763	3	GOTERM_BP_FAT/GO:0010464~regulation of mesenchymal cell proliferation/3	0.380111
GOTERM_BP_FAT	GO:0031960~response to corticosteroid stimulus	0.416763	4	GOTERM_BP_FAT/GO:0031960~response to corticosteroid stimulus/4	0.380111
GOTERM_MF_FAT	GO:0042625~ATPase activity, coupled to transmembrane movement of ions	0.418912	6	GOTERM_MF_FAT/GO:0042625~ATPase activity, coupled to transmembrane movement of ions/6	0.377878
GOTERM_MF_FAT	GO:0016701~oxidoreductase activity, acting on single donors with incorporation of molecular oxygen	0.418912	6	GOTERM_MF_FAT/GO:0016701~oxidoreductase activity, acting on single donors with incorporation of molecular oxygen/6	0.377878
GOTERM_BP_FAT	GO:0042325~regulation of phosphorylation	0.41918	20	GOTERM_BP_FAT/GO:0042325~regulation of phosphorylation/20	0.3776
GOTERM_BP_FAT	GO:0006796~phosphate metabolic process	0.419427	56	GOTERM_BP_FAT/GO:0006796~phosphate metabolic process/56	0.377343
GOTERM_BP_FAT	GO:0006793~phosphorus metabolic process	0.419427	56	GOTERM_BP_FAT/GO:0006793~phosphorus metabolic process/56	0.377343
BIOCARTA	m_egfPathway:EGF Signaling Pathway	0.420164	4	BIOCARTA/m_egfPathway:EGF Signaling Pathway/4	0.376581
BIOCARTA	m_pdgfPathway:PDGF Signaling Pathway	0.420164	4	BIOCARTA/m_pdgfPathway:PDGF Signaling Pathway/4	0.376581
GOTERM_MF_FAT	GO:0019900~kinase binding	0.423808	7	GOTERM_MF_FAT/GO:0019900~kinase binding/7	0.372831
GOTERM_BP_FAT	GO:0006986~response to unfolded protein	0.425118	5	GOTERM_BP_FAT/GO:0006986~response to unfolded protein/5	0.371491
GOTERM_BP_FAT	GO:0001838~embryonic epithelial tube formation	0.425118	5	GOTERM_BP_FAT/GO:0001838~embryonic epithelial tube formation/5	0.371491
GOTERM_BP_FAT	GO:0035282~segmentation	0.425118	5	GOTERM_BP_FAT/GO:0035282~segmentation/5	0.371491
KEGG_PATHWAY	mmu05020:Prion diseases	0.425146	4	KEGG_PATHWAY/mmu05020:Prion diseases/4	0.371462
GOTERM_MF_FAT	GO:0030170~pyridoxal phosphate binding	0.425504	5	GOTERM_MF_FAT/GO:0030170~pyridoxal phosphate binding/5	0.371096
GOTERM_MF_FAT	GO:0070279~vitamin B6 binding	0.425504	5	GOTERM_MF_FAT/GO:0070279~vitamin B6 binding/5	0.371096
GOTERM_BP_FAT	GO:0021700~developmental maturation	0.426709	8	GOTERM_BP_FAT/GO:0021700~developmental maturation/8	0.369869
GOTERM_BP_FAT	GO:0006812~cation transport	0.427403	34	GOTERM_BP_FAT/GO:0006812~cation transport/34	0.369162
GOTERM_BP_FAT	GO:0001764~neuron migration	0.430777	6	GOTERM_BP_FAT/GO:0001764~neuron migration/6	0.365747
GOTERM_MF_FAT	GO:0008238~exopeptidase activity	0.431216	6	GOTERM_MF_FAT/GO:0008238~exopeptidase activity/6	0.365305
GOTERM_CC_FAT	GO:0042598~vesicular fraction	0.431623	16	GOTERM_CC_FAT/GO:0042598~vesicular fraction/16	0.364895
GOTERM_BP_FAT	GO:0050770~regulation of axonogenesis	0.432016	4	GOTERM_BP_FAT/GO:0050770~regulation of axonogenesis/4	0.3645
GOTERM_BP_FAT	GO:0032103~positive regulation of response to external stimulus	0.432016	4	GOTERM_BP_FAT/GO:0032103~positive regulation of response to external stimulus/4	0.3645
GOTERM_BP_FAT	GO:0009071~serine family amino acid catabolic process	0.434617	2	GOTERM_BP_FAT/GO:0009071~serine family amino acid catabolic process/2	0.361893
GOTERM_BP_FAT	GO:0003085~negative regulation of systemic arterial blood pressure	0.434617	2	GOTERM_BP_FAT/GO:0003085~negative regulation of systemic arterial blood pressure/2	0.361893
GOTERM_BP_FAT	GO:0042104~positive regulation of activated T cell proliferation	0.434617	2	GOTERM_BP_FAT/GO:0042104~positive regulation of activated T cell proliferation/2	0.361893
GOTERM_BP_FAT	GO:0045778~positive regulation of ossification	0.434617	2	GOTERM_BP_FAT/GO:0045778~positive regulation of ossification/2	0.361893
GOTERM_BP_FAT	GO:0001916~positive regulation of T cell mediated cytotoxicity	0.434617	3	GOTERM_BP_FAT/GO:0001916~positive regulation of T cell mediated cytotoxicity/3	0.361893
GOTERM_BP_FAT	GO:0010907~positive regulation of glucose metabolic process	0.434617	2	GOTERM_BP_FAT/GO:0010907~positive regulation of glucose metabolic process/2	0.361893
GOTERM_BP_FAT	GO:0048009~insulin-like growth factor receptor signaling pathway	0.434617	2	GOTERM_BP_FAT/GO:0048009~insulin-like growth factor receptor signaling pathway/2	0.361893
GOTERM_BP_FAT	GO:0014037~Schwann cell differentiation	0.434617	2	GOTERM_BP_FAT/GO:0014037~Schwann cell differentiation/2	0.361893
GOTERM_BP_FAT	GO:0042307~positive regulation of protein import into nucleus	0.434617	2	GOTERM_BP_FAT/GO:0042307~positive regulation of protein import into nucleus/2	0.361893
GOTERM_BP_FAT	GO:0048678~response to axon injury	0.434617	2	GOTERM_BP_FAT/GO:0048678~response to axon injury/2	0.361893
GOTERM_BP_FAT	GO:0045086~positive regulation of interleukin-2 biosynthetic process	0.434617	3	GOTERM_BP_FAT/GO:0045086~positive regulation of interleukin-2 biosynthetic process/3	0.361893
GOTERM_BP_FAT	GO:0045933~positive regulation of muscle contraction	0.434617	2	GOTERM_BP_FAT/GO:0045933~positive regulation of muscle contraction/2	0.361893
GOTERM_BP_FAT	GO:0042135~neurotransmitter catabolic process	0.434617	2	GOTERM_BP_FAT/GO:0042135~neurotransmitter catabolic process/2	0.361893
GOTERM_BP_FAT	GO:0045047~protein targeting to ER	0.434617	2	GOTERM_BP_FAT/GO:0045047~protein targeting to ER/2	0.361893
GOTERM_MF_FAT	GO:0004955~prostaglandin receptor activity	0.434788	2	GOTERM_MF_FAT/GO:0004955~prostaglandin receptor activity/2	0.361722
GOTERM_MF_FAT	GO:0016862~intramolecular oxidoreductase activity, interconverting keto- and enol-groups	0.434788	2	GOTERM_MF_FAT/GO:0016862~intramolecular oxidoreductase activity, interconverting keto- and enol-groups/2	0.361722
GOTERM_MF_FAT	GO:0016918~retinal binding	0.434788	2	GOTERM_MF_FAT/GO:0016918~retinal binding/2	0.361722
GOTERM_MF_FAT	GO:0003854~3-beta-hydroxy-delta5-steroid dehydrogenase activity	0.434788	2	GOTERM_MF_FAT/GO:0003854~3-beta-hydroxy-delta5-steroid dehydrogenase activity/2	0.361722
GOTERM_MF_FAT	GO:0015125~bile acid transmembrane transporter activity	0.434788	2	GOTERM_MF_FAT/GO:0015125~bile acid transmembrane transporter activity/2	0.361722
GOTERM_MF_FAT	GO:0015485~cholesterol binding	0.434788	2	GOTERM_MF_FAT/GO:0015485~cholesterol binding/2	0.361722
GOTERM_MF_FAT	GO:0016405~CoA-ligase activity	0.434788	2	GOTERM_MF_FAT/GO:0016405~CoA-ligase activity/2	0.361722
GOTERM_MF_FAT	GO:0032934~sterol binding	0.434788	2	GOTERM_MF_FAT/GO:0032934~sterol binding/2	0.361722
GOTERM_MF_FAT	GO:0005355~glucose transmembrane transporter activity	0.434788	2	GOTERM_MF_FAT/GO:0005355~glucose transmembrane transporter activity/2	0.361722
GOTERM_BP_FAT	GO:0031646~positive regulation of neurological system process	0.43829	3	GOTERM_BP_FAT/GO:0031646~positive regulation of neurological system process/3	0.358239
GOTERM_BP_FAT	GO:0050729~positive regulation of inflammatory response	0.43829	3	GOTERM_BP_FAT/GO:0050729~positive regulation of inflammatory response/3	0.358239
GOTERM_BP_FAT	GO:0021766~hippocampus development	0.43829	3	GOTERM_BP_FAT/GO:0021766~hippocampus development/3	0.358239
GOTERM_MF_FAT	GO:0004114~3',5'-cyclic-nucleotide phosphodiesterase activity	0.438554	3	GOTERM_MF_FAT/GO:0004114~3',5'-cyclic-nucleotide phosphodiesterase activity/3	0.357977
GOTERM_MF_FAT	GO:0046915~transition metal ion transmembrane transporter activity	0.438554	3	GOTERM_MF_FAT/GO:0046915~transition metal ion transmembrane transporter activity/3	0.357977
GOTERM_MF_FAT	GO:0042562~hormone binding	0.438554	3	GOTERM_MF_FAT/GO:0042562~hormone binding/3	0.357977
GOTERM_BP_FAT	GO:0050864~regulation of B cell activation	0.439066	5	GOTERM_BP_FAT/GO:0050864~regulation of B cell activation/5	0.35747
GOTERM_MF_FAT	GO:0019901~protein kinase binding	0.443466	6	GOTERM_MF_FAT/GO:0019901~protein kinase binding/6	0.35314
GOTERM_CC_FAT	GO:0030134~ER to Golgi transport vesicle	0.44844	2	GOTERM_CC_FAT/GO:0030134~ER to Golgi transport vesicle/2	0.348295
GOTERM_BP_FAT	GO:0048015~phosphoinositide-mediated signaling	0.448486	4	GOTERM_BP_FAT/GO:0048015~phosphoinositide-mediated signaling/4	0.348251
GOTERM_BP_FAT	GO:0002705~positive regulation of leukocyte mediated immunity	0.448486	5	GOTERM_BP_FAT/GO:0002705~positive regulation of leukocyte mediated immunity/5	0.348251
GOTERM_BP_FAT	GO:0002708~positive regulation of lymphocyte mediated immunity	0.448486	5	GOTERM_BP_FAT/GO:0002708~positive regulation of lymphocyte mediated immunity/5	0.348251
GOTERM_BP_FAT	GO:0051258~protein polymerization	0.448486	4	GOTERM_BP_FAT/GO:0051258~protein polymerization/4	0.348251
GOTERM_MF_FAT	GO:0005543~phospholipid binding	0.448612	9	GOTERM_MF_FAT/GO:0005543~phospholipid binding/9	0.348129
GOTERM_MF_FAT	GO:0016209~antioxidant activity	0.448824	4	GOTERM_MF_FAT/GO:0016209~antioxidant activity/4	0.347924
GOTERM_BP_FAT	GO:0006917~induction of apoptosis	0.449327	12	GOTERM_BP_FAT/GO:0006917~induction of apoptosis/12	0.347438
GOTERM_BP_FAT	GO:0012502~induction of programmed cell death	0.449327	12	GOTERM_BP_FAT/GO:0012502~induction of programmed cell death/12	0.347438
GOTERM_BP_FAT	GO:0034637~cellular carbohydrate biosynthetic process	0.452914	5	GOTERM_BP_FAT/GO:0034637~cellular carbohydrate biosynthetic process/5	0.343984
GOTERM_BP_FAT	GO:0019221~cytokine-mediated signaling pathway	0.452914	5	GOTERM_BP_FAT/GO:0019221~cytokine-mediated signaling pathway/5	0.343984
GOTERM_BP_FAT	GO:0001934~positive regulation of protein amino acid phosphorylation	0.452914	5	GOTERM_BP_FAT/GO:0001934~positive regulation of protein amino acid phosphorylation/5	0.343984
GOTERM_BP_FAT	GO:0045927~positive regulation of growth	0.452914	5	GOTERM_BP_FAT/GO:0045927~positive regulation of growth/5	0.343984
GOTERM_BP_FAT	GO:0032269~negative regulation of cellular protein metabolic process	0.455202	6	GOTERM_BP_FAT/GO:0032269~negative regulation of cellular protein metabolic process/6	0.341796
GOTERM_BP_FAT	GO:0007585~respiratory gaseous exchange	0.459375	3	GOTERM_BP_FAT/GO:0007585~respiratory gaseous exchange/3	0.337833
GOTERM_BP_FAT	GO:0007162~negative regulation of cell adhesion	0.459375	3	GOTERM_BP_FAT/GO:0007162~negative regulation of cell adhesion/3	0.337833
GOTERM_BP_FAT	GO:0009954~proximal/distal pattern formation	0.459375	3	GOTERM_BP_FAT/GO:0009954~proximal/distal pattern formation/3	0.337833
GOTERM_BP_FAT	GO:0045103~intermediate filament-based process	0.459375	3	GOTERM_BP_FAT/GO:0045103~intermediate filament-based process/3	0.337833
GOTERM_BP_FAT	GO:0007200~activation of phospholipase C activity by G-protein coupled receptor protein signaling pathway coupled to IP3 second messenger	0.459375	3	GOTERM_BP_FAT/GO:0007200~activation of phospholipase C activity by G-protein coupled receptor protein signaling pathway coupled to IP3 second messenger/3	0.337833
GOTERM_BP_FAT	GO:0031032~actomyosin structure organization	0.459375	3	GOTERM_BP_FAT/GO:0031032~actomyosin structure organization/3	0.337833
GOTERM_MF_FAT	GO:0004112~cyclic-nucleotide phosphodiesterase activity	0.459645	3	GOTERM_MF_FAT/GO:0004112~cyclic-nucleotide phosphodiesterase activity/3	0.337577
GOTERM_MF_FAT	GO:0030165~PDZ domain binding	0.459645	3	GOTERM_MF_FAT/GO:0030165~PDZ domain binding/3	0.337577
GOTERM_MF_FAT	GO:0003678~DNA helicase activity	0.459645	3	GOTERM_MF_FAT/GO:0003678~DNA helicase activity/3	0.337577
GOTERM_MF_FAT	GO:0005178~integrin binding	0.459645	3	GOTERM_MF_FAT/GO:0005178~integrin binding/3	0.337577
GOTERM_MF_FAT	GO:0019905~syntaxin binding	0.459645	3	GOTERM_MF_FAT/GO:0019905~syntaxin binding/3	0.337577
KEGG_PATHWAY	mmu04062:Chemokine signaling pathway	0.460718	14	KEGG_PATHWAY/mmu04062:Chemokine signaling pathway/14	0.336564
GOTERM_BP_FAT	GO:0015031~protein transport	0.46147	42	GOTERM_BP_FAT/GO:0015031~protein transport/42	0.335856
KEGG_PATHWAY	mmu00051:Fructose and mannose metabolism	0.461541	4	KEGG_PATHWAY/mmu00051:Fructose and mannose metabolism/4	0.33579
GOTERM_MF_FAT	GO:0008047~enzyme activator activity	0.462825	17	GOTERM_MF_FAT/GO:0008047~enzyme activator activity/17	0.334583
GOTERM_BP_FAT	GO:0045941~positive regulation of transcription	0.463603	31	GOTERM_BP_FAT/GO:0045941~positive regulation of transcription/31	0.333854
GOTERM_BP_FAT	GO:0051272~positive regulation of cell motion	0.46476	4	GOTERM_BP_FAT/GO:0051272~positive regulation of cell motion/4	0.332771
GOTERM_BP_FAT	GO:0001756~somitogenesis	0.46476	4	GOTERM_BP_FAT/GO:0001756~somitogenesis/4	0.332771
GOTERM_BP_FAT	GO:0022037~metencephalon development	0.46476	4	GOTERM_BP_FAT/GO:0022037~metencephalon development/4	0.332771
GOTERM_MF_FAT	GO:0005496~steroid binding	0.465102	4	GOTERM_MF_FAT/GO:0005496~steroid binding/4	0.332452
GOTERM_BP_FAT	GO:0007050~cell cycle arrest	0.466649	5	GOTERM_BP_FAT/GO:0007050~cell cycle arrest/5	0.33101
KEGG_PATHWAY	mmu00531:Glycosaminoglycan degradation	0.467201	3	KEGG_PATHWAY/mmu00531:Glycosaminoglycan degradation/3	0.330496
GOTERM_BP_FAT	GO:0009309~amine biosynthetic process	0.467307	6	GOTERM_BP_FAT/GO:0009309~amine biosynthetic process/6	0.330397
GOTERM_BP_FAT	GO:0009225~nucleotide-sugar metabolic process	0.469342	2	GOTERM_BP_FAT/GO:0009225~nucleotide-sugar metabolic process/2	0.328511
GOTERM_BP_FAT	GO:0006684~sphingomyelin metabolic process	0.469342	2	GOTERM_BP_FAT/GO:0006684~sphingomyelin metabolic process/2	0.328511
GOTERM_BP_FAT	GO:0043616~keratinocyte proliferation	0.469342	2	GOTERM_BP_FAT/GO:0043616~keratinocyte proliferation/2	0.328511
GOTERM_BP_FAT	GO:0050829~defense response to Gram-negative bacterium	0.469342	2	GOTERM_BP_FAT/GO:0050829~defense response to Gram-negative bacterium/2	0.328511
GOTERM_BP_FAT	GO:0051937~catecholamine transport	0.469342	2	GOTERM_BP_FAT/GO:0051937~catecholamine transport/2	0.328511
GOTERM_BP_FAT	GO:0040020~regulation of meiosis	0.469342	2	GOTERM_BP_FAT/GO:0040020~regulation of meiosis/2	0.328511
GOTERM_BP_FAT	GO:0043255~regulation of carbohydrate biosynthetic process	0.469342	2	GOTERM_BP_FAT/GO:0043255~regulation of carbohydrate biosynthetic process/2	0.328511
GOTERM_BP_FAT	GO:0045822~negative regulation of heart contraction	0.469342	2	GOTERM_BP_FAT/GO:0045822~negative regulation of heart contraction/2	0.328511
GOTERM_BP_FAT	GO:0043043~peptide biosynthetic process	0.469342	2	GOTERM_BP_FAT/GO:0043043~peptide biosynthetic process/2	0.328511
GOTERM_BP_FAT	GO:0042116~macrophage activation	0.469342	2	GOTERM_BP_FAT/GO:0042116~macrophage activation/2	0.328511
GOTERM_BP_FAT	GO:0030810~positive regulation of nucleotide biosynthetic process	0.469342	2	GOTERM_BP_FAT/GO:0030810~positive regulation of nucleotide biosynthetic process/2	0.328511
GOTERM_BP_FAT	GO:0045913~positive regulation of carbohydrate metabolic process	0.469342	2	GOTERM_BP_FAT/GO:0045913~positive regulation of carbohydrate metabolic process/2	0.328511
GOTERM_BP_FAT	GO:0021756~striatum development	0.469342	2	GOTERM_BP_FAT/GO:0021756~striatum development/2	0.328511
GOTERM_BP_FAT	GO:0006942~regulation of striated muscle contraction	0.469342	2	GOTERM_BP_FAT/GO:0006942~regulation of striated muscle contraction/2	0.328511
GOTERM_BP_FAT	GO:0033143~regulation of steroid hormone receptor signaling pathway	0.469342	2	GOTERM_BP_FAT/GO:0033143~regulation of steroid hormone receptor signaling pathway/2	0.328511
GOTERM_BP_FAT	GO:0035162~embryonic hemopoiesis	0.469342	2	GOTERM_BP_FAT/GO:0035162~embryonic hemopoiesis/2	0.328511
GOTERM_BP_FAT	GO:0050715~positive regulation of cytokine secretion	0.469342	2	GOTERM_BP_FAT/GO:0050715~positive regulation of cytokine secretion/2	0.328511
GOTERM_BP_FAT	GO:0030804~positive regulation of cyclic nucleotide biosynthetic process	0.469342	2	GOTERM_BP_FAT/GO:0030804~positive regulation of cyclic nucleotide biosynthetic process/2	0.328511
GOTERM_BP_FAT	GO:0010676~positive regulation of cellular carbohydrate metabolic process	0.469342	2	GOTERM_BP_FAT/GO:0010676~positive regulation of cellular carbohydrate metabolic process/2	0.328511
GOTERM_MF_FAT	GO:0001540~beta-amyloid binding	0.469521	2	GOTERM_MF_FAT/GO:0001540~beta-amyloid binding/2	0.328345
GOTERM_MF_FAT	GO:0070325~lipoprotein receptor binding	0.469521	2	GOTERM_MF_FAT/GO:0070325~lipoprotein receptor binding/2	0.328345
GOTERM_MF_FAT	GO:0016805~dipeptidase activity	0.469521	2	GOTERM_MF_FAT/GO:0016805~dipeptidase activity/2	0.328345
GOTERM_MF_FAT	GO:0008158~hedgehog receptor activity	0.469521	2	GOTERM_MF_FAT/GO:0008158~hedgehog receptor activity/2	0.328345
GOTERM_MF_FAT	GO:0017110~nucleoside-diphosphatase activity	0.469521	2	GOTERM_MF_FAT/GO:0017110~nucleoside-diphosphatase activity/2	0.328345
GOTERM_MF_FAT	GO:0005310~dicarboxylic acid transmembrane transporter activity	0.469521	2	GOTERM_MF_FAT/GO:0005310~dicarboxylic acid transmembrane transporter activity/2	0.328345
GOTERM_MF_FAT	GO:0050750~low-density lipoprotein receptor binding	0.469521	2	GOTERM_MF_FAT/GO:0050750~low-density lipoprotein receptor binding/2	0.328345
GOTERM_MF_FAT	GO:0005385~zinc ion transmembrane transporter activity	0.469521	2	GOTERM_MF_FAT/GO:0005385~zinc ion transmembrane transporter activity/2	0.328345
KEGG_PATHWAY	mmu00480:Glutathione metabolism	0.471193	5	KEGG_PATHWAY/mmu00480:Glutathione metabolism/5	0.326802
GOTERM_BP_FAT	GO:0002694~regulation of leukocyte activation	0.4741	12	GOTERM_BP_FAT/GO:0002694~regulation of leukocyte activation/12	0.32413
GOTERM_CC_FAT	GO:0031594~neuromuscular junction	0.474558	3	GOTERM_CC_FAT/GO:0031594~neuromuscular junction/3	0.323711
GOTERM_BP_FAT	GO:0019220~regulation of phosphate metabolic process	0.474818	20	GOTERM_BP_FAT/GO:0019220~regulation of phosphate metabolic process/20	0.323473
GOTERM_BP_FAT	GO:0051174~regulation of phosphorus metabolic process	0.474818	20	GOTERM_BP_FAT/GO:0051174~regulation of phosphorus metabolic process/20	0.323473
GOTERM_CC_FAT	GO:0042995~cell projection	0.477126	43	GOTERM_CC_FAT/GO:0042995~cell projection/43	0.321367
GOTERM_BP_FAT	GO:0051098~regulation of binding	0.478289	7	GOTERM_BP_FAT/GO:0051098~regulation of binding/7	0.32031
GOTERM_BP_FAT	GO:0045184~establishment of protein localization	0.479611	42	GOTERM_BP_FAT/GO:0045184~establishment of protein localization/42	0.319111
GOTERM_BP_FAT	GO:0007586~digestion	0.479991	3	GOTERM_BP_FAT/GO:0007586~digestion/3	0.318767
GOTERM_BP_FAT	GO:0048547~gut morphogenesis	0.479991	3	GOTERM_BP_FAT/GO:0048547~gut morphogenesis/3	0.318767
GOTERM_BP_FAT	GO:0021575~hindbrain morphogenesis	0.479991	3	GOTERM_BP_FAT/GO:0021575~hindbrain morphogenesis/3	0.318767
GOTERM_BP_FAT	GO:0043112~receptor metabolic process	0.479991	3	GOTERM_BP_FAT/GO:0043112~receptor metabolic process/3	0.318767
GOTERM_BP_FAT	GO:0019216~regulation of lipid metabolic process	0.480257	5	GOTERM_BP_FAT/GO:0019216~regulation of lipid metabolic process/5	0.318526
GOTERM_BP_FAT	GO:0021953~central nervous system neuron differentiation	0.480819	4	GOTERM_BP_FAT/GO:0021953~central nervous system neuron differentiation/4	0.318018
GOTERM_BP_FAT	GO:0001657~ureteric bud development	0.480819	4	GOTERM_BP_FAT/GO:0001657~ureteric bud development/4	0.318018
GOTERM_BP_FAT	GO:0009914~hormone transport	0.480819	4	GOTERM_BP_FAT/GO:0009914~hormone transport/4	0.318018
GOTERM_BP_FAT	GO:0042108~positive regulation of cytokine biosynthetic process	0.480819	5	GOTERM_BP_FAT/GO:0042108~positive regulation of cytokine biosynthetic process/5	0.318018
GOTERM_BP_FAT	GO:0044270~nitrogen compound catabolic process	0.480819	4	GOTERM_BP_FAT/GO:0044270~nitrogen compound catabolic process/4	0.318018
GOTERM_MF_FAT	GO:0016836~hydro-lyase activity	0.481165	4	GOTERM_MF_FAT/GO:0016836~hydro-lyase activity/4	0.317706
GOTERM_BP_FAT	GO:0008104~protein localization	0.481419	49	GOTERM_BP_FAT/GO:0008104~protein localization/49	0.317477
GOTERM_BP_FAT	GO:0040014~regulation of multicellular organism growth	0.491258	6	GOTERM_BP_FAT/GO:0040014~regulation of multicellular organism growth/6	0.30869
GOTERM_BP_FAT	GO:0044271~nitrogen compound biosynthetic process	0.492119	20	GOTERM_BP_FAT/GO:0044271~nitrogen compound biosynthetic process/20	0.30793
GOTERM_BP_FAT	GO:0006006~glucose metabolic process	0.492581	10	GOTERM_BP_FAT/GO:0006006~glucose metabolic process/10	0.307523
GOTERM_BP_FAT	GO:0045893~positive regulation of transcription, DNA-dependent	0.49304	27	GOTERM_BP_FAT/GO:0045893~positive regulation of transcription, DNA-dependent/27	0.307118
GOTERM_BP_FAT	GO:0009123~nucleoside monophosphate metabolic process	0.493728	5	GOTERM_BP_FAT/GO:0009123~nucleoside monophosphate metabolic process/5	0.306513
KEGG_PATHWAY	mmu00590:Arachidonic acid metabolism	0.494571	7	KEGG_PATHWAY/mmu00590:Arachidonic acid metabolism/7	0.305772
GOTERM_BP_FAT	GO:0009064~glutamine family amino acid metabolic process	0.496646	4	GOTERM_BP_FAT/GO:0009064~glutamine family amino acid metabolic process/4	0.303953
GOTERM_BP_FAT	GO:0001570~vasculogenesis	0.496646	4	GOTERM_BP_FAT/GO:0001570~vasculogenesis/4	0.303953
GOTERM_BP_FAT	GO:0045786~negative regulation of cell cycle	0.496646	4	GOTERM_BP_FAT/GO:0045786~negative regulation of cell cycle/4	0.303953
GOTERM_BP_FAT	GO:0043623~cellular protein complex assembly	0.497115	8	GOTERM_BP_FAT/GO:0043623~cellular protein complex assembly/8	0.303543
GOTERM_MF_FAT	GO:0004091~carboxylesterase activity	0.497666	8	GOTERM_MF_FAT/GO:0004091~carboxylesterase activity/8	0.303062
GOTERM_BP_FAT	GO:0046456~icosanoid biosynthetic process	0.500117	3	GOTERM_BP_FAT/GO:0046456~icosanoid biosynthetic process/3	0.300929
GOTERM_BP_FAT	GO:0042311~vasodilation	0.500117	3	GOTERM_BP_FAT/GO:0042311~vasodilation/3	0.300929
GOTERM_BP_FAT	GO:0060326~cell chemotaxis	0.500117	3	GOTERM_BP_FAT/GO:0060326~cell chemotaxis/3	0.300929
GOTERM_BP_FAT	GO:0030595~leukocyte chemotaxis	0.500117	3	GOTERM_BP_FAT/GO:0030595~leukocyte chemotaxis/3	0.300929
GOTERM_BP_FAT	GO:0040018~positive regulation of multicellular organism growth	0.500117	3	GOTERM_BP_FAT/GO:0040018~positive regulation of multicellular organism growth/3	0.300929
GOTERM_BP_FAT	GO:0007628~adult walking behavior	0.500117	3	GOTERM_BP_FAT/GO:0007628~adult walking behavior/3	0.300929
GOTERM_BP_FAT	GO:0050680~negative regulation of epithelial cell proliferation	0.500117	3	GOTERM_BP_FAT/GO:0050680~negative regulation of epithelial cell proliferation/3	0.300929
GOTERM_MF_FAT	GO:0016831~carboxy-lyase activity	0.500396	3	GOTERM_MF_FAT/GO:0016831~carboxy-lyase activity/3	0.300686
GOTERM_CC_FAT	GO:0014069~postsynaptic density	0.501694	5	GOTERM_CC_FAT/GO:0014069~postsynaptic density/5	0.299561
GOTERM_CC_FAT	GO:0030426~growth cone	0.501694	5	GOTERM_CC_FAT/GO:0030426~growth cone/5	0.299561
GOTERM_CC_FAT	GO:0030427~site of polarized growth	0.501694	5	GOTERM_CC_FAT/GO:0030427~site of polarized growth/5	0.299561
GOTERM_BP_FAT	GO:0045981~positive regulation of nucleotide metabolic process	0.501937	2	GOTERM_BP_FAT/GO:0045981~positive regulation of nucleotide metabolic process/2	0.299351
GOTERM_BP_FAT	GO:0034605~cellular response to heat	0.501937	2	GOTERM_BP_FAT/GO:0034605~cellular response to heat/2	0.299351
GOTERM_BP_FAT	GO:0001542~ovulation from ovarian follicle	0.501937	2	GOTERM_BP_FAT/GO:0001542~ovulation from ovarian follicle/2	0.299351
GOTERM_BP_FAT	GO:0043393~regulation of protein binding	0.501937	2	GOTERM_BP_FAT/GO:0043393~regulation of protein binding/2	0.299351
GOTERM_BP_FAT	GO:0051445~regulation of meiotic cell cycle	0.501937	2	GOTERM_BP_FAT/GO:0051445~regulation of meiotic cell cycle/2	0.299351
GOTERM_BP_FAT	GO:0030325~adrenal gland development	0.501937	2	GOTERM_BP_FAT/GO:0030325~adrenal gland development/2	0.299351
GOTERM_BP_FAT	GO:0040036~regulation of fibroblast growth factor receptor signaling pathway	0.501937	2	GOTERM_BP_FAT/GO:0040036~regulation of fibroblast growth factor receptor signaling pathway/2	0.299351
GOTERM_BP_FAT	GO:0006041~glucosamine metabolic process	0.501937	2	GOTERM_BP_FAT/GO:0006041~glucosamine metabolic process/2	0.299351
GOTERM_BP_FAT	GO:0001914~regulation of T cell mediated cytotoxicity	0.501937	3	GOTERM_BP_FAT/GO:0001914~regulation of T cell mediated cytotoxicity/3	0.299351
GOTERM_BP_FAT	GO:0048557~embryonic digestive tract morphogenesis	0.501937	2	GOTERM_BP_FAT/GO:0048557~embryonic digestive tract morphogenesis/2	0.299351
GOTERM_BP_FAT	GO:0006835~dicarboxylic acid transport	0.501937	2	GOTERM_BP_FAT/GO:0006835~dicarboxylic acid transport/2	0.299351
GOTERM_BP_FAT	GO:0045072~regulation of interferon-gamma biosynthetic process	0.501937	3	GOTERM_BP_FAT/GO:0045072~regulation of interferon-gamma biosynthetic process/3	0.299351
GOTERM_BP_FAT	GO:0042403~thyroid hormone metabolic process	0.501937	2	GOTERM_BP_FAT/GO:0042403~thyroid hormone metabolic process/2	0.299351
GOTERM_BP_FAT	GO:0002262~myeloid cell homeostasis	0.501937	2	GOTERM_BP_FAT/GO:0002262~myeloid cell homeostasis/2	0.299351
GOTERM_BP_FAT	GO:0002076~osteoblast development	0.501937	2	GOTERM_BP_FAT/GO:0002076~osteoblast development/2	0.299351
GOTERM_BP_FAT	GO:0006044~N-acetylglucosamine metabolic process	0.501937	2	GOTERM_BP_FAT/GO:0006044~N-acetylglucosamine metabolic process/2	0.299351
GOTERM_BP_FAT	GO:0002675~positive regulation of acute inflammatory response	0.501937	2	GOTERM_BP_FAT/GO:0002675~positive regulation of acute inflammatory response/2	0.299351
GOTERM_BP_FAT	GO:0009595~detection of biotic stimulus	0.501937	2	GOTERM_BP_FAT/GO:0009595~detection of biotic stimulus/2	0.299351
GOTERM_BP_FAT	GO:0030801~positive regulation of cyclic nucleotide metabolic process	0.501937	2	GOTERM_BP_FAT/GO:0030801~positive regulation of cyclic nucleotide metabolic process/2	0.299351
GOTERM_BP_FAT	GO:0007617~mating behavior	0.501937	2	GOTERM_BP_FAT/GO:0007617~mating behavior/2	0.299351
GOTERM_MF_FAT	GO:0004383~guanylate cyclase activity	0.502121	2	GOTERM_MF_FAT/GO:0004383~guanylate cyclase activity/2	0.299191
GOTERM_MF_FAT	GO:0008271~secondary active sulfate transmembrane transporter activity	0.502121	2	GOTERM_MF_FAT/GO:0008271~secondary active sulfate transmembrane transporter activity/2	0.299191
GOTERM_MF_FAT	GO:0004016~adenylate cyclase activity	0.502121	2	GOTERM_MF_FAT/GO:0004016~adenylate cyclase activity/2	0.299191
GOTERM_MF_FAT	GO:0015116~sulfate transmembrane transporter activity	0.502121	2	GOTERM_MF_FAT/GO:0015116~sulfate transmembrane transporter activity/2	0.299191
GOTERM_BP_FAT	GO:0002683~negative regulation of immune system process	0.503086	6	GOTERM_BP_FAT/GO:0002683~negative regulation of immune system process/6	0.298358
KEGG_PATHWAY	mmu00430:Taurine and hypotaurine metabolism	0.503768	2	KEGG_PATHWAY/mmu00430:Taurine and hypotaurine metabolism/2	0.29777
BIOCARTA	m_il22bppathway:IL22 Soluble Receptor Signaling Pathway	0.504105	2	BIOCARTA/m_il22bppathway:IL22 Soluble Receptor Signaling Pathway /2	0.297479
BIOCARTA	m_ifnaPathway:IFN alpha signaling pathway	0.504105	2	BIOCARTA/m_ifnaPathway:IFN alpha signaling pathway/2	0.297479
GOTERM_BP_FAT	GO:0009165~nucleotide biosynthetic process	0.50451	12	GOTERM_BP_FAT/GO:0009165~nucleotide biosynthetic process/12	0.29713
GOTERM_BP_FAT	GO:0042327~positive regulation of phosphorylation	0.507049	5	GOTERM_BP_FAT/GO:0042327~positive regulation of phosphorylation/5	0.29495
GOTERM_BP_FAT	GO:0032844~regulation of homeostatic process	0.507049	5	GOTERM_BP_FAT/GO:0032844~regulation of homeostatic process/5	0.29495
GOTERM_BP_FAT	GO:0032956~regulation of actin cytoskeleton organization	0.507049	6	GOTERM_BP_FAT/GO:0032956~regulation of actin cytoskeleton organization/6	0.29495
GOTERM_BP_FAT	GO:0006936~muscle contraction	0.507049	5	GOTERM_BP_FAT/GO:0006936~muscle contraction/5	0.29495
GOTERM_BP_FAT	GO:0009581~detection of external stimulus	0.507049	5	GOTERM_BP_FAT/GO:0009581~detection of external stimulus/5	0.29495
GOTERM_BP_FAT	GO:0051254~positive regulation of RNA metabolic process	0.508455	27	GOTERM_BP_FAT/GO:0051254~positive regulation of RNA metabolic process/27	0.293747
GOTERM_BP_FAT	GO:0051129~negative regulation of cellular component organization	0.510524	8	GOTERM_BP_FAT/GO:0051129~negative regulation of cellular component organization/8	0.291983
GOTERM_BP_FAT	GO:0040017~positive regulation of locomotion	0.512227	4	GOTERM_BP_FAT/GO:0040017~positive regulation of locomotion/4	0.290537
GOTERM_MF_FAT	GO:0051287~NAD or NADH binding	0.512581	4	GOTERM_MF_FAT/GO:0051287~NAD or NADH binding/4	0.290238
GOTERM_MF_FAT	GO:0046983~protein dimerization activity	0.515861	22	GOTERM_MF_FAT/GO:0046983~protein dimerization activity/22	0.287467
GOTERM_CC_FAT	GO:0019717~synaptosome	0.516142	6	GOTERM_CC_FAT/GO:0019717~synaptosome/6	0.287231
GOTERM_CC_FAT	GO:0042611~MHC protein complex	0.517203	6	GOTERM_CC_FAT/GO:0042611~MHC protein complex/6	0.286339
GOTERM_BP_FAT	GO:0030336~negative regulation of cell migration	0.519734	3	GOTERM_BP_FAT/GO:0030336~negative regulation of cell migration/3	0.284219
GOTERM_BP_FAT	GO:0006636~unsaturated fatty acid biosynthetic process	0.519734	3	GOTERM_BP_FAT/GO:0006636~unsaturated fatty acid biosynthetic process/3	0.284219
GOTERM_BP_FAT	GO:0046530~photoreceptor cell differentiation	0.519734	3	GOTERM_BP_FAT/GO:0046530~photoreceptor cell differentiation/3	0.284219
GOTERM_BP_FAT	GO:0019362~pyridine nucleotide metabolic process	0.519734	3	GOTERM_BP_FAT/GO:0019362~pyridine nucleotide metabolic process/3	0.284219
GOTERM_MF_FAT	GO:0016877~ligase activity, forming carbon-sulfur bonds	0.520017	3	GOTERM_MF_FAT/GO:0016877~ligase activity, forming carbon-sulfur bonds/3	0.283982
GOTERM_MF_FAT	GO:0000149~SNARE binding	0.520017	3	GOTERM_MF_FAT/GO:0000149~SNARE binding/3	0.283982
GOTERM_BP_FAT	GO:0032970~regulation of actin filament-based process	0.520211	6	GOTERM_BP_FAT/GO:0032970~regulation of actin filament-based process/6	0.283821
GOTERM_MF_FAT	GO:0016779~nucleotidyltransferase activity	0.522783	9	GOTERM_MF_FAT/GO:0016779~nucleotidyltransferase activity/9	0.281679
GOTERM_BP_FAT	GO:0006163~purine nucleotide metabolic process	0.523317	11	GOTERM_BP_FAT/GO:0006163~purine nucleotide metabolic process/11	0.281235
GOTERM_CC_FAT	GO:0035253~ciliary rootlet	0.524705	2	GOTERM_CC_FAT/GO:0035253~ciliary rootlet/2	0.280085
GOTERM_CC_FAT	GO:0016600~flotillin complex	0.524705	2	GOTERM_CC_FAT/GO:0016600~flotillin complex/2	0.280085
GOTERM_CC_FAT	GO:0034703~cation channel complex	0.526263	8	GOTERM_CC_FAT/GO:0034703~cation channel complex/8	0.278797
GOTERM_BP_FAT	GO:0051248~negative regulation of protein metabolic process	0.526408	6	GOTERM_BP_FAT/GO:0051248~negative regulation of protein metabolic process/6	0.278678
GOTERM_BP_FAT	GO:0045765~regulation of angiogenesis	0.527549	4	GOTERM_BP_FAT/GO:0045765~regulation of angiogenesis/4	0.277737
GOTERM_BP_FAT	GO:0001667~ameboidal cell migration	0.527549	4	GOTERM_BP_FAT/GO:0001667~ameboidal cell migration/4	0.277737
GOTERM_BP_FAT	GO:0051099~positive regulation of binding	0.527549	4	GOTERM_BP_FAT/GO:0051099~positive regulation of binding/4	0.277737
KEGG_PATHWAY	mmu05210:Colorectal cancer	0.529906	7	KEGG_PATHWAY/mmu05210:Colorectal cancer/7	0.275801
GOTERM_BP_FAT	GO:0007242~intracellular signaling cascade	0.530386	57	GOTERM_BP_FAT/GO:0007242~intracellular signaling cascade/57	0.275408
GOTERM_BP_FAT	GO:0012501~programmed cell death	0.530772	30	GOTERM_BP_FAT/GO:0012501~programmed cell death/30	0.275092
KEGG_PATHWAY	mmu00620:Pyruvate metabolism	0.531075	4	KEGG_PATHWAY/mmu00620:Pyruvate metabolism/4	0.274844
KEGG_PATHWAY	mmu00310:Lysine degradation	0.531075	4	KEGG_PATHWAY/mmu00310:Lysine degradation/4	0.274844
GOTERM_BP_FAT	GO:0048520~positive regulation of behavior	0.532531	2	GOTERM_BP_FAT/GO:0048520~positive regulation of behavior/2	0.273655
GOTERM_BP_FAT	GO:0030279~negative regulation of ossification	0.532531	2	GOTERM_BP_FAT/GO:0030279~negative regulation of ossification/2	0.273655
GOTERM_BP_FAT	GO:0060525~prostate glandular acinus development	0.532531	2	GOTERM_BP_FAT/GO:0060525~prostate glandular acinus development/2	0.273655
GOTERM_BP_FAT	GO:0046824~positive regulation of nucleocytoplasmic transport	0.532531	2	GOTERM_BP_FAT/GO:0046824~positive regulation of nucleocytoplasmic transport/2	0.273655
GOTERM_BP_FAT	GO:0050807~regulation of synapse organization	0.532531	2	GOTERM_BP_FAT/GO:0050807~regulation of synapse organization/2	0.273655
GOTERM_BP_FAT	GO:0006182~cGMP biosynthetic process	0.532531	2	GOTERM_BP_FAT/GO:0006182~cGMP biosynthetic process/2	0.273655
GOTERM_BP_FAT	GO:0060135~maternal process involved in female pregnancy	0.532531	2	GOTERM_BP_FAT/GO:0060135~maternal process involved in female pregnancy/2	0.273655
GOTERM_BP_FAT	GO:0030238~male sex determination	0.532531	2	GOTERM_BP_FAT/GO:0030238~male sex determination/2	0.273655
GOTERM_BP_FAT	GO:0002920~regulation of humoral immune response	0.532531	2	GOTERM_BP_FAT/GO:0002920~regulation of humoral immune response/2	0.273655
GOTERM_BP_FAT	GO:0046006~regulation of activated T cell proliferation	0.532531	2	GOTERM_BP_FAT/GO:0046006~regulation of activated T cell proliferation/2	0.273655
GOTERM_BP_FAT	GO:0021895~cerebral cortex neuron differentiation	0.532531	2	GOTERM_BP_FAT/GO:0021895~cerebral cortex neuron differentiation/2	0.273655
GOTERM_BP_FAT	GO:0042423~catecholamine biosynthetic process	0.532531	2	GOTERM_BP_FAT/GO:0042423~catecholamine biosynthetic process/2	0.273655
GOTERM_BP_FAT	GO:0051650~establishment of vesicle localization	0.532531	2	GOTERM_BP_FAT/GO:0051650~establishment of vesicle localization/2	0.273655
GOTERM_MF_FAT	GO:0008395~steroid hydroxylase activity	0.532721	2	GOTERM_MF_FAT/GO:0008395~steroid hydroxylase activity/2	0.2735
GOTERM_BP_FAT	GO:0045454~cell redox homeostasis	0.533204	5	GOTERM_BP_FAT/GO:0045454~cell redox homeostasis/5	0.273106
GOTERM_BP_FAT	GO:0006665~sphingolipid metabolic process	0.533204	5	GOTERM_BP_FAT/GO:0006665~sphingolipid metabolic process/5	0.273106
GOTERM_BP_FAT	GO:0010562~positive regulation of phosphorus metabolic process	0.533204	5	GOTERM_BP_FAT/GO:0010562~positive regulation of phosphorus metabolic process/5	0.273106
GOTERM_BP_FAT	GO:0045937~positive regulation of phosphate metabolic process	0.533204	5	GOTERM_BP_FAT/GO:0045937~positive regulation of phosphate metabolic process/5	0.273106
GOTERM_BP_FAT	GO:0001505~regulation of neurotransmitter levels	0.533204	5	GOTERM_BP_FAT/GO:0001505~regulation of neurotransmitter levels/5	0.273106
GOTERM_CC_FAT	GO:0030425~dendrite	0.535676	9	GOTERM_CC_FAT/GO:0030425~dendrite/9	0.271097
BIOCARTA	m_il6Pathway:IL 6 signaling pathway	0.536372	3	BIOCARTA/m_il6Pathway:IL 6 signaling pathway/3	0.270534
BIOCARTA	m_epoPathway:EPO Signaling Pathway	0.536372	3	BIOCARTA/m_epoPathway:EPO Signaling Pathway/3	0.270534
GOTERM_BP_FAT	GO:0042594~response to starvation	0.53883	4	GOTERM_BP_FAT/GO:0042594~response to starvation/4	0.268548
GOTERM_BP_FAT	GO:0009109~coenzyme catabolic process	0.53883	3	GOTERM_BP_FAT/GO:0009109~coenzyme catabolic process/3	0.268548
GOTERM_BP_FAT	GO:0006888~ER to Golgi vesicle-mediated transport	0.53883	3	GOTERM_BP_FAT/GO:0006888~ER to Golgi vesicle-mediated transport/3	0.268548
GOTERM_BP_FAT	GO:0048609~reproductive process in a multicellular organism	0.538901	26	GOTERM_BP_FAT/GO:0048609~reproductive process in a multicellular organism/26	0.268491
GOTERM_BP_FAT	GO:0032504~multicellular organism reproduction	0.538901	26	GOTERM_BP_FAT/GO:0032504~multicellular organism reproduction/26	0.268491
GOTERM_MF_FAT	GO:0005200~structural constituent of cytoskeleton	0.539116	3	GOTERM_MF_FAT/GO:0005200~structural constituent of cytoskeleton/3	0.268318
GOTERM_MF_FAT	GO:0016620~oxidoreductase activity, acting on the aldehyde or oxo group of donors, NAD or NADP as acceptor	0.539116	3	GOTERM_MF_FAT/GO:0016620~oxidoreductase activity, acting on the aldehyde or oxo group of donors, NAD or NADP as acceptor/3	0.268318
GOTERM_BP_FAT	GO:0045088~regulation of innate immune response	0.542599	4	GOTERM_BP_FAT/GO:0045088~regulation of innate immune response/4	0.265521
GOTERM_BP_FAT	GO:0034404~nucleobase, nucleoside and nucleotide biosynthetic process	0.54302	12	GOTERM_BP_FAT/GO:0034404~nucleobase, nucleoside and nucleotide biosynthetic process/12	0.265184
GOTERM_BP_FAT	GO:0034654~nucleobase, nucleoside, nucleotide and nucleic acid biosynthetic process	0.54302	12	GOTERM_BP_FAT/GO:0034654~nucleobase, nucleoside, nucleotide and nucleic acid biosynthetic process/12	0.265184
GOTERM_MF_FAT	GO:0008236~serine-type peptidase activity	0.543379	14	GOTERM_MF_FAT/GO:0008236~serine-type peptidase activity/14	0.264897
GOTERM_MF_FAT	GO:0022832~voltage-gated channel activity	0.543728	12	GOTERM_MF_FAT/GO:0022832~voltage-gated channel activity/12	0.264618
GOTERM_MF_FAT	GO:0005244~voltage-gated ion channel activity	0.543728	12	GOTERM_MF_FAT/GO:0005244~voltage-gated ion channel activity/12	0.264618
BIOCARTA	m_ephA4Pathway:Eph Kinases and ephrins support platelet aggregation	0.545891	2	BIOCARTA/m_ephA4Pathway:Eph Kinases and ephrins support platelet aggregation/2	0.262894
BIOCARTA	m_alternativePathway:Alternative Complement Pathway	0.545891	2	BIOCARTA/m_alternativePathway:Alternative Complement Pathway/2	0.262894
GOTERM_BP_FAT	GO:0051336~regulation of hydrolase activity	0.546401	13	GOTERM_BP_FAT/GO:0051336~regulation of hydrolase activity/13	0.262488
GOTERM_CC_FAT	GO:0012505~endomembrane system	0.548248	39	GOTERM_CC_FAT/GO:0012505~endomembrane system/39	0.261023
GOTERM_MF_FAT	GO:0017171~serine hydrolase activity	0.550358	14	GOTERM_MF_FAT/GO:0017171~serine hydrolase activity/14	0.259355
GOTERM_BP_FAT	GO:0033365~protein localization in organelle	0.552284	7	GOTERM_BP_FAT/GO:0033365~protein localization in organelle/7	0.257838
GOTERM_MF_FAT	GO:0017076~purine nucleotide binding	0.55341	116	GOTERM_MF_FAT/GO:0017076~purine nucleotide binding/116	0.256953
GOTERM_CC_FAT	GO:0045211~postsynaptic membrane	0.553845	10	GOTERM_CC_FAT/GO:0045211~postsynaptic membrane/10	0.256612
GOTERM_CC_FAT	GO:0008076~voltage-gated potassium channel complex	0.556381	6	GOTERM_CC_FAT/GO:0008076~voltage-gated potassium channel complex/6	0.254628
GOTERM_CC_FAT	GO:0034705~potassium channel complex	0.556381	6	GOTERM_CC_FAT/GO:0034705~potassium channel complex/6	0.254628
GOTERM_BP_FAT	GO:0043410~positive regulation of MAPKKK cascade	0.557368	4	GOTERM_BP_FAT/GO:0043410~positive regulation of MAPKKK cascade/4	0.253858
GOTERM_BP_FAT	GO:0008360~regulation of cell shape	0.557368	4	GOTERM_BP_FAT/GO:0008360~regulation of cell shape/4	0.253858
GOTERM_BP_FAT	GO:0046148~pigment biosynthetic process	0.557394	3	GOTERM_BP_FAT/GO:0046148~pigment biosynthetic process/3	0.253838
GOTERM_BP_FAT	GO:0001910~regulation of leukocyte mediated cytotoxicity	0.557394	4	GOTERM_BP_FAT/GO:0001910~regulation of leukocyte mediated cytotoxicity/4	0.253838
GOTERM_BP_FAT	GO:0043279~response to alkaloid	0.557394	3	GOTERM_BP_FAT/GO:0043279~response to alkaloid/3	0.253838
GOTERM_BP_FAT	GO:0002377~immunoglobulin production	0.557394	3	GOTERM_BP_FAT/GO:0002377~immunoglobulin production/3	0.253838
GOTERM_BP_FAT	GO:0031341~regulation of cell killing	0.557394	4	GOTERM_BP_FAT/GO:0031341~regulation of cell killing/4	0.253838
GOTERM_MF_FAT	GO:0008376~acetylgalactosaminyltransferase activity	0.557682	3	GOTERM_MF_FAT/GO:0008376~acetylgalactosaminyltransferase activity/3	0.253613
GOTERM_MF_FAT	GO:0004693~cyclin-dependent protein kinase activity	0.557682	3	GOTERM_MF_FAT/GO:0004693~cyclin-dependent protein kinase activity/3	0.253613
GOTERM_BP_FAT	GO:0006643~membrane lipid metabolic process	0.558652	5	GOTERM_BP_FAT/GO:0006643~membrane lipid metabolic process/5	0.252859
GOTERM_CC_FAT	GO:0014704~intercalated disc	0.55879	2	GOTERM_CC_FAT/GO:0014704~intercalated disc/2	0.252751
GOTERM_BP_FAT	GO:0033619~membrane protein proteolysis	0.561249	2	GOTERM_BP_FAT/GO:0033619~membrane protein proteolysis/2	0.250845
GOTERM_BP_FAT	GO:0045921~positive regulation of exocytosis	0.561249	2	GOTERM_BP_FAT/GO:0045921~positive regulation of exocytosis/2	0.250845
GOTERM_BP_FAT	GO:0048639~positive regulation of developmental growth	0.561249	2	GOTERM_BP_FAT/GO:0048639~positive regulation of developmental growth/2	0.250845
GOTERM_BP_FAT	GO:0030728~ovulation	0.561249	2	GOTERM_BP_FAT/GO:0030728~ovulation/2	0.250845
GOTERM_BP_FAT	GO:0043900~regulation of multi-organism process	0.561249	2	GOTERM_BP_FAT/GO:0043900~regulation of multi-organism process/2	0.250845
GOTERM_BP_FAT	GO:0045408~regulation of interleukin-6 biosynthetic process	0.561249	2	GOTERM_BP_FAT/GO:0045408~regulation of interleukin-6 biosynthetic process/2	0.250845
GOTERM_BP_FAT	GO:0006760~folic acid and derivative metabolic process	0.561249	2	GOTERM_BP_FAT/GO:0006760~folic acid and derivative metabolic process/2	0.250845
GOTERM_BP_FAT	GO:0015695~organic cation transport	0.561249	2	GOTERM_BP_FAT/GO:0015695~organic cation transport/2	0.250845
GOTERM_BP_FAT	GO:0042990~regulation of transcription factor import into nucleus	0.561249	2	GOTERM_BP_FAT/GO:0042990~regulation of transcription factor import into nucleus/2	0.250845
GOTERM_BP_FAT	GO:0019915~lipid storage	0.561249	2	GOTERM_BP_FAT/GO:0019915~lipid storage/2	0.250845
GOTERM_BP_FAT	GO:0060736~prostate gland growth	0.561249	2	GOTERM_BP_FAT/GO:0060736~prostate gland growth/2	0.250845
GOTERM_BP_FAT	GO:0002711~positive regulation of T cell mediated immunity	0.561249	3	GOTERM_BP_FAT/GO:0002711~positive regulation of T cell mediated immunity/3	0.250845
GOTERM_BP_FAT	GO:0051289~protein homotetramerization	0.561249	2	GOTERM_BP_FAT/GO:0051289~protein homotetramerization/2	0.250845
GOTERM_BP_FAT	GO:0021544~subpallium development	0.561249	2	GOTERM_BP_FAT/GO:0021544~subpallium development/2	0.250845
GOTERM_BP_FAT	GO:0006586~indolalkylamine metabolic process	0.561249	2	GOTERM_BP_FAT/GO:0006586~indolalkylamine metabolic process/2	0.250845
GOTERM_BP_FAT	GO:0014073~response to tropane	0.561249	2	GOTERM_BP_FAT/GO:0014073~response to tropane/2	0.250845
GOTERM_BP_FAT	GO:0060442~branching involved in prostate gland morphogenesis	0.561249	2	GOTERM_BP_FAT/GO:0060442~branching involved in prostate gland morphogenesis/2	0.250845
GOTERM_BP_FAT	GO:0009132~nucleoside diphosphate metabolic process	0.561249	2	GOTERM_BP_FAT/GO:0009132~nucleoside diphosphate metabolic process/2	0.250845
GOTERM_BP_FAT	GO:0050805~negative regulation of synaptic transmission	0.561249	2	GOTERM_BP_FAT/GO:0050805~negative regulation of synaptic transmission/2	0.250845
GOTERM_BP_FAT	GO:0042434~indole derivative metabolic process	0.561249	2	GOTERM_BP_FAT/GO:0042434~indole derivative metabolic process/2	0.250845
GOTERM_BP_FAT	GO:0043488~regulation of mRNA stability	0.561249	2	GOTERM_BP_FAT/GO:0043488~regulation of mRNA stability/2	0.250845
GOTERM_BP_FAT	GO:0042430~indole and derivative metabolic process	0.561249	2	GOTERM_BP_FAT/GO:0042430~indole and derivative metabolic process/2	0.250845
GOTERM_BP_FAT	GO:0042220~response to cocaine	0.561249	2	GOTERM_BP_FAT/GO:0042220~response to cocaine/2	0.250845
GOTERM_BP_FAT	GO:0006171~cAMP biosynthetic process	0.561249	2	GOTERM_BP_FAT/GO:0006171~cAMP biosynthetic process/2	0.250845
GOTERM_BP_FAT	GO:0006509~membrane protein ectodomain proteolysis	0.561249	2	GOTERM_BP_FAT/GO:0006509~membrane protein ectodomain proteolysis/2	0.250845
GOTERM_MF_FAT	GO:0004659~prenyltransferase activity	0.561442	2	GOTERM_MF_FAT/GO:0004659~prenyltransferase activity/2	0.250695
GOTERM_MF_FAT	GO:0030169~low-density lipoprotein binding	0.561442	2	GOTERM_MF_FAT/GO:0030169~low-density lipoprotein binding/2	0.250695
GOTERM_BP_FAT	GO:0015980~energy derivation by oxidation of organic compounds	0.562469	7	GOTERM_BP_FAT/GO:0015980~energy derivation by oxidation of organic compounds/7	0.249901
GOTERM_BP_FAT	GO:0031399~regulation of protein modification process	0.563154	11	GOTERM_BP_FAT/GO:0031399~regulation of protein modification process/11	0.249373
GOTERM_BP_FAT	GO:0051338~regulation of transferase activity	0.567987	13	GOTERM_BP_FAT/GO:0051338~regulation of transferase activity/13	0.245662
GOTERM_CC_FAT	GO:0016324~apical plasma membrane	0.570833	8	GOTERM_CC_FAT/GO:0016324~apical plasma membrane/8	0.243491
GOTERM_BP_FAT	GO:0006915~apoptosis	0.570883	29	GOTERM_BP_FAT/GO:0006915~apoptosis/29	0.243453
GOTERM_BP_FAT	GO:0002706~regulation of lymphocyte mediated immunity	0.571091	6	GOTERM_BP_FAT/GO:0002706~regulation of lymphocyte mediated immunity/6	0.243295
GOTERM_BP_FAT	GO:0006754~ATP biosynthetic process	0.571523	6	GOTERM_BP_FAT/GO:0006754~ATP biosynthetic process/6	0.242966
GOTERM_BP_FAT	GO:0018904~organic ether metabolic process	0.571847	4	GOTERM_BP_FAT/GO:0018904~organic ether metabolic process/4	0.24272
GOTERM_BP_FAT	GO:0046942~carboxylic acid transport	0.572544	7	GOTERM_BP_FAT/GO:0046942~carboxylic acid transport/7	0.242191
GOTERM_BP_FAT	GO:0042110~T cell activation	0.573883	9	GOTERM_BP_FAT/GO:0042110~T cell activation/9	0.241177
GOTERM_BP_FAT	GO:0018209~peptidyl-serine modification	0.57542	3	GOTERM_BP_FAT/GO:0018209~peptidyl-serine modification/3	0.240015
GOTERM_BP_FAT	GO:0002263~cell activation during immune response	0.57542	3	GOTERM_BP_FAT/GO:0002263~cell activation during immune response/3	0.240015
GOTERM_BP_FAT	GO:0009166~nucleotide catabolic process	0.57542	3	GOTERM_BP_FAT/GO:0009166~nucleotide catabolic process/3	0.240015
GOTERM_BP_FAT	GO:0002366~leukocyte activation during immune response	0.57542	3	GOTERM_BP_FAT/GO:0002366~leukocyte activation during immune response/3	0.240015
GOTERM_BP_FAT	GO:0040013~negative regulation of locomotion	0.57542	3	GOTERM_BP_FAT/GO:0040013~negative regulation of locomotion/3	0.240015
GOTERM_BP_FAT	GO:0051705~behavioral interaction between organisms	0.57542	3	GOTERM_BP_FAT/GO:0051705~behavioral interaction between organisms/3	0.240015
GOTERM_BP_FAT	GO:0006084~acetyl-CoA metabolic process	0.57542	3	GOTERM_BP_FAT/GO:0006084~acetyl-CoA metabolic process/3	0.240015
GOTERM_MF_FAT	GO:0008378~galactosyltransferase activity	0.575709	3	GOTERM_MF_FAT/GO:0008378~galactosyltransferase activity/3	0.239797
GOTERM_CC_FAT	GO:0045121~membrane raft	0.575813	7	GOTERM_CC_FAT/GO:0045121~membrane raft/7	0.239718
KEGG_PATHWAY	mmu05010:Alzheimer's disease	0.580415	13	KEGG_PATHWAY/mmu05010:Alzheimer's disease/13	0.236262
GOTERM_BP_FAT	GO:0008654~phospholipid biosynthetic process	0.582449	6	GOTERM_BP_FAT/GO:0008654~phospholipid biosynthetic process/6	0.234742
GOTERM_BP_FAT	GO:0015849~organic acid transport	0.582503	7	GOTERM_BP_FAT/GO:0015849~organic acid transport/7	0.234702
GOTERM_CC_FAT	GO:0034702~ion channel complex	0.584584	12	GOTERM_CC_FAT/GO:0034702~ion channel complex/12	0.233153
GOTERM_CC_FAT	GO:0043197~dendritic spine	0.58603	3	GOTERM_CC_FAT/GO:0043197~dendritic spine/3	0.23208
GOTERM_MF_FAT	GO:0003707~steroid hormone receptor activity	0.586388	4	GOTERM_MF_FAT/GO:0003707~steroid hormone receptor activity/4	0.231815
GOTERM_CC_FAT	GO:0042612~MHC class I protein complex	0.587722	5	GOTERM_CC_FAT/GO:0042612~MHC class I protein complex/5	0.230828
GOTERM_BP_FAT	GO:0048567~ectodermal gut morphogenesis	0.588204	2	GOTERM_BP_FAT/GO:0048567~ectodermal gut morphogenesis/2	0.230472
GOTERM_BP_FAT	GO:0006692~prostanoid metabolic process	0.588204	2	GOTERM_BP_FAT/GO:0006692~prostanoid metabolic process/2	0.230472
GOTERM_BP_FAT	GO:0031290~retinal ganglion cell axon guidance	0.588204	2	GOTERM_BP_FAT/GO:0031290~retinal ganglion cell axon guidance/2	0.230472
GOTERM_BP_FAT	GO:0021879~forebrain neuron differentiation	0.588204	2	GOTERM_BP_FAT/GO:0021879~forebrain neuron differentiation/2	0.230472
GOTERM_BP_FAT	GO:0048284~organelle fusion	0.588204	2	GOTERM_BP_FAT/GO:0048284~organelle fusion/2	0.230472
GOTERM_BP_FAT	GO:0048048~embryonic eye morphogenesis	0.588204	2	GOTERM_BP_FAT/GO:0048048~embryonic eye morphogenesis/2	0.230472
GOTERM_BP_FAT	GO:0006693~prostaglandin metabolic process	0.588204	2	GOTERM_BP_FAT/GO:0006693~prostaglandin metabolic process/2	0.230472
GOTERM_BP_FAT	GO:0051970~negative regulation of transmission of nerve impulse	0.588204	2	GOTERM_BP_FAT/GO:0051970~negative regulation of transmission of nerve impulse/2	0.230472
GOTERM_BP_FAT	GO:0007439~ectodermal gut development	0.588204	2	GOTERM_BP_FAT/GO:0007439~ectodermal gut development/2	0.230472
GOTERM_BP_FAT	GO:0008272~sulfate transport	0.588204	2	GOTERM_BP_FAT/GO:0008272~sulfate transport/2	0.230472
GOTERM_BP_FAT	GO:0009409~response to cold	0.588204	2	GOTERM_BP_FAT/GO:0009409~response to cold/2	0.230472
GOTERM_BP_FAT	GO:0045930~negative regulation of mitotic cell cycle	0.588204	2	GOTERM_BP_FAT/GO:0045930~negative regulation of mitotic cell cycle/2	0.230472
GOTERM_BP_FAT	GO:0042474~middle ear morphogenesis	0.588204	2	GOTERM_BP_FAT/GO:0042474~middle ear morphogenesis/2	0.230472
GOTERM_BP_FAT	GO:0007159~leukocyte adhesion	0.588204	2	GOTERM_BP_FAT/GO:0007159~leukocyte adhesion/2	0.230472
GOTERM_BP_FAT	GO:0010906~regulation of glucose metabolic process	0.588204	2	GOTERM_BP_FAT/GO:0010906~regulation of glucose metabolic process/2	0.230472
GOTERM_BP_FAT	GO:0021697~cerebellar cortex formation	0.588204	2	GOTERM_BP_FAT/GO:0021697~cerebellar cortex formation/2	0.230472
GOTERM_MF_FAT	GO:0015149~hexose transmembrane transporter activity	0.588399	2	GOTERM_MF_FAT/GO:0015149~hexose transmembrane transporter activity/2	0.230328
GOTERM_MF_FAT	GO:0004993~serotonin receptor activity	0.588399	2	GOTERM_MF_FAT/GO:0004993~serotonin receptor activity/2	0.230328
GOTERM_MF_FAT	GO:0004003~ATP-dependent DNA helicase activity	0.588399	2	GOTERM_MF_FAT/GO:0004003~ATP-dependent DNA helicase activity/2	0.230328
GOTERM_MF_FAT	GO:0019825~oxygen binding	0.588399	2	GOTERM_MF_FAT/GO:0019825~oxygen binding/2	0.230328
GOTERM_CC_FAT	GO:0016010~dystrophin-associated glycoprotein complex	0.590434	2	GOTERM_CC_FAT/GO:0016010~dystrophin-associated glycoprotein complex/2	0.228829
GOTERM_CC_FAT	GO:0030137~COPI-coated vesicle	0.590434	2	GOTERM_CC_FAT/GO:0030137~COPI-coated vesicle/2	0.228829
GOTERM_CC_FAT	GO:0016460~myosin II complex	0.590434	2	GOTERM_CC_FAT/GO:0016460~myosin II complex/2	0.228829
GOTERM_CC_FAT	GO:0000299~integral to membrane of membrane fraction	0.590434	2	GOTERM_CC_FAT/GO:0000299~integral to membrane of membrane fraction/2	0.228829
GOTERM_BP_FAT	GO:0007281~germ cell development	0.592342	7	GOTERM_BP_FAT/GO:0007281~germ cell development/7	0.227427
GOTERM_BP_FAT	GO:0060041~retina development in camera-type eye	0.592903	3	GOTERM_BP_FAT/GO:0060041~retina development in camera-type eye/3	0.227016
GOTERM_BP_FAT	GO:0033077~T cell differentiation in the thymus	0.592903	4	GOTERM_BP_FAT/GO:0033077~T cell differentiation in the thymus/4	0.227016
GOTERM_BP_FAT	GO:0034330~cell junction organization	0.592903	3	GOTERM_BP_FAT/GO:0034330~cell junction organization/3	0.227016
GOTERM_BP_FAT	GO:0051187~cofactor catabolic process	0.592903	3	GOTERM_BP_FAT/GO:0051187~cofactor catabolic process/3	0.227016
GOTERM_BP_FAT	GO:0006826~iron ion transport	0.592903	3	GOTERM_BP_FAT/GO:0006826~iron ion transport/3	0.227016
GOTERM_BP_FAT	GO:0051271~negative regulation of cell motion	0.592903	3	GOTERM_BP_FAT/GO:0051271~negative regulation of cell motion/3	0.227016
GOTERM_BP_FAT	GO:0002440~production of molecular mediator of immune response	0.592903	3	GOTERM_BP_FAT/GO:0002440~production of molecular mediator of immune response/3	0.227016
BIOCARTA	m_il2rbPathway:IL-2 Receptor Beta Chain in T cell Activation	0.592955	4	BIOCARTA/m_il2rbPathway:IL-2 Receptor Beta Chain in T cell Activation/4	0.226978
GOTERM_BP_FAT	GO:0003001~generation of a signal involved in cell-cell signaling	0.593223	6	GOTERM_BP_FAT/GO:0003001~generation of a signal involved in cell-cell signaling/6	0.226782
GOTERM_BP_FAT	GO:0045859~regulation of protein kinase activity	0.595011	12	GOTERM_BP_FAT/GO:0045859~regulation of protein kinase activity/12	0.225475
KEGG_PATHWAY	mmu00071:Fatty acid metabolism	0.595301	4	KEGG_PATHWAY/mmu00071:Fatty acid metabolism/4	0.225263
GOTERM_BP_FAT	GO:0003012~muscle system process	0.595368	5	GOTERM_BP_FAT/GO:0003012~muscle system process/5	0.225215
GOTERM_CC_FAT	GO:0030659~cytoplasmic vesicle membrane	0.598906	7	GOTERM_CC_FAT/GO:0030659~cytoplasmic vesicle membrane/7	0.222641
GOTERM_BP_FAT	GO:0032946~positive regulation of mononuclear cell proliferation	0.599905	4	GOTERM_BP_FAT/GO:0032946~positive regulation of mononuclear cell proliferation/4	0.221918
GOTERM_BP_FAT	GO:0050671~positive regulation of lymphocyte proliferation	0.599905	4	GOTERM_BP_FAT/GO:0050671~positive regulation of lymphocyte proliferation/4	0.221918
GOTERM_BP_FAT	GO:0052548~regulation of endopeptidase activity	0.599905	4	GOTERM_BP_FAT/GO:0052548~regulation of endopeptidase activity/4	0.221918
GOTERM_BP_FAT	GO:0043281~regulation of caspase activity	0.599905	4	GOTERM_BP_FAT/GO:0043281~regulation of caspase activity/4	0.221918
GOTERM_BP_FAT	GO:0000187~activation of MAPK activity	0.599905	4	GOTERM_BP_FAT/GO:0000187~activation of MAPK activity/4	0.221918
GOTERM_MF_FAT	GO:0004527~exonuclease activity	0.600265	4	GOTERM_MF_FAT/GO:0004527~exonuclease activity/4	0.221657
GOTERM_BP_FAT	GO:0009199~ribonucleoside triphosphate metabolic process	0.602059	7	GOTERM_BP_FAT/GO:0009199~ribonucleoside triphosphate metabolic process/7	0.220361
GOTERM_CC_FAT	GO:0030120~vesicle coat	0.606111	3	GOTERM_CC_FAT/GO:0030120~vesicle coat/3	0.217448
GOTERM_CC_FAT	GO:0030139~endocytic vesicle	0.606111	3	GOTERM_CC_FAT/GO:0030139~endocytic vesicle/3	0.217448
GOTERM_CC_FAT	GO:0005901~caveola	0.606111	3	GOTERM_CC_FAT/GO:0005901~caveola/3	0.217448
GOTERM_CC_FAT	GO:0030141~secretory granule	0.606898	9	GOTERM_CC_FAT/GO:0030141~secretory granule/9	0.216884
GOTERM_BP_FAT	GO:0006919~activation of caspase activity	0.609843	3	GOTERM_BP_FAT/GO:0006919~activation of caspase activity/3	0.214782
GOTERM_BP_FAT	GO:0021761~limbic system development	0.609843	3	GOTERM_BP_FAT/GO:0021761~limbic system development/3	0.214782
GOTERM_BP_FAT	GO:0048546~digestive tract morphogenesis	0.609843	3	GOTERM_BP_FAT/GO:0048546~digestive tract morphogenesis/3	0.214782
GOTERM_BP_FAT	GO:0043123~positive regulation of I-kappaB kinase/NF-kappaB cascade	0.609843	3	GOTERM_BP_FAT/GO:0043123~positive regulation of I-kappaB kinase/NF-kappaB cascade/3	0.214782
KEGG_PATHWAY	mmu00510:N-Glycan biosynthesis	0.610438	4	KEGG_PATHWAY/mmu00510:N-Glycan biosynthesis/4	0.214358
KEGG_PATHWAY	mmu00280:Valine, leucine and isoleucine degradation	0.610438	4	KEGG_PATHWAY/mmu00280:Valine, leucine and isoleucine degradation/4	0.214358
KEGG_PATHWAY	mmu00250:Alanine, aspartate and glutamate metabolism	0.611976	3	KEGG_PATHWAY/mmu00250:Alanine, aspartate and glutamate metabolism/3	0.213266
GOTERM_MF_FAT	GO:0031402~sodium ion binding	0.612166	7	GOTERM_MF_FAT/GO:0031402~sodium ion binding/7	0.213131
GOTERM_BP_FAT	GO:0018130~heterocycle biosynthetic process	0.613472	4	GOTERM_BP_FAT/GO:0018130~heterocycle biosynthetic process/4	0.212205
GOTERM_BP_FAT	GO:0032147~activation of protein kinase activity	0.613472	4	GOTERM_BP_FAT/GO:0032147~activation of protein kinase activity/4	0.212205
GOTERM_BP_FAT	GO:0052547~regulation of peptidase activity	0.613472	4	GOTERM_BP_FAT/GO:0052547~regulation of peptidase activity/4	0.212205
GOTERM_BP_FAT	GO:0031076~embryonic camera-type eye development	0.613505	2	GOTERM_BP_FAT/GO:0031076~embryonic camera-type eye development/2	0.212182
GOTERM_BP_FAT	GO:0034103~regulation of tissue remodeling	0.613505	2	GOTERM_BP_FAT/GO:0034103~regulation of tissue remodeling/2	0.212182
GOTERM_BP_FAT	GO:0035176~social behavior	0.613505	2	GOTERM_BP_FAT/GO:0035176~social behavior/2	0.212182
GOTERM_BP_FAT	GO:0002028~regulation of sodium ion transport	0.613505	2	GOTERM_BP_FAT/GO:0002028~regulation of sodium ion transport/2	0.212182
GOTERM_BP_FAT	GO:0001975~response to amphetamine	0.613505	2	GOTERM_BP_FAT/GO:0001975~response to amphetamine/2	0.212182
GOTERM_BP_FAT	GO:0051017~actin filament bundle formation	0.613505	2	GOTERM_BP_FAT/GO:0051017~actin filament bundle formation/2	0.212182
GOTERM_BP_FAT	GO:0009084~glutamine family amino acid biosynthetic process	0.613505	2	GOTERM_BP_FAT/GO:0009084~glutamine family amino acid biosynthetic process/2	0.212182
GOTERM_BP_FAT	GO:0050803~regulation of synapse structure and activity	0.613505	2	GOTERM_BP_FAT/GO:0050803~regulation of synapse structure and activity/2	0.212182
GOTERM_BP_FAT	GO:0010675~regulation of cellular carbohydrate metabolic process	0.613505	2	GOTERM_BP_FAT/GO:0010675~regulation of cellular carbohydrate metabolic process/2	0.212182
GOTERM_BP_FAT	GO:0060042~retina morphogenesis in camera-type eye	0.613505	2	GOTERM_BP_FAT/GO:0060042~retina morphogenesis in camera-type eye/2	0.212182
GOTERM_BP_FAT	GO:0051648~vesicle localization	0.613505	2	GOTERM_BP_FAT/GO:0051648~vesicle localization/2	0.212182
GOTERM_BP_FAT	GO:0008206~bile acid metabolic process	0.613505	2	GOTERM_BP_FAT/GO:0008206~bile acid metabolic process/2	0.212182
GOTERM_BP_FAT	GO:0045061~thymic T cell selection	0.613505	3	GOTERM_BP_FAT/GO:0045061~thymic T cell selection/3	0.212182
GOTERM_BP_FAT	GO:0050707~regulation of cytokine secretion	0.613505	2	GOTERM_BP_FAT/GO:0050707~regulation of cytokine secretion/2	0.212182
GOTERM_BP_FAT	GO:0006109~regulation of carbohydrate metabolic process	0.613505	2	GOTERM_BP_FAT/GO:0006109~regulation of carbohydrate metabolic process/2	0.212182
GOTERM_MF_FAT	GO:0015145~monosaccharide transmembrane transporter activity	0.613702	2	GOTERM_MF_FAT/GO:0015145~monosaccharide transmembrane transporter activity/2	0.212043
GOTERM_MF_FAT	GO:0004198~calcium-dependent cysteine-type endopeptidase activity	0.613702	2	GOTERM_MF_FAT/GO:0004198~calcium-dependent cysteine-type endopeptidase activity/2	0.212043
KEGG_PATHWAY	mmu04260:Cardiac muscle contraction	0.615058	6	KEGG_PATHWAY/mmu04260:Cardiac muscle contraction/6	0.211084
GOTERM_MF_FAT	GO:0031420~alkali metal ion binding	0.617392	13	GOTERM_MF_FAT/GO:0031420~alkali metal ion binding/13	0.209439
GOTERM_MF_FAT	GO:0003774~motor activity	0.618176	9	GOTERM_MF_FAT/GO:0003774~motor activity/9	0.208888
BIOCARTA	m_cdk5Pathway:Phosphorylation of MEK1 by cdk5/p35 down regulates the MAP kinase pathway	0.619288	2	BIOCARTA/m_cdk5Pathway:Phosphorylation of MEK1 by cdk5/p35 down regulates the MAP kinase pathway/2	0.208107
BIOCARTA	m_shhPathway:Sonic Hedgehog (Shh) Pathway	0.619288	2	BIOCARTA/m_shhPathway:Sonic Hedgehog (Shh) Pathway/2	0.208107
GOTERM_MF_FAT	GO:0046982~protein heterodimerization activity	0.619478	8	GOTERM_MF_FAT/GO:0046982~protein heterodimerization activity/8	0.207974
GOTERM_CC_FAT	GO:0005605~basal lamina	0.61981	2	GOTERM_CC_FAT/GO:0005605~basal lamina/2	0.207741
GOTERM_CC_FAT	GO:0043204~perikaryon	0.61981	2	GOTERM_CC_FAT/GO:0043204~perikaryon/2	0.207741
GOTERM_BP_FAT	GO:0048610~reproductive cellular process	0.62383	11	GOTERM_BP_FAT/GO:0048610~reproductive cellular process/11	0.204934
GOTERM_BP_FAT	GO:0019882~antigen processing and presentation	0.624596	7	GOTERM_BP_FAT/GO:0019882~antigen processing and presentation/7	0.204401
KEGG_PATHWAY	mmu00561:Glycerolipid metabolism	0.625193	4	KEGG_PATHWAY/mmu00561:Glycerolipid metabolism/4	0.203986
GOTERM_CC_FAT	GO:0009925~basal plasma membrane	0.625443	3	GOTERM_CC_FAT/GO:0009925~basal plasma membrane/3	0.203812
GOTERM_BP_FAT	GO:0055123~digestive system development	0.62624	3	GOTERM_BP_FAT/GO:0055123~digestive system development/3	0.203259
GOTERM_BP_FAT	GO:0006767~water-soluble vitamin metabolic process	0.62624	3	GOTERM_BP_FAT/GO:0006767~water-soluble vitamin metabolic process/3	0.203259
GOTERM_BP_FAT	GO:0002573~myeloid leukocyte differentiation	0.62624	3	GOTERM_BP_FAT/GO:0002573~myeloid leukocyte differentiation/3	0.203259
GOTERM_BP_FAT	GO:0045807~positive regulation of endocytosis	0.62624	3	GOTERM_BP_FAT/GO:0045807~positive regulation of endocytosis/3	0.203259
GOTERM_BP_FAT	GO:0030072~peptide hormone secretion	0.62624	3	GOTERM_BP_FAT/GO:0030072~peptide hormone secretion/3	0.203259
GOTERM_BP_FAT	GO:0048193~Golgi vesicle transport	0.626727	4	GOTERM_BP_FAT/GO:0048193~Golgi vesicle transport/4	0.202922
GOTERM_BP_FAT	GO:0051250~negative regulation of lymphocyte activation	0.626727	4	GOTERM_BP_FAT/GO:0051250~negative regulation of lymphocyte activation/4	0.202922
GOTERM_BP_FAT	GO:0070665~positive regulation of leukocyte proliferation	0.626727	4	GOTERM_BP_FAT/GO:0070665~positive regulation of leukocyte proliferation/4	0.202922
GOTERM_BP_FAT	GO:0051130~positive regulation of cellular component organization	0.627609	8	GOTERM_BP_FAT/GO:0051130~positive regulation of cellular component organization/8	0.202311
GOTERM_CC_FAT	GO:0005764~lysosome	0.629735	14	GOTERM_CC_FAT/GO:0005764~lysosome/14	0.200842
GOTERM_BP_FAT	GO:0000041~transition metal ion transport	0.630204	5	GOTERM_BP_FAT/GO:0000041~transition metal ion transport/5	0.200519
GOTERM_BP_FAT	GO:0007596~blood coagulation	0.630204	5	GOTERM_BP_FAT/GO:0007596~blood coagulation/5	0.200519
GOTERM_BP_FAT	GO:0002703~regulation of leukocyte mediated immunity	0.630204	6	GOTERM_BP_FAT/GO:0002703~regulation of leukocyte mediated immunity/6	0.200519
GOTERM_BP_FAT	GO:0050817~coagulation	0.630204	5	GOTERM_BP_FAT/GO:0050817~coagulation/5	0.200519
BIOCARTA	m_ghPathway:Growth Hormone Signaling Pathway	0.633624	3	BIOCARTA/m_ghPathway:Growth Hormone Signaling Pathway/3	0.198168
GOTERM_MF_FAT	GO:0030695~GTPase regulator activity	0.634515	22	GOTERM_MF_FAT/GO:0030695~GTPase regulator activity/22	0.197558
GOTERM_BP_FAT	GO:0010740~positive regulation of protein kinase cascade	0.634725	6	GOTERM_BP_FAT/GO:0010740~positive regulation of protein kinase cascade/6	0.197414
GOTERM_BP_FAT	GO:0030318~melanocyte differentiation	0.637254	2	GOTERM_BP_FAT/GO:0030318~melanocyte differentiation/2	0.195688
GOTERM_BP_FAT	GO:0046068~cGMP metabolic process	0.637254	2	GOTERM_BP_FAT/GO:0046068~cGMP metabolic process/2	0.195688
GOTERM_BP_FAT	GO:0043487~regulation of RNA stability	0.637254	2	GOTERM_BP_FAT/GO:0043487~regulation of RNA stability/2	0.195688
GOTERM_BP_FAT	GO:0021904~dorsal/ventral neural tube patterning	0.637254	2	GOTERM_BP_FAT/GO:0021904~dorsal/ventral neural tube patterning/2	0.195688
GOTERM_BP_FAT	GO:0045776~negative regulation of blood pressure	0.637254	2	GOTERM_BP_FAT/GO:0045776~negative regulation of blood pressure/2	0.195688
GOTERM_BP_FAT	GO:0051402~neuron apoptosis	0.637254	2	GOTERM_BP_FAT/GO:0051402~neuron apoptosis/2	0.195688
GOTERM_BP_FAT	GO:0050771~negative regulation of axonogenesis	0.637254	2	GOTERM_BP_FAT/GO:0050771~negative regulation of axonogenesis/2	0.195688
GOTERM_BP_FAT	GO:0031018~endocrine pancreas development	0.637254	2	GOTERM_BP_FAT/GO:0031018~endocrine pancreas development/2	0.195688
GOTERM_BP_FAT	GO:0021795~cerebral cortex cell migration	0.637254	2	GOTERM_BP_FAT/GO:0021795~cerebral cortex cell migration/2	0.195688
GOTERM_BP_FAT	GO:0001829~trophectodermal cell differentiation	0.637254	2	GOTERM_BP_FAT/GO:0001829~trophectodermal cell differentiation/2	0.195688
GOTERM_BP_FAT	GO:0070304~positive regulation of stress-activated protein kinase signaling pathway	0.637254	2	GOTERM_BP_FAT/GO:0070304~positive regulation of stress-activated protein kinase signaling pathway/2	0.195688
GOTERM_BP_FAT	GO:0021872~generation of neurons in the forebrain	0.637254	2	GOTERM_BP_FAT/GO:0021872~generation of neurons in the forebrain/2	0.195688
GOTERM_BP_FAT	GO:0030512~negative regulation of transforming growth factor beta receptor signaling pathway	0.637254	2	GOTERM_BP_FAT/GO:0030512~negative regulation of transforming growth factor beta receptor signaling pathway/2	0.195688
GOTERM_BP_FAT	GO:0060571~morphogenesis of an epithelial fold	0.637254	2	GOTERM_BP_FAT/GO:0060571~morphogenesis of an epithelial fold/2	0.195688
GOTERM_BP_FAT	GO:0046330~positive regulation of JNK cascade	0.637254	2	GOTERM_BP_FAT/GO:0046330~positive regulation of JNK cascade/2	0.195688
GOTERM_BP_FAT	GO:0043549~regulation of kinase activity	0.637319	12	GOTERM_BP_FAT/GO:0043549~regulation of kinase activity/12	0.195643
GOTERM_MF_FAT	GO:0005518~collagen binding	0.637451	2	GOTERM_MF_FAT/GO:0005518~collagen binding/2	0.195553
GOTERM_CC_FAT	GO:0000323~lytic vacuole	0.637493	14	GOTERM_CC_FAT/GO:0000323~lytic vacuole/14	0.195525
GOTERM_MF_FAT	GO:0005096~GTPase activator activity	0.638019	12	GOTERM_MF_FAT/GO:0005096~GTPase activator activity/12	0.195166
GOTERM_BP_FAT	GO:0009144~purine nucleoside triphosphate metabolic process	0.639631	7	GOTERM_BP_FAT/GO:0009144~purine nucleoside triphosphate metabolic process/7	0.194071
GOTERM_BP_FAT	GO:0050866~negative regulation of cell activation	0.639666	4	GOTERM_BP_FAT/GO:0050866~negative regulation of cell activation/4	0.194047
GOTERM_BP_FAT	GO:0002695~negative regulation of leukocyte activation	0.639666	4	GOTERM_BP_FAT/GO:0002695~negative regulation of leukocyte activation/4	0.194047
GOTERM_MF_FAT	GO:0016765~transferase activity, transferring alkyl or aryl (other than methyl) groups	0.640024	4	GOTERM_MF_FAT/GO:0016765~transferase activity, transferring alkyl or aryl (other than methyl) groups/4	0.193804
GOTERM_MF_FAT	GO:0008227~amine receptor activity	0.640024	4	GOTERM_MF_FAT/GO:0008227~amine receptor activity/4	0.193804
GOTERM_MF_FAT	GO:0015276~ligand-gated ion channel activity	0.640143	7	GOTERM_MF_FAT/GO:0015276~ligand-gated ion channel activity/7	0.193723
GOTERM_MF_FAT	GO:0022834~ligand-gated channel activity	0.640143	7	GOTERM_MF_FAT/GO:0022834~ligand-gated channel activity/7	0.193723
GOTERM_BP_FAT	GO:0006865~amino acid transport	0.641379	5	GOTERM_BP_FAT/GO:0006865~amino acid transport/5	0.192885
GOTERM_BP_FAT	GO:0007599~hemostasis	0.641379	5	GOTERM_BP_FAT/GO:0007599~hemostasis/5	0.192885
GOTERM_BP_FAT	GO:0060711~labyrinthine layer development	0.642097	3	GOTERM_BP_FAT/GO:0060711~labyrinthine layer development/3	0.192399
GOTERM_BP_FAT	GO:0042102~positive regulation of T cell proliferation	0.642097	3	GOTERM_BP_FAT/GO:0042102~positive regulation of T cell proliferation/3	0.192399
GOTERM_BP_FAT	GO:0021549~cerebellum development	0.642097	3	GOTERM_BP_FAT/GO:0021549~cerebellum development/3	0.192399
GOTERM_CC_FAT	GO:0005923~tight junction	0.643209	6	GOTERM_CC_FAT/GO:0005923~tight junction/6	0.191648
GOTERM_CC_FAT	GO:0070160~occluding junction	0.643209	6	GOTERM_CC_FAT/GO:0070160~occluding junction/6	0.191648
GOTERM_CC_FAT	GO:0045178~basal part of cell	0.644031	3	GOTERM_CC_FAT/GO:0045178~basal part of cell/3	0.191093
GOTERM_BP_FAT	GO:0050878~regulation of body fluid levels	0.644685	6	GOTERM_BP_FAT/GO:0050878~regulation of body fluid levels/6	0.190653
GOTERM_BP_FAT	GO:0051146~striated muscle cell differentiation	0.644685	6	GOTERM_BP_FAT/GO:0051146~striated muscle cell differentiation/6	0.190653
GOTERM_MF_FAT	GO:0042803~protein homodimerization activity	0.644839	12	GOTERM_MF_FAT/GO:0042803~protein homodimerization activity/12	0.190549
GOTERM_CC_FAT	GO:0008328~ionotropic glutamate receptor complex	0.647082	2	GOTERM_CC_FAT/GO:0008328~ionotropic glutamate receptor complex/2	0.189041
GOTERM_CC_FAT	GO:0031105~septin complex	0.647082	2	GOTERM_CC_FAT/GO:0031105~septin complex/2	0.189041
GOTERM_CC_FAT	GO:0031526~brush border membrane	0.647082	2	GOTERM_CC_FAT/GO:0031526~brush border membrane/2	0.189041
GOTERM_CC_FAT	GO:0032156~septin cytoskeleton	0.647082	2	GOTERM_CC_FAT/GO:0032156~septin cytoskeleton/2	0.189041
GOTERM_BP_FAT	GO:0009152~purine ribonucleotide biosynthetic process	0.648686	7	GOTERM_BP_FAT/GO:0009152~purine ribonucleotide biosynthetic process/7	0.187965
GOTERM_MF_FAT	GO:0015405~P-P-bond-hydrolysis-driven transmembrane transporter activity	0.649196	7	GOTERM_MF_FAT/GO:0015405~P-P-bond-hydrolysis-driven transmembrane transporter activity/7	0.187624
GOTERM_BP_FAT	GO:0002521~leukocyte differentiation	0.649661	10	GOTERM_BP_FAT/GO:0002521~leukocyte differentiation/10	0.187313
GOTERM_CC_FAT	GO:0030018~Z disc	0.649984	4	GOTERM_CC_FAT/GO:0030018~Z disc/4	0.187097
KEGG_PATHWAY	mmu00740:Riboflavin metabolism	0.650601	2	KEGG_PATHWAY/mmu00740:Riboflavin metabolism/2	0.186685
KEGG_PATHWAY	mmu00770:Pantothenate and CoA biosynthesis	0.650601	2	KEGG_PATHWAY/mmu00770:Pantothenate and CoA biosynthesis/2	0.186685
BIOCARTA	m_ck1Pathway:Regulation of ck1/cdk5 by type 1 glutamate receptors	0.651452	2	BIOCARTA/m_ck1Pathway:Regulation of ck1/cdk5 by type 1 glutamate receptors/2	0.186118
BIOCARTA	m_erythPathway:Erythrocyte Differentiation Pathway	0.651452	2	BIOCARTA/m_erythPathway:Erythrocyte Differentiation Pathway/2	0.186118
BIOCARTA	m_hsp27Pathway:Stress Induction of HSP Regulation	0.651452	2	BIOCARTA/m_hsp27Pathway:Stress Induction of HSP Regulation/2	0.186118
GOTERM_BP_FAT	GO:0051640~organelle localization	0.652286	4	GOTERM_BP_FAT/GO:0051640~organelle localization/4	0.185562
GOTERM_BP_FAT	GO:0009063~cellular amino acid catabolic process	0.652286	4	GOTERM_BP_FAT/GO:0009063~cellular amino acid catabolic process/4	0.185562
GOTERM_BP_FAT	GO:0009259~ribonucleotide metabolic process	0.652998	8	GOTERM_BP_FAT/GO:0009259~ribonucleotide metabolic process/8	0.185088
GOTERM_BP_FAT	GO:0006814~sodium ion transport	0.652998	8	GOTERM_BP_FAT/GO:0006814~sodium ion transport/8	0.185088
GOTERM_BP_FAT	GO:0046034~ATP metabolic process	0.654473	6	GOTERM_BP_FAT/GO:0046034~ATP metabolic process/6	0.184108
GOTERM_MF_FAT	GO:0019899~enzyme binding	0.655834	14	GOTERM_MF_FAT/GO:0019899~enzyme binding/14	0.183206
GOTERM_BP_FAT	GO:0034656~nucleobase, nucleoside and nucleotide catabolic process	0.657418	3	GOTERM_BP_FAT/GO:0034656~nucleobase, nucleoside and nucleotide catabolic process/3	0.182158
GOTERM_BP_FAT	GO:0002790~peptide secretion	0.657418	3	GOTERM_BP_FAT/GO:0002790~peptide secretion/3	0.182158
GOTERM_BP_FAT	GO:0045089~positive regulation of innate immune response	0.657418	3	GOTERM_BP_FAT/GO:0045089~positive regulation of innate immune response/3	0.182158
GOTERM_BP_FAT	GO:0043280~positive regulation of caspase activity	0.657418	3	GOTERM_BP_FAT/GO:0043280~positive regulation of caspase activity/3	0.182158
GOTERM_BP_FAT	GO:0034655~nucleobase, nucleoside, nucleotide and nucleic acid catabolic process	0.657418	3	GOTERM_BP_FAT/GO:0034655~nucleobase, nucleoside, nucleotide and nucleic acid catabolic process/3	0.182158
GOTERM_BP_FAT	GO:0042490~mechanoreceptor differentiation	0.657418	3	GOTERM_BP_FAT/GO:0042490~mechanoreceptor differentiation/3	0.182158
GOTERM_BP_FAT	GO:0010952~positive regulation of peptidase activity	0.657418	3	GOTERM_BP_FAT/GO:0010952~positive regulation of peptidase activity/3	0.182158
GOTERM_MF_FAT	GO:0015399~primary active transmembrane transporter activity	0.65811	7	GOTERM_MF_FAT/GO:0015399~primary active transmembrane transporter activity/7	0.181702
GOTERM_BP_FAT	GO:0045766~positive regulation of angiogenesis	0.659544	2	GOTERM_BP_FAT/GO:0045766~positive regulation of angiogenesis/2	0.180756
GOTERM_BP_FAT	GO:0050982~detection of mechanical stimulus	0.659544	2	GOTERM_BP_FAT/GO:0050982~detection of mechanical stimulus/2	0.180756
GOTERM_BP_FAT	GO:0043450~alkene biosynthetic process	0.659544	2	GOTERM_BP_FAT/GO:0043450~alkene biosynthetic process/2	0.180756
GOTERM_BP_FAT	GO:0034620~cellular response to unfolded protein	0.659544	2	GOTERM_BP_FAT/GO:0034620~cellular response to unfolded protein/2	0.180756
GOTERM_BP_FAT	GO:0048599~oocyte development	0.659544	2	GOTERM_BP_FAT/GO:0048599~oocyte development/2	0.180756
GOTERM_BP_FAT	GO:0030593~neutrophil chemotaxis	0.659544	2	GOTERM_BP_FAT/GO:0030593~neutrophil chemotaxis/2	0.180756
GOTERM_BP_FAT	GO:0030968~endoplasmic reticulum unfolded protein response	0.659544	2	GOTERM_BP_FAT/GO:0030968~endoplasmic reticulum unfolded protein response/2	0.180756
GOTERM_BP_FAT	GO:0018149~peptide cross-linking	0.659544	2	GOTERM_BP_FAT/GO:0018149~peptide cross-linking/2	0.180756
GOTERM_BP_FAT	GO:0060425~lung morphogenesis	0.659544	2	GOTERM_BP_FAT/GO:0060425~lung morphogenesis/2	0.180756
GOTERM_BP_FAT	GO:0060713~labyrinthine layer morphogenesis	0.659544	2	GOTERM_BP_FAT/GO:0060713~labyrinthine layer morphogenesis/2	0.180756
GOTERM_BP_FAT	GO:0007193~inhibition of adenylate cyclase activity by G-protein signaling	0.659544	2	GOTERM_BP_FAT/GO:0007193~inhibition of adenylate cyclase activity by G-protein signaling/2	0.180756
GOTERM_BP_FAT	GO:0050931~pigment cell differentiation	0.659544	2	GOTERM_BP_FAT/GO:0050931~pigment cell differentiation/2	0.180756
GOTERM_BP_FAT	GO:0019370~leukotriene biosynthetic process	0.659544	2	GOTERM_BP_FAT/GO:0019370~leukotriene biosynthetic process/2	0.180756
GOTERM_BP_FAT	GO:0046058~cAMP metabolic process	0.659544	2	GOTERM_BP_FAT/GO:0046058~cAMP metabolic process/2	0.180756
GOTERM_BP_FAT	GO:0032729~positive regulation of interferon-gamma production	0.659544	2	GOTERM_BP_FAT/GO:0032729~positive regulation of interferon-gamma production/2	0.180756
GOTERM_MF_FAT	GO:0005104~fibroblast growth factor receptor binding	0.659741	2	GOTERM_MF_FAT/GO:0005104~fibroblast growth factor receptor binding/2	0.180626
GOTERM_MF_FAT	GO:0016878~acid-thiol ligase activity	0.659741	2	GOTERM_MF_FAT/GO:0016878~acid-thiol ligase activity/2	0.180626
GOTERM_MF_FAT	GO:0030554~adenyl nucleotide binding	0.660862	92	GOTERM_MF_FAT/GO:0030554~adenyl nucleotide binding/92	0.17989
KEGG_PATHWAY	mmu00150:Androgen and estrogen metabolism	0.664166	4	KEGG_PATHWAY/mmu00150:Androgen and estrogen metabolism/4	0.177724
GOTERM_MF_FAT	GO:0060589~nucleoside-triphosphatase regulator activity	0.664335	22	GOTERM_MF_FAT/GO:0060589~nucleoside-triphosphatase regulator activity/22	0.177613
GOTERM_BP_FAT	GO:0021987~cerebral cortex development	0.672209	3	GOTERM_BP_FAT/GO:0021987~cerebral cortex development/3	0.172495
GOTERM_BP_FAT	GO:0007623~circadian rhythm	0.672209	3	GOTERM_BP_FAT/GO:0007623~circadian rhythm/3	0.172495
GOTERM_BP_FAT	GO:0046165~alcohol biosynthetic process	0.672209	3	GOTERM_BP_FAT/GO:0046165~alcohol biosynthetic process/3	0.172495
GOTERM_BP_FAT	GO:0043193~positive regulation of gene-specific transcription	0.672209	3	GOTERM_BP_FAT/GO:0043193~positive regulation of gene-specific transcription/3	0.172495
GOTERM_BP_FAT	GO:0042440~pigment metabolic process	0.672209	3	GOTERM_BP_FAT/GO:0042440~pigment metabolic process/3	0.172495
GOTERM_CC_FAT	GO:0034704~calcium channel complex	0.672399	2	GOTERM_CC_FAT/GO:0034704~calcium channel complex/2	0.172373
GOTERM_CC_FAT	GO:0005891~voltage-gated calcium channel complex	0.672399	2	GOTERM_CC_FAT/GO:0005891~voltage-gated calcium channel complex/2	0.172373
KEGG_PATHWAY	mmu00564:Glycerophospholipid metabolism	0.67326	5	KEGG_PATHWAY/mmu00564:Glycerophospholipid metabolism/5	0.171817
GOTERM_BP_FAT	GO:0001558~regulation of cell growth	0.673525	6	GOTERM_BP_FAT/GO:0001558~regulation of cell growth/6	0.171646
GOTERM_BP_FAT	GO:0051101~regulation of DNA binding	0.673556	5	GOTERM_BP_FAT/GO:0051101~regulation of DNA binding/5	0.171627
GOTERM_BP_FAT	GO:0006644~phospholipid metabolic process	0.676219	10	GOTERM_BP_FAT/GO:0006644~phospholipid metabolic process/10	0.169912
GOTERM_BP_FAT	GO:0007292~female gamete generation	0.676569	4	GOTERM_BP_FAT/GO:0007292~female gamete generation/4	0.169688
GOTERM_BP_FAT	GO:0006606~protein import into nucleus	0.676569	4	GOTERM_BP_FAT/GO:0006606~protein import into nucleus/4	0.169688
GOTERM_MF_FAT	GO:0004879~ligand-dependent nuclear receptor activity	0.676921	4	GOTERM_MF_FAT/GO:0004879~ligand-dependent nuclear receptor activity/4	0.169462
GOTERM_MF_FAT	GO:0022843~voltage-gated cation channel activity	0.677872	8	GOTERM_MF_FAT/GO:0022843~voltage-gated cation channel activity/8	0.168852
GOTERM_BP_FAT	GO:0009994~oocyte differentiation	0.680467	2	GOTERM_BP_FAT/GO:0009994~oocyte differentiation/2	0.167193
GOTERM_BP_FAT	GO:0019722~calcium-mediated signaling	0.680467	2	GOTERM_BP_FAT/GO:0019722~calcium-mediated signaling/2	0.167193
GOTERM_BP_FAT	GO:0021696~cerebellar cortex morphogenesis	0.680467	2	GOTERM_BP_FAT/GO:0021696~cerebellar cortex morphogenesis/2	0.167193
GOTERM_BP_FAT	GO:0007274~neuromuscular synaptic transmission	0.680467	2	GOTERM_BP_FAT/GO:0007274~neuromuscular synaptic transmission/2	0.167193
GOTERM_BP_FAT	GO:0002709~regulation of T cell mediated immunity	0.680467	3	GOTERM_BP_FAT/GO:0002709~regulation of T cell mediated immunity/3	0.167193
GOTERM_BP_FAT	GO:0050795~regulation of behavior	0.680467	2	GOTERM_BP_FAT/GO:0050795~regulation of behavior/2	0.167193
GOTERM_BP_FAT	GO:0048483~autonomic nervous system development	0.680467	2	GOTERM_BP_FAT/GO:0048483~autonomic nervous system development/2	0.167193
GOTERM_BP_FAT	GO:0060445~branching involved in salivary gland morphogenesis	0.680467	2	GOTERM_BP_FAT/GO:0060445~branching involved in salivary gland morphogenesis/2	0.167193
GOTERM_BP_FAT	GO:0000060~protein import into nucleus, translocation	0.680467	2	GOTERM_BP_FAT/GO:0000060~protein import into nucleus, translocation/2	0.167193
GOTERM_BP_FAT	GO:0015844~monoamine transport	0.680467	2	GOTERM_BP_FAT/GO:0015844~monoamine transport/2	0.167193
GOTERM_MF_FAT	GO:0035250~UDP-galactosyltransferase activity	0.680663	2	GOTERM_MF_FAT/GO:0035250~UDP-galactosyltransferase activity/2	0.167068
GOTERM_MF_FAT	GO:0016780~phosphotransferase activity, for other substituted phosphate groups	0.680663	2	GOTERM_MF_FAT/GO:0016780~phosphotransferase activity, for other substituted phosphate groups/2	0.167068
BIOCARTA	m_lectinPathway:Lectin Induced Complement Pathway	0.680923	2	BIOCARTA/m_lectinPathway:Lectin Induced Complement Pathway/2	0.166902
GOTERM_BP_FAT	GO:0009201~ribonucleoside triphosphate biosynthetic process	0.682787	6	GOTERM_BP_FAT/GO:0009201~ribonucleoside triphosphate biosynthetic process/6	0.165715
GOTERM_BP_FAT	GO:0009206~purine ribonucleoside triphosphate biosynthetic process	0.682787	6	GOTERM_BP_FAT/GO:0009206~purine ribonucleoside triphosphate biosynthetic process/6	0.165715
GOTERM_BP_FAT	GO:0009260~ribonucleotide biosynthetic process	0.683495	7	GOTERM_BP_FAT/GO:0009260~ribonucleotide biosynthetic process/7	0.165265
GOTERM_BP_FAT	GO:0048469~cell maturation	0.683826	5	GOTERM_BP_FAT/GO:0048469~cell maturation/5	0.165055
GOTERM_CC_FAT	GO:0044433~cytoplasmic vesicle part	0.684018	7	GOTERM_CC_FAT/GO:0044433~cytoplasmic vesicle part/7	0.164933
KEGG_PATHWAY	mmu00830:Retinol metabolism	0.684654	6	KEGG_PATHWAY/mmu00830:Retinol metabolism/6	0.164529
GOTERM_MF_FAT	GO:0005267~potassium channel activity	0.685736	8	GOTERM_MF_FAT/GO:0005267~potassium channel activity/8	0.163843
GOTERM_BP_FAT	GO:0032496~response to lipopolysaccharide	0.686478	3	GOTERM_BP_FAT/GO:0032496~response to lipopolysaccharide/3	0.163373
GOTERM_BP_FAT	GO:0006733~oxidoreduction coenzyme metabolic process	0.686478	3	GOTERM_BP_FAT/GO:0006733~oxidoreduction coenzyme metabolic process/3	0.163373
GOTERM_BP_FAT	GO:0031400~negative regulation of protein modification process	0.686478	3	GOTERM_BP_FAT/GO:0031400~negative regulation of protein modification process/3	0.163373
GOTERM_MF_FAT	GO:0008094~DNA-dependent ATPase activity	0.686762	3	GOTERM_MF_FAT/GO:0008094~DNA-dependent ATPase activity/3	0.163194
GOTERM_BP_FAT	GO:0031349~positive regulation of defense response	0.688231	4	GOTERM_BP_FAT/GO:0031349~positive regulation of defense response/4	0.162266
GOTERM_BP_FAT	GO:0032271~regulation of protein polymerization	0.688231	5	GOTERM_BP_FAT/GO:0032271~regulation of protein polymerization/5	0.162266
GOTERM_BP_FAT	GO:0042060~wound healing	0.691836	7	GOTERM_BP_FAT/GO:0042060~wound healing/7	0.159997
GOTERM_BP_FAT	GO:0009145~purine nucleoside triphosphate biosynthetic process	0.69187	6	GOTERM_BP_FAT/GO:0009145~purine nucleoside triphosphate biosynthetic process/6	0.159976
GOTERM_MF_FAT	GO:0001883~purine nucleoside binding	0.692972	92	GOTERM_MF_FAT/GO:0001883~purine nucleoside binding/92	0.159284
GOTERM_BP_FAT	GO:0030217~T cell differentiation	0.693867	6	GOTERM_BP_FAT/GO:0030217~T cell differentiation/6	0.158724
GOTERM_BP_FAT	GO:0042157~lipoprotein metabolic process	0.693867	5	GOTERM_BP_FAT/GO:0042157~lipoprotein metabolic process/5	0.158724
GOTERM_BP_FAT	GO:0051960~regulation of nervous system development	0.694749	9	GOTERM_BP_FAT/GO:0051960~regulation of nervous system development/9	0.158172
GOTERM_MF_FAT	GO:0030145~manganese ion binding	0.695321	9	GOTERM_MF_FAT/GO:0030145~manganese ion binding/9	0.157815
BIOCARTA	m_vdrPathway:Control of Gene Expression by Vitamin D Receptor	0.695709	3	BIOCARTA/m_vdrPathway:Control of Gene Expression by Vitamin D Receptor/3	0.157572
KEGG_PATHWAY	mmu04115:p53 signaling pathway	0.695767	5	KEGG_PATHWAY/mmu04115:p53 signaling pathway/5	0.157536
GOTERM_CC_FAT	GO:0034364~high-density lipoprotein particle	0.695902	2	GOTERM_CC_FAT/GO:0034364~high-density lipoprotein particle/2	0.157452
GOTERM_CC_FAT	GO:0005793~ER-Golgi intermediate compartment	0.695902	2	GOTERM_CC_FAT/GO:0005793~ER-Golgi intermediate compartment/2	0.157452
GOTERM_BP_FAT	GO:0045321~leukocyte activation	0.699269	14	GOTERM_BP_FAT/GO:0045321~leukocyte activation/14	0.155356
GOTERM_BP_FAT	GO:0032870~cellular response to hormone stimulus	0.699575	4	GOTERM_BP_FAT/GO:0032870~cellular response to hormone stimulus/4	0.155166
GOTERM_BP_FAT	GO:0051170~nuclear import	0.699575	4	GOTERM_BP_FAT/GO:0051170~nuclear import/4	0.155166
GOTERM_MF_FAT	GO:0016811~hydrolase activity, acting on carbon-nitrogen (but not peptide) bonds, in linear amides	0.699921	4	GOTERM_MF_FAT/GO:0016811~hydrolase activity, acting on carbon-nitrogen (but not peptide) bonds, in linear amides/4	0.154951
GOTERM_BP_FAT	GO:0019098~reproductive behavior	0.700105	2	GOTERM_BP_FAT/GO:0019098~reproductive behavior/2	0.154837
GOTERM_BP_FAT	GO:0046324~regulation of glucose import	0.700105	2	GOTERM_BP_FAT/GO:0046324~regulation of glucose import/2	0.154837
GOTERM_BP_FAT	GO:0015718~monocarboxylic acid transport	0.700105	2	GOTERM_BP_FAT/GO:0015718~monocarboxylic acid transport/2	0.154837
GOTERM_BP_FAT	GO:0031069~hair follicle morphogenesis	0.700105	2	GOTERM_BP_FAT/GO:0031069~hair follicle morphogenesis/2	0.154837
GOTERM_BP_FAT	GO:0043525~positive regulation of neuron apoptosis	0.700105	2	GOTERM_BP_FAT/GO:0043525~positive regulation of neuron apoptosis/2	0.154837
GOTERM_BP_FAT	GO:0006691~leukotriene metabolic process	0.700105	2	GOTERM_BP_FAT/GO:0006691~leukotriene metabolic process/2	0.154837
GOTERM_BP_FAT	GO:0002285~lymphocyte activation during immune response	0.700105	2	GOTERM_BP_FAT/GO:0002285~lymphocyte activation during immune response/2	0.154837
GOTERM_BP_FAT	GO:0051384~response to glucocorticoid stimulus	0.700105	3	GOTERM_BP_FAT/GO:0051384~response to glucocorticoid stimulus/3	0.154837
GOTERM_BP_FAT	GO:0060606~tube closure	0.700233	3	GOTERM_BP_FAT/GO:0060606~tube closure/3	0.154757
GOTERM_BP_FAT	GO:0043603~cellular amide metabolic process	0.700233	3	GOTERM_BP_FAT/GO:0043603~cellular amide metabolic process/3	0.154757
GOTERM_BP_FAT	GO:0001843~neural tube closure	0.700233	3	GOTERM_BP_FAT/GO:0001843~neural tube closure/3	0.154757
GOTERM_MF_FAT	GO:0017137~Rab GTPase binding	0.7003	2	GOTERM_MF_FAT/GO:0017137~Rab GTPase binding/2	0.154716
GOTERM_MF_FAT	GO:0004869~cysteine-type endopeptidase inhibitor activity	0.700514	3	GOTERM_MF_FAT/GO:0004869~cysteine-type endopeptidase inhibitor activity/3	0.154583
GOTERM_BP_FAT	GO:0009142~nucleoside triphosphate biosynthetic process	0.700774	6	GOTERM_BP_FAT/GO:0009142~nucleoside triphosphate biosynthetic process/6	0.154422
GOTERM_CC_FAT	GO:0012506~vesicle membrane	0.703341	7	GOTERM_CC_FAT/GO:0012506~vesicle membrane/7	0.152834
KEGG_PATHWAY	mmu04670:Leukocyte transendothelial migration	0.703538	8	KEGG_PATHWAY/mmu04670:Leukocyte transendothelial migration/8	0.152713
GOTERM_CC_FAT	GO:0034707~chloride channel complex	0.705242	4	GOTERM_CC_FAT/GO:0034707~chloride channel complex/4	0.151662
KEGG_PATHWAY	mmu05211:Renal cell carcinoma	0.706598	5	KEGG_PATHWAY/mmu05211:Renal cell carcinoma/5	0.150827
GOTERM_BP_FAT	GO:0044092~negative regulation of molecular function	0.708058	8	GOTERM_BP_FAT/GO:0044092~negative regulation of molecular function/8	0.149931
GOTERM_BP_FAT	GO:0000165~MAPKKK cascade	0.708078	7	GOTERM_BP_FAT/GO:0000165~MAPKKK cascade/7	0.149919
GOTERM_CC_FAT	GO:0048471~perinuclear region of cytoplasm	0.710128	13	GOTERM_CC_FAT/GO:0048471~perinuclear region of cytoplasm/13	0.148663
GOTERM_BP_FAT	GO:0051090~regulation of transcription factor activity	0.710603	4	GOTERM_BP_FAT/GO:0051090~regulation of transcription factor activity/4	0.148373
GOTERM_BP_FAT	GO:0042129~regulation of T cell proliferation	0.710603	4	GOTERM_BP_FAT/GO:0042129~regulation of T cell proliferation/4	0.148373
GOTERM_BP_FAT	GO:0032868~response to insulin stimulus	0.710603	4	GOTERM_BP_FAT/GO:0032868~response to insulin stimulus/4	0.148373
GOTERM_BP_FAT	GO:0031401~positive regulation of protein modification process	0.713261	5	GOTERM_BP_FAT/GO:0031401~positive regulation of protein modification process/5	0.146752
GOTERM_BP_FAT	GO:0007218~neuropeptide signaling pathway	0.713261	5	GOTERM_BP_FAT/GO:0007218~neuropeptide signaling pathway/5	0.146752
GOTERM_BP_FAT	GO:0042593~glucose homeostasis	0.713483	3	GOTERM_BP_FAT/GO:0042593~glucose homeostasis/3	0.146616
GOTERM_BP_FAT	GO:0033500~carbohydrate homeostasis	0.713483	3	GOTERM_BP_FAT/GO:0033500~carbohydrate homeostasis/3	0.146616
GOTERM_BP_FAT	GO:0043122~regulation of I-kappaB kinase/NF-kappaB cascade	0.713483	3	GOTERM_BP_FAT/GO:0043122~regulation of I-kappaB kinase/NF-kappaB cascade/3	0.146616
GOTERM_MF_FAT	GO:0001882~nucleoside binding	0.716617	92	GOTERM_MF_FAT/GO:0001882~nucleoside binding/92	0.144713
GOTERM_BP_FAT	GO:0007005~mitochondrion organization	0.718043	6	GOTERM_BP_FAT/GO:0007005~mitochondrion organization/6	0.14385
GOTERM_MF_FAT	GO:0043492~ATPase activity, coupled to movement of substances	0.718483	6	GOTERM_MF_FAT/GO:0043492~ATPase activity, coupled to movement of substances/6	0.143583
GOTERM_MF_FAT	GO:0042626~ATPase activity, coupled to transmembrane movement of substances	0.718483	6	GOTERM_MF_FAT/GO:0042626~ATPase activity, coupled to transmembrane movement of substances/6	0.143583
GOTERM_MF_FAT	GO:0016820~hydrolase activity, acting on acid anhydrides, catalyzing transmembrane movement of substances	0.718483	6	GOTERM_MF_FAT/GO:0016820~hydrolase activity, acting on acid anhydrides, catalyzing transmembrane movement of substances/6	0.143583
GOTERM_BP_FAT	GO:0051350~negative regulation of lyase activity	0.718538	2	GOTERM_BP_FAT/GO:0051350~negative regulation of lyase activity/2	0.14355
GOTERM_BP_FAT	GO:0007212~dopamine receptor signaling pathway	0.718538	2	GOTERM_BP_FAT/GO:0007212~dopamine receptor signaling pathway/2	0.14355
GOTERM_BP_FAT	GO:0050818~regulation of coagulation	0.718538	2	GOTERM_BP_FAT/GO:0050818~regulation of coagulation/2	0.14355
GOTERM_BP_FAT	GO:0043407~negative regulation of MAP kinase activity	0.718538	2	GOTERM_BP_FAT/GO:0043407~negative regulation of MAP kinase activity/2	0.14355
GOTERM_BP_FAT	GO:0033692~cellular polysaccharide biosynthetic process	0.718538	2	GOTERM_BP_FAT/GO:0033692~cellular polysaccharide biosynthetic process/2	0.14355
GOTERM_BP_FAT	GO:0007194~negative regulation of adenylate cyclase activity	0.718538	2	GOTERM_BP_FAT/GO:0007194~negative regulation of adenylate cyclase activity/2	0.14355
GOTERM_BP_FAT	GO:0046928~regulation of neurotransmitter secretion	0.718538	2	GOTERM_BP_FAT/GO:0046928~regulation of neurotransmitter secretion/2	0.14355
GOTERM_BP_FAT	GO:0010827~regulation of glucose transport	0.718538	2	GOTERM_BP_FAT/GO:0010827~regulation of glucose transport/2	0.14355
GOTERM_BP_FAT	GO:0031280~negative regulation of cyclase activity	0.718538	2	GOTERM_BP_FAT/GO:0031280~negative regulation of cyclase activity/2	0.14355
GOTERM_BP_FAT	GO:0031345~negative regulation of cell projection organization	0.718538	2	GOTERM_BP_FAT/GO:0031345~negative regulation of cell projection organization/2	0.14355
GOTERM_BP_FAT	GO:0048660~regulation of smooth muscle cell proliferation	0.718538	2	GOTERM_BP_FAT/GO:0048660~regulation of smooth muscle cell proliferation/2	0.14355
GOTERM_MF_FAT	GO:0004522~pancreatic ribonuclease activity	0.71873	2	GOTERM_MF_FAT/GO:0004522~pancreatic ribonuclease activity/2	0.143434
GOTERM_MF_FAT	GO:0010843~promoter binding	0.71873	2	GOTERM_MF_FAT/GO:0010843~promoter binding/2	0.143434
KEGG_PATHWAY	mmu04010:MAPK signaling pathway	0.720642	17	KEGG_PATHWAY/mmu04010:MAPK signaling pathway/17	0.14228
KEGG_PATHWAY	mmu04144:Endocytosis	0.722919	13	KEGG_PATHWAY/mmu04144:Endocytosis/13	0.14091
GOTERM_BP_FAT	GO:0006886~intracellular protein transport	0.724356	16	GOTERM_BP_FAT/GO:0006886~intracellular protein transport/16	0.140048
KEGG_PATHWAY	mmu00650:Butanoate metabolism	0.724792	3	KEGG_PATHWAY/mmu00650:Butanoate metabolism/3	0.139786
KEGG_PATHWAY	mmu04910:Insulin signaling pathway	0.725384	9	KEGG_PATHWAY/mmu04910:Insulin signaling pathway/9	0.139432
GOTERM_CC_FAT	GO:0005903~brush border	0.726149	3	GOTERM_CC_FAT/GO:0005903~brush border/3	0.138974
GOTERM_BP_FAT	GO:0046879~hormone secretion	0.726238	3	GOTERM_BP_FAT/GO:0046879~hormone secretion/3	0.138921
GOTERM_BP_FAT	GO:0009416~response to light stimulus	0.726407	6	GOTERM_BP_FAT/GO:0009416~response to light stimulus/6	0.13882
GOTERM_MF_FAT	GO:0032553~ribonucleotide binding	0.727355	107	GOTERM_MF_FAT/GO:0032553~ribonucleotide binding/107	0.138253
GOTERM_MF_FAT	GO:0032555~purine ribonucleotide binding	0.727355	107	GOTERM_MF_FAT/GO:0032555~purine ribonucleotide binding/107	0.138253
KEGG_PATHWAY	mmu05212:Pancreatic cancer	0.727416	5	KEGG_PATHWAY/mmu05212:Pancreatic cancer/5	0.138217
GOTERM_BP_FAT	GO:0042692~muscle cell differentiation	0.73133	7	GOTERM_BP_FAT/GO:0042692~muscle cell differentiation/7	0.135887
GOTERM_BP_FAT	GO:0034504~protein localization in nucleus	0.731718	4	GOTERM_BP_FAT/GO:0034504~protein localization in nucleus/4	0.135656
GOTERM_BP_FAT	GO:0006836~neurotransmitter transport	0.731739	5	GOTERM_BP_FAT/GO:0006836~neurotransmitter transport/5	0.135644
GOTERM_BP_FAT	GO:0050670~regulation of lymphocyte proliferation	0.731739	5	GOTERM_BP_FAT/GO:0050670~regulation of lymphocyte proliferation/5	0.135644
GOTERM_BP_FAT	GO:0032944~regulation of mononuclear cell proliferation	0.731739	5	GOTERM_BP_FAT/GO:0032944~regulation of mononuclear cell proliferation/5	0.135644
GOTERM_BP_FAT	GO:0032318~regulation of Ras GTPase activity	0.731739	5	GOTERM_BP_FAT/GO:0032318~regulation of Ras GTPase activity/5	0.135644
GOTERM_BP_FAT	GO:0051493~regulation of cytoskeleton organization	0.734591	7	GOTERM_BP_FAT/GO:0051493~regulation of cytoskeleton organization/7	0.133954
GOTERM_MF_FAT	GO:0005249~voltage-gated potassium channel activity	0.735023	6	GOTERM_MF_FAT/GO:0005249~voltage-gated potassium channel activity/6	0.133699
GOTERM_BP_FAT	GO:0042462~eye photoreceptor cell development	0.735839	2	GOTERM_BP_FAT/GO:0042462~eye photoreceptor cell development/2	0.133217
GOTERM_BP_FAT	GO:0007588~excretion	0.735839	2	GOTERM_BP_FAT/GO:0007588~excretion/2	0.133217
GOTERM_BP_FAT	GO:0045638~negative regulation of myeloid cell differentiation	0.735839	2	GOTERM_BP_FAT/GO:0045638~negative regulation of myeloid cell differentiation/2	0.133217
GOTERM_BP_FAT	GO:0042446~hormone biosynthetic process	0.735839	2	GOTERM_BP_FAT/GO:0042446~hormone biosynthetic process/2	0.133217
GOTERM_BP_FAT	GO:0045058~T cell selection	0.735839	3	GOTERM_BP_FAT/GO:0045058~T cell selection/3	0.133217
GOTERM_BP_FAT	GO:0009072~aromatic amino acid family metabolic process	0.735839	2	GOTERM_BP_FAT/GO:0009072~aromatic amino acid family metabolic process/2	0.133217
GOTERM_MF_FAT	GO:0005245~voltage-gated calcium channel activity	0.736029	2	GOTERM_MF_FAT/GO:0005245~voltage-gated calcium channel activity/2	0.133105
GOTERM_MF_FAT	GO:0004518~nuclease activity	0.736515	9	GOTERM_MF_FAT/GO:0004518~nuclease activity/9	0.132818
GOTERM_BP_FAT	GO:0007276~gamete generation	0.736979	19	GOTERM_BP_FAT/GO:0007276~gamete generation/19	0.132545
GOTERM_BP_FAT	GO:0006091~generation of precursor metabolites and energy	0.73723	15	GOTERM_BP_FAT/GO:0006091~generation of precursor metabolites and energy/15	0.132397
KEGG_PATHWAY	mmu05215:Prostate cancer	0.737862	6	KEGG_PATHWAY/mmu05215:Prostate cancer/6	0.132025
GOTERM_CC_FAT	GO:0005765~lysosomal membrane	0.737976	3	GOTERM_CC_FAT/GO:0005765~lysosomal membrane/3	0.131958
GOTERM_BP_FAT	GO:0043388~positive regulation of DNA binding	0.738509	3	GOTERM_BP_FAT/GO:0043388~positive regulation of DNA binding/3	0.131644
GOTERM_BP_FAT	GO:0050868~negative regulation of T cell activation	0.738509	3	GOTERM_BP_FAT/GO:0050868~negative regulation of T cell activation/3	0.131644
GOTERM_BP_FAT	GO:0014020~primary neural tube formation	0.738509	3	GOTERM_BP_FAT/GO:0014020~primary neural tube formation/3	0.131644
GOTERM_MF_FAT	GO:0030955~potassium ion binding	0.739254	7	GOTERM_MF_FAT/GO:0030955~potassium ion binding/7	0.131206
GOTERM_CC_FAT	GO:0043296~apical junction complex	0.739541	7	GOTERM_CC_FAT/GO:0043296~apical junction complex/7	0.131038
GOTERM_CC_FAT	GO:0030662~coated vesicle membrane	0.742121	4	GOTERM_CC_FAT/GO:0030662~coated vesicle membrane/4	0.129525
GOTERM_CC_FAT	GO:0031674~I band	0.742121	4	GOTERM_CC_FAT/GO:0031674~I band/4	0.129525
GOTERM_BP_FAT	GO:0009150~purine ribonucleotide metabolic process	0.746087	7	GOTERM_BP_FAT/GO:0009150~purine ribonucleotide metabolic process/7	0.12721
GOTERM_BP_FAT	GO:0019953~sexual reproduction	0.748832	22	GOTERM_BP_FAT/GO:0019953~sexual reproduction/22	0.125616
BIOCARTA	m_erkPathway:Erk1/Erk2 Mapk Signaling pathway	0.748946	3	BIOCARTA/m_erkPathway:Erk1/Erk2 Mapk Signaling pathway/3	0.125549
GOTERM_BP_FAT	GO:0070663~regulation of leukocyte proliferation	0.74931	5	GOTERM_BP_FAT/GO:0070663~regulation of leukocyte proliferation/5	0.125339
GOTERM_BP_FAT	GO:0019751~polyol metabolic process	0.750307	3	GOTERM_BP_FAT/GO:0019751~polyol metabolic process/3	0.124761
GOTERM_BP_FAT	GO:0008213~protein amino acid alkylation	0.750307	3	GOTERM_BP_FAT/GO:0008213~protein amino acid alkylation/3	0.124761
GOTERM_BP_FAT	GO:0006479~protein amino acid methylation	0.750307	3	GOTERM_BP_FAT/GO:0006479~protein amino acid methylation/3	0.124761
GOTERM_BP_FAT	GO:0006639~acylglycerol metabolic process	0.750307	3	GOTERM_BP_FAT/GO:0006639~acylglycerol metabolic process/3	0.124761
GOTERM_BP_FAT	GO:0001889~liver development	0.750307	3	GOTERM_BP_FAT/GO:0001889~liver development/3	0.124761
GOTERM_BP_FAT	GO:0043086~negative regulation of catalytic activity	0.750421	6	GOTERM_BP_FAT/GO:0043086~negative regulation of catalytic activity/6	0.124695
GOTERM_BP_FAT	GO:0009205~purine ribonucleoside triphosphate metabolic process	0.750421	6	GOTERM_BP_FAT/GO:0009205~purine ribonucleoside triphosphate metabolic process/6	0.124695
GOTERM_BP_FAT	GO:0007018~microtubule-based movement	0.750421	6	GOTERM_BP_FAT/GO:0007018~microtubule-based movement/6	0.124695
GOTERM_MF_FAT	GO:0004674~protein serine/threonine kinase activity	0.750755	24	GOTERM_MF_FAT/GO:0004674~protein serine/threonine kinase activity/24	0.124502
KEGG_PATHWAY	mmu05014:Amyotrophic lateral sclerosis (ALS)	0.751365	4	KEGG_PATHWAY/mmu05014:Amyotrophic lateral sclerosis (ALS)/4	0.124149
GOTERM_MF_FAT	GO:0005275~amine transmembrane transporter activity	0.751929	4	GOTERM_MF_FAT/GO:0005275~amine transmembrane transporter activity/4	0.123823
GOTERM_BP_FAT	GO:0035115~embryonic forelimb morphogenesis	0.752078	2	GOTERM_BP_FAT/GO:0035115~embryonic forelimb morphogenesis/2	0.123737
GOTERM_BP_FAT	GO:0030890~positive regulation of B cell proliferation	0.752078	2	GOTERM_BP_FAT/GO:0030890~positive regulation of B cell proliferation/2	0.123737
GOTERM_BP_FAT	GO:0006612~protein targeting to membrane	0.752078	2	GOTERM_BP_FAT/GO:0006612~protein targeting to membrane/2	0.123737
GOTERM_BP_FAT	GO:0001825~blastocyst formation	0.752078	2	GOTERM_BP_FAT/GO:0001825~blastocyst formation/2	0.123737
GOTERM_BP_FAT	GO:0035116~embryonic hindlimb morphogenesis	0.752078	2	GOTERM_BP_FAT/GO:0035116~embryonic hindlimb morphogenesis/2	0.123737
GOTERM_BP_FAT	GO:0046890~regulation of lipid biosynthetic process	0.752078	2	GOTERM_BP_FAT/GO:0046890~regulation of lipid biosynthetic process/2	0.123737
GOTERM_BP_FAT	GO:0016525~negative regulation of angiogenesis	0.752078	2	GOTERM_BP_FAT/GO:0016525~negative regulation of angiogenesis/2	0.123737
GOTERM_BP_FAT	GO:0019218~regulation of steroid metabolic process	0.752078	2	GOTERM_BP_FAT/GO:0019218~regulation of steroid metabolic process/2	0.123737
GOTERM_BP_FAT	GO:0051588~regulation of neurotransmitter transport	0.752078	2	GOTERM_BP_FAT/GO:0051588~regulation of neurotransmitter transport/2	0.123737
GOTERM_BP_FAT	GO:0006829~zinc ion transport	0.752078	2	GOTERM_BP_FAT/GO:0006829~zinc ion transport/2	0.123737
GOTERM_BP_FAT	GO:0017148~negative regulation of translation	0.752078	2	GOTERM_BP_FAT/GO:0017148~negative regulation of translation/2	0.123737
GOTERM_BP_FAT	GO:0009069~serine family amino acid metabolic process	0.752078	2	GOTERM_BP_FAT/GO:0009069~serine family amino acid metabolic process/2	0.123737
GOTERM_BP_FAT	GO:0035265~organ growth	0.752078	2	GOTERM_BP_FAT/GO:0035265~organ growth/2	0.123737
GOTERM_BP_FAT	GO:0043433~negative regulation of transcription factor activity	0.752078	2	GOTERM_BP_FAT/GO:0043433~negative regulation of transcription factor activity/2	0.123737
GOTERM_BP_FAT	GO:0007157~heterophilic cell adhesion	0.752078	2	GOTERM_BP_FAT/GO:0007157~heterophilic cell adhesion/2	0.123737
GOTERM_BP_FAT	GO:0042491~auditory receptor cell differentiation	0.752078	2	GOTERM_BP_FAT/GO:0042491~auditory receptor cell differentiation/2	0.123737
GOTERM_BP_FAT	GO:0042364~water-soluble vitamin biosynthetic process	0.752078	2	GOTERM_BP_FAT/GO:0042364~water-soluble vitamin biosynthetic process/2	0.123737
BIOCARTA	m_il3Pathway:IL 3 signaling pathway	0.755329	2	BIOCARTA/m_il3Pathway:IL 3 signaling pathway/2	0.121864
BIOCARTA	m_eradPathway:ERÃ¯Â¿Â½associated degradation (ERAD) Pathway	0.755329	2	BIOCARTA/m_eradPathway:ERÃ¯Â¿Â½associated degradation (ERAD) Pathway/2	0.121864
BIOCARTA	m_spryPathway:Sprouty regulation of tyrosine kinase signals	0.755329	2	BIOCARTA/m_spryPathway:Sprouty regulation of tyrosine kinase signals/2	0.121864
GOTERM_CC_FAT	GO:0009898~internal side of plasma membrane	0.756154	19	GOTERM_CC_FAT/GO:0009898~internal side of plasma membrane/19	0.12139
GOTERM_CC_FAT	GO:0016327~apicolateral plasma membrane	0.756413	7	GOTERM_CC_FAT/GO:0016327~apicolateral plasma membrane/7	0.121241
GOTERM_CC_FAT	GO:0005922~connexon complex	0.756779	2	GOTERM_CC_FAT/GO:0005922~connexon complex/2	0.121031
GOTERM_BP_FAT	GO:0021915~neural tube development	0.757758	5	GOTERM_BP_FAT/GO:0021915~neural tube development/5	0.120469
GOTERM_BP_FAT	GO:0045664~regulation of neuron differentiation	0.758069	6	GOTERM_BP_FAT/GO:0045664~regulation of neuron differentiation/6	0.120291
GOTERM_MF_FAT	GO:0005088~Ras guanyl-nucleotide exchange factor activity	0.758132	5	GOTERM_MF_FAT/GO:0005088~Ras guanyl-nucleotide exchange factor activity/5	0.120255
GOTERM_BP_FAT	GO:0019637~organophosphate metabolic process	0.760009	10	GOTERM_BP_FAT/GO:0019637~organophosphate metabolic process/10	0.119181
GOTERM_CC_FAT	GO:0005929~cilium	0.760198	9	GOTERM_CC_FAT/GO:0005929~cilium/9	0.119073
GOTERM_BP_FAT	GO:0009108~coenzyme biosynthetic process	0.761091	4	GOTERM_BP_FAT/GO:0009108~coenzyme biosynthetic process/4	0.118564
KEGG_PATHWAY	mmu05332:Graft-versus-host disease	0.761887	4	KEGG_PATHWAY/mmu05332:Graft-versus-host disease/4	0.11811
GOTERM_MF_FAT	GO:0016712~oxidoreductase activity, acting on paired donors, with incorporation or reduction of molecular oxygen, reduced flavin or flavoprotein as one donor, and incorporation of one atom of oxygen	0.761908	3	GOTERM_MF_FAT/GO:0016712~oxidoreductase activity, acting on paired donors, with incorporation or reduction of molecular oxygen, reduced flavin or flavoprotein as one donor, and incorporation of one atom of oxygen/3	0.118098
GOTERM_MF_FAT	GO:0005319~lipid transporter activity	0.761908	3	GOTERM_MF_FAT/GO:0005319~lipid transporter activity/3	0.118098
GOTERM_CC_FAT	GO:0042579~microbody	0.764544	7	GOTERM_CC_FAT/GO:0042579~microbody/7	0.116598
GOTERM_CC_FAT	GO:0005777~peroxisome	0.764544	7	GOTERM_CC_FAT/GO:0005777~peroxisome/7	0.116598
BIOCARTA	m_biopeptidesPathway:Bioactive Peptide Induced Signaling Pathway	0.764848	3	BIOCARTA/m_biopeptidesPathway:Bioactive Peptide Induced Signaling Pathway/3	0.116425
KEGG_PATHWAY	mmu05220:Chronic myeloid leukemia	0.765712	5	KEGG_PATHWAY/mmu05220:Chronic myeloid leukemia/5	0.115934
GOTERM_MF_FAT	GO:0016298~lipase activity	0.766354	5	GOTERM_MF_FAT/GO:0016298~lipase activity/5	0.11557
GOTERM_BP_FAT	GO:0009267~cellular response to starvation	0.767319	2	GOTERM_BP_FAT/GO:0009267~cellular response to starvation/2	0.115024
GOTERM_BP_FAT	GO:0048730~epidermis morphogenesis	0.767319	2	GOTERM_BP_FAT/GO:0048730~epidermis morphogenesis/2	0.115024
GOTERM_BP_FAT	GO:0021695~cerebellar cortex development	0.767319	2	GOTERM_BP_FAT/GO:0021695~cerebellar cortex development/2	0.115024
GOTERM_BP_FAT	GO:0016338~calcium-independent cell-cell adhesion	0.767319	2	GOTERM_BP_FAT/GO:0016338~calcium-independent cell-cell adhesion/2	0.115024
GOTERM_BP_FAT	GO:0006099~tricarboxylic acid cycle	0.767319	2	GOTERM_BP_FAT/GO:0006099~tricarboxylic acid cycle/2	0.115024
GOTERM_BP_FAT	GO:0001933~negative regulation of protein amino acid phosphorylation	0.767319	2	GOTERM_BP_FAT/GO:0001933~negative regulation of protein amino acid phosphorylation/2	0.115024
GOTERM_BP_FAT	GO:0021782~glial cell development	0.767319	2	GOTERM_BP_FAT/GO:0021782~glial cell development/2	0.115024
GOTERM_BP_FAT	GO:0031346~positive regulation of cell projection organization	0.767319	2	GOTERM_BP_FAT/GO:0031346~positive regulation of cell projection organization/2	0.115024
GOTERM_BP_FAT	GO:0001755~neural crest cell migration	0.767319	2	GOTERM_BP_FAT/GO:0001755~neural crest cell migration/2	0.115024
GOTERM_BP_FAT	GO:0006071~glycerol metabolic process	0.767319	2	GOTERM_BP_FAT/GO:0006071~glycerol metabolic process/2	0.115024
GOTERM_BP_FAT	GO:0050766~positive regulation of phagocytosis	0.767319	2	GOTERM_BP_FAT/GO:0050766~positive regulation of phagocytosis/2	0.115024
GOTERM_MF_FAT	GO:0016675~oxidoreductase activity, acting on heme group of donors	0.767503	2	GOTERM_MF_FAT/GO:0016675~oxidoreductase activity, acting on heme group of donors/2	0.11492
GOTERM_MF_FAT	GO:0015002~heme-copper terminal oxidase activity	0.767503	2	GOTERM_MF_FAT/GO:0015002~heme-copper terminal oxidase activity/2	0.11492
GOTERM_MF_FAT	GO:0004129~cytochrome-c oxidase activity	0.767503	2	GOTERM_MF_FAT/GO:0004129~cytochrome-c oxidase activity/2	0.11492
GOTERM_MF_FAT	GO:0016676~oxidoreductase activity, acting on heme group of donors, oxygen as acceptor	0.767503	2	GOTERM_MF_FAT/GO:0016676~oxidoreductase activity, acting on heme group of donors, oxygen as acceptor/2	0.11492
GOTERM_MF_FAT	GO:0016892~endoribonuclease activity, producing 3'-phosphomonoesters	0.767503	2	GOTERM_MF_FAT/GO:0016892~endoribonuclease activity, producing 3'-phosphomonoesters/2	0.11492
GOTERM_BP_FAT	GO:0043254~regulation of protein complex assembly	0.770284	5	GOTERM_BP_FAT/GO:0043254~regulation of protein complex assembly/5	0.113349
GOTERM_MF_FAT	GO:0005099~Ras GTPase activator activity	0.770602	4	GOTERM_MF_FAT/GO:0005099~Ras GTPase activator activity/4	0.11317
GOTERM_BP_FAT	GO:0006638~neutral lipid metabolic process	0.772532	3	GOTERM_BP_FAT/GO:0006638~neutral lipid metabolic process/3	0.112083
GOTERM_BP_FAT	GO:0046328~regulation of JNK cascade	0.772532	3	GOTERM_BP_FAT/GO:0046328~regulation of JNK cascade/3	0.112083
GOTERM_BP_FAT	GO:0030833~regulation of actin filament polymerization	0.772532	4	GOTERM_BP_FAT/GO:0030833~regulation of actin filament polymerization/4	0.112083
GOTERM_BP_FAT	GO:0006662~glycerol ether metabolic process	0.772532	3	GOTERM_BP_FAT/GO:0006662~glycerol ether metabolic process/3	0.112083
GOTERM_BP_FAT	GO:0006813~potassium ion transport	0.773211	9	GOTERM_BP_FAT/GO:0006813~potassium ion transport/9	0.111702
GOTERM_BP_FAT	GO:0030855~epithelial cell differentiation	0.773827	7	GOTERM_BP_FAT/GO:0030855~epithelial cell differentiation/7	0.111356
GOTERM_BP_FAT	GO:0030097~hemopoiesis	0.775252	15	GOTERM_BP_FAT/GO:0030097~hemopoiesis/15	0.110557
GOTERM_CC_FAT	GO:0044448~cell cortex part	0.777259	5	GOTERM_CC_FAT/GO:0044448~cell cortex part/5	0.109434
GOTERM_BP_FAT	GO:0046777~protein amino acid autophosphorylation	0.779187	4	GOTERM_BP_FAT/GO:0046777~protein amino acid autophosphorylation/4	0.108358
BIOCARTA	m_nuclearRsPathway:Nuclear Receptors in Lipid Metabolism and Toxicity	0.77988	3	BIOCARTA/m_nuclearRsPathway:Nuclear Receptors in Lipid Metabolism and Toxicity/3	0.107972
GOTERM_CC_FAT	GO:0019898~extrinsic to membrane	0.781493	31	GOTERM_CC_FAT/GO:0019898~extrinsic to membrane/31	0.107075
GOTERM_BP_FAT	GO:0046496~nicotinamide nucleotide metabolic process	0.781625	2	GOTERM_BP_FAT/GO:0046496~nicotinamide nucleotide metabolic process/2	0.107002
GOTERM_BP_FAT	GO:0046356~acetyl-CoA catabolic process	0.781625	2	GOTERM_BP_FAT/GO:0046356~acetyl-CoA catabolic process/2	0.107002
GOTERM_BP_FAT	GO:0021532~neural tube patterning	0.781625	2	GOTERM_BP_FAT/GO:0021532~neural tube patterning/2	0.107002
GOTERM_BP_FAT	GO:0009820~alkaloid metabolic process	0.781625	2	GOTERM_BP_FAT/GO:0009820~alkaloid metabolic process/2	0.107002
GOTERM_BP_FAT	GO:0042542~response to hydrogen peroxide	0.781625	2	GOTERM_BP_FAT/GO:0042542~response to hydrogen peroxide/2	0.107002
GOTERM_BP_FAT	GO:0042278~purine nucleoside metabolic process	0.781625	2	GOTERM_BP_FAT/GO:0042278~purine nucleoside metabolic process/2	0.107002
GOTERM_BP_FAT	GO:0046128~purine ribonucleoside metabolic process	0.781625	2	GOTERM_BP_FAT/GO:0046128~purine ribonucleoside metabolic process/2	0.107002
GOTERM_BP_FAT	GO:0045834~positive regulation of lipid metabolic process	0.781625	2	GOTERM_BP_FAT/GO:0045834~positive regulation of lipid metabolic process/2	0.107002
GOTERM_BP_FAT	GO:0006769~nicotinamide metabolic process	0.781625	2	GOTERM_BP_FAT/GO:0006769~nicotinamide metabolic process/2	0.107002
GOTERM_MF_FAT	GO:0008483~transaminase activity	0.781805	2	GOTERM_MF_FAT/GO:0008483~transaminase activity/2	0.106902
GOTERM_MF_FAT	GO:0015103~inorganic anion transmembrane transporter activity	0.781805	2	GOTERM_MF_FAT/GO:0015103~inorganic anion transmembrane transporter activity/2	0.106902
GOTERM_MF_FAT	GO:0016866~intramolecular transferase activity	0.781805	2	GOTERM_MF_FAT/GO:0016866~intramolecular transferase activity/2	0.106902
GOTERM_BP_FAT	GO:0070302~regulation of stress-activated protein kinase signaling pathway	0.782984	3	GOTERM_BP_FAT/GO:0070302~regulation of stress-activated protein kinase signaling pathway/3	0.106247
GOTERM_BP_FAT	GO:0031327~negative regulation of cellular biosynthetic process	0.783651	24	GOTERM_BP_FAT/GO:0031327~negative regulation of cellular biosynthetic process/24	0.105877
GOTERM_CC_FAT	GO:0044463~cell projection part	0.784773	11	GOTERM_CC_FAT/GO:0044463~cell projection part/11	0.105256
KEGG_PATHWAY	mmu05219:Bladder cancer	0.787329	3	KEGG_PATHWAY/mmu05219:Bladder cancer/3	0.103844
KEGG_PATHWAY	mmu00600:Sphingolipid metabolism	0.787329	3	KEGG_PATHWAY/mmu00600:Sphingolipid metabolism/3	0.103844
KEGG_PATHWAY	mmu04960:Aldosterone-regulated sodium reabsorption	0.787329	3	KEGG_PATHWAY/mmu04960:Aldosterone-regulated sodium reabsorption/3	0.103844
GOTERM_BP_FAT	GO:0032583~regulation of gene-specific transcription	0.787803	4	GOTERM_BP_FAT/GO:0032583~regulation of gene-specific transcription/4	0.103582
GOTERM_BP_FAT	GO:0046578~regulation of Ras protein signal transduction	0.787829	10	GOTERM_BP_FAT/GO:0046578~regulation of Ras protein signal transduction/10	0.103568
[truncated: 482 more rows]

## Sheet: Hepatocytes RNA-Seq GO
Category	Term	EASE Score	Count	Category/Term/Count	-log10(EASE_Score)
KEGG_PATHWAY	mmu00982:Drug metabolism	7.34147e-24	37	KEGG_PATHWAY/mmu00982:Drug metabolism/37	23.1342
GOTERM_BP_FAT	GO:0055114~oxidation reduction	5.5134e-21	81	GOTERM_BP_FAT/GO:0055114~oxidation reduction/81	20.2586
GOTERM_CC_FAT	GO:0005576~extracellular region	3.6353e-20	137	GOTERM_CC_FAT/GO:0005576~extracellular region/137	19.4395
KEGG_PATHWAY	mmu00980:Metabolism of xenobiotics by cytochrome P450	3.22716e-16	29	KEGG_PATHWAY/mmu00980:Metabolism of xenobiotics by cytochrome P450/29	15.4912
GOTERM_CC_FAT	GO:0005615~extracellular space	4.34154e-15	60	GOTERM_CC_FAT/GO:0005615~extracellular space/60	14.3624
KEGG_PATHWAY	mmu04610:Complement and coagulation cascades	9.89894e-15	25	KEGG_PATHWAY/mmu04610:Complement and coagulation cascades/25	14.0044
GOTERM_BP_FAT	GO:0009611~response to wounding	4.50023e-14	46	GOTERM_BP_FAT/GO:0009611~response to wounding/46	13.3468
GOTERM_CC_FAT	GO:0005792~microsome	5.66944e-14	37	GOTERM_CC_FAT/GO:0005792~microsome/37	13.2465
KEGG_PATHWAY	mmu00830:Retinol metabolism	1.04534e-13	27	KEGG_PATHWAY/mmu00830:Retinol metabolism/27	12.9807
GOTERM_CC_FAT	GO:0042598~vesicular fraction	1.49926e-13	37	GOTERM_CC_FAT/GO:0042598~vesicular fraction/37	12.8241
GOTERM_MF_FAT	GO:0004866~endopeptidase inhibitor activity	2.31536e-13	31	GOTERM_MF_FAT/GO:0004866~endopeptidase inhibitor activity/31	12.6354
GOTERM_MF_FAT	GO:0030414~peptidase inhibitor activity	4.45155e-13	32	GOTERM_MF_FAT/GO:0030414~peptidase inhibitor activity/32	12.3515
GOTERM_MF_FAT	GO:0009055~electron carrier activity	6.95079e-13	36	GOTERM_MF_FAT/GO:0009055~electron carrier activity/36	12.158
GOTERM_BP_FAT	GO:0006869~lipid transport	3.88764e-12	25	GOTERM_BP_FAT/GO:0006869~lipid transport/25	11.4103
GOTERM_BP_FAT	GO:0010876~lipid localization	2.00064e-11	25	GOTERM_BP_FAT/GO:0010876~lipid localization/25	10.6988
GOTERM_MF_FAT	GO:0004857~enzyme inhibitor activity	2.73787e-11	35	GOTERM_MF_FAT/GO:0004857~enzyme inhibitor activity/35	10.5626
GOTERM_BP_FAT	GO:0002526~acute inflammatory response	4.33648e-11	20	GOTERM_BP_FAT/GO:0002526~acute inflammatory response/20	10.3629
GOTERM_BP_FAT	GO:0000279~M phase	1.27872e-10	36	GOTERM_BP_FAT/GO:0000279~M phase/36	9.89322
GOTERM_CC_FAT	GO:0044421~extracellular region part	1.3502e-10	67	GOTERM_CC_FAT/GO:0044421~extracellular region part/67	9.8696
GOTERM_MF_FAT	GO:0004867~serine-type endopeptidase inhibitor activity	2.24465e-10	23	GOTERM_MF_FAT/GO:0004867~serine-type endopeptidase inhibitor activity/23	9.64885
GOTERM_BP_FAT	GO:0000087~M phase of mitotic cell cycle	2.71933e-10	29	GOTERM_BP_FAT/GO:0000087~M phase of mitotic cell cycle/29	9.56554
GOTERM_MF_FAT	GO:0016712~oxidoreductase activity, acting on paired donors, with incorporation or reduction of molecular oxygen, reduced flavin or flavoprotein as one donor, and incorporation of one atom of oxygen	3.58317e-10	17	GOTERM_MF_FAT/GO:0016712~oxidoreductase activity, acting on paired donors, with incorporation or reduction of molecular oxygen, reduced flavin or flavoprotein as one donor, and incorporation of one atom of oxygen/17	9.44573
GOTERM_BP_FAT	GO:0048285~organelle fission	3.90881e-10	29	GOTERM_BP_FAT/GO:0048285~organelle fission/29	9.40796
GOTERM_BP_FAT	GO:0006954~inflammatory response	4.49056e-10	31	GOTERM_BP_FAT/GO:0006954~inflammatory response/31	9.3477
GOTERM_MF_FAT	GO:0005506~iron ion binding	5.44292e-10	42	GOTERM_MF_FAT/GO:0005506~iron ion binding/42	9.26417
GOTERM_BP_FAT	GO:0007067~mitosis	8.12398e-10	28	GOTERM_BP_FAT/GO:0007067~mitosis/28	9.09023
GOTERM_BP_FAT	GO:0000280~nuclear division	8.12398e-10	28	GOTERM_BP_FAT/GO:0000280~nuclear division/28	9.09023
GOTERM_CC_FAT	GO:0000267~cell fraction	9.01479e-10	59	GOTERM_CC_FAT/GO:0000267~cell fraction/59	9.04504
GOTERM_MF_FAT	GO:0020037~heme binding	3.57022e-09	26	GOTERM_MF_FAT/GO:0020037~heme binding/26	8.44731
GOTERM_BP_FAT	GO:0051301~cell division	6.44555e-09	33	GOTERM_BP_FAT/GO:0051301~cell division/33	8.19074
GOTERM_BP_FAT	GO:0022403~cell cycle phase	6.88071e-09	36	GOTERM_BP_FAT/GO:0022403~cell cycle phase/36	8.16237
GOTERM_BP_FAT	GO:0022402~cell cycle process	7.26404e-09	40	GOTERM_BP_FAT/GO:0022402~cell cycle process/40	8.13882
GOTERM_MF_FAT	GO:0046906~tetrapyrrole binding	9.12789e-09	26	GOTERM_MF_FAT/GO:0046906~tetrapyrrole binding/26	8.03963
GOTERM_BP_FAT	GO:0006952~defense response	1.00986e-08	43	GOTERM_BP_FAT/GO:0006952~defense response/43	7.99574
KEGG_PATHWAY	mmu03320:PPAR signaling pathway	1.11658e-08	19	KEGG_PATHWAY/mmu03320:PPAR signaling pathway/19	7.95211
GOTERM_BP_FAT	GO:0000278~mitotic cell cycle	1.28083e-08	30	GOTERM_BP_FAT/GO:0000278~mitotic cell cycle/30	7.89251
GOTERM_BP_FAT	GO:0016054~organic acid catabolic process	2.14393e-08	17	GOTERM_BP_FAT/GO:0016054~organic acid catabolic process/17	7.66879
GOTERM_BP_FAT	GO:0046395~carboxylic acid catabolic process	2.14393e-08	17	GOTERM_BP_FAT/GO:0046395~carboxylic acid catabolic process/17	7.66879
GOTERM_MF_FAT	GO:0070330~aromatase activity	2.35261e-08	14	GOTERM_MF_FAT/GO:0070330~aromatase activity/14	7.62845
GOTERM_BP_FAT	GO:0006956~complement activation	2.86369e-08	12	GOTERM_BP_FAT/GO:0006956~complement activation/12	7.54307
GOTERM_BP_FAT	GO:0002541~activation of plasma proteins involved in acute inflammatory response	2.86369e-08	12	GOTERM_BP_FAT/GO:0002541~activation of plasma proteins involved in acute inflammatory response/12	7.54307
GOTERM_BP_FAT	GO:0006631~fatty acid metabolic process	3.93543e-08	25	GOTERM_BP_FAT/GO:0006631~fatty acid metabolic process/25	7.40501
GOTERM_CC_FAT	GO:0005777~peroxisome	4.45511e-08	19	GOTERM_CC_FAT/GO:0005777~peroxisome/19	7.35114
GOTERM_CC_FAT	GO:0042579~microbody	4.45511e-08	19	GOTERM_CC_FAT/GO:0042579~microbody/19	7.35114
GOTERM_CC_FAT	GO:0005624~membrane fraction	5.67212e-08	50	GOTERM_CC_FAT/GO:0005624~membrane fraction/50	7.24625
GOTERM_CC_FAT	GO:0005626~insoluble fraction	5.73797e-08	51	GOTERM_CC_FAT/GO:0005626~insoluble fraction/51	7.24124
GOTERM_BP_FAT	GO:0007596~blood coagulation	1.39439e-07	15	GOTERM_BP_FAT/GO:0007596~blood coagulation/15	6.85562
GOTERM_BP_FAT	GO:0050817~coagulation	1.39439e-07	15	GOTERM_BP_FAT/GO:0050817~coagulation/15	6.85562
GOTERM_BP_FAT	GO:0007599~hemostasis	1.68093e-07	15	GOTERM_BP_FAT/GO:0007599~hemostasis/15	6.77445
GOTERM_MF_FAT	GO:0004364~glutathione transferase activity	2.3586e-07	10	GOTERM_MF_FAT/GO:0004364~glutathione transferase activity/10	6.62734
GOTERM_BP_FAT	GO:0008202~steroid metabolic process	2.79608e-07	22	GOTERM_BP_FAT/GO:0008202~steroid metabolic process/22	6.55345
GOTERM_CC_FAT	GO:0032994~protein-lipid complex	3.18851e-07	10	GOTERM_CC_FAT/GO:0032994~protein-lipid complex/10	6.49641
GOTERM_CC_FAT	GO:0034358~plasma lipoprotein particle	3.18851e-07	10	GOTERM_CC_FAT/GO:0034358~plasma lipoprotein particle/10	6.49641
GOTERM_BP_FAT	GO:0007059~chromosome segregation	3.23124e-07	14	GOTERM_BP_FAT/GO:0007059~chromosome segregation/14	6.49063
GOTERM_BP_FAT	GO:0009063~cellular amino acid catabolic process	3.26867e-07	13	GOTERM_BP_FAT/GO:0009063~cellular amino acid catabolic process/13	6.48563
GOTERM_BP_FAT	GO:0007049~cell cycle	5.53802e-07	48	GOTERM_BP_FAT/GO:0007049~cell cycle/48	6.25665
GOTERM_CC_FAT	GO:0005783~endoplasmic reticulum	6.00308e-07	65	GOTERM_CC_FAT/GO:0005783~endoplasmic reticulum/65	6.22163
GOTERM_BP_FAT	GO:0006958~complement activation, classical pathway	6.39733e-07	10	GOTERM_BP_FAT/GO:0006958~complement activation, classical pathway/10	6.194
KEGG_PATHWAY	mmu00590:Arachidonic acid metabolism	8.64932e-07	19	KEGG_PATHWAY/mmu00590:Arachidonic acid metabolism/19	6.06302
GOTERM_BP_FAT	GO:0006955~immune response	8.8916e-07	40	GOTERM_BP_FAT/GO:0006955~immune response/40	6.05102
GOTERM_BP_FAT	GO:0006959~humoral immune response	2.54989e-06	12	GOTERM_BP_FAT/GO:0006959~humoral immune response/12	5.59348
GOTERM_BP_FAT	GO:0009310~amine catabolic process	2.68597e-06	13	GOTERM_BP_FAT/GO:0009310~amine catabolic process/13	5.5709
GOTERM_BP_FAT	GO:0002455~humoral immune response mediated by circulating immunoglobulin	2.69243e-06	10	GOTERM_BP_FAT/GO:0002455~humoral immune response mediated by circulating immunoglobulin/10	5.56986
GOTERM_BP_FAT	GO:0050878~regulation of body fluid levels	2.95872e-06	15	GOTERM_BP_FAT/GO:0050878~regulation of body fluid levels/15	5.5289
GOTERM_CC_FAT	GO:0000775~chromosome, centromeric region	3.16736e-06	17	GOTERM_CC_FAT/GO:0000775~chromosome, centromeric region/17	5.4993
KEGG_PATHWAY	mmu00650:Butanoate metabolism	4.29081e-06	11	KEGG_PATHWAY/mmu00650:Butanoate metabolism/11	5.36746
KEGG_PATHWAY	mmu00591:Linoleic acid metabolism	5.226e-06	14	KEGG_PATHWAY/mmu00591:Linoleic acid metabolism/14	5.28183
GOTERM_MF_FAT	GO:0001871~pattern binding	5.52076e-06	18	GOTERM_MF_FAT/GO:0001871~pattern binding/18	5.258
GOTERM_MF_FAT	GO:0030247~polysaccharide binding	5.52076e-06	18	GOTERM_MF_FAT/GO:0030247~polysaccharide binding/18	5.258
GOTERM_BP_FAT	GO:0045087~innate immune response	5.76525e-06	16	GOTERM_BP_FAT/GO:0045087~innate immune response/16	5.23918
GOTERM_CC_FAT	GO:0000793~condensed chromosome	9.09808e-06	16	GOTERM_CC_FAT/GO:0000793~condensed chromosome/16	5.04105
BIOCARTA	m_lectinPathway:Lectin Induced Complement Pathway	9.74681e-06	7	BIOCARTA/m_lectinPathway:Lectin Induced Complement Pathway/7	5.01114
GOTERM_BP_FAT	GO:0042060~wound healing	1.019e-05	16	GOTERM_BP_FAT/GO:0042060~wound healing/16	4.99182
GOTERM_BP_FAT	GO:0002252~immune effector process	1.03826e-05	17	GOTERM_BP_FAT/GO:0002252~immune effector process/17	4.98369
GOTERM_BP_FAT	GO:0015918~sterol transport	1.0537e-05	8	GOTERM_BP_FAT/GO:0015918~sterol transport/8	4.97728
GOTERM_BP_FAT	GO:0030301~cholesterol transport	1.0537e-05	8	GOTERM_BP_FAT/GO:0030301~cholesterol transport/8	4.97728
GOTERM_CC_FAT	GO:0000779~condensed chromosome, centromeric region	1.07902e-05	12	GOTERM_CC_FAT/GO:0000779~condensed chromosome, centromeric region/12	4.96697
GOTERM_MF_FAT	GO:0048037~cofactor binding	1.31762e-05	24	GOTERM_MF_FAT/GO:0048037~cofactor binding/24	4.88021
GOTERM_BP_FAT	GO:0051605~protein maturation by peptide bond cleavage	1.67273e-05	12	GOTERM_BP_FAT/GO:0051605~protein maturation by peptide bond cleavage/12	4.77657
KEGG_PATHWAY	mmu00480:Glutathione metabolism	1.84763e-05	12	KEGG_PATHWAY/mmu00480:Glutathione metabolism/12	4.73338
GOTERM_MF_FAT	GO:0016765~transferase activity, transferring alkyl or aryl (other than methyl) groups	2.24305e-05	11	GOTERM_MF_FAT/GO:0016765~transferase activity, transferring alkyl or aryl (other than methyl) groups/11	4.64916
GOTERM_MF_FAT	GO:0030246~carbohydrate binding	2.28366e-05	29	GOTERM_MF_FAT/GO:0030246~carbohydrate binding/29	4.64137
GOTERM_MF_FAT	GO:0016878~acid-thiol ligase activity	2.31187e-05	7	GOTERM_MF_FAT/GO:0016878~acid-thiol ligase activity/7	4.63604
GOTERM_MF_FAT	GO:0005319~lipid transporter activity	2.93498e-05	10	GOTERM_MF_FAT/GO:0005319~lipid transporter activity/10	4.53239
GOTERM_BP_FAT	GO:0002460~adaptive immune response based on somatic recombination of immune receptors built from immunoglobulin superfamily domains	4.07432e-05	13	GOTERM_BP_FAT/GO:0002460~adaptive immune response based on somatic recombination of immune receptors built from immunoglobulin superfamily domains/13	4.38995
GOTERM_BP_FAT	GO:0002250~adaptive immune response	4.07432e-05	13	GOTERM_BP_FAT/GO:0002250~adaptive immune response/13	4.38995
GOTERM_BP_FAT	GO:0018904~organic ether metabolic process	4.23229e-05	10	GOTERM_BP_FAT/GO:0018904~organic ether metabolic process/10	4.37342
GOTERM_MF_FAT	GO:0016877~ligase activity, forming carbon-sulfur bonds	5.86256e-05	8	GOTERM_MF_FAT/GO:0016877~ligase activity, forming carbon-sulfur bonds/8	4.23191
GOTERM_BP_FAT	GO:0016064~immunoglobulin mediated immune response	7.14347e-05	11	GOTERM_BP_FAT/GO:0016064~immunoglobulin mediated immune response/11	4.14609
GOTERM_BP_FAT	GO:0002449~lymphocyte mediated immunity	7.5157e-05	12	GOTERM_BP_FAT/GO:0002449~lymphocyte mediated immunity/12	4.12403
GOTERM_BP_FAT	GO:0016485~protein processing	8.13734e-05	13	GOTERM_BP_FAT/GO:0016485~protein processing/13	4.08952
BIOCARTA	m_compPathway:Complement Pathway	8.80999e-05	7	BIOCARTA/m_compPathway:Complement Pathway/7	4.05502
GOTERM_MF_FAT	GO:0005539~glycosaminoglycan binding	8.83395e-05	15	GOTERM_MF_FAT/GO:0005539~glycosaminoglycan binding/15	4.05385
GOTERM_BP_FAT	GO:0019724~B cell mediated immunity	9.38746e-05	11	GOTERM_BP_FAT/GO:0019724~B cell mediated immunity/11	4.02745
GOTERM_BP_FAT	GO:0050778~positive regulation of immune response	0.000102486	16	GOTERM_BP_FAT/GO:0050778~positive regulation of immune response/16	3.98934
GOTERM_MF_FAT	GO:0050662~coenzyme binding	0.000102535	18	GOTERM_MF_FAT/GO:0050662~coenzyme binding/18	3.98913
GOTERM_MF_FAT	GO:0008430~selenium binding	0.000118121	8	GOTERM_MF_FAT/GO:0008430~selenium binding/8	3.92767
GOTERM_BP_FAT	GO:0006639~acylglycerol metabolic process	0.000119849	9	GOTERM_BP_FAT/GO:0006639~acylglycerol metabolic process/9	3.92137
KEGG_PATHWAY	mmu00330:Arginine and proline metabolism	0.000124701	11	KEGG_PATHWAY/mmu00330:Arginine and proline metabolism/11	3.90413
GOTERM_BP_FAT	GO:0051604~protein maturation	0.000152948	13	GOTERM_BP_FAT/GO:0051604~protein maturation/13	3.81546
GOTERM_BP_FAT	GO:0006575~cellular amino acid derivative metabolic process	0.000154131	16	GOTERM_BP_FAT/GO:0006575~cellular amino acid derivative metabolic process/16	3.81211
GOTERM_BP_FAT	GO:0055088~lipid homeostasis	0.00016447	8	GOTERM_BP_FAT/GO:0055088~lipid homeostasis/8	3.78391
GOTERM_BP_FAT	GO:0006638~neutral lipid metabolic process	0.000167347	9	GOTERM_BP_FAT/GO:0006638~neutral lipid metabolic process/9	3.77638
GOTERM_BP_FAT	GO:0006662~glycerol ether metabolic process	0.000167347	9	GOTERM_BP_FAT/GO:0006662~glycerol ether metabolic process/9	3.77638
KEGG_PATHWAY	mmu00071:Fatty acid metabolism	0.000170866	10	KEGG_PATHWAY/mmu00071:Fatty acid metabolism/10	3.76734
GOTERM_BP_FAT	GO:0000050~urea cycle	0.000175093	5	GOTERM_BP_FAT/GO:0000050~urea cycle/5	3.75673
GOTERM_BP_FAT	GO:0019627~urea metabolic process	0.000175093	5	GOTERM_BP_FAT/GO:0019627~urea metabolic process/5	3.75673
GOTERM_BP_FAT	GO:0006525~arginine metabolic process	0.000175093	5	GOTERM_BP_FAT/GO:0006525~arginine metabolic process/5	3.75673
KEGG_PATHWAY	mmu00500:Starch and sucrose metabolism	0.00018219	11	KEGG_PATHWAY/mmu00500:Starch and sucrose metabolism/11	3.73948
GOTERM_BP_FAT	GO:0010817~regulation of hormone levels	0.000189317	15	GOTERM_BP_FAT/GO:0010817~regulation of hormone levels/15	3.72281
GOTERM_CC_FAT	GO:0034364~high-density lipoprotein particle	0.000214165	6	GOTERM_CC_FAT/GO:0034364~high-density lipoprotein particle/6	3.66925
GOTERM_BP_FAT	GO:0002253~activation of immune response	0.000232998	12	GOTERM_BP_FAT/GO:0002253~activation of immune response/12	3.63265
GOTERM_BP_FAT	GO:0006641~triglyceride metabolic process	0.000239936	8	GOTERM_BP_FAT/GO:0006641~triglyceride metabolic process/8	3.6199
GOTERM_BP_FAT	GO:0043604~amide biosynthetic process	0.000283603	5	GOTERM_BP_FAT/GO:0043604~amide biosynthetic process/5	3.54729
GOTERM_BP_FAT	GO:0033344~cholesterol efflux	0.000283603	5	GOTERM_BP_FAT/GO:0033344~cholesterol efflux/5	3.54729
GOTERM_MF_FAT	GO:0050660~FAD binding	0.000290895	11	GOTERM_MF_FAT/GO:0050660~FAD binding/11	3.53626
GOTERM_MF_FAT	GO:0031406~carboxylic acid binding	0.000313208	12	GOTERM_MF_FAT/GO:0031406~carboxylic acid binding/12	3.50417
GOTERM_BP_FAT	GO:0002443~leukocyte mediated immunity	0.000315976	12	GOTERM_BP_FAT/GO:0002443~leukocyte mediated immunity/12	3.50035
GOTERM_CC_FAT	GO:0044427~chromosomal part	0.000336891	27	GOTERM_CC_FAT/GO:0044427~chromosomal part/27	3.47251
GOTERM_BP_FAT	GO:0042157~lipoprotein metabolic process	0.000352705	11	GOTERM_BP_FAT/GO:0042157~lipoprotein metabolic process/11	3.45259
GOTERM_BP_FAT	GO:0048584~positive regulation of response to stimulus	0.000363453	18	GOTERM_BP_FAT/GO:0048584~positive regulation of response to stimulus/18	3.43955
KEGG_PATHWAY	mmu00380:Tryptophan metabolism	0.000394296	9	KEGG_PATHWAY/mmu00380:Tryptophan metabolism/9	3.40418
GOTERM_BP_FAT	GO:0043603~cellular amide metabolic process	0.000403049	8	GOTERM_BP_FAT/GO:0043603~cellular amide metabolic process/8	3.39464
KEGG_PATHWAY	mmu00232:Caffeine metabolism	0.000466206	5	KEGG_PATHWAY/mmu00232:Caffeine metabolism/5	3.33142
BIOCARTA	m_nuclearRsPathway:Nuclear Receptors in Lipid Metabolism and Toxicity	0.000503875	8	BIOCARTA/m_nuclearRsPathway:Nuclear Receptors in Lipid Metabolism and Toxicity/8	3.29768
GOTERM_BP_FAT	GO:0006637~acyl-CoA metabolic process	0.000563815	6	GOTERM_BP_FAT/GO:0006637~acyl-CoA metabolic process/6	3.24886
GOTERM_BP_FAT	GO:0006953~acute-phase response	0.000573447	7	GOTERM_BP_FAT/GO:0006953~acute-phase response/7	3.24151
GOTERM_CC_FAT	GO:0000777~condensed chromosome kinetochore	0.00069034	9	GOTERM_CC_FAT/GO:0000777~condensed chromosome kinetochore/9	3.16094
GOTERM_CC_FAT	GO:0005819~spindle	0.000708274	13	GOTERM_CC_FAT/GO:0005819~spindle/13	3.1498
GOTERM_BP_FAT	GO:0006766~vitamin metabolic process	0.000737052	10	GOTERM_BP_FAT/GO:0006766~vitamin metabolic process/10	3.1325
GOTERM_BP_FAT	GO:0009064~glutamine family amino acid metabolic process	0.000746656	8	GOTERM_BP_FAT/GO:0009064~glutamine family amino acid metabolic process/8	3.12688
KEGG_PATHWAY	mmu00072:Synthesis and degradation of ketone bodies	0.000748922	5	KEGG_PATHWAY/mmu00072:Synthesis and degradation of ketone bodies/5	3.12556
KEGG_PATHWAY	mmu00340:Histidine metabolism	0.000772239	7	KEGG_PATHWAY/mmu00340:Histidine metabolism/7	3.11225
GOTERM_BP_FAT	GO:0042537~benzene and derivative metabolic process	0.000833905	6	GOTERM_BP_FAT/GO:0042537~benzene and derivative metabolic process/6	3.07888
GOTERM_CC_FAT	GO:0005694~chromosome	0.000884136	29	GOTERM_CC_FAT/GO:0005694~chromosome/29	3.05348
GOTERM_MF_FAT	GO:0008201~heparin binding	0.00102779	11	GOTERM_MF_FAT/GO:0008201~heparin binding/11	2.9881
KEGG_PATHWAY	mmu00280:Valine, leucine and isoleucine degradation	0.00105196	9	KEGG_PATHWAY/mmu00280:Valine, leucine and isoleucine degradation/9	2.978
GOTERM_BP_FAT	GO:0032101~regulation of response to external stimulus	0.00110375	12	GOTERM_BP_FAT/GO:0032101~regulation of response to external stimulus/12	2.95713
GOTERM_BP_FAT	GO:0009309~amine biosynthetic process	0.00111351	10	GOTERM_BP_FAT/GO:0009309~amine biosynthetic process/10	2.95331
GOTERM_BP_FAT	GO:0044271~nitrogen compound biosynthetic process	0.00125204	23	GOTERM_BP_FAT/GO:0044271~nitrogen compound biosynthetic process/23	2.90238
GOTERM_BP_FAT	GO:0042445~hormone metabolic process	0.00135627	11	GOTERM_BP_FAT/GO:0042445~hormone metabolic process/11	2.86765
KEGG_PATHWAY	mmu00983:Drug metabolism	0.00140439	11	KEGG_PATHWAY/mmu00983:Drug metabolism/11	2.85251
GOTERM_BP_FAT	GO:0030212~hyaluronan metabolic process	0.00142071	4	GOTERM_BP_FAT/GO:0030212~hyaluronan metabolic process/4	2.8475
GOTERM_MF_FAT	GO:0003777~microtubule motor activity	0.00153981	10	GOTERM_MF_FAT/GO:0003777~microtubule motor activity/10	2.81253
GOTERM_CC_FAT	GO:0000780~condensed nuclear chromosome, centromeric region	0.0015892	4	GOTERM_CC_FAT/GO:0000780~condensed nuclear chromosome, centromeric region/4	2.79882
GOTERM_BP_FAT	GO:0019439~aromatic compound catabolic process	0.00159891	5	GOTERM_BP_FAT/GO:0019439~aromatic compound catabolic process/5	2.79618
GOTERM_BP_FAT	GO:0008206~bile acid metabolic process	0.00159891	5	GOTERM_BP_FAT/GO:0008206~bile acid metabolic process/5	2.79618
GOTERM_BP_FAT	GO:0001944~vasculature development	0.00162229	20	GOTERM_BP_FAT/GO:0001944~vasculature development/20	2.78987
GOTERM_BP_FAT	GO:0006732~coenzyme metabolic process	0.00182222	14	GOTERM_BP_FAT/GO:0006732~coenzyme metabolic process/14	2.7394
GOTERM_MF_FAT	GO:0015645~fatty-acid ligase activity	0.00189925	5	GOTERM_MF_FAT/GO:0015645~fatty-acid ligase activity/5	2.72142
GOTERM_CC_FAT	GO:0000776~kinetochore	0.00196914	9	GOTERM_CC_FAT/GO:0000776~kinetochore/9	2.70572
GOTERM_BP_FAT	GO:0048514~blood vessel morphogenesis	0.00198542	17	GOTERM_BP_FAT/GO:0048514~blood vessel morphogenesis/17	2.70215
GOTERM_BP_FAT	GO:0055092~sterol homeostasis	0.00200482	6	GOTERM_BP_FAT/GO:0055092~sterol homeostasis/6	2.69792
GOTERM_BP_FAT	GO:0042632~cholesterol homeostasis	0.00200482	6	GOTERM_BP_FAT/GO:0042632~cholesterol homeostasis/6	2.69792
GOTERM_BP_FAT	GO:0009743~response to carbohydrate stimulus	0.00200482	6	GOTERM_BP_FAT/GO:0009743~response to carbohydrate stimulus/6	2.69792
BIOCARTA	m_classicPathway:Classical Complement Pathway	0.00212165	5	BIOCARTA/m_classicPathway:Classical Complement Pathway/5	2.67333
KEGG_PATHWAY	mmu00640:Propanoate metabolism	0.00213196	7	KEGG_PATHWAY/mmu00640:Propanoate metabolism/7	2.67122
GOTERM_BP_FAT	GO:0006576~biogenic amine metabolic process	0.00213581	10	GOTERM_BP_FAT/GO:0006576~biogenic amine metabolic process/10	2.67044
GOTERM_BP_FAT	GO:0017144~drug metabolic process	0.00221308	4	GOTERM_BP_FAT/GO:0017144~drug metabolic process/4	2.655
GOTERM_BP_FAT	GO:0051186~cofactor metabolic process	0.00223975	16	GOTERM_BP_FAT/GO:0051186~cofactor metabolic process/16	2.6498
GOTERM_BP_FAT	GO:0034754~cellular hormone metabolic process	0.0023527	8	GOTERM_BP_FAT/GO:0034754~cellular hormone metabolic process/8	2.62843
GOTERM_MF_FAT	GO:0001883~purine nucleoside binding	0.00238187	80	GOTERM_MF_FAT/GO:0001883~purine nucleoside binding/80	2.62308
GOTERM_MF_FAT	GO:0001882~nucleoside binding	0.00278727	80	GOTERM_MF_FAT/GO:0001882~nucleoside binding/80	2.55482
GOTERM_BP_FAT	GO:0009991~response to extracellular stimulus	0.00286726	15	GOTERM_BP_FAT/GO:0009991~response to extracellular stimulus/15	2.54253
GOTERM_BP_FAT	GO:0001568~blood vessel development	0.00293456	19	GOTERM_BP_FAT/GO:0001568~blood vessel development/19	2.53246
KEGG_PATHWAY	mmu00260:Glycine, serine and threonine metabolism	0.00301114	7	KEGG_PATHWAY/mmu00260:Glycine, serine and threonine metabolism/7	2.52127
GOTERM_CC_FAT	GO:0005876~spindle microtubule	0.003031	5	GOTERM_CC_FAT/GO:0005876~spindle microtubule/5	2.51841
GOTERM_BP_FAT	GO:0019748~secondary metabolic process	0.00307727	9	GOTERM_BP_FAT/GO:0019748~secondary metabolic process/9	2.51183
GOTERM_BP_FAT	GO:0010907~positive regulation of glucose metabolic process	0.00323207	4	GOTERM_BP_FAT/GO:0010907~positive regulation of glucose metabolic process/4	2.49052
GOTERM_BP_FAT	GO:0050873~brown fat cell differentiation	0.00331467	6	GOTERM_BP_FAT/GO:0050873~brown fat cell differentiation/6	2.47956
GOTERM_BP_FAT	GO:0008203~cholesterol metabolic process	0.00336858	9	GOTERM_BP_FAT/GO:0008203~cholesterol metabolic process/9	2.47255
GOTERM_MF_FAT	GO:0015248~sterol transporter activity	0.00369052	4	GOTERM_MF_FAT/GO:0015248~sterol transporter activity/4	2.43291
GOTERM_MF_FAT	GO:0017127~cholesterol transporter activity	0.00369052	4	GOTERM_MF_FAT/GO:0017127~cholesterol transporter activity/4	2.43291
GOTERM_MF_FAT	GO:0016702~oxidoreductase activity, acting on single donors with incorporation of molecular oxygen, incorporation of two atoms of oxygen	0.00372968	9	GOTERM_MF_FAT/GO:0016702~oxidoreductase activity, acting on single donors with incorporation of molecular oxygen, incorporation of two atoms of oxygen/9	2.42833
GOTERM_CC_FAT	GO:0005577~fibrinogen complex	0.0040209	3	GOTERM_CC_FAT/GO:0005577~fibrinogen complex/3	2.39568
KEGG_PATHWAY	mmu00120:Primary bile acid biosynthesis	0.00405297	5	KEGG_PATHWAY/mmu00120:Primary bile acid biosynthesis/5	2.39223
GOTERM_BP_FAT	GO:0015718~monocarboxylic acid transport	0.00405428	5	GOTERM_BP_FAT/GO:0015718~monocarboxylic acid transport/5	2.39209
GOTERM_MF_FAT	GO:0016701~oxidoreductase activity, acting on single donors with incorporation of molecular oxygen	0.00408435	9	GOTERM_MF_FAT/GO:0016701~oxidoreductase activity, acting on single donors with incorporation of molecular oxygen/9	2.38888
GOTERM_MF_FAT	GO:0030554~adenyl nucleotide binding	0.00415568	78	GOTERM_MF_FAT/GO:0030554~adenyl nucleotide binding/78	2.38136
GOTERM_BP_FAT	GO:0045913~positive regulation of carbohydrate metabolic process	0.00449569	4	GOTERM_BP_FAT/GO:0045913~positive regulation of carbohydrate metabolic process/4	2.3472
GOTERM_BP_FAT	GO:0010676~positive regulation of cellular carbohydrate metabolic process	0.00449569	4	GOTERM_BP_FAT/GO:0010676~positive regulation of cellular carbohydrate metabolic process/4	2.3472
GOTERM_CC_FAT	GO:0034385~triglyceride-rich lipoprotein particle	0.00501296	4	GOTERM_CC_FAT/GO:0034385~triglyceride-rich lipoprotein particle/4	2.29991
GOTERM_CC_FAT	GO:0034361~very-low-density lipoprotein particle	0.00501296	4	GOTERM_CC_FAT/GO:0034361~very-low-density lipoprotein particle/4	2.29991
GOTERM_BP_FAT	GO:0005976~polysaccharide metabolic process	0.00550128	10	GOTERM_BP_FAT/GO:0005976~polysaccharide metabolic process/10	2.25954
KEGG_PATHWAY	mmu04110:Cell cycle	0.00588177	14	KEGG_PATHWAY/mmu04110:Cell cycle/14	2.23049
KEGG_PATHWAY	mmu04950:Maturity onset diabetes of the young	0.00598614	6	KEGG_PATHWAY/mmu04950:Maturity onset diabetes of the young/6	2.22285
GOTERM_BP_FAT	GO:0009074~aromatic amino acid family catabolic process	0.00601916	4	GOTERM_BP_FAT/GO:0009074~aromatic amino acid family catabolic process/4	2.22046
GOTERM_BP_FAT	GO:0009077~histidine family amino acid catabolic process	0.00601916	4	GOTERM_BP_FAT/GO:0009077~histidine family amino acid catabolic process/4	2.22046
GOTERM_BP_FAT	GO:0006547~histidine metabolic process	0.00601916	4	GOTERM_BP_FAT/GO:0006547~histidine metabolic process/4	2.22046
GOTERM_BP_FAT	GO:0009075~histidine family amino acid metabolic process	0.00601916	4	GOTERM_BP_FAT/GO:0009075~histidine family amino acid metabolic process/4	2.22046
GOTERM_BP_FAT	GO:0006548~histidine catabolic process	0.00601916	4	GOTERM_BP_FAT/GO:0006548~histidine catabolic process/4	2.22046
GOTERM_BP_FAT	GO:0016125~sterol metabolic process	0.00605017	9	GOTERM_BP_FAT/GO:0016125~sterol metabolic process/9	2.21823
GOTERM_BP_FAT	GO:0048771~tissue remodeling	0.00622231	7	GOTERM_BP_FAT/GO:0048771~tissue remodeling/7	2.20605
GOTERM_BP_FAT	GO:0006800~oxygen and reactive oxygen species metabolic process	0.00622231	7	GOTERM_BP_FAT/GO:0006800~oxygen and reactive oxygen species metabolic process/7	2.20605
KEGG_PATHWAY	mmu00051:Fructose and mannose metabolism	0.00636864	7	KEGG_PATHWAY/mmu00051:Fructose and mannose metabolism/7	2.19595
KEGG_PATHWAY	mmu00040:Pentose and glucuronate interconversions	0.00657001	7	KEGG_PATHWAY/mmu00040:Pentose and glucuronate interconversions/7	2.18243
GOTERM_BP_FAT	GO:0006775~fat-soluble vitamin metabolic process	0.0067116	6	GOTERM_BP_FAT/GO:0006775~fat-soluble vitamin metabolic process/6	2.17317
GOTERM_BP_FAT	GO:0009746~response to hexose stimulus	0.00703139	5	GOTERM_BP_FAT/GO:0009746~response to hexose stimulus/5	2.15296
GOTERM_BP_FAT	GO:0001974~blood vessel remodeling	0.00703139	5	GOTERM_BP_FAT/GO:0001974~blood vessel remodeling/5	2.15296
GOTERM_BP_FAT	GO:0009749~response to glucose stimulus	0.00703139	5	GOTERM_BP_FAT/GO:0009749~response to glucose stimulus/5	2.15296
GOTERM_BP_FAT	GO:0034284~response to monosaccharide stimulus	0.00703139	5	GOTERM_BP_FAT/GO:0034284~response to monosaccharide stimulus/5	2.15296
GOTERM_BP_FAT	GO:0002684~positive regulation of immune system process	0.00710526	16	GOTERM_BP_FAT/GO:0002684~positive regulation of immune system process/16	2.14842
GOTERM_MF_FAT	GO:0016597~amino acid binding	0.00715904	6	GOTERM_MF_FAT/GO:0016597~amino acid binding/6	2.14514
GOTERM_MF_FAT	GO:0004091~carboxylesterase activity	0.00716091	11	GOTERM_MF_FAT/GO:0004091~carboxylesterase activity/11	2.14503
GOTERM_BP_FAT	GO:0032020~ISG15-protein conjugation	0.00727204	3	GOTERM_BP_FAT/GO:0032020~ISG15-protein conjugation/3	2.13834
GOTERM_BP_FAT	GO:0045723~positive regulation of fatty acid biosynthetic process	0.00727204	3	GOTERM_BP_FAT/GO:0045723~positive regulation of fatty acid biosynthetic process/3	2.13834
GOTERM_CC_FAT	GO:0005739~mitochondrion	0.00748604	69	GOTERM_CC_FAT/GO:0005739~mitochondrion/69	2.12575
GOTERM_CC_FAT	GO:0008278~cohesin complex	0.0078443	3	GOTERM_CC_FAT/GO:0008278~cohesin complex/3	2.10545
GOTERM_BP_FAT	GO:0031667~response to nutrient levels	0.00804558	13	GOTERM_BP_FAT/GO:0031667~response to nutrient levels/13	2.09444
GOTERM_MF_FAT	GO:0005520~insulin-like growth factor binding	0.00827357	5	GOTERM_MF_FAT/GO:0005520~insulin-like growth factor binding/5	2.08231
GOTERM_BP_FAT	GO:0015914~phospholipid transport	0.00827588	5	GOTERM_BP_FAT/GO:0015914~phospholipid transport/5	2.08219
GOTERM_MF_FAT	GO:0017076~purine nucleotide binding	0.0087541	90	GOTERM_MF_FAT/GO:0017076~purine nucleotide binding/90	2.05779
GOTERM_BP_FAT	GO:0007017~microtubule-based process	0.00880167	16	GOTERM_BP_FAT/GO:0007017~microtubule-based process/16	2.05543
GOTERM_BP_FAT	GO:0045834~positive regulation of lipid metabolic process	0.00965628	5	GOTERM_BP_FAT/GO:0045834~positive regulation of lipid metabolic process/5	2.01519
GOTERM_CC_FAT	GO:0019898~extrinsic to membrane	0.00970573	31	GOTERM_CC_FAT/GO:0019898~extrinsic to membrane/31	2.01297
GOTERM_BP_FAT	GO:0006805~xenobiotic metabolic process	0.00989364	6	GOTERM_BP_FAT/GO:0006805~xenobiotic metabolic process/6	2.00464
GOTERM_BP_FAT	GO:0006323~DNA packaging	0.00999828	11	GOTERM_BP_FAT/GO:0006323~DNA packaging/11	2.00007
GOTERM_BP_FAT	GO:0007018~microtubule-based movement	0.00999828	10	GOTERM_BP_FAT/GO:0007018~microtubule-based movement/10	2.00007
GOTERM_MF_FAT	GO:0008289~lipid binding	0.0105957	23	GOTERM_MF_FAT/GO:0008289~lipid binding/23	1.97487
GOTERM_CC_FAT	GO:0005625~soluble fraction	0.0111676	10	GOTERM_CC_FAT/GO:0005625~soluble fraction/10	1.95204
GOTERM_BP_FAT	GO:0006006~glucose metabolic process	0.0116245	12	GOTERM_BP_FAT/GO:0006006~glucose metabolic process/12	1.93463
GOTERM_BP_FAT	GO:0010043~response to zinc ion	0.0118345	3	GOTERM_BP_FAT/GO:0010043~response to zinc ion/3	1.92685
GOTERM_BP_FAT	GO:0010906~regulation of glucose metabolic process	0.0122629	4	GOTERM_BP_FAT/GO:0010906~regulation of glucose metabolic process/4	1.91141
GOTERM_BP_FAT	GO:0030193~regulation of blood coagulation	0.0122629	4	GOTERM_BP_FAT/GO:0030193~regulation of blood coagulation/4	1.91141
GOTERM_MF_FAT	GO:0016410~N-acyltransferase activity	0.0123134	8	GOTERM_MF_FAT/GO:0016410~N-acyltransferase activity/8	1.90962
GOTERM_BP_FAT	GO:0006776~vitamin A metabolic process	0.0128458	5	GOTERM_BP_FAT/GO:0006776~vitamin A metabolic process/5	1.89124
GOTERM_MF_FAT	GO:0047760~butyrate-CoA ligase activity	0.0129505	3	GOTERM_MF_FAT/GO:0047760~butyrate-CoA ligase activity/3	1.88771
GOTERM_BP_FAT	GO:0042593~glucose homeostasis	0.0133336	6	GOTERM_BP_FAT/GO:0042593~glucose homeostasis/6	1.87505
GOTERM_BP_FAT	GO:0033500~carbohydrate homeostasis	0.0133336	6	GOTERM_BP_FAT/GO:0033500~carbohydrate homeostasis/6	1.87505
GOTERM_BP_FAT	GO:0034637~cellular carbohydrate biosynthetic process	0.0143964	7	GOTERM_BP_FAT/GO:0034637~cellular carbohydrate biosynthetic process/7	1.84175
GOTERM_BP_FAT	GO:0000910~cytokinesis	0.0146643	5	GOTERM_BP_FAT/GO:0000910~cytokinesis/5	1.83374
GOTERM_BP_FAT	GO:0009719~response to endogenous stimulus	0.0148119	16	GOTERM_BP_FAT/GO:0009719~response to endogenous stimulus/16	1.82939
GOTERM_BP_FAT	GO:0006109~regulation of carbohydrate metabolic process	0.0149289	4	GOTERM_BP_FAT/GO:0006109~regulation of carbohydrate metabolic process/4	1.82597
GOTERM_BP_FAT	GO:0010675~regulation of cellular carbohydrate metabolic process	0.0149289	4	GOTERM_BP_FAT/GO:0010675~regulation of cellular carbohydrate metabolic process/4	1.82597
GOTERM_BP_FAT	GO:0006334~nucleosome assembly	0.0151458	9	GOTERM_BP_FAT/GO:0006334~nucleosome assembly/9	1.81971
GOTERM_BP_FAT	GO:0009725~response to hormone stimulus	0.0152704	15	GOTERM_BP_FAT/GO:0009725~response to hormone stimulus/15	1.81615
GOTERM_BP_FAT	GO:0042330~taxis	0.0159363	10	GOTERM_BP_FAT/GO:0042330~taxis/10	1.79761
GOTERM_BP_FAT	GO:0006935~chemotaxis	0.0159363	10	GOTERM_BP_FAT/GO:0006935~chemotaxis/10	1.79761
KEGG_PATHWAY	mmu02010:ABC transporters	0.0164152	7	KEGG_PATHWAY/mmu02010:ABC transporters/7	1.78475
GOTERM_BP_FAT	GO:0016101~diterpenoid metabolic process	0.0166376	5	GOTERM_BP_FAT/GO:0016101~diterpenoid metabolic process/5	1.77891
GOTERM_BP_FAT	GO:0001523~retinoid metabolic process	0.0166376	5	GOTERM_BP_FAT/GO:0001523~retinoid metabolic process/5	1.77891
GOTERM_CC_FAT	GO:0015630~microtubule cytoskeleton	0.0170487	27	GOTERM_CC_FAT/GO:0015630~microtubule cytoskeleton/27	1.76831
GOTERM_MF_FAT	GO:0033293~monocarboxylic acid binding	0.0171408	5	GOTERM_MF_FAT/GO:0033293~monocarboxylic acid binding/5	1.76597
GOTERM_BP_FAT	GO:0006559~L-phenylalanine catabolic process	0.0173348	3	GOTERM_BP_FAT/GO:0006559~L-phenylalanine catabolic process/3	1.76108
GOTERM_BP_FAT	GO:0001678~cellular glucose homeostasis	0.0173348	3	GOTERM_BP_FAT/GO:0001678~cellular glucose homeostasis/3	1.76108
GOTERM_BP_FAT	GO:0031497~chromatin assembly	0.0173714	9	GOTERM_BP_FAT/GO:0031497~chromatin assembly/9	1.76017
GOTERM_BP_FAT	GO:0009410~response to xenobiotic stimulus	0.0178958	6	GOTERM_BP_FAT/GO:0009410~response to xenobiotic stimulus/6	1.74725
GOTERM_BP_FAT	GO:0065004~protein-DNA complex assembly	0.0185665	9	GOTERM_BP_FAT/GO:0065004~protein-DNA complex assembly/9	1.73127
GOTERM_BP_FAT	GO:0034728~nucleosome organization	0.0185665	9	GOTERM_BP_FAT/GO:0034728~nucleosome organization/9	1.73127
GOTERM_BP_FAT	GO:0006721~terpenoid metabolic process	0.0187692	5	GOTERM_BP_FAT/GO:0006721~terpenoid metabolic process/5	1.72655
GOTERM_CC_FAT	GO:0000794~condensed nuclear chromosome	0.0189194	6	GOTERM_CC_FAT/GO:0000794~condensed nuclear chromosome/6	1.72309
GOTERM_BP_FAT	GO:0006790~sulfur metabolic process	0.0190105	9	GOTERM_BP_FAT/GO:0006790~sulfur metabolic process/9	1.72101
GOTERM_BP_FAT	GO:0008652~cellular amino acid biosynthetic process	0.019605	6	GOTERM_BP_FAT/GO:0008652~cellular amino acid biosynthetic process/6	1.70763
GOTERM_BP_FAT	GO:0040017~positive regulation of locomotion	0.019605	6	GOTERM_BP_FAT/GO:0040017~positive regulation of locomotion/6	1.70763
GOTERM_MF_FAT	GO:0016408~C-acyltransferase activity	0.0202537	4	GOTERM_MF_FAT/GO:0016408~C-acyltransferase activity/4	1.6935
GOTERM_BP_FAT	GO:0060713~labyrinthine layer morphogenesis	0.0211662	4	GOTERM_BP_FAT/GO:0060713~labyrinthine layer morphogenesis/4	1.67436
GOTERM_BP_FAT	GO:0042573~retinoic acid metabolic process	0.0211662	4	GOTERM_BP_FAT/GO:0042573~retinoic acid metabolic process/4	1.67436
GOTERM_BP_FAT	GO:0045444~fat cell differentiation	0.0212362	7	GOTERM_BP_FAT/GO:0045444~fat cell differentiation/7	1.67292
GOTERM_BP_FAT	GO:0048878~chemical homeostasis	0.0215925	22	GOTERM_BP_FAT/GO:0048878~chemical homeostasis/22	1.6657
GOTERM_BP_FAT	GO:0016042~lipid catabolic process	0.0217588	11	GOTERM_BP_FAT/GO:0016042~lipid catabolic process/11	1.66237
GOTERM_BP_FAT	GO:0046700~heterocycle catabolic process	0.0233607	6	GOTERM_BP_FAT/GO:0046700~heterocycle catabolic process/6	1.63152
GOTERM_BP_FAT	GO:0045923~positive regulation of fatty acid metabolic process	0.0237005	3	GOTERM_BP_FAT/GO:0045923~positive regulation of fatty acid metabolic process/3	1.62524
GOTERM_BP_FAT	GO:0006577~betaine metabolic process	0.0237005	3	GOTERM_BP_FAT/GO:0006577~betaine metabolic process/3	1.62524
GOTERM_MF_FAT	GO:0008028~monocarboxylic acid transmembrane transporter activity	0.0239251	4	GOTERM_MF_FAT/GO:0008028~monocarboxylic acid transmembrane transporter activity/4	1.62115
GOTERM_BP_FAT	GO:0010033~response to organic substance	0.02466	30	GOTERM_BP_FAT/GO:0010033~response to organic substance/30	1.60801
GOTERM_BP_FAT	GO:0000070~mitotic sister chromatid segregation	0.0247409	4	GOTERM_BP_FAT/GO:0000070~mitotic sister chromatid segregation/4	1.60658
GOTERM_BP_FAT	GO:0002709~regulation of T cell mediated immunity	0.0247409	4	GOTERM_BP_FAT/GO:0002709~regulation of T cell mediated immunity/4	1.60658
GOTERM_MF_FAT	GO:0004551~nucleotide diphosphatase activity	0.0258763	3	GOTERM_MF_FAT/GO:0004551~nucleotide diphosphatase activity/3	1.5871
GOTERM_BP_FAT	GO:0034097~response to cytokine stimulus	0.0261447	5	GOTERM_BP_FAT/GO:0034097~response to cytokine stimulus/5	1.58262
GOTERM_CC_FAT	GO:0000786~nucleosome	0.0269585	8	GOTERM_CC_FAT/GO:0000786~nucleosome/8	1.5693
GOTERM_BP_FAT	GO:0046903~secretion	0.0274576	15	GOTERM_BP_FAT/GO:0046903~secretion/15	1.56134
BIOCARTA	m_intrinsicPathway:Intrinsic Prothrombin Activation Pathway	0.0284584	4	BIOCARTA/m_intrinsicPathway:Intrinsic Prothrombin Activation Pathway/4	1.54579
GOTERM_BP_FAT	GO:0016051~carbohydrate biosynthetic process	0.0285805	8	GOTERM_BP_FAT/GO:0016051~carbohydrate biosynthetic process/8	1.54393
GOTERM_BP_FAT	GO:0000819~sister chromatid segregation	0.0286197	4	GOTERM_BP_FAT/GO:0000819~sister chromatid segregation/4	1.54334
GOTERM_BP_FAT	GO:0051384~response to glucocorticoid stimulus	0.0286197	6	GOTERM_BP_FAT/GO:0051384~response to glucocorticoid stimulus/6	1.54334
GOTERM_BP_FAT	GO:0006073~cellular glucan metabolic process	0.0289379	5	GOTERM_BP_FAT/GO:0006073~cellular glucan metabolic process/5	1.53853
GOTERM_BP_FAT	GO:0005977~glycogen metabolic process	0.0289379	5	GOTERM_BP_FAT/GO:0005977~glycogen metabolic process/5	1.53853
GOTERM_BP_FAT	GO:0044042~glucan metabolic process	0.0289379	5	GOTERM_BP_FAT/GO:0044042~glucan metabolic process/5	1.53853
KEGG_PATHWAY	mmu00053:Ascorbate and aldarate metabolism	0.0293359	6	KEGG_PATHWAY/mmu00053:Ascorbate and aldarate metabolism/6	1.5326
GOTERM_BP_FAT	GO:0046394~carboxylic acid biosynthetic process	0.029655	11	GOTERM_BP_FAT/GO:0046394~carboxylic acid biosynthetic process/11	1.5279
GOTERM_BP_FAT	GO:0016053~organic acid biosynthetic process	0.029655	11	GOTERM_BP_FAT/GO:0016053~organic acid biosynthetic process/11	1.5279
GOTERM_BP_FAT	GO:0006909~phagocytosis	0.0298153	6	GOTERM_BP_FAT/GO:0006909~phagocytosis/6	1.52556
GOTERM_BP_FAT	GO:0006720~isoprenoid metabolic process	0.0298153	6	GOTERM_BP_FAT/GO:0006720~isoprenoid metabolic process/6	1.52556
GOTERM_MF_FAT	GO:0016407~acetyltransferase activity	0.029903	7	GOTERM_MF_FAT/GO:0016407~acetyltransferase activity/7	1.52429
GOTERM_BP_FAT	GO:0006558~L-phenylalanine metabolic process	0.030863	3	GOTERM_BP_FAT/GO:0006558~L-phenylalanine metabolic process/3	1.51056
GOTERM_BP_FAT	GO:0050000~chromosome localization	0.030863	3	GOTERM_BP_FAT/GO:0050000~chromosome localization/3	1.51056
GOTERM_BP_FAT	GO:0046889~positive regulation of lipid biosynthetic process	0.030863	3	GOTERM_BP_FAT/GO:0046889~positive regulation of lipid biosynthetic process/3	1.51056
GOTERM_BP_FAT	GO:0051702~interaction with symbiont	0.030863	3	GOTERM_BP_FAT/GO:0051702~interaction with symbiont/3	1.51056
GOTERM_BP_FAT	GO:0051303~establishment of chromosome localization	0.030863	3	GOTERM_BP_FAT/GO:0051303~establishment of chromosome localization/3	1.51056
GOTERM_BP_FAT	GO:0045807~positive regulation of endocytosis	0.0319014	5	GOTERM_BP_FAT/GO:0045807~positive regulation of endocytosis/5	1.49619
GOTERM_BP_FAT	GO:0045787~positive regulation of cell cycle	0.0319014	5	GOTERM_BP_FAT/GO:0045787~positive regulation of cell cycle/5	1.49619
KEGG_PATHWAY	mmu00350:Tyrosine metabolism	0.0322416	6	KEGG_PATHWAY/mmu00350:Tyrosine metabolism/6	1.49158
GOTERM_BP_FAT	GO:0045777~positive regulation of blood pressure	0.0328007	4	GOTERM_BP_FAT/GO:0045777~positive regulation of blood pressure/4	1.48412
GOTERM_BP_FAT	GO:0050818~regulation of coagulation	0.0328007	4	GOTERM_BP_FAT/GO:0050818~regulation of coagulation/4	1.48412
GOTERM_BP_FAT	GO:0006094~gluconeogenesis	0.0328007	4	GOTERM_BP_FAT/GO:0006094~gluconeogenesis/4	1.48412
GOTERM_MF_FAT	GO:0008172~S-methyltransferase activity	0.0336583	3	GOTERM_MF_FAT/GO:0008172~S-methyltransferase activity/3	1.47291
GOTERM_MF_FAT	GO:0008508~bile acid:sodium symporter activity	0.0336583	3	GOTERM_MF_FAT/GO:0008508~bile acid:sodium symporter activity/3	1.47291
GOTERM_MF_FAT	GO:0003774~motor activity	0.0343173	11	GOTERM_MF_FAT/GO:0003774~motor activity/11	1.46449
GOTERM_BP_FAT	GO:0060711~labyrinthine layer development	0.0350364	5	GOTERM_BP_FAT/GO:0060711~labyrinthine layer development/5	1.45548
GOTERM_MF_FAT	GO:0003707~steroid hormone receptor activity	0.0354389	6	GOTERM_MF_FAT/GO:0003707~steroid hormone receptor activity/6	1.45052
GOTERM_BP_FAT	GO:0006979~response to oxidative stress	0.035692	8	GOTERM_BP_FAT/GO:0006979~response to oxidative stress/8	1.44743
KEGG_PATHWAY	mmu00010:Glycolysis / Gluconeogenesis	0.0363048	8	KEGG_PATHWAY/mmu00010:Glycolysis / Gluconeogenesis/8	1.44004
GOTERM_BP_FAT	GO:0007588~excretion	0.0372813	4	GOTERM_BP_FAT/GO:0007588~excretion/4	1.42851
GOTERM_BP_FAT	GO:0043449~cellular alkene metabolic process	0.0372813	4	GOTERM_BP_FAT/GO:0043449~cellular alkene metabolic process/4	1.42851
GOTERM_BP_FAT	GO:0009072~aromatic amino acid family metabolic process	0.0372813	4	GOTERM_BP_FAT/GO:0009072~aromatic amino acid family metabolic process/4	1.42851
GOTERM_BP_FAT	GO:0007126~meiosis	0.037637	8	GOTERM_BP_FAT/GO:0007126~meiosis/8	1.42438
GOTERM_BP_FAT	GO:0051327~M phase of meiotic cell cycle	0.037637	8	GOTERM_BP_FAT/GO:0051327~M phase of meiotic cell cycle/8	1.42438
BIOCARTA	m_AcetaminophenPathway:Mechanism of Acetaminophen Activity and Toxicity	0.037775	3	BIOCARTA/m_AcetaminophenPathway:Mechanism of Acetaminophen Activity and Toxicity/3	1.4228
GOTERM_BP_FAT	GO:0002790~peptide secretion	0.0383435	5	GOTERM_BP_FAT/GO:0002790~peptide secretion/5	1.41631
GOTERM_BP_FAT	GO:0009071~serine family amino acid catabolic process	0.0387575	3	GOTERM_BP_FAT/GO:0009071~serine family amino acid catabolic process/3	1.41164
GOTERM_BP_FAT	GO:0042304~regulation of fatty acid biosynthetic process	0.0387575	3	GOTERM_BP_FAT/GO:0042304~regulation of fatty acid biosynthetic process/3	1.41164
GOTERM_BP_FAT	GO:0001916~positive regulation of T cell mediated cytotoxicity	0.0387575	3	GOTERM_BP_FAT/GO:0001916~positive regulation of T cell mediated cytotoxicity/3	1.41164
GOTERM_BP_FAT	GO:0000038~very-long-chain fatty acid metabolic process	0.0387575	3	GOTERM_BP_FAT/GO:0000038~very-long-chain fatty acid metabolic process/3	1.41164
GOTERM_BP_FAT	GO:0050892~intestinal absorption	0.0387575	3	GOTERM_BP_FAT/GO:0050892~intestinal absorption/3	1.41164
KEGG_PATHWAY	mmu00310:Lysine degradation	0.0389739	6	KEGG_PATHWAY/mmu00310:Lysine degradation/6	1.40923
KEGG_PATHWAY	mmu04114:Oocyte meiosis	0.0389985	11	KEGG_PATHWAY/mmu04114:Oocyte meiosis/11	1.40895
GOTERM_MF_FAT	GO:0031402~sodium ion binding	0.0390503	9	GOTERM_MF_FAT/GO:0031402~sodium ion binding/9	1.40838
GOTERM_BP_FAT	GO:0019318~hexose metabolic process	0.0399444	12	GOTERM_BP_FAT/GO:0019318~hexose metabolic process/12	1.39854
GOTERM_BP_FAT	GO:0005996~monosaccharide metabolic process	0.0413213	15	GOTERM_BP_FAT/GO:0005996~monosaccharide metabolic process/15	1.38383
GOTERM_BP_FAT	GO:0046486~glycerolipid metabolic process	0.041442	10	GOTERM_BP_FAT/GO:0046486~glycerolipid metabolic process/10	1.38256
GOTERM_BP_FAT	GO:0040008~regulation of growth	0.0416065	16	GOTERM_BP_FAT/GO:0040008~regulation of growth/16	1.38084
GOTERM_BP_FAT	GO:0051321~meiotic cell cycle	0.041733	8	GOTERM_BP_FAT/GO:0051321~meiotic cell cycle/8	1.37952
GOTERM_BP_FAT	GO:0006112~energy reserve metabolic process	0.0418233	5	GOTERM_BP_FAT/GO:0006112~energy reserve metabolic process/5	1.37858
GOTERM_BP_FAT	GO:0048638~regulation of developmental growth	0.0418233	5	GOTERM_BP_FAT/GO:0048638~regulation of developmental growth/5	1.37858
GOTERM_BP_FAT	GO:0030335~positive regulation of cell migration	0.0418233	5	GOTERM_BP_FAT/GO:0030335~positive regulation of cell migration/5	1.37858
GOTERM_MF_FAT	GO:0050661~NADP or NADPH binding	0.0419336	4	GOTERM_MF_FAT/GO:0050661~NADP or NADPH binding/4	1.37744
GOTERM_MF_FAT	GO:0005504~fatty acid binding	0.0419336	4	GOTERM_MF_FAT/GO:0005504~fatty acid binding/4	1.37744
GOTERM_BP_FAT	GO:0051346~negative regulation of hydrolase activity	0.0420577	4	GOTERM_BP_FAT/GO:0051346~negative regulation of hydrolase activity/4	1.37615
GOTERM_MF_FAT	GO:0016405~CoA-ligase activity	0.0422205	3	GOTERM_MF_FAT/GO:0016405~CoA-ligase activity/3	1.37448
GOTERM_MF_FAT	GO:0015125~bile acid transmembrane transporter activity	0.0422205	3	GOTERM_MF_FAT/GO:0015125~bile acid transmembrane transporter activity/3	1.37448
GOTERM_BP_FAT	GO:0051640~organelle localization	0.0428626	6	GOTERM_BP_FAT/GO:0051640~organelle localization/6	1.36792
GOTERM_BP_FAT	GO:0042592~homeostatic process	0.0444521	30	GOTERM_BP_FAT/GO:0042592~homeostatic process/30	1.35211
GOTERM_BP_FAT	GO:0000226~microtubule cytoskeleton organization	0.0450282	9	GOTERM_BP_FAT/GO:0000226~microtubule cytoskeleton organization/9	1.34652
GOTERM_BP_FAT	GO:0050766~positive regulation of phagocytosis	0.0471249	4	GOTERM_BP_FAT/GO:0050766~positive regulation of phagocytosis/4	1.32675
GOTERM_BP_FAT	GO:0031960~response to corticosteroid stimulus	0.0471249	6	GOTERM_BP_FAT/GO:0031960~response to corticosteroid stimulus/6	1.32675
GOTERM_BP_FAT	GO:0050830~defense response to Gram-positive bacterium	0.0471249	4	GOTERM_BP_FAT/GO:0050830~defense response to Gram-positive bacterium/4	1.32675
GOTERM_BP_FAT	GO:0010565~regulation of cellular ketone metabolic process	0.0471249	4	GOTERM_BP_FAT/GO:0010565~regulation of cellular ketone metabolic process/4	1.32675
GOTERM_BP_FAT	GO:0000096~sulfur amino acid metabolic process	0.0471249	4	GOTERM_BP_FAT/GO:0000096~sulfur amino acid metabolic process/4	1.32675
GOTERM_BP_FAT	GO:0009062~fatty acid catabolic process	0.0471249	4	GOTERM_BP_FAT/GO:0009062~fatty acid catabolic process/4	1.32675
GOTERM_BP_FAT	GO:0031099~regeneration	0.0471249	4	GOTERM_BP_FAT/GO:0031099~regeneration/4	1.32675
GOTERM_BP_FAT	GO:0032963~collagen metabolic process	0.0471249	4	GOTERM_BP_FAT/GO:0032963~collagen metabolic process/4	1.32675
GOTERM_MF_FAT	GO:0005343~organic acid:sodium symporter activity	0.0472483	4	GOTERM_MF_FAT/GO:0005343~organic acid:sodium symporter activity/4	1.32561
GOTERM_MF_FAT	GO:0019239~deaminase activity	0.0472483	4	GOTERM_MF_FAT/GO:0019239~deaminase activity/4	1.32561
GOTERM_BP_FAT	GO:0042572~retinol metabolic process	0.047323	3	GOTERM_BP_FAT/GO:0042572~retinol metabolic process/3	1.32493
GOTERM_BP_FAT	GO:0006570~tyrosine metabolic process	0.047323	3	GOTERM_BP_FAT/GO:0006570~tyrosine metabolic process/3	1.32493
GOTERM_BP_FAT	GO:0006957~complement activation, alternative pathway	0.047323	3	GOTERM_BP_FAT/GO:0006957~complement activation, alternative pathway/3	1.32493
GOTERM_BP_FAT	GO:0045446~endothelial cell differentiation	0.047323	3	GOTERM_BP_FAT/GO:0045446~endothelial cell differentiation/3	1.32493
GOTERM_BP_FAT	GO:0001525~angiogenesis	0.0487094	10	GOTERM_BP_FAT/GO:0001525~angiogenesis/10	1.31239
GOTERM_BP_FAT	GO:0007292~female gamete generation	0.0489061	6	GOTERM_BP_FAT/GO:0007292~female gamete generation/6	1.31064
GOTERM_BP_FAT	GO:0044242~cellular lipid catabolic process	0.0489061	6	GOTERM_BP_FAT/GO:0044242~cellular lipid catabolic process/6	1.31064
GOTERM_BP_FAT	GO:0008610~lipid biosynthetic process	0.0499954	17	GOTERM_BP_FAT/GO:0008610~lipid biosynthetic process/17	1.30107
GOTERM_BP_FAT	GO:0030155~regulation of cell adhesion	0.0507661	8	GOTERM_BP_FAT/GO:0030155~regulation of cell adhesion/8	1.29443
GOTERM_MF_FAT	GO:0004252~serine-type endopeptidase activity	0.0517506	13	GOTERM_MF_FAT/GO:0004252~serine-type endopeptidase activity/13	1.28609
GOTERM_MF_FAT	GO:0019838~growth factor binding	0.0521712	7	GOTERM_MF_FAT/GO:0019838~growth factor binding/7	1.28257
GOTERM_MF_FAT	GO:0008009~chemokine activity	0.0524056	5	GOTERM_MF_FAT/GO:0008009~chemokine activity/5	1.28062
GOTERM_BP_FAT	GO:0044259~multicellular organismal macromolecule metabolic process	0.0524776	4	GOTERM_BP_FAT/GO:0044259~multicellular organismal macromolecule metabolic process/4	1.28003
GOTERM_BP_FAT	GO:0043434~response to peptide hormone stimulus	0.0532026	8	GOTERM_BP_FAT/GO:0043434~response to peptide hormone stimulus/8	1.27407
GOTERM_BP_FAT	GO:0030203~glycosaminoglycan metabolic process	0.0532967	5	GOTERM_BP_FAT/GO:0030203~glycosaminoglycan metabolic process/5	1.2733
GOTERM_BP_FAT	GO:0007584~response to nutrient	0.0538734	9	GOTERM_BP_FAT/GO:0007584~response to nutrient/9	1.26863
GOTERM_BP_FAT	GO:0009615~response to virus	0.0538734	7	GOTERM_BP_FAT/GO:0009615~response to virus/7	1.26863
GOTERM_BP_FAT	GO:0019216~regulation of lipid metabolic process	0.0554266	6	GOTERM_BP_FAT/GO:0019216~regulation of lipid metabolic process/6	1.25628
GOTERM_BP_FAT	GO:0001542~ovulation from ovarian follicle	0.0565016	3	GOTERM_BP_FAT/GO:0001542~ovulation from ovarian follicle/3	1.24794
GOTERM_BP_FAT	GO:0045132~meiotic chromosome segregation	0.0565016	3	GOTERM_BP_FAT/GO:0045132~meiotic chromosome segregation/3	1.24794
GOTERM_BP_FAT	GO:0001914~regulation of T cell mediated cytotoxicity	0.0565016	3	GOTERM_BP_FAT/GO:0001914~regulation of T cell mediated cytotoxicity/3	1.24794
GOTERM_BP_FAT	GO:0005978~glycogen biosynthetic process	0.0565016	3	GOTERM_BP_FAT/GO:0005978~glycogen biosynthetic process/3	1.24794
GOTERM_BP_FAT	GO:0009250~glucan biosynthetic process	0.0565016	3	GOTERM_BP_FAT/GO:0009250~glucan biosynthetic process/3	1.24794
GOTERM_MF_FAT	GO:0005044~scavenger receptor activity	0.0567413	5	GOTERM_MF_FAT/GO:0005044~scavenger receptor activity/5	1.2461
GOTERM_MF_FAT	GO:0004869~cysteine-type endopeptidase inhibitor activity	0.0567413	5	GOTERM_MF_FAT/GO:0004869~cysteine-type endopeptidase inhibitor activity/5	1.2461
GOTERM_MF_FAT	GO:0042379~chemokine receptor binding	0.0567413	5	GOTERM_MF_FAT/GO:0042379~chemokine receptor binding/5	1.2461
GOTERM_BP_FAT	GO:0051272~positive regulation of cell motion	0.0574636	5	GOTERM_BP_FAT/GO:0051272~positive regulation of cell motion/5	1.24061
GOTERM_MF_FAT	GO:0004879~ligand-dependent nuclear receptor activity	0.0575989	6	GOTERM_MF_FAT/GO:0004879~ligand-dependent nuclear receptor activity/6	1.23959
GOTERM_BP_FAT	GO:0019319~hexose biosynthetic process	0.0581094	4	GOTERM_BP_FAT/GO:0019319~hexose biosynthetic process/4	1.23575
GOTERM_BP_FAT	GO:0006090~pyruvate metabolic process	0.0581094	4	GOTERM_BP_FAT/GO:0006090~pyruvate metabolic process/4	1.23575
GOTERM_BP_FAT	GO:0002064~epithelial cell development	0.0581094	4	GOTERM_BP_FAT/GO:0002064~epithelial cell development/4	1.23575
GOTERM_BP_FAT	GO:0050764~regulation of phagocytosis	0.0581094	4	GOTERM_BP_FAT/GO:0050764~regulation of phagocytosis/4	1.23575
GOTERM_MF_FAT	GO:0032559~adenyl ribonucleotide binding	0.0583645	67	GOTERM_MF_FAT/GO:0032559~adenyl ribonucleotide binding/67	1.23385
GOTERM_CC_FAT	GO:0032993~protein-DNA complex	0.0594743	8	GOTERM_CC_FAT/GO:0032993~protein-DNA complex/8	1.22567
BIOCARTA	m_alternativePathway:Alternative Complement Pathway	0.0610403	3	BIOCARTA/m_alternativePathway:Alternative Complement Pathway/3	1.21438
GOTERM_MF_FAT	GO:0005542~folic acid binding	0.0614137	3	GOTERM_MF_FAT/GO:0005542~folic acid binding/3	1.21174
GOTERM_BP_FAT	GO:0048545~response to steroid hormone stimulus	0.0624246	8	GOTERM_BP_FAT/GO:0048545~response to steroid hormone stimulus/8	1.20464
GOTERM_BP_FAT	GO:0060341~regulation of cellular localization	0.0628936	11	GOTERM_BP_FAT/GO:0060341~regulation of cellular localization/11	1.20139
GOTERM_BP_FAT	GO:0046942~carboxylic acid transport	0.0636728	8	GOTERM_BP_FAT/GO:0046942~carboxylic acid transport/8	1.19605
GOTERM_MF_FAT	GO:0005524~ATP binding	0.0636775	66	GOTERM_MF_FAT/GO:0005524~ATP binding/66	1.19601
GOTERM_BP_FAT	GO:0007586~digestion	0.0640133	4	GOTERM_BP_FAT/GO:0007586~digestion/4	1.19373
GOTERM_BP_FAT	GO:0044236~multicellular organismal metabolic process	0.0640133	4	GOTERM_BP_FAT/GO:0044236~multicellular organismal metabolic process/4	1.19373
GOTERM_MF_FAT	GO:0016289~CoA hydrolase activity	0.0650452	4	GOTERM_MF_FAT/GO:0016289~CoA hydrolase activity/4	1.18679
GOTERM_MF_FAT	GO:0016782~transferase activity, transferring sulfur-containing groups	0.0651097	6	GOTERM_MF_FAT/GO:0016782~transferase activity, transferring sulfur-containing groups/6	1.18635
GOTERM_BP_FAT	GO:0001892~embryonic placenta development	0.0661021	6	GOTERM_BP_FAT/GO:0001892~embryonic placenta development/6	1.17978
GOTERM_BP_FAT	GO:0006536~glutamate metabolic process	0.0662389	3	GOTERM_BP_FAT/GO:0006536~glutamate metabolic process/3	1.17889
GOTERM_BP_FAT	GO:0044264~cellular polysaccharide metabolic process	0.0663039	5	GOTERM_BP_FAT/GO:0044264~cellular polysaccharide metabolic process/5	1.17846
GOTERM_BP_FAT	GO:0051241~negative regulation of multicellular organismal process	0.0664726	8	GOTERM_BP_FAT/GO:0051241~negative regulation of multicellular organismal process/8	1.17736
GOTERM_BP_FAT	GO:0015849~organic acid transport	0.0664726	8	GOTERM_BP_FAT/GO:0015849~organic acid transport/8	1.17736
GOTERM_BP_FAT	GO:0043933~macromolecular complex subunit organization	0.0678081	21	GOTERM_BP_FAT/GO:0043933~macromolecular complex subunit organization/21	1.16872
GOTERM_BP_FAT	GO:0043086~negative regulation of catalytic activity	0.0693455	8	GOTERM_BP_FAT/GO:0043086~negative regulation of catalytic activity/8	1.15898
GOTERM_BP_FAT	GO:0046439~L-cysteine metabolic process	0.070115	2	GOTERM_BP_FAT/GO:0046439~L-cysteine metabolic process/2	1.15419
GOTERM_BP_FAT	GO:0019448~L-cysteine catabolic process	0.070115	2	GOTERM_BP_FAT/GO:0019448~L-cysteine catabolic process/2	1.15419
GOTERM_BP_FAT	GO:0034310~monohydric alcohol catabolic process	0.070115	2	GOTERM_BP_FAT/GO:0034310~monohydric alcohol catabolic process/2	1.15419
GOTERM_BP_FAT	GO:0055090~acylglycerol homeostasis	0.070115	2	GOTERM_BP_FAT/GO:0055090~acylglycerol homeostasis/2	1.15419
GOTERM_BP_FAT	GO:0009093~cysteine catabolic process	0.070115	2	GOTERM_BP_FAT/GO:0009093~cysteine catabolic process/2	1.15419
GOTERM_BP_FAT	GO:0019452~L-cysteine catabolic process to taurine	0.070115	2	GOTERM_BP_FAT/GO:0019452~L-cysteine catabolic process to taurine/2	1.15419
GOTERM_BP_FAT	GO:0006068~ethanol catabolic process	0.070115	2	GOTERM_BP_FAT/GO:0006068~ethanol catabolic process/2	1.15419
GOTERM_BP_FAT	GO:0030073~insulin secretion	0.0701819	4	GOTERM_BP_FAT/GO:0030073~insulin secretion/4	1.15377
GOTERM_CC_FAT	GO:0031903~microbody membrane	0.0702278	4	GOTERM_CC_FAT/GO:0031903~microbody membrane/4	1.15349
GOTERM_CC_FAT	GO:0005778~peroxisomal membrane	0.0702278	4	GOTERM_CC_FAT/GO:0005778~peroxisomal membrane/4	1.15349
GOTERM_BP_FAT	GO:0051130~positive regulation of cellular component organization	0.0705625	9	GOTERM_BP_FAT/GO:0051130~positive regulation of cellular component organization/9	1.15143
GOTERM_MF_FAT	GO:0000062~acyl-CoA binding	0.0719185	3	GOTERM_MF_FAT/GO:0000062~acyl-CoA binding/3	1.14316
GOTERM_MF_FAT	GO:0016813~hydrolase activity, acting on carbon-nitrogen (but not peptide) bonds, in linear amidines	0.0719185	3	GOTERM_MF_FAT/GO:0016813~hydrolase activity, acting on carbon-nitrogen (but not peptide) bonds, in linear amidines/3	1.14316
GOTERM_MF_FAT	GO:0008603~cAMP-dependent protein kinase regulator activity	0.0719185	3	GOTERM_MF_FAT/GO:0008603~cAMP-dependent protein kinase regulator activity/3	1.14316
GOTERM_CC_FAT	GO:0030892~mitotic cohesin complex	0.0728421	2	GOTERM_CC_FAT/GO:0030892~mitotic cohesin complex/2	1.13762
GOTERM_BP_FAT	GO:0030855~epithelial cell differentiation	0.0732468	9	GOTERM_BP_FAT/GO:0030855~epithelial cell differentiation/9	1.13521
GOTERM_MF_FAT	GO:0017067~tyrosine-ester sulfotransferase activity	0.0734081	2	GOTERM_MF_FAT/GO:0017067~tyrosine-ester sulfotransferase activity/2	1.13426
GOTERM_MF_FAT	GO:0047305~(R)-3-amino-2-methylpropionate-pyruvate transaminase activity	0.0734081	2	GOTERM_MF_FAT/GO:0047305~(R)-3-amino-2-methylpropionate-pyruvate transaminase activity/2	1.13426
GOTERM_MF_FAT	GO:0004053~arginase activity	0.0734081	2	GOTERM_MF_FAT/GO:0004053~arginase activity/2	1.13426
KEGG_PATHWAY	mmu00430:Taurine and hypotaurine metabolism	0.0748583	3	KEGG_PATHWAY/mmu00430:Taurine and hypotaurine metabolism/3	1.12576
GOTERM_BP_FAT	GO:0002711~positive regulation of T cell mediated immunity	0.0764835	3	GOTERM_BP_FAT/GO:0002711~positive regulation of T cell mediated immunity/3	1.11643
GOTERM_BP_FAT	GO:0030728~ovulation	0.0764835	3	GOTERM_BP_FAT/GO:0030728~ovulation/3	1.11643
GOTERM_BP_FAT	GO:0043467~regulation of generation of precursor metabolites and energy	0.0764835	3	GOTERM_BP_FAT/GO:0043467~regulation of generation of precursor metabolites and energy/3	1.11643
GOTERM_BP_FAT	GO:0015908~fatty acid transport	0.0764835	3	GOTERM_BP_FAT/GO:0015908~fatty acid transport/3	1.11643
GOTERM_BP_FAT	GO:0048639~positive regulation of developmental growth	0.0764835	3	GOTERM_BP_FAT/GO:0048639~positive regulation of developmental growth/3	1.11643
GOTERM_BP_FAT	GO:0007051~spindle organization	0.0766072	4	GOTERM_BP_FAT/GO:0007051~spindle organization/4	1.11573
GOTERM_BP_FAT	GO:0042098~T cell proliferation	0.0766072	4	GOTERM_BP_FAT/GO:0042098~T cell proliferation/4	1.11573
GOTERM_MF_FAT	GO:0043176~amine binding	0.0773517	6	GOTERM_MF_FAT/GO:0043176~amine binding/6	1.11153
GOTERM_MF_FAT	GO:0005507~copper ion binding	0.0773517	6	GOTERM_MF_FAT/GO:0005507~copper ion binding/6	1.11153
GOTERM_MF_FAT	GO:0005529~sugar binding	0.0776509	12	GOTERM_MF_FAT/GO:0005529~sugar binding/12	1.10985
GOTERM_MF_FAT	GO:0016831~carboxy-lyase activity	0.0783716	4	GOTERM_MF_FAT/GO:0016831~carboxy-lyase activity/4	1.10584
KEGG_PATHWAY	mmu00360:Phenylalanine metabolism	0.0784785	4	KEGG_PATHWAY/mmu00360:Phenylalanine metabolism/4	1.10525
GOTERM_BP_FAT	GO:0006814~sodium ion transport	0.078799	9	GOTERM_BP_FAT/GO:0006814~sodium ion transport/9	1.10348
GOTERM_BP_FAT	GO:0003001~generation of a signal involved in cell-cell signaling	0.0794386	7	GOTERM_BP_FAT/GO:0003001~generation of a signal involved in cell-cell signaling/7	1.09997
GOTERM_MF_FAT	GO:0004467~long-chain-fatty-acid-CoA ligase activity	0.0829511	3	GOTERM_MF_FAT/GO:0004467~long-chain-fatty-acid-CoA ligase activity/3	1.08118
GOTERM_BP_FAT	GO:0042594~response to starvation	0.0832809	6	GOTERM_BP_FAT/GO:0042594~response to starvation/6	1.07945
GOTERM_BP_FAT	GO:0042401~biogenic amine biosynthetic process	0.0832809	4	GOTERM_BP_FAT/GO:0042401~biogenic amine biosynthetic process/4	1.07945
GOTERM_MF_FAT	GO:0019842~vitamin binding	0.0838246	9	GOTERM_MF_FAT/GO:0019842~vitamin binding/9	1.07663
GOTERM_CC_FAT	GO:0005743~mitochondrial inner membrane	0.0845229	19	GOTERM_CC_FAT/GO:0005743~mitochondrial inner membrane/19	1.07303
GOTERM_MF_FAT	GO:0004601~peroxidase activity	0.0854456	4	GOTERM_MF_FAT/GO:0004601~peroxidase activity/4	1.06831
GOTERM_MF_FAT	GO:0016684~oxidoreductase activity, acting on peroxide as acceptor	0.0854456	4	GOTERM_MF_FAT/GO:0016684~oxidoreductase activity, acting on peroxide as acceptor/4	1.06831
BIOCARTA	m_g2Pathway:Cell Cycle: G2/M Checkpoint	0.0854943	4	BIOCARTA/m_g2Pathway:Cell Cycle: G2/M Checkpoint/4	1.06806
GOTERM_MF_FAT	GO:0032555~purine ribonucleotide binding	0.0858714	79	GOTERM_MF_FAT/GO:0032555~purine ribonucleotide binding/79	1.06615
GOTERM_MF_FAT	GO:0032553~ribonucleotide binding	0.0858714	79	GOTERM_MF_FAT/GO:0032553~ribonucleotide binding/79	1.06615
GOTERM_BP_FAT	GO:0015833~peptide transport	0.085956	5	GOTERM_BP_FAT/GO:0015833~peptide transport/5	1.06572
GOTERM_BP_FAT	GO:0022600~digestive system process	0.0871869	3	GOTERM_BP_FAT/GO:0022600~digestive system process/3	1.05955
KEGG_PATHWAY	mmu00910:Nitrogen metabolism	0.0872994	4	KEGG_PATHWAY/mmu00910:Nitrogen metabolism/4	1.05899
GOTERM_MF_FAT	GO:0000166~nucleotide binding	0.0898608	94	GOTERM_MF_FAT/GO:0000166~nucleotide binding/94	1.04643
GOTERM_BP_FAT	GO:0031341~regulation of cell killing	0.090194	4	GOTERM_BP_FAT/GO:0031341~regulation of cell killing/4	1.04482
GOTERM_BP_FAT	GO:0001910~regulation of leukocyte mediated cytotoxicity	0.090194	4	GOTERM_BP_FAT/GO:0001910~regulation of leukocyte mediated cytotoxicity/4	1.04482
GOTERM_BP_FAT	GO:0001890~placenta development	0.090514	7	GOTERM_BP_FAT/GO:0001890~placenta development/7	1.04328
GOTERM_BP_FAT	GO:0042398~cellular amino acid derivative biosynthetic process	0.0912654	5	GOTERM_BP_FAT/GO:0042398~cellular amino acid derivative biosynthetic process/5	1.03969
GOTERM_BP_FAT	GO:0042742~defense response to bacterium	0.0915009	8	GOTERM_BP_FAT/GO:0042742~defense response to bacterium/8	1.03857
GOTERM_CC_FAT	GO:0031966~mitochondrial membrane	0.0919542	22	GOTERM_CC_FAT/GO:0031966~mitochondrial membrane/22	1.03643
GOTERM_MF_FAT	GO:0015370~solute:sodium symporter activity	0.0921907	5	GOTERM_MF_FAT/GO:0015370~solute:sodium symporter activity/5	1.03531
GOTERM_MF_FAT	GO:0016298~lipase activity	0.0943003	7	GOTERM_MF_FAT/GO:0016298~lipase activity/7	1.02549
GOTERM_MF_FAT	GO:0015149~hexose transmembrane transporter activity	0.0944573	3	GOTERM_MF_FAT/GO:0015149~hexose transmembrane transporter activity/3	1.02476
GOTERM_BP_FAT	GO:0006333~chromatin assembly or disassembly	0.0949561	9	GOTERM_BP_FAT/GO:0006333~chromatin assembly or disassembly/9	1.02248
KEGG_PATHWAY	mmu04914:Progesterone-mediated oocyte maturation	0.0965514	8	KEGG_PATHWAY/mmu04914:Progesterone-mediated oocyte maturation/8	1.01524
GOTERM_BP_FAT	GO:0046364~monosaccharide biosynthetic process	0.0973376	4	GOTERM_BP_FAT/GO:0046364~monosaccharide biosynthetic process/4	1.01172
GOTERM_BP_FAT	GO:0065003~macromolecular complex assembly	0.0975757	19	GOTERM_BP_FAT/GO:0065003~macromolecular complex assembly/19	1.01066
GOTERM_BP_FAT	GO:0009084~glutamine family amino acid biosynthetic process	0.0983036	3	GOTERM_BP_FAT/GO:0009084~glutamine family amino acid biosynthetic process/3	1.00743
GOTERM_BP_FAT	GO:0051607~defense response to virus	0.0983036	3	GOTERM_BP_FAT/GO:0051607~defense response to virus/3	1.00743
GOTERM_BP_FAT	GO:0001676~long-chain fatty acid metabolic process	0.0983036	3	GOTERM_BP_FAT/GO:0001676~long-chain fatty acid metabolic process/3	1.00743
GOTERM_BP_FAT	GO:0044092~negative regulation of molecular function	0.100152	9	GOTERM_BP_FAT/GO:0044092~negative regulation of molecular function/9	0.999339
GOTERM_BP_FAT	GO:0051050~positive regulation of transport	0.100152	9	GOTERM_BP_FAT/GO:0051050~positive regulation of transport/9	0.999339
GOTERM_MF_FAT	GO:0008236~serine-type peptidase activity	0.101639	13	GOTERM_MF_FAT/GO:0008236~serine-type peptidase activity/13	0.99294
GOTERM_BP_FAT	GO:0030324~lung development	0.102081	8	GOTERM_BP_FAT/GO:0030324~lung development/8	0.991056
KEGG_PATHWAY	mmu05322:Systemic lupus erythematosus	0.102304	10	KEGG_PATHWAY/mmu05322:Systemic lupus erythematosus/10	0.990108
GOTERM_BP_FAT	GO:0009894~regulation of catabolic process	0.102339	5	GOTERM_BP_FAT/GO:0009894~regulation of catabolic process/5	0.989957
GOTERM_BP_FAT	GO:0008016~regulation of heart contraction	0.102339	5	GOTERM_BP_FAT/GO:0008016~regulation of heart contraction/5	0.989957
GOTERM_BP_FAT	GO:0030299~intestinal cholesterol absorption	0.103311	2	GOTERM_BP_FAT/GO:0030299~intestinal cholesterol absorption/2	0.985855
GOTERM_BP_FAT	GO:0044241~lipid digestion	0.103311	2	GOTERM_BP_FAT/GO:0044241~lipid digestion/2	0.985855
GOTERM_BP_FAT	GO:0009133~nucleoside diphosphate biosynthetic process	0.103311	2	GOTERM_BP_FAT/GO:0009133~nucleoside diphosphate biosynthetic process/2	0.985855
GOTERM_MF_FAT	GO:0017171~serine hydrolase activity	0.104162	13	GOTERM_MF_FAT/GO:0017171~serine hydrolase activity/13	0.98229
GOTERM_BP_FAT	GO:0008283~cell proliferation	0.105499	14	GOTERM_BP_FAT/GO:0008283~cell proliferation/14	0.976752
GOTERM_CC_FAT	GO:0044438~microbody part	0.106272	4	GOTERM_CC_FAT/GO:0044438~microbody part/4	0.973581
GOTERM_CC_FAT	GO:0044439~peroxisomal part	0.106272	4	GOTERM_CC_FAT/GO:0044439~peroxisomal part/4	0.973581
GOTERM_MF_FAT	GO:0016290~palmitoyl-CoA hydrolase activity	0.106387	3	GOTERM_MF_FAT/GO:0016290~palmitoyl-CoA hydrolase activity/3	0.973113
GOTERM_MF_FAT	GO:0015145~monosaccharide transmembrane transporter activity	0.106387	3	GOTERM_MF_FAT/GO:0015145~monosaccharide transmembrane transporter activity/3	0.973113
GOTERM_MF_FAT	GO:0015020~glucuronosyltransferase activity	0.106387	5	GOTERM_MF_FAT/GO:0015020~glucuronosyltransferase activity/5	0.973113
GOTERM_MF_FAT	GO:0004528~phosphodiesterase I activity	0.10807	2	GOTERM_MF_FAT/GO:0004528~phosphodiesterase I activity/2	0.966295
GOTERM_MF_FAT	GO:0003985~acetyl-CoA C-acetyltransferase activity	0.10807	2	GOTERM_MF_FAT/GO:0003985~acetyl-CoA C-acetyltransferase activity/2	0.966295
GOTERM_MF_FAT	GO:0008453~alanine-glyoxylate transaminase activity	0.10807	2	GOTERM_MF_FAT/GO:0008453~alanine-glyoxylate transaminase activity/2	0.966295
GOTERM_MF_FAT	GO:0042132~fructose 1,6-bisphosphate 1-phosphatase activity	0.10807	2	GOTERM_MF_FAT/GO:0042132~fructose 1,6-bisphosphate 1-phosphatase activity/2	0.966295
GOTERM_CC_FAT	GO:0031090~organelle membrane	0.10836	40	GOTERM_CC_FAT/GO:0031090~organelle membrane/40	0.965131
GOTERM_BP_FAT	GO:0048871~multicellular organismal homeostasis	0.109242	6	GOTERM_BP_FAT/GO:0048871~multicellular organismal homeostasis/6	0.961609
GOTERM_BP_FAT	GO:0030323~respiratory tube development	0.109488	8	GOTERM_BP_FAT/GO:0030323~respiratory tube development/8	0.960633
GOTERM_BP_FAT	GO:0009617~response to bacterium	0.109531	10	GOTERM_BP_FAT/GO:0009617~response to bacterium/10	0.960462
GOTERM_BP_FAT	GO:0006635~fatty acid beta-oxidation	0.10979	3	GOTERM_BP_FAT/GO:0006635~fatty acid beta-oxidation/3	0.959436
GOTERM_BP_FAT	GO:0002027~regulation of heart rate	0.10979	3	GOTERM_BP_FAT/GO:0002027~regulation of heart rate/3	0.959436
GOTERM_BP_FAT	GO:0030168~platelet activation	0.10979	3	GOTERM_BP_FAT/GO:0030168~platelet activation/3	0.959436
GOTERM_MF_FAT	GO:0008146~sulfotransferase activity	0.109957	5	GOTERM_MF_FAT/GO:0008146~sulfotransferase activity/5	0.958776
GOTERM_BP_FAT	GO:0010035~response to inorganic substance	0.110726	7	GOTERM_BP_FAT/GO:0010035~response to inorganic substance/7	0.955749
GOTERM_BP_FAT	GO:0001558~regulation of cell growth	0.110726	7	GOTERM_BP_FAT/GO:0001558~regulation of cell growth/7	0.955749
GOTERM_CC_FAT	GO:0005874~microtubule	0.111304	14	GOTERM_CC_FAT/GO:0005874~microtubule/14	0.953489
GOTERM_BP_FAT	GO:0051235~maintenance of location	0.112279	5	GOTERM_BP_FAT/GO:0051235~maintenance of location/5	0.949702
GOTERM_BP_FAT	GO:0019233~sensory perception of pain	0.112279	4	GOTERM_BP_FAT/GO:0019233~sensory perception of pain/4	0.949702
GOTERM_BP_FAT	GO:0006022~aminoglycan metabolic process	0.113998	5	GOTERM_BP_FAT/GO:0006022~aminoglycan metabolic process/5	0.943104
GOTERM_BP_FAT	GO:0030100~regulation of endocytosis	0.113998	5	GOTERM_BP_FAT/GO:0030100~regulation of endocytosis/5	0.943104
KEGG_PATHWAY	mmu00030:Pentose phosphate pathway	0.116064	4	KEGG_PATHWAY/mmu00030:Pentose phosphate pathway/4	0.935304
GOTERM_CC_FAT	GO:0019867~outer membrane	0.117316	7	GOTERM_CC_FAT/GO:0019867~outer membrane/7	0.930642
GOTERM_MF_FAT	GO:0003995~acyl-CoA dehydrogenase activity	0.118691	3	GOTERM_MF_FAT/GO:0003995~acyl-CoA dehydrogenase activity/3	0.925581
KEGG_PATHWAY	mmu00620:Pyruvate metabolism	0.118956	5	KEGG_PATHWAY/mmu00620:Pyruvate metabolism/5	0.924615
GOTERM_CC_FAT	GO:0019866~organelle inner membrane	0.119781	19	GOTERM_CC_FAT/GO:0019866~organelle inner membrane/19	0.921612
GOTERM_BP_FAT	GO:0030072~peptide hormone secretion	0.120057	4	GOTERM_BP_FAT/GO:0030072~peptide hormone secretion/4	0.920611
GOTERM_BP_FAT	GO:0006767~water-soluble vitamin metabolic process	0.120057	4	GOTERM_BP_FAT/GO:0006767~water-soluble vitamin metabolic process/4	0.920611
GOTERM_BP_FAT	GO:0002821~positive regulation of adaptive immune response	0.120057	4	GOTERM_BP_FAT/GO:0002821~positive regulation of adaptive immune response/4	0.920611
GOTERM_BP_FAT	GO:0002824~positive regulation of adaptive immune response based on somatic recombination of immune receptors built from immunoglobulin superfamily domains	0.120057	4	GOTERM_BP_FAT/GO:0002824~positive regulation of adaptive immune response based on somatic recombination of immune receptors built from immunoglobulin superfamily domains/4	0.920611
GOTERM_BP_FAT	GO:0051656~establishment of organelle localization	0.120057	4	GOTERM_BP_FAT/GO:0051656~establishment of organelle localization/4	0.920611
GOTERM_MF_FAT	GO:0015293~symporter activity	0.121791	9	GOTERM_MF_FAT/GO:0015293~symporter activity/9	0.914383
GOTERM_MF_FAT	GO:0008080~N-acetyltransferase activity	0.122585	5	GOTERM_MF_FAT/GO:0008080~N-acetyltransferase activity/5	0.911562
GOTERM_BP_FAT	GO:0042158~lipoprotein biosynthetic process	0.132515	5	GOTERM_BP_FAT/GO:0042158~lipoprotein biosynthetic process/5	0.877734
GOTERM_BP_FAT	GO:0044243~multicellular organismal catabolic process	0.133715	3	GOTERM_BP_FAT/GO:0044243~multicellular organismal catabolic process/3	0.873819
GOTERM_BP_FAT	GO:0009895~negative regulation of catabolic process	0.133715	3	GOTERM_BP_FAT/GO:0009895~negative regulation of catabolic process/3	0.873819
KEGG_PATHWAY	mmu00900:Terpenoid backbone biosynthesis	0.134332	3	KEGG_PATHWAY/mmu00900:Terpenoid backbone biosynthesis/3	0.87182
GOTERM_BP_FAT	GO:0034308~monohydric alcohol metabolic process	0.135323	2	GOTERM_BP_FAT/GO:0034308~monohydric alcohol metabolic process/2	0.868627
GOTERM_BP_FAT	GO:0010677~negative regulation of cellular carbohydrate metabolic process	0.135323	2	GOTERM_BP_FAT/GO:0010677~negative regulation of cellular carbohydrate metabolic process/2	0.868627
GOTERM_BP_FAT	GO:0046950~cellular ketone body metabolic process	0.135323	2	GOTERM_BP_FAT/GO:0046950~cellular ketone body metabolic process/2	0.868627
GOTERM_BP_FAT	GO:0000098~sulfur amino acid catabolic process	0.135323	2	GOTERM_BP_FAT/GO:0000098~sulfur amino acid catabolic process/2	0.868627
GOTERM_BP_FAT	GO:0034204~lipid translocation	0.135323	2	GOTERM_BP_FAT/GO:0034204~lipid translocation/2	0.868627
GOTERM_BP_FAT	GO:0006526~arginine biosynthetic process	0.135323	2	GOTERM_BP_FAT/GO:0006526~arginine biosynthetic process/2	0.868627
GOTERM_BP_FAT	GO:0007091~mitotic metaphase/anaphase transition	0.135323	2	GOTERM_BP_FAT/GO:0007091~mitotic metaphase/anaphase transition/2	0.868627
GOTERM_BP_FAT	GO:0000320~re-entry into mitotic cell cycle	0.135323	2	GOTERM_BP_FAT/GO:0000320~re-entry into mitotic cell cycle/2	0.868627
GOTERM_BP_FAT	GO:0044273~sulfur compound catabolic process	0.135323	2	GOTERM_BP_FAT/GO:0044273~sulfur compound catabolic process/2	0.868627
GOTERM_BP_FAT	GO:0001867~complement activation, lectin pathway	0.135323	2	GOTERM_BP_FAT/GO:0001867~complement activation, lectin pathway/2	0.868627
GOTERM_BP_FAT	GO:0045912~negative regulation of carbohydrate metabolic process	0.135323	2	GOTERM_BP_FAT/GO:0045912~negative regulation of carbohydrate metabolic process/2	0.868627
GOTERM_BP_FAT	GO:0015721~bile acid and bile salt transport	0.135323	2	GOTERM_BP_FAT/GO:0015721~bile acid and bile salt transport/2	0.868627
GOTERM_BP_FAT	GO:0006067~ethanol metabolic process	0.135323	2	GOTERM_BP_FAT/GO:0006067~ethanol metabolic process/2	0.868627
GOTERM_BP_FAT	GO:0045332~phospholipid translocation	0.135323	2	GOTERM_BP_FAT/GO:0045332~phospholipid translocation/2	0.868627
GOTERM_BP_FAT	GO:0033559~unsaturated fatty acid metabolic process	0.136181	4	GOTERM_BP_FAT/GO:0033559~unsaturated fatty acid metabolic process/4	0.865883
GOTERM_MF_FAT	GO:0046983~protein dimerization activity	0.138745	18	GOTERM_MF_FAT/GO:0046983~protein dimerization activity/18	0.857783
GOTERM_BP_FAT	GO:0002819~regulation of adaptive immune response	0.138947	5	GOTERM_BP_FAT/GO:0002819~regulation of adaptive immune response/5	0.857151
GOTERM_BP_FAT	GO:0002822~regulation of adaptive immune response based on somatic recombination of immune receptors built from immunoglobulin superfamily domains	0.138947	5	GOTERM_BP_FAT/GO:0002822~regulation of adaptive immune response based on somatic recombination of immune receptors built from immunoglobulin superfamily domains/5	0.857151
GOTERM_CC_FAT	GO:0005740~mitochondrial envelope	0.139562	22	GOTERM_CC_FAT/GO:0005740~mitochondrial envelope/22	0.855232
GOTERM_MF_FAT	GO:0003987~acetate-CoA ligase activity	0.141438	2	GOTERM_MF_FAT/GO:0003987~acetate-CoA ligase activity/2	0.849435
GOTERM_MF_FAT	GO:0047150~betaine-homocysteine S-methyltransferase activity	0.141438	2	GOTERM_MF_FAT/GO:0047150~betaine-homocysteine S-methyltransferase activity/2	0.849435
GOTERM_MF_FAT	GO:0016453~C-acetyltransferase activity	0.141438	2	GOTERM_MF_FAT/GO:0016453~C-acetyltransferase activity/2	0.849435
GOTERM_MF_FAT	GO:0004062~aryl sulfotransferase activity	0.141438	2	GOTERM_MF_FAT/GO:0004062~aryl sulfotransferase activity/2	0.849435
GOTERM_MF_FAT	GO:0016841~ammonia-lyase activity	0.141438	2	GOTERM_MF_FAT/GO:0016841~ammonia-lyase activity/2	0.849435
GOTERM_MF_FAT	GO:0008374~O-acyltransferase activity	0.141646	4	GOTERM_MF_FAT/GO:0008374~O-acyltransferase activity/4	0.848796
GOTERM_BP_FAT	GO:0046165~alcohol biosynthetic process	0.144507	4	GOTERM_BP_FAT/GO:0046165~alcohol biosynthetic process/4	0.840111
GOTERM_BP_FAT	GO:0019217~regulation of fatty acid metabolic process	0.146079	3	GOTERM_BP_FAT/GO:0019217~regulation of fatty acid metabolic process/3	0.835411
GOTERM_BP_FAT	GO:0006801~superoxide metabolic process	0.146079	3	GOTERM_BP_FAT/GO:0006801~superoxide metabolic process/3	0.835411
GOTERM_BP_FAT	GO:0007626~locomotory behavior	0.148833	13	GOTERM_BP_FAT/GO:0007626~locomotory behavior/13	0.827299
GOTERM_BP_FAT	GO:0003006~reproductive developmental process	0.151569	14	GOTERM_BP_FAT/GO:0003006~reproductive developmental process/14	0.819389
KEGG_PATHWAY	mmu00140:Steroid hormone biosynthesis	0.152382	7	KEGG_PATHWAY/mmu00140:Steroid hormone biosynthesis/7	0.817067
GOTERM_BP_FAT	GO:0034622~cellular macromolecular complex assembly	0.154635	13	GOTERM_BP_FAT/GO:0034622~cellular macromolecular complex assembly/13	0.810691
GOTERM_BP_FAT	GO:0060541~respiratory system development	0.155049	8	GOTERM_BP_FAT/GO:0060541~respiratory system development/8	0.809532
GOTERM_BP_FAT	GO:0033692~cellular polysaccharide biosynthetic process	0.158666	3	GOTERM_BP_FAT/GO:0033692~cellular polysaccharide biosynthetic process/3	0.799516
GOTERM_BP_FAT	GO:0043648~dicarboxylic acid metabolic process	0.158666	3	GOTERM_BP_FAT/GO:0043648~dicarboxylic acid metabolic process/3	0.799516
KEGG_PATHWAY	mmu00860:Porphyrin and chlorophyll metabolism	0.159	6	KEGG_PATHWAY/mmu00860:Porphyrin and chlorophyll metabolism/6	0.798604
GOTERM_BP_FAT	GO:0015711~organic anion transport	0.161637	4	GOTERM_BP_FAT/GO:0015711~organic anion transport/4	0.791461
GOTERM_BP_FAT	GO:0001776~leukocyte homeostasis	0.161637	4	GOTERM_BP_FAT/GO:0001776~leukocyte homeostasis/4	0.791461
GOTERM_BP_FAT	GO:0014048~regulation of glutamate secretion	0.166196	2	GOTERM_BP_FAT/GO:0014048~regulation of glutamate secretion/2	0.77938
GOTERM_BP_FAT	GO:0034368~protein-lipid complex remodeling	0.166196	2	GOTERM_BP_FAT/GO:0034368~protein-lipid complex remodeling/2	0.77938
GOTERM_BP_FAT	GO:0043471~regulation of cellular carbohydrate catabolic process	0.166196	2	GOTERM_BP_FAT/GO:0043471~regulation of cellular carbohydrate catabolic process/2	0.77938
GOTERM_BP_FAT	GO:0034367~macromolecular complex remodeling	0.166196	2	GOTERM_BP_FAT/GO:0034367~macromolecular complex remodeling/2	0.77938
GOTERM_BP_FAT	GO:0034369~plasma lipoprotein particle remodeling	0.166196	2	GOTERM_BP_FAT/GO:0034369~plasma lipoprotein particle remodeling/2	0.77938
GOTERM_BP_FAT	GO:0042730~fibrinolysis	0.166196	2	GOTERM_BP_FAT/GO:0042730~fibrinolysis/2	0.77938
GOTERM_BP_FAT	GO:0034381~lipoprotein particle clearance	0.166196	2	GOTERM_BP_FAT/GO:0034381~lipoprotein particle clearance/2	0.77938
GOTERM_BP_FAT	GO:0043691~reverse cholesterol transport	0.166196	2	GOTERM_BP_FAT/GO:0043691~reverse cholesterol transport/2	0.77938
GOTERM_BP_FAT	GO:0006572~tyrosine catabolic process	0.166196	2	GOTERM_BP_FAT/GO:0006572~tyrosine catabolic process/2	0.77938
GOTERM_BP_FAT	GO:0048875~chemical homeostasis within a tissue	0.166196	2	GOTERM_BP_FAT/GO:0048875~chemical homeostasis within a tissue/2	0.77938
GOTERM_BP_FAT	GO:0043129~surfactant homeostasis	0.166196	2	GOTERM_BP_FAT/GO:0043129~surfactant homeostasis/2	0.77938
GOTERM_BP_FAT	GO:0051873~killing by host of symbiont cells	0.166196	2	GOTERM_BP_FAT/GO:0051873~killing by host of symbiont cells/2	0.77938
GOTERM_BP_FAT	GO:0043470~regulation of carbohydrate catabolic process	0.166196	2	GOTERM_BP_FAT/GO:0043470~regulation of carbohydrate catabolic process/2	0.77938
GOTERM_BP_FAT	GO:0051852~disruption by host of symbiont cells	0.166196	2	GOTERM_BP_FAT/GO:0051852~disruption by host of symbiont cells/2	0.77938
GOTERM_BP_FAT	GO:0008216~spermidine metabolic process	0.166196	2	GOTERM_BP_FAT/GO:0008216~spermidine metabolic process/2	0.77938
GOTERM_BP_FAT	GO:0034621~cellular macromolecular complex subunit organization	0.167853	14	GOTERM_BP_FAT/GO:0034621~cellular macromolecular complex subunit organization/14	0.77507
GOTERM_CC_FAT	GO:0044429~mitochondrial part	0.167935	27	GOTERM_CC_FAT/GO:0044429~mitochondrial part/27	0.774859
GOTERM_BP_FAT	GO:0010810~regulation of cell-substrate adhesion	0.170421	4	GOTERM_BP_FAT/GO:0010810~regulation of cell-substrate adhesion/4	0.768477
GOTERM_BP_FAT	GO:0051258~protein polymerization	0.170421	4	GOTERM_BP_FAT/GO:0051258~protein polymerization/4	0.768477
GOTERM_MF_FAT	GO:0005540~hyaluronic acid binding	0.170813	3	GOTERM_MF_FAT/GO:0005540~hyaluronic acid binding/3	0.767479
GOTERM_MF_FAT	GO:0005548~phospholipid transporter activity	0.170813	3	GOTERM_MF_FAT/GO:0005548~phospholipid transporter activity/3	0.767479
GOTERM_MF_FAT	GO:0016291~acyl-CoA thioesterase activity	0.170813	3	GOTERM_MF_FAT/GO:0016291~acyl-CoA thioesterase activity/3	0.767479
GOTERM_CC_FAT	GO:0005579~membrane attack complex	0.172298	2	GOTERM_CC_FAT/GO:0005579~membrane attack complex/2	0.763721
GOTERM_MF_FAT	GO:0004332~fructose-bisphosphate aldolase activity	0.173559	2	GOTERM_MF_FAT/GO:0004332~fructose-bisphosphate aldolase activity/2	0.760552
GOTERM_MF_FAT	GO:0008898~homocysteine S-methyltransferase activity	0.173559	2	GOTERM_MF_FAT/GO:0008898~homocysteine S-methyltransferase activity/2	0.760552
GOTERM_MF_FAT	GO:0015245~fatty acid transporter activity	0.173559	2	GOTERM_MF_FAT/GO:0015245~fatty acid transporter activity/2	0.760552
GOTERM_BP_FAT	GO:0060627~regulation of vesicle-mediated transport	0.174759	6	GOTERM_BP_FAT/GO:0060627~regulation of vesicle-mediated transport/6	0.75756
GOTERM_CC_FAT	GO:0005829~cytosol	0.175236	26	GOTERM_CC_FAT/GO:0005829~cytosol/26	0.756376
GOTERM_MF_FAT	GO:0019887~protein kinase regulator activity	0.178568	5	GOTERM_MF_FAT/GO:0019887~protein kinase regulator activity/5	0.748196
GOTERM_BP_FAT	GO:0046879~hormone secretion	0.179338	4	GOTERM_BP_FAT/GO:0046879~hormone secretion/4	0.746326
GOTERM_BP_FAT	GO:0051270~regulation of cell motion	0.183333	7	GOTERM_BP_FAT/GO:0051270~regulation of cell motion/7	0.736759
GOTERM_BP_FAT	GO:0009066~aspartate family amino acid metabolic process	0.184382	3	GOTERM_BP_FAT/GO:0009066~aspartate family amino acid metabolic process/3	0.734282
GOTERM_BP_FAT	GO:0034599~cellular response to oxidative stress	0.184382	3	GOTERM_BP_FAT/GO:0034599~cellular response to oxidative stress/3	0.734282
GOTERM_BP_FAT	GO:0009069~serine family amino acid metabolic process	0.184382	3	GOTERM_BP_FAT/GO:0009069~serine family amino acid metabolic process/3	0.734282
GOTERM_BP_FAT	GO:0002053~positive regulation of mesenchymal cell proliferation	0.184382	3	GOTERM_BP_FAT/GO:0002053~positive regulation of mesenchymal cell proliferation/3	0.734282
GOTERM_BP_FAT	GO:0048286~lung alveolus development	0.184382	3	GOTERM_BP_FAT/GO:0048286~lung alveolus development/3	0.734282
GOTERM_BP_FAT	GO:0046890~regulation of lipid biosynthetic process	0.184382	3	GOTERM_BP_FAT/GO:0046890~regulation of lipid biosynthetic process/3	0.734282
GOTERM_MF_FAT	GO:0016209~antioxidant activity	0.187494	4	GOTERM_MF_FAT/GO:0016209~antioxidant activity/4	0.727012
GOTERM_BP_FAT	GO:0046651~lymphocyte proliferation	0.18838	4	GOTERM_BP_FAT/GO:0046651~lymphocyte proliferation/4	0.724965
GOTERM_BP_FAT	GO:0014070~response to organic cyclic substance	0.18838	4	GOTERM_BP_FAT/GO:0014070~response to organic cyclic substance/4	0.724965
GOTERM_BP_FAT	GO:0009914~hormone transport	0.18838	4	GOTERM_BP_FAT/GO:0009914~hormone transport/4	0.724965
GOTERM_BP_FAT	GO:0032386~regulation of intracellular transport	0.18838	4	GOTERM_BP_FAT/GO:0032386~regulation of intracellular transport/4	0.724965
KEGG_PATHWAY	mmu00150:Androgen and estrogen metabolism	0.193886	6	KEGG_PATHWAY/mmu00150:Androgen and estrogen metabolism/6	0.712454
GOTERM_BP_FAT	GO:0001885~endothelial cell development	0.195968	2	GOTERM_BP_FAT/GO:0001885~endothelial cell development/2	0.707815
GOTERM_BP_FAT	GO:0006111~regulation of gluconeogenesis	0.195968	2	GOTERM_BP_FAT/GO:0006111~regulation of gluconeogenesis/2	0.707815
GOTERM_BP_FAT	GO:0045730~respiratory burst	0.195968	2	GOTERM_BP_FAT/GO:0045730~respiratory burst/2	0.707815
GOTERM_BP_FAT	GO:0030195~negative regulation of blood coagulation	0.195968	2	GOTERM_BP_FAT/GO:0030195~negative regulation of blood coagulation/2	0.707815
GOTERM_BP_FAT	GO:0032368~regulation of lipid transport	0.195968	2	GOTERM_BP_FAT/GO:0032368~regulation of lipid transport/2	0.707815
GOTERM_BP_FAT	GO:0009437~carnitine metabolic process	0.195968	2	GOTERM_BP_FAT/GO:0009437~carnitine metabolic process/2	0.707815
GOTERM_BP_FAT	GO:0032881~regulation of polysaccharide metabolic process	0.195968	2	GOTERM_BP_FAT/GO:0032881~regulation of polysaccharide metabolic process/2	0.707815
GOTERM_BP_FAT	GO:0051310~metaphase plate congression	0.195968	2	GOTERM_BP_FAT/GO:0051310~metaphase plate congression/2	0.707815
GOTERM_BP_FAT	GO:0019530~taurine metabolic process	0.195968	2	GOTERM_BP_FAT/GO:0019530~taurine metabolic process/2	0.707815
GOTERM_BP_FAT	GO:0043288~apocarotenoid metabolic process	0.195968	2	GOTERM_BP_FAT/GO:0043288~apocarotenoid metabolic process/2	0.707815
GOTERM_BP_FAT	GO:0051818~disruption of cells of other organism during symbiotic interaction	0.195968	2	GOTERM_BP_FAT/GO:0051818~disruption of cells of other organism during symbiotic interaction/2	0.707815
GOTERM_BP_FAT	GO:0051883~killing of cells in other organism during symbiotic interaction	0.195968	2	GOTERM_BP_FAT/GO:0051883~killing of cells in other organism during symbiotic interaction/2	0.707815
GOTERM_BP_FAT	GO:0042574~retinal metabolic process	0.195968	2	GOTERM_BP_FAT/GO:0042574~retinal metabolic process/2	0.707815
GOTERM_BP_FAT	GO:0031100~organ regeneration	0.195968	2	GOTERM_BP_FAT/GO:0031100~organ regeneration/2	0.707815
GOTERM_BP_FAT	GO:0051851~modification by host of symbiont morphology or physiology	0.195968	2	GOTERM_BP_FAT/GO:0051851~modification by host of symbiont morphology or physiology/2	0.707815
GOTERM_BP_FAT	GO:0051276~chromosome organization	0.196792	20	GOTERM_BP_FAT/GO:0051276~chromosome organization/20	0.705991
GOTERM_MF_FAT	GO:0000287~magnesium ion binding	0.196883	20	GOTERM_MF_FAT/GO:0000287~magnesium ion binding/20	0.705792
GOTERM_BP_FAT	GO:0019835~cytolysis	0.197454	3	GOTERM_BP_FAT/GO:0019835~cytolysis/3	0.704534
GOTERM_BP_FAT	GO:0010464~regulation of mesenchymal cell proliferation	0.197454	3	GOTERM_BP_FAT/GO:0010464~regulation of mesenchymal cell proliferation/3	0.704534
GOTERM_BP_FAT	GO:0031343~positive regulation of cell killing	0.197454	3	GOTERM_BP_FAT/GO:0031343~positive regulation of cell killing/3	0.704534
GOTERM_BP_FAT	GO:0009896~positive regulation of catabolic process	0.197454	3	GOTERM_BP_FAT/GO:0009896~positive regulation of catabolic process/3	0.704534
GOTERM_BP_FAT	GO:0001912~positive regulation of leukocyte mediated cytotoxicity	0.197454	3	GOTERM_BP_FAT/GO:0001912~positive regulation of leukocyte mediated cytotoxicity/3	0.704534
GOTERM_BP_FAT	GO:0032943~mononuclear cell proliferation	0.197536	4	GOTERM_BP_FAT/GO:0032943~mononuclear cell proliferation/4	0.704355
GOTERM_BP_FAT	GO:0001889~liver development	0.197536	4	GOTERM_BP_FAT/GO:0001889~liver development/4	0.704355
GOTERM_BP_FAT	GO:0001816~cytokine production	0.197536	4	GOTERM_BP_FAT/GO:0001816~cytokine production/4	0.704355
GOTERM_BP_FAT	GO:0070661~leukocyte proliferation	0.197536	4	GOTERM_BP_FAT/GO:0070661~leukocyte proliferation/4	0.704355
GOTERM_BP_FAT	GO:0040012~regulation of locomotion	0.19972	7	GOTERM_BP_FAT/GO:0040012~regulation of locomotion/7	0.699579
GOTERM_BP_FAT	GO:0048585~negative regulation of response to stimulus	0.201812	5	GOTERM_BP_FAT/GO:0048585~negative regulation of response to stimulus/5	0.695053
GOTERM_BP_FAT	GO:0046164~alcohol catabolic process	0.201812	5	GOTERM_BP_FAT/GO:0046164~alcohol catabolic process/5	0.695053
GOTERM_BP_FAT	GO:0002706~regulation of lymphocyte mediated immunity	0.201812	5	GOTERM_BP_FAT/GO:0002706~regulation of lymphocyte mediated immunity/5	0.695053
GOTERM_MF_FAT	GO:0003924~GTPase activity	0.203329	8	GOTERM_MF_FAT/GO:0003924~GTPase activity/8	0.6918
GOTERM_CC_FAT	GO:0005789~endoplasmic reticulum membrane	0.203736	9	GOTERM_CC_FAT/GO:0005789~endoplasmic reticulum membrane/9	0.690932
GOTERM_MF_FAT	GO:0004022~alcohol dehydrogenase (NAD) activity	0.204482	2	GOTERM_MF_FAT/GO:0004022~alcohol dehydrogenase (NAD) activity/2	0.689346
GOTERM_MF_FAT	GO:0016406~carnitine O-acyltransferase activity	0.204482	2	GOTERM_MF_FAT/GO:0016406~carnitine O-acyltransferase activity/2	0.689346
GOTERM_MF_FAT	GO:0016151~nickel ion binding	0.204482	2	GOTERM_MF_FAT/GO:0016151~nickel ion binding/2	0.689346
GOTERM_MF_FAT	GO:0001968~fibronectin binding	0.204482	2	GOTERM_MF_FAT/GO:0001968~fibronectin binding/2	0.689346
GOTERM_MF_FAT	GO:0008035~high-density lipoprotein binding	0.204482	2	GOTERM_MF_FAT/GO:0008035~high-density lipoprotein binding/2	0.689346
GOTERM_BP_FAT	GO:0002697~regulation of immune effector process	0.205662	6	GOTERM_BP_FAT/GO:0002697~regulation of immune effector process/6	0.686847
GOTERM_MF_FAT	GO:0016836~hydro-lyase activity	0.206798	4	GOTERM_MF_FAT/GO:0016836~hydro-lyase activity/4	0.684453
GOTERM_BP_FAT	GO:0051347~positive regulation of transferase activity	0.207881	8	GOTERM_BP_FAT/GO:0051347~positive regulation of transferase activity/8	0.682186
GOTERM_BP_FAT	GO:0019935~cyclic-nucleotide-mediated signaling	0.209267	5	GOTERM_BP_FAT/GO:0019935~cyclic-nucleotide-mediated signaling/5	0.679298
GOTERM_MF_FAT	GO:0004620~phospholipase activity	0.209274	5	GOTERM_MF_FAT/GO:0004620~phospholipase activity/5	0.679285
GOTERM_CC_FAT	GO:0000922~spindle pole	0.209419	3	GOTERM_CC_FAT/GO:0000922~spindle pole/3	0.678983
GOTERM_BP_FAT	GO:0046496~nicotinamide nucleotide metabolic process	0.210634	3	GOTERM_BP_FAT/GO:0046496~nicotinamide nucleotide metabolic process/3	0.676473
GOTERM_BP_FAT	GO:0006769~nicotinamide metabolic process	0.210634	3	GOTERM_BP_FAT/GO:0006769~nicotinamide metabolic process/3	0.676473
GOTERM_BP_FAT	GO:0019395~fatty acid oxidation	0.210634	3	GOTERM_BP_FAT/GO:0019395~fatty acid oxidation/3	0.676473
GOTERM_BP_FAT	GO:0009820~alkaloid metabolic process	0.210634	3	GOTERM_BP_FAT/GO:0009820~alkaloid metabolic process/3	0.676473
GOTERM_BP_FAT	GO:0034440~lipid oxidation	0.210634	3	GOTERM_BP_FAT/GO:0034440~lipid oxidation/3	0.676473
GOTERM_CC_FAT	GO:0031975~envelope	0.210915	27	GOTERM_CC_FAT/GO:0031975~envelope/27	0.675893
GOTERM_MF_FAT	GO:0033764~steroid dehydrogenase activity, acting on the CH-OH group of donors, NAD or NADP as acceptor	0.211922	3	GOTERM_MF_FAT/GO:0033764~steroid dehydrogenase activity, acting on the CH-OH group of donors, NAD or NADP as acceptor/3	0.673823
GOTERM_MF_FAT	GO:0008509~anion transmembrane transporter activity	0.214016	8	GOTERM_MF_FAT/GO:0008509~anion transmembrane transporter activity/8	0.669554
GOTERM_BP_FAT	GO:0031668~cellular response to extracellular stimulus	0.216153	4	GOTERM_BP_FAT/GO:0031668~cellular response to extracellular stimulus/4	0.66524
GOTERM_BP_FAT	GO:0032880~regulation of protein localization	0.218501	6	GOTERM_BP_FAT/GO:0032880~regulation of protein localization/6	0.660547
GOTERM_BP_FAT	GO:0010648~negative regulation of cell communication	0.220931	10	GOTERM_BP_FAT/GO:0010648~negative regulation of cell communication/10	0.655743
GOTERM_CC_FAT	GO:0031968~organelle outer membrane	0.221286	6	GOTERM_CC_FAT/GO:0031968~organelle outer membrane/6	0.655046
GOTERM_MF_FAT	GO:0008047~enzyme activator activity	0.223364	13	GOTERM_MF_FAT/GO:0008047~enzyme activator activity/13	0.650987
GOTERM_BP_FAT	GO:0051651~maintenance of location in cell	0.223896	3	GOTERM_BP_FAT/GO:0051651~maintenance of location in cell/3	0.649953
GOTERM_BP_FAT	GO:0007162~negative regulation of cell adhesion	0.223896	3	GOTERM_BP_FAT/GO:0007162~negative regulation of cell adhesion/3	0.649953
GOTERM_BP_FAT	GO:0019400~alditol metabolic process	0.223896	3	GOTERM_BP_FAT/GO:0019400~alditol metabolic process/3	0.649953
GOTERM_BP_FAT	GO:0043901~negative regulation of multi-organism process	0.224679	2	GOTERM_BP_FAT/GO:0043901~negative regulation of multi-organism process/2	0.648438
GOTERM_BP_FAT	GO:0060710~chorio-allantoic fusion	0.224679	2	GOTERM_BP_FAT/GO:0060710~chorio-allantoic fusion/2	0.648438
GOTERM_BP_FAT	GO:0002475~antigen processing and presentation via MHC class Ib	0.224679	2	GOTERM_BP_FAT/GO:0002475~antigen processing and presentation via MHC class Ib/2	0.648438
GOTERM_BP_FAT	GO:0003084~positive regulation of systemic arterial blood pressure	0.224679	2	GOTERM_BP_FAT/GO:0003084~positive regulation of systemic arterial blood pressure/2	0.648438
GOTERM_BP_FAT	GO:0031640~killing of cells of another organism	0.224679	2	GOTERM_BP_FAT/GO:0031640~killing of cells of another organism/2	0.648438
GOTERM_BP_FAT	GO:0042953~lipoprotein transport	0.224679	2	GOTERM_BP_FAT/GO:0042953~lipoprotein transport/2	0.648438
GOTERM_BP_FAT	GO:0033205~cytokinesis during cell cycle	0.224679	2	GOTERM_BP_FAT/GO:0033205~cytokinesis during cell cycle/2	0.648438
GOTERM_BP_FAT	GO:0046688~response to copper ion	0.224679	2	GOTERM_BP_FAT/GO:0046688~response to copper ion/2	0.648438
GOTERM_BP_FAT	GO:0043903~regulation of symbiosis, encompassing mutualism through parasitism	0.224679	2	GOTERM_BP_FAT/GO:0043903~regulation of symbiosis, encompassing mutualism through parasitism/2	0.648438
GOTERM_BP_FAT	GO:0006534~cysteine metabolic process	0.224679	2	GOTERM_BP_FAT/GO:0006534~cysteine metabolic process/2	0.648438
GOTERM_BP_FAT	GO:0043266~regulation of potassium ion transport	0.224679	2	GOTERM_BP_FAT/GO:0043266~regulation of potassium ion transport/2	0.648438
GOTERM_MF_FAT	GO:0051119~sugar transmembrane transporter activity	0.225841	3	GOTERM_MF_FAT/GO:0051119~sugar transmembrane transporter activity/3	0.646196
GOTERM_MF_FAT	GO:0004623~phospholipase A2 activity	0.225841	3	GOTERM_MF_FAT/GO:0004623~phospholipase A2 activity/3	0.646196
GOTERM_BP_FAT	GO:0051240~positive regulation of multicellular organismal process	0.227475	9	GOTERM_BP_FAT/GO:0051240~positive regulation of multicellular organismal process/9	0.643066
GOTERM_BP_FAT	GO:0006897~endocytosis	0.229886	10	GOTERM_BP_FAT/GO:0006897~endocytosis/10	0.638488
GOTERM_BP_FAT	GO:0010324~membrane invagination	0.229886	10	GOTERM_BP_FAT/GO:0010324~membrane invagination/10	0.638488
GOTERM_BP_FAT	GO:0030334~regulation of cell migration	0.23158	6	GOTERM_BP_FAT/GO:0030334~regulation of cell migration/6	0.635299
GOTERM_CC_FAT	GO:0034362~low-density lipoprotein particle	0.232613	2	GOTERM_CC_FAT/GO:0034362~low-density lipoprotein particle/2	0.633366
GOTERM_MF_FAT	GO:0016832~aldehyde-lyase activity	0.234249	2	GOTERM_MF_FAT/GO:0016832~aldehyde-lyase activity/2	0.630322
BIOCARTA	m_mPRPathway:How Progesterone Initiates the Oocyte Maturation	0.234518	3	BIOCARTA/m_mPRPathway:How Progesterone Initiates the Oocyte Maturation/3	0.629825
GOTERM_BP_FAT	GO:0043410~positive regulation of MAPKKK cascade	0.235117	4	GOTERM_BP_FAT/GO:0043410~positive regulation of MAPKKK cascade/4	0.628717
GOTERM_BP_FAT	GO:0001702~gastrulation with mouth forming second	0.23722	3	GOTERM_BP_FAT/GO:0001702~gastrulation with mouth forming second/3	0.624849
GOTERM_BP_FAT	GO:0002703~regulation of leukocyte mediated immunity	0.239815	5	GOTERM_BP_FAT/GO:0002703~regulation of leukocyte mediated immunity/5	0.620123
GOTERM_MF_FAT	GO:0016645~oxidoreductase activity, acting on the CH-NH group of donors	0.239824	3	GOTERM_MF_FAT/GO:0016645~oxidoreductase activity, acting on the CH-NH group of donors/3	0.620108
GOTERM_MF_FAT	GO:0050840~extracellular matrix binding	0.239824	3	GOTERM_MF_FAT/GO:0050840~extracellular matrix binding/3	0.620108
GOTERM_CC_FAT	GO:0044432~endoplasmic reticulum part	0.240216	12	GOTERM_CC_FAT/GO:0044432~endoplasmic reticulum part/12	0.619399
GOTERM_MF_FAT	GO:0031420~alkali metal ion binding	0.243264	11	GOTERM_MF_FAT/GO:0031420~alkali metal ion binding/11	0.613923
GOTERM_CC_FAT	GO:0042175~nuclear envelope-endoplasmic reticulum network	0.243675	9	GOTERM_CC_FAT/GO:0042175~nuclear envelope-endoplasmic reticulum network/9	0.613189
GOTERM_BP_FAT	GO:0045926~negative regulation of growth	0.247611	5	GOTERM_BP_FAT/GO:0045926~negative regulation of growth/5	0.606231
GOTERM_BP_FAT	GO:0070201~regulation of establishment of protein localization	0.247611	5	GOTERM_BP_FAT/GO:0070201~regulation of establishment of protein localization/5	0.606231
GOTERM_BP_FAT	GO:0006694~steroid biosynthetic process	0.247611	5	GOTERM_BP_FAT/GO:0006694~steroid biosynthetic process/5	0.606231
GOTERM_BP_FAT	GO:0010811~positive regulation of cell-substrate adhesion	0.250583	3	GOTERM_BP_FAT/GO:0010811~positive regulation of cell-substrate adhesion/3	0.601048
GOTERM_BP_FAT	GO:0007638~mechanosensory behavior	0.252367	2	GOTERM_BP_FAT/GO:0007638~mechanosensory behavior/2	0.597968
GOTERM_BP_FAT	GO:0060670~branching involved in embryonic placenta morphogenesis	0.252367	2	GOTERM_BP_FAT/GO:0060670~branching involved in embryonic placenta morphogenesis/2	0.597968
GOTERM_BP_FAT	GO:0031577~spindle checkpoint	0.252367	2	GOTERM_BP_FAT/GO:0031577~spindle checkpoint/2	0.597968
GOTERM_CC_FAT	GO:0001726~ruffle	0.252972	4	GOTERM_CC_FAT/GO:0001726~ruffle/4	0.596928
GOTERM_MF_FAT	GO:0048029~monosaccharide binding	0.253845	3	GOTERM_MF_FAT/GO:0048029~monosaccharide binding/3	0.595431
GOTERM_MF_FAT	GO:0016814~hydrolase activity, acting on carbon-nitrogen (but not peptide) bonds, in cyclic amidines	0.253845	3	GOTERM_MF_FAT/GO:0016814~hydrolase activity, acting on carbon-nitrogen (but not peptide) bonds, in cyclic amidines/3	0.595431
GOTERM_MF_FAT	GO:0005516~calmodulin binding	0.254424	7	GOTERM_MF_FAT/GO:0005516~calmodulin binding/7	0.594443
GOTERM_BP_FAT	GO:0007346~regulation of mitotic cell cycle	0.258367	6	GOTERM_BP_FAT/GO:0007346~regulation of mitotic cell cycle/6	0.587762
GOTERM_CC_FAT	GO:0042627~chylomicron	0.261105	2	GOTERM_CC_FAT/GO:0042627~chylomicron/2	0.583185
GOTERM_CC_FAT	GO:0000940~outer kinetochore of condensed chromosome	0.261105	2	GOTERM_CC_FAT/GO:0000940~outer kinetochore of condensed chromosome/2	0.583185
GOTERM_MF_FAT	GO:0004499~flavin-containing monooxygenase activity	0.262905	2	GOTERM_MF_FAT/GO:0004499~flavin-containing monooxygenase activity/2	0.580201
GOTERM_MF_FAT	GO:0016840~carbon-nitrogen lyase activity	0.262905	2	GOTERM_MF_FAT/GO:0016840~carbon-nitrogen lyase activity/2	0.580201
GOTERM_MF_FAT	GO:0001530~lipopolysaccharide binding	0.262905	2	GOTERM_MF_FAT/GO:0001530~lipopolysaccharide binding/2	0.580201
GOTERM_BP_FAT	GO:0015758~glucose transport	0.263966	3	GOTERM_BP_FAT/GO:0015758~glucose transport/3	0.578452
GOTERM_BP_FAT	GO:0019362~pyridine nucleotide metabolic process	0.263966	3	GOTERM_BP_FAT/GO:0019362~pyridine nucleotide metabolic process/3	0.578452
GOTERM_BP_FAT	GO:0045185~maintenance of protein location	0.263966	4	GOTERM_BP_FAT/GO:0045185~maintenance of protein location/4	0.578452
GOTERM_BP_FAT	GO:0009968~negative regulation of signal transduction	0.267238	9	GOTERM_BP_FAT/GO:0009968~negative regulation of signal transduction/9	0.573103
GOTERM_MF_FAT	GO:0004190~aspartic-type endopeptidase activity	0.267883	3	GOTERM_MF_FAT/GO:0004190~aspartic-type endopeptidase activity/3	0.572055
GOTERM_MF_FAT	GO:0070001~aspartic-type peptidase activity	0.267883	3	GOTERM_MF_FAT/GO:0070001~aspartic-type peptidase activity/3	0.572055
GOTERM_CC_FAT	GO:0000785~chromatin	0.269863	10	GOTERM_CC_FAT/GO:0000785~chromatin/10	0.568856
GOTERM_CC_FAT	GO:0031967~organelle envelope	0.27157	26	GOTERM_CC_FAT/GO:0031967~organelle envelope/26	0.566118
GOTERM_BP_FAT	GO:0048511~rhythmic process	0.272031	6	GOTERM_BP_FAT/GO:0048511~rhythmic process/6	0.565382
GOTERM_BP_FAT	GO:0015980~energy derivation by oxidation of organic compounds	0.272031	6	GOTERM_BP_FAT/GO:0015980~energy derivation by oxidation of organic compounds/6	0.565382
GOTERM_MF_FAT	GO:0008083~growth factor activity	0.276037	8	GOTERM_MF_FAT/GO:0008083~growth factor activity/8	0.559033
GOTERM_BP_FAT	GO:0009636~response to toxin	0.27735	3	GOTERM_BP_FAT/GO:0009636~response to toxin/3	0.556972
GOTERM_BP_FAT	GO:0009110~vitamin biosynthetic process	0.27735	3	GOTERM_BP_FAT/GO:0009110~vitamin biosynthetic process/3	0.556972
GOTERM_BP_FAT	GO:0046850~regulation of bone remodeling	0.279068	2	GOTERM_BP_FAT/GO:0046850~regulation of bone remodeling/2	0.55429
GOTERM_BP_FAT	GO:0050819~negative regulation of coagulation	0.279068	2	GOTERM_BP_FAT/GO:0050819~negative regulation of coagulation/2	0.55429
GOTERM_BP_FAT	GO:0045124~regulation of bone resorption	0.279068	2	GOTERM_BP_FAT/GO:0045124~regulation of bone resorption/2	0.55429
GOTERM_BP_FAT	GO:0050930~induction of positive chemotaxis	0.279068	2	GOTERM_BP_FAT/GO:0050930~induction of positive chemotaxis/2	0.55429
GOTERM_BP_FAT	GO:0048469~cell maturation	0.27929	5	GOTERM_BP_FAT/GO:0048469~cell maturation/5	0.553944
BIOCARTA	m_cdc25Pathway:cdc25 and chk1 Regulatory Pathway in response to DNA damage	0.282047	2	BIOCARTA/m_cdc25Pathway:cdc25 and chk1 Regulatory Pathway in response to DNA damage/2	0.549678
BIOCARTA	m_srcRPTPPathway:Activation of Src by Protein-tyrosine phosphatase alpha	0.282047	2	BIOCARTA/m_srcRPTPPathway:Activation of Src by Protein-tyrosine phosphatase alpha/2	0.549678
BIOCARTA	m_fxrPathway:FXR and LXR Regulation of Cholesterol Metabolism	0.282047	2	BIOCARTA/m_fxrPathway:FXR and LXR Regulation of Cholesterol Metabolism/2	0.549678
GOTERM_BP_FAT	GO:0009165~nucleotide biosynthetic process	0.28265	9	GOTERM_BP_FAT/GO:0009165~nucleotide biosynthetic process/9	0.548752
GOTERM_BP_FAT	GO:0007610~behavior	0.283798	18	GOTERM_BP_FAT/GO:0007610~behavior/18	0.546991
GOTERM_CC_FAT	GO:0005604~basement membrane	0.286398	5	GOTERM_CC_FAT/GO:0005604~basement membrane/5	0.543031
BIOCARTA	m_cellcyclePathway:Cyclins and Cell Cycle Regulation	0.287045	3	BIOCARTA/m_cellcyclePathway:Cyclins and Cell Cycle Regulation/3	0.542051
GOTERM_MF_FAT	GO:0005355~glucose transmembrane transporter activity	0.290491	2	GOTERM_MF_FAT/GO:0005355~glucose transmembrane transporter activity/2	0.536868
GOTERM_BP_FAT	GO:0031348~negative regulation of defense response	0.290718	3	GOTERM_BP_FAT/GO:0031348~negative regulation of defense response/3	0.536528
GOTERM_BP_FAT	GO:0007422~peripheral nervous system development	0.290718	3	GOTERM_BP_FAT/GO:0007422~peripheral nervous system development/3	0.536528
GOTERM_BP_FAT	GO:0000271~polysaccharide biosynthetic process	0.290718	3	GOTERM_BP_FAT/GO:0000271~polysaccharide biosynthetic process/3	0.536528
GOTERM_BP_FAT	GO:0008543~fibroblast growth factor receptor signaling pathway	0.290718	3	GOTERM_BP_FAT/GO:0008543~fibroblast growth factor receptor signaling pathway/3	0.536528
GOTERM_BP_FAT	GO:0018958~phenol metabolic process	0.290718	3	GOTERM_BP_FAT/GO:0018958~phenol metabolic process/3	0.536528
GOTERM_BP_FAT	GO:0009712~catechol metabolic process	0.290718	3	GOTERM_BP_FAT/GO:0009712~catechol metabolic process/3	0.536528
GOTERM_BP_FAT	GO:0008645~hexose transport	0.290718	3	GOTERM_BP_FAT/GO:0008645~hexose transport/3	0.536528
GOTERM_BP_FAT	GO:0034311~diol metabolic process	0.290718	3	GOTERM_BP_FAT/GO:0034311~diol metabolic process/3	0.536528
GOTERM_BP_FAT	GO:0006584~catecholamine metabolic process	0.290718	3	GOTERM_BP_FAT/GO:0006584~catecholamine metabolic process/3	0.536528
GOTERM_MF_FAT	GO:0019207~kinase regulator activity	0.291244	5	GOTERM_MF_FAT/GO:0019207~kinase regulator activity/5	0.535744
GOTERM_MF_FAT	GO:0015294~solute:cation symporter activity	0.291244	5	GOTERM_MF_FAT/GO:0015294~solute:cation symporter activity/5	0.535744
GOTERM_MF_FAT	GO:0042802~identical protein binding	0.292739	14	GOTERM_MF_FAT/GO:0042802~identical protein binding/14	0.53352
GOTERM_BP_FAT	GO:0007281~germ cell development	0.292799	6	GOTERM_BP_FAT/GO:0007281~germ cell development/6	0.533431
GOTERM_CC_FAT	GO:0000228~nuclear chromosome	0.29323	7	GOTERM_CC_FAT/GO:0000228~nuclear chromosome/7	0.532792
GOTERM_BP_FAT	GO:0051047~positive regulation of secretion	0.293406	4	GOTERM_BP_FAT/GO:0051047~positive regulation of secretion/4	0.532531
GOTERM_BP_FAT	GO:0010038~response to metal ion	0.293406	4	GOTERM_BP_FAT/GO:0010038~response to metal ion/4	0.532531
GOTERM_MF_FAT	GO:0016620~oxidoreductase activity, acting on the aldehyde or oxo group of donors, NAD or NADP as acceptor	0.295927	3	GOTERM_MF_FAT/GO:0016620~oxidoreductase activity, acting on the aldehyde or oxo group of donors, NAD or NADP as acceptor/3	0.528816
GOTERM_MF_FAT	GO:0016229~steroid dehydrogenase activity	0.295927	3	GOTERM_MF_FAT/GO:0016229~steroid dehydrogenase activity/3	0.528816
GOTERM_MF_FAT	GO:0042803~protein homodimerization activity	0.296972	10	GOTERM_MF_FAT/GO:0042803~protein homodimerization activity/10	0.527285
GOTERM_MF_FAT	GO:0043492~ATPase activity, coupled to movement of substances	0.297234	6	GOTERM_MF_FAT/GO:0043492~ATPase activity, coupled to movement of substances/6	0.526902
GOTERM_MF_FAT	GO:0042626~ATPase activity, coupled to transmembrane movement of substances	0.297234	6	GOTERM_MF_FAT/GO:0042626~ATPase activity, coupled to transmembrane movement of substances/6	0.526902
GOTERM_MF_FAT	GO:0016820~hydrolase activity, acting on acid anhydrides, catalyzing transmembrane movement of substances	0.297234	6	GOTERM_MF_FAT/GO:0016820~hydrolase activity, acting on acid anhydrides, catalyzing transmembrane movement of substances/6	0.526902
GOTERM_BP_FAT	GO:0050679~positive regulation of epithelial cell proliferation	0.304055	3	GOTERM_BP_FAT/GO:0050679~positive regulation of epithelial cell proliferation/3	0.517048
GOTERM_BP_FAT	GO:0015749~monosaccharide transport	0.304055	3	GOTERM_BP_FAT/GO:0015749~monosaccharide transport/3	0.517048
GOTERM_BP_FAT	GO:0045822~negative regulation of heart contraction	0.304818	2	GOTERM_BP_FAT/GO:0045822~negative regulation of heart contraction/2	0.51596
GOTERM_BP_FAT	GO:0001556~oocyte maturation	0.304818	2	GOTERM_BP_FAT/GO:0001556~oocyte maturation/2	0.51596
GOTERM_BP_FAT	GO:0032846~positive regulation of homeostatic process	0.304818	2	GOTERM_BP_FAT/GO:0032846~positive regulation of homeostatic process/2	0.51596
GOTERM_BP_FAT	GO:0009086~methionine biosynthetic process	0.304818	2	GOTERM_BP_FAT/GO:0009086~methionine biosynthetic process/2	0.51596
GOTERM_BP_FAT	GO:0008211~glucocorticoid metabolic process	0.304818	2	GOTERM_BP_FAT/GO:0008211~glucocorticoid metabolic process/2	0.51596
GOTERM_BP_FAT	GO:0050926~regulation of positive chemotaxis	0.304818	2	GOTERM_BP_FAT/GO:0050926~regulation of positive chemotaxis/2	0.51596
GOTERM_BP_FAT	GO:0060669~embryonic placenta morphogenesis	0.304818	2	GOTERM_BP_FAT/GO:0060669~embryonic placenta morphogenesis/2	0.51596
GOTERM_BP_FAT	GO:0009065~glutamine family amino acid catabolic process	0.304818	2	GOTERM_BP_FAT/GO:0009065~glutamine family amino acid catabolic process/2	0.51596
GOTERM_BP_FAT	GO:0043255~regulation of carbohydrate biosynthetic process	0.304818	2	GOTERM_BP_FAT/GO:0043255~regulation of carbohydrate biosynthetic process/2	0.51596
GOTERM_BP_FAT	GO:0046622~positive regulation of organ growth	0.304818	2	GOTERM_BP_FAT/GO:0046622~positive regulation of organ growth/2	0.51596
GOTERM_BP_FAT	GO:0050829~defense response to Gram-negative bacterium	0.304818	2	GOTERM_BP_FAT/GO:0050829~defense response to Gram-negative bacterium/2	0.51596
GOTERM_BP_FAT	GO:0000303~response to superoxide	0.304818	2	GOTERM_BP_FAT/GO:0000303~response to superoxide/2	0.51596
GOTERM_BP_FAT	GO:0050927~positive regulation of positive chemotaxis	0.304818	2	GOTERM_BP_FAT/GO:0050927~positive regulation of positive chemotaxis/2	0.51596
GOTERM_BP_FAT	GO:0034404~nucleobase, nucleoside and nucleotide biosynthetic process	0.308824	9	GOTERM_BP_FAT/GO:0034404~nucleobase, nucleoside and nucleotide biosynthetic process/9	0.510289
GOTERM_BP_FAT	GO:0034654~nucleobase, nucleoside, nucleotide and nucleic acid biosynthetic process	0.308824	9	GOTERM_BP_FAT/GO:0034654~nucleobase, nucleoside, nucleotide and nucleic acid biosynthetic process/9	0.510289
GOTERM_CC_FAT	GO:0005641~nuclear envelope lumen	0.314962	2	GOTERM_CC_FAT/GO:0005641~nuclear envelope lumen/2	0.501742
BIOCARTA	m_ptc1Pathway:Sonic Hedgehog (SHH) Receptor Ptc1 Regulates cell cycle	0.315354	2	BIOCARTA/m_ptc1Pathway:Sonic Hedgehog (SHH) Receptor Ptc1 Regulates cell cycle/2	0.501201
GOTERM_MF_FAT	GO:0015631~tubulin binding	0.316714	5	GOTERM_MF_FAT/GO:0015631~tubulin binding/5	0.499333
GOTERM_MF_FAT	GO:0043394~proteoglycan binding	0.317046	2	GOTERM_MF_FAT/GO:0043394~proteoglycan binding/2	0.498878
GOTERM_MF_FAT	GO:0043395~heparan sulfate proteoglycan binding	0.317046	2	GOTERM_MF_FAT/GO:0043395~heparan sulfate proteoglycan binding/2	0.498878
GOTERM_MF_FAT	GO:0005310~dicarboxylic acid transmembrane transporter activity	0.317046	2	GOTERM_MF_FAT/GO:0005310~dicarboxylic acid transmembrane transporter activity/2	0.498878
GOTERM_MF_FAT	GO:0004602~glutathione peroxidase activity	0.317046	2	GOTERM_MF_FAT/GO:0004602~glutathione peroxidase activity/2	0.498878
GOTERM_MF_FAT	GO:0017110~nucleoside-diphosphatase activity	0.317046	2	GOTERM_MF_FAT/GO:0017110~nucleoside-diphosphatase activity/2	0.498878
GOTERM_BP_FAT	GO:0032649~regulation of interferon-gamma production	0.317345	3	GOTERM_BP_FAT/GO:0032649~regulation of interferon-gamma production/3	0.498468
GOTERM_BP_FAT	GO:0006826~iron ion transport	0.317345	3	GOTERM_BP_FAT/GO:0006826~iron ion transport/3	0.498468
GOTERM_BP_FAT	GO:0006508~proteolysis	0.319412	41	GOTERM_BP_FAT/GO:0006508~proteolysis/41	0.495649
GOTERM_BP_FAT	GO:0006820~anion transport	0.319675	7	GOTERM_BP_FAT/GO:0006820~anion transport/7	0.495291
GOTERM_BP_FAT	GO:0033674~positive regulation of kinase activity	0.319675	7	GOTERM_BP_FAT/GO:0033674~positive regulation of kinase activity/7	0.495291
GOTERM_BP_FAT	GO:0045927~positive regulation of growth	0.322948	4	GOTERM_BP_FAT/GO:0045927~positive regulation of growth/4	0.490868
GOTERM_CC_FAT	GO:0005938~cell cortex	0.325905	7	GOTERM_CC_FAT/GO:0005938~cell cortex/7	0.486908
GOTERM_BP_FAT	GO:0006633~fatty acid biosynthetic process	0.327827	5	GOTERM_BP_FAT/GO:0006633~fatty acid biosynthetic process/5	0.484355
GOTERM_MF_FAT	GO:0030170~pyridoxal phosphate binding	0.32872	4	GOTERM_MF_FAT/GO:0030170~pyridoxal phosphate binding/4	0.483174
GOTERM_MF_FAT	GO:0070279~vitamin B6 binding	0.32872	4	GOTERM_MF_FAT/GO:0070279~vitamin B6 binding/4	0.483174
GOTERM_BP_FAT	GO:0060402~calcium ion transport into cytosol	0.329649	2	GOTERM_BP_FAT/GO:0060402~calcium ion transport into cytosol/2	0.481948
GOTERM_BP_FAT	GO:0019674~NAD metabolic process	0.329649	2	GOTERM_BP_FAT/GO:0019674~NAD metabolic process/2	0.481948
GOTERM_BP_FAT	GO:0050921~positive regulation of chemotaxis	0.329649	2	GOTERM_BP_FAT/GO:0050921~positive regulation of chemotaxis/2	0.481948
GOTERM_BP_FAT	GO:0060401~cytosolic calcium ion transport	0.329649	2	GOTERM_BP_FAT/GO:0060401~cytosolic calcium ion transport/2	0.481948
GOTERM_BP_FAT	GO:0051283~negative regulation of sequestering of calcium ion	0.329649	2	GOTERM_BP_FAT/GO:0051283~negative regulation of sequestering of calcium ion/2	0.481948
GOTERM_BP_FAT	GO:0002262~myeloid cell homeostasis	0.329649	2	GOTERM_BP_FAT/GO:0002262~myeloid cell homeostasis/2	0.481948
GOTERM_BP_FAT	GO:0000305~response to oxygen radical	0.329649	2	GOTERM_BP_FAT/GO:0000305~response to oxygen radical/2	0.481948
GOTERM_BP_FAT	GO:0030325~adrenal gland development	0.329649	2	GOTERM_BP_FAT/GO:0030325~adrenal gland development/2	0.481948
GOTERM_BP_FAT	GO:0006835~dicarboxylic acid transport	0.329649	2	GOTERM_BP_FAT/GO:0006835~dicarboxylic acid transport/2	0.481948
GOTERM_BP_FAT	GO:0051282~regulation of sequestering of calcium ion	0.329649	2	GOTERM_BP_FAT/GO:0051282~regulation of sequestering of calcium ion/2	0.481948
GOTERM_BP_FAT	GO:0002793~positive regulation of peptide secretion	0.329649	2	GOTERM_BP_FAT/GO:0002793~positive regulation of peptide secretion/2	0.481948
GOTERM_BP_FAT	GO:0006555~methionine metabolic process	0.329649	2	GOTERM_BP_FAT/GO:0006555~methionine metabolic process/2	0.481948
GOTERM_BP_FAT	GO:0051209~release of sequestered calcium ion into cytosol	0.329649	2	GOTERM_BP_FAT/GO:0051209~release of sequestered calcium ion into cytosol/2	0.481948
GOTERM_BP_FAT	GO:0046620~regulation of organ growth	0.330575	3	GOTERM_BP_FAT/GO:0046620~regulation of organ growth/3	0.48073
GOTERM_BP_FAT	GO:0043085~positive regulation of catalytic activity	0.330919	12	GOTERM_BP_FAT/GO:0043085~positive regulation of catalytic activity/12	0.480278
GOTERM_BP_FAT	GO:0006091~generation of precursor metabolites and energy	0.330919	12	GOTERM_BP_FAT/GO:0006091~generation of precursor metabolites and energy/12	0.480278
GOTERM_BP_FAT	GO:0050727~regulation of inflammatory response	0.332806	4	GOTERM_BP_FAT/GO:0050727~regulation of inflammatory response/4	0.477809
GOTERM_CC_FAT	GO:0044454~nuclear chromosome part	0.335599	6	GOTERM_CC_FAT/GO:0044454~nuclear chromosome part/6	0.474179
GOTERM_MF_FAT	GO:0004896~cytokine receptor activity	0.339056	4	GOTERM_MF_FAT/GO:0004896~cytokine receptor activity/4	0.469728
GOTERM_MF_FAT	GO:0019203~carbohydrate phosphatase activity	0.342609	2	GOTERM_MF_FAT/GO:0019203~carbohydrate phosphatase activity/2	0.465201
GOTERM_MF_FAT	GO:0010181~FMN binding	0.342609	2	GOTERM_MF_FAT/GO:0010181~FMN binding/2	0.465201
GOTERM_BP_FAT	GO:0001656~metanephros development	0.342659	4	GOTERM_BP_FAT/GO:0001656~metanephros development/4	0.465138
GOTERM_BP_FAT	GO:0019725~cellular homeostasis	0.343328	15	GOTERM_BP_FAT/GO:0019725~cellular homeostasis/15	0.464291
GOTERM_BP_FAT	GO:0006690~icosanoid metabolic process	0.343732	3	GOTERM_BP_FAT/GO:0006690~icosanoid metabolic process/3	0.463779
GOTERM_CC_FAT	GO:0009986~cell surface	0.344409	14	GOTERM_CC_FAT/GO:0009986~cell surface/14	0.462925
GOTERM_CC_FAT	GO:0005741~mitochondrial outer membrane	0.345533	5	GOTERM_CC_FAT/GO:0005741~mitochondrial outer membrane/5	0.461511
GOTERM_BP_FAT	GO:0032940~secretion by cell	0.346251	9	GOTERM_BP_FAT/GO:0032940~secretion by cell/9	0.460609
KEGG_PATHWAY	mmu04640:Hematopoietic cell lineage	0.346767	6	KEGG_PATHWAY/mmu04640:Hematopoietic cell lineage/6	0.459963
BIOCARTA	m_chrebpPathway:ChREBP regulation by carbohydrates and cAMP	0.347143	2	BIOCARTA/m_chrebpPathway:ChREBP regulation by carbohydrates and cAMP/2	0.459491
BIOCARTA	m_plateletAppPathway:Platelet Amyloid Precursor Protein Pathway	0.347143	2	BIOCARTA/m_plateletAppPathway:Platelet Amyloid Precursor Protein Pathway/2	0.459491
BIOCARTA	m_ranMSpathway:Role of Ran in mitotic spindle regulation	0.347143	2	BIOCARTA/m_ranMSpathway:Role of Ran in mitotic spindle regulation/2	0.459491
GOTERM_MF_FAT	GO:0005509~calcium ion binding	0.347747	35	GOTERM_MF_FAT/GO:0005509~calcium ion binding/35	0.458737
GOTERM_MF_FAT	GO:0030674~protein binding, bridging	0.351395	3	GOTERM_MF_FAT/GO:0030674~protein binding, bridging/3	0.454204
GOTERM_BP_FAT	GO:0050920~regulation of chemotaxis	0.353596	2	GOTERM_BP_FAT/GO:0050920~regulation of chemotaxis/2	0.451493
GOTERM_BP_FAT	GO:0048520~positive regulation of behavior	0.353596	2	GOTERM_BP_FAT/GO:0048520~positive regulation of behavior/2	0.451493
GOTERM_BP_FAT	GO:0046463~acylglycerol biosynthetic process	0.353596	2	GOTERM_BP_FAT/GO:0046463~acylglycerol biosynthetic process/2	0.451493
GOTERM_BP_FAT	GO:0046460~neutral lipid biosynthetic process	0.353596	2	GOTERM_BP_FAT/GO:0046460~neutral lipid biosynthetic process/2	0.451493
GOTERM_BP_FAT	GO:0032387~negative regulation of intracellular transport	0.353596	2	GOTERM_BP_FAT/GO:0032387~negative regulation of intracellular transport/2	0.451493
GOTERM_BP_FAT	GO:0060420~regulation of heart growth	0.353596	2	GOTERM_BP_FAT/GO:0060420~regulation of heart growth/2	0.451493
KEGG_PATHWAY	mmu01040:Biosynthesis of unsaturated fatty acids	0.356507	3	KEGG_PATHWAY/mmu01040:Biosynthesis of unsaturated fatty acids/3	0.447932
GOTERM_BP_FAT	GO:0031214~biomineral formation	0.356805	3	GOTERM_BP_FAT/GO:0031214~biomineral formation/3	0.447569
GOTERM_BP_FAT	GO:0007127~meiosis I	0.356805	3	GOTERM_BP_FAT/GO:0007127~meiosis I/3	0.447569
GOTERM_BP_FAT	GO:0048002~antigen processing and presentation of peptide antigen	0.356805	3	GOTERM_BP_FAT/GO:0048002~antigen processing and presentation of peptide antigen/3	0.447569
GOTERM_BP_FAT	GO:0001701~in utero embryonic development	0.357944	12	GOTERM_BP_FAT/GO:0001701~in utero embryonic development/12	0.446185
GOTERM_MF_FAT	GO:0015662~ATPase activity, coupled to transmembrane movement of ions, phosphorylative mechanism	0.35969	4	GOTERM_MF_FAT/GO:0015662~ATPase activity, coupled to transmembrane movement of ions, phosphorylative mechanism/4	0.444071
GOTERM_BP_FAT	GO:0007187~G-protein signaling, coupled to cyclic nucleotide second messenger	0.362323	4	GOTERM_BP_FAT/GO:0007187~G-protein signaling, coupled to cyclic nucleotide second messenger/4	0.440904
GOTERM_BP_FAT	GO:0003013~circulatory system process	0.363511	6	GOTERM_BP_FAT/GO:0003013~circulatory system process/6	0.439483
GOTERM_BP_FAT	GO:0008015~blood circulation	0.363511	6	GOTERM_BP_FAT/GO:0008015~blood circulation/6	0.439483
GOTERM_CC_FAT	GO:0030496~midbody	0.3649	2	GOTERM_CC_FAT/GO:0030496~midbody/2	0.437826
GOTERM_MF_FAT	GO:0008395~steroid hydroxylase activity	0.367217	2	GOTERM_MF_FAT/GO:0008395~steroid hydroxylase activity/2	0.435077
GOTERM_BP_FAT	GO:0000302~response to reactive oxygen species	0.369783	3	GOTERM_BP_FAT/GO:0000302~response to reactive oxygen species/3	0.432053
GOTERM_BP_FAT	GO:0032102~negative regulation of response to external stimulus	0.369783	3	GOTERM_BP_FAT/GO:0032102~negative regulation of response to external stimulus/3	0.432053
GOTERM_MF_FAT	GO:0016811~hydrolase activity, acting on carbon-nitrogen (but not peptide) bonds, in linear amides	0.369975	4	GOTERM_MF_FAT/GO:0016811~hydrolase activity, acting on carbon-nitrogen (but not peptide) bonds, in linear amides/4	0.431828
GOTERM_MF_FAT	GO:0015405~P-P-bond-hydrolysis-driven transmembrane transporter activity	0.371514	6	GOTERM_MF_FAT/GO:0015405~P-P-bond-hydrolysis-driven transmembrane transporter activity/6	0.430024
GOTERM_BP_FAT	GO:0019933~cAMP-mediated signaling	0.372123	4	GOTERM_BP_FAT/GO:0019933~cAMP-mediated signaling/4	0.429313
KEGG_PATHWAY	mmu04920:Adipocytokine signaling pathway	0.374408	5	KEGG_PATHWAY/mmu04920:Adipocytokine signaling pathway/5	0.426655
GOTERM_BP_FAT	GO:0043900~regulation of multi-organism process	0.376688	2	GOTERM_BP_FAT/GO:0043900~regulation of multi-organism process/2	0.424018
GOTERM_BP_FAT	GO:0033619~membrane protein proteolysis	0.376688	2	GOTERM_BP_FAT/GO:0033619~membrane protein proteolysis/2	0.424018
GOTERM_BP_FAT	GO:0031331~positive regulation of cellular catabolic process	0.376688	2	GOTERM_BP_FAT/GO:0031331~positive regulation of cellular catabolic process/2	0.424018
GOTERM_BP_FAT	GO:0042089~cytokine biosynthetic process	0.376688	2	GOTERM_BP_FAT/GO:0042089~cytokine biosynthetic process/2	0.424018
GOTERM_BP_FAT	GO:0009132~nucleoside diphosphate metabolic process	0.376688	2	GOTERM_BP_FAT/GO:0009132~nucleoside diphosphate metabolic process/2	0.424018
GOTERM_BP_FAT	GO:0048745~smooth muscle tissue development	0.376688	2	GOTERM_BP_FAT/GO:0048745~smooth muscle tissue development/2	0.424018
GOTERM_BP_FAT	GO:0046504~glycerol ether biosynthetic process	0.376688	2	GOTERM_BP_FAT/GO:0046504~glycerol ether biosynthetic process/2	0.424018
GOTERM_BP_FAT	GO:0006509~membrane protein ectodomain proteolysis	0.376688	2	GOTERM_BP_FAT/GO:0006509~membrane protein ectodomain proteolysis/2	0.424018
GOTERM_BP_FAT	GO:0019915~lipid storage	0.376688	2	GOTERM_BP_FAT/GO:0019915~lipid storage/2	0.424018
GOTERM_BP_FAT	GO:0042310~vasoconstriction	0.376688	2	GOTERM_BP_FAT/GO:0042310~vasoconstriction/2	0.424018
GOTERM_BP_FAT	GO:0006760~folic acid and derivative metabolic process	0.376688	2	GOTERM_BP_FAT/GO:0006760~folic acid and derivative metabolic process/2	0.424018
GOTERM_BP_FAT	GO:0060736~prostate gland growth	0.376688	2	GOTERM_BP_FAT/GO:0060736~prostate gland growth/2	0.424018
GOTERM_BP_FAT	GO:0021846~cell proliferation in forebrain	0.376688	2	GOTERM_BP_FAT/GO:0021846~cell proliferation in forebrain/2	0.424018
GOTERM_BP_FAT	GO:0019882~antigen processing and presentation	0.376807	5	GOTERM_BP_FAT/GO:0019882~antigen processing and presentation/5	0.423881
GOTERM_BP_FAT	GO:0009791~post-embryonic development	0.376807	5	GOTERM_BP_FAT/GO:0009791~post-embryonic development/5	0.423881
GOTERM_BP_FAT	GO:0051789~response to protein stimulus	0.376807	5	GOTERM_BP_FAT/GO:0051789~response to protein stimulus/5	0.423881
GOTERM_BP_FAT	GO:0001817~regulation of cytokine production	0.377046	7	GOTERM_BP_FAT/GO:0001817~regulation of cytokine production/7	0.423605
BIOCARTA	m_btg2Pathway:BTG family proteins and cell cycle regulation	0.377483	2	BIOCARTA/m_btg2Pathway:BTG family proteins and cell cycle regulation/2	0.423103
GOTERM_BP_FAT	GO:0048872~homeostasis of number of cells	0.377771	6	GOTERM_BP_FAT/GO:0048872~homeostasis of number of cells/6	0.422771
GOTERM_MF_FAT	GO:0015399~primary active transmembrane transporter activity	0.378992	6	GOTERM_MF_FAT/GO:0015399~primary active transmembrane transporter activity/6	0.42137
GOTERM_MF_FAT	GO:0031072~heat shock protein binding	0.380229	4	GOTERM_MF_FAT/GO:0031072~heat shock protein binding/4	0.419955
GOTERM_BP_FAT	GO:0001775~cell activation	0.3809	11	GOTERM_BP_FAT/GO:0001775~cell activation/11	0.419189
GOTERM_BP_FAT	GO:0001819~positive regulation of cytokine production	0.381895	4	GOTERM_BP_FAT/GO:0001819~positive regulation of cytokine production/4	0.418056
GOTERM_BP_FAT	GO:0007010~cytoskeleton organization	0.382739	15	GOTERM_BP_FAT/GO:0007010~cytoskeleton organization/15	0.417097
GOTERM_BP_FAT	GO:0040007~growth	0.384239	9	GOTERM_BP_FAT/GO:0040007~growth/9	0.415398
GOTERM_BP_FAT	GO:0042493~response to drug	0.384957	7	GOTERM_BP_FAT/GO:0042493~response to drug/7	0.414588
GOTERM_MF_FAT	GO:0005149~interleukin-1 receptor binding	0.390906	2	GOTERM_MF_FAT/GO:0005149~interleukin-1 receptor binding/2	0.407928
GOTERM_CC_FAT	GO:0045177~apical part of cell	0.392377	7	GOTERM_CC_FAT/GO:0045177~apical part of cell/7	0.406296
GOTERM_BP_FAT	GO:0006733~oxidoreduction coenzyme metabolic process	0.395415	3	GOTERM_BP_FAT/GO:0006733~oxidoreduction coenzyme metabolic process/3	0.402947
GOTERM_BP_FAT	GO:0032496~response to lipopolysaccharide	0.395415	3	GOTERM_BP_FAT/GO:0032496~response to lipopolysaccharide/3	0.402947
GOTERM_BP_FAT	GO:0008045~motor axon guidance	0.398958	2	GOTERM_BP_FAT/GO:0008045~motor axon guidance/2	0.399073
GOTERM_BP_FAT	GO:0009409~response to cold	0.398958	2	GOTERM_BP_FAT/GO:0009409~response to cold/2	0.399073
GOTERM_BP_FAT	GO:0007159~leukocyte adhesion	0.398958	2	GOTERM_BP_FAT/GO:0007159~leukocyte adhesion/2	0.399073
GOTERM_BP_FAT	GO:0006739~NADP metabolic process	0.398958	2	GOTERM_BP_FAT/GO:0006739~NADP metabolic process/2	0.399073
GOTERM_BP_FAT	GO:0019363~pyridine nucleotide biosynthetic process	0.398958	2	GOTERM_BP_FAT/GO:0019363~pyridine nucleotide biosynthetic process/2	0.399073
GOTERM_BP_FAT	GO:0042107~cytokine metabolic process	0.398958	2	GOTERM_BP_FAT/GO:0042107~cytokine metabolic process/2	0.399073
GOTERM_BP_FAT	GO:0001976~neurological system process involved in regulation of systemic arterial blood pressure	0.398958	2	GOTERM_BP_FAT/GO:0001976~neurological system process involved in regulation of systemic arterial blood pressure/2	0.399073
[truncated: 844 more rows]

## Sheet: ES cells RNA-Seq GO
Category	Term	EASE Score	Count	Category/Term/Count	-log10(EASE_Score)
[truncated: 273 more rows]

[truncated: 3 more sheets: MEF ChIP-Seq GO, Hepatocytes ChIP-Seq GO, ES cells ChIP-Seq GO]
