# Supplementary material for: Mammalian Ssu72 phosphatase preferentially considers tissue-specific actively transcribed gene expression by regulating RNA Pol II transcription
Source: Theranostics. 2022 Jan 1;12(1):186–206. doi: 10.7150/thno.62274 (PMC8690912; doi:10.7150/thno.62274)
Supplement: Supplementary file 6 — Supplementary table 5. The peaks and target genes of Ssu72 ChIP-Seq data in MEFs, hepatocytes, and ES cells. [file thnov12p0186s6.xlsx]

## Sheet: Ssu72 target genes (MEF) 
Table S2. The Peaks and Target Genes of Ssu72 ChIP-Seq data in MEFs, Hepatocytes, and ES cells.
# Chromo	Start	End	DetailRegion / Interval Betwen Genes / Codon change / distance to transcript	transcript ID	ExonTypeBefore	Target Genes	ExonTypeAfter
1	4019692	4020365		ENSMUSG00000102343-ENSMUSG00000102948
1	4081837	4082456		ENSMUSG00000102343-ENSMUSG00000102948
1	4442940	4443786		ENSMUSG00000025900-ENSMUSG00000025902
1	5352371	5353129		ENSMUSG00000104046-ENSMUSG00000102907
1	5741990	5742628		ENSMUSG00000093015-ENSMUSG00000103519
1	5822383	5823059		ENSMUSG00000093015-ENSMUSG00000103519
1	5996225	5997359		ENSMUSG00000033774-ENSMUSG00000103090
1	8691928	8692775	intron_5_ALTTENATIVE_5SS-SKIPPED	ENSMUST00000132064	havana	Sntg1	protein_coding
1	8691928	8692775	intron_2_ALTTENATIVE_5SS-SKIPPED	ENSMUST00000115488	ensembl	Sntg1	protein_coding
1	8691928	8692775	intron_5_ALTTENATIVE_5SS-SKIPPED	ENSMUST00000140302	havana	Sntg1	protein_coding
1	8691928	8692775	intron_5_ALTTENATIVE_5SS-SKIPPED	ENSMUST00000144593	havana	Sntg1	protein_coding
1	8691928	8692775	intron_6_ALTTENATIVE_5SS-SKIPPED	ENSMUST00000140295	havana	Sntg1	protein_coding
1	8691928	8692775	intron_6_ALTTENATIVE_5SS-SKIPPED	ENSMUST00000191683	havana	Sntg1	protein_coding
1	9046232	9047321	intron_2_SKIPPED-SKIPPED	ENSMUST00000134075	havana	Sntg1	protein_coding
1	9046232	9047321	intron_2_SKIPPED-SKIPPED	ENSMUST00000140302	havana	Sntg1	protein_coding
1	9046232	9047321	intron_2_SKIPPED-SKIPPED	ENSMUST00000132064	havana	Sntg1	protein_coding
1	9046232	9047321	intron_2_SKIPPED-SKIPPED	ENSMUST00000191683	havana	Sntg1	protein_coding
1	9046232	9047321	intron_2_SKIPPED-SKIPPED	ENSMUST00000140295	havana	Sntg1	protein_coding
1	9046232	9047321	intron_3_SKIPPED-SKIPPED	ENSMUST00000126083	havana	Sntg1	protein_coding
1	9046232	9047321	intron_2_SKIPPED-SKIPPED	ENSMUST00000144593	havana	Sntg1	protein_coding
1	9245020	9246130	intron_1_ALTTENATIVE_3SS-SKIPPED	ENSMUST00000144593	havana	Sntg1	protein_coding
1	9245020	9246130	intron_1_ALTTENATIVE_3SS-SKIPPED	ENSMUST00000140302	havana	Sntg1	protein_coding
1	9245020	9246130	intron_1_ALTTENATIVE_3SS-SKIPPED	ENSMUST00000191683	havana	Sntg1	protein_coding
1	9245020	9246130	intron_1_ALTTENATIVE_3SS-SKIPPED	ENSMUST00000140295	havana	Sntg1	protein_coding
1	9245020	9246130	intron_1_ALTTENATIVE_3SS-SKIPPED	ENSMUST00000132064	havana	Sntg1	protein_coding
1	9245020	9246130	intron_1_ALTTENATIVE_3SS-SKIPPED	ENSMUST00000134075	havana	Sntg1	protein_coding
1	9245020	9246130	intron_2_SKIPPED-SKIPPED	ENSMUST00000126083	havana	Sntg1	protein_coding
1	10789537	10790434		ENSMUSG00000103448-ENSMUSG00000100212
1	10819549	10820281		ENSMUSG00000100212-ENSMUSG00000100648
1	11621741	11622785				A830018L16Rik	protein_coding
1	11717531	11718484				A830018L16Rik	protein_coding
1	11856068	11856703	intron_8_ALTTENATIVE_5SS-SKIPPED	ENSMUST00000179089	havana	A830018L16Rik	protein_coding
1	11856068	11856703	intron_8_ALTTENATIVE_5SS-SKIPPED	ENSMUST00000185882	ensembl_havana	A830018L16Rik	protein_coding
1	11856068	11856703	intron_8_ALTTENATIVE_5SS-SKIPPED	ENSMUST00000141512	havana	A830018L16Rik	protein_coding
1	11856068	11856703	intron_8_ALTTENATIVE_5SS-SKIPPED	ENSMUST00000048613	ensembl_havana	A830018L16Rik	protein_coding
1	11856068	11856703	intron_8_ALTTENATIVE_5SS-SKIPPED	ENSMUST00000137824	ensembl_havana	A830018L16Rik	protein_coding
1	12667367	12668114		ENSMUSG00000098163-ENSMUSG00000097171
1	12667367	12668114	195	ENSMUST00000181272	havana	Gm17644	lincRNA
1	12667367	12668114	2956	ENSMUST00000186962	havana	Gm29663	lincRNA
1	12667367	12668114	exon_1_3_RETAINED	ENSMUST00000181272	havana	Gm17644	lincRNA
1	13813283	13813847		ENSMUSG00000097711-ENSMUSG00000102166
1	14480973	14481542		ENSMUSG00000025932-ENSMUSG00000054493
1	14992845	14993531		ENSMUSG00000032769-ENSMUSG00000088159
1	15930892	15932146		ENSMUSG00000032719-ENSMUSG00000100652
1	16342705	16343345	701	ENSMUST00000159558	havana	Stau2	protein_coding
1	16342705	16343345	intron_11_ALTTENATIVE_5SS-SKIPPED	ENSMUST00000027052	ensembl_havana	Stau2	protein_coding
1	16342705	16343345	intron_12_ALTTENATIVE_5SS-SKIPPED	ENSMUST00000162751	ensembl_havana	Stau2	protein_coding
1	16342705	16343345	2888	ENSMUST00000149320	havana	Stau2	protein_coding
1	16342705	16343345	865	ENSMUST00000131257	havana	Stau2	protein_coding
1	16342705	16343345	1492	ENSMUST00000115360	havana	Stau2	protein_coding
1	16342705	16343345	intron_12_ALTTENATIVE_5SS-SKIPPED	ENSMUST00000162627	havana	Stau2	protein_coding
1	16342705	16343345	intron_11_ALTTENATIVE_5SS-SKIPPED	ENSMUST00000162435	havana	Stau2	protein_coding
1	16342705	16343345	1585	ENSMUST00000162007	havana	Stau2	protein_coding
1	16342705	16343345	1593	ENSMUST00000127420	havana	Stau2	protein_coding
1	16342705	16343345	780	ENSMUST00000128957	havana	Stau2	protein_coding
1	16342705	16343345	intron_13_ALTTENATIVE_5SS-SKIPPED	ENSMUST00000054668	havana	Stau2	protein_coding
1	17073858	17074486	intron_2_RETAINED-RETAINED	ENSMUST00000186604	havana	Gm28376	antisense
1	17073858	17074486	intron_2_SKIPPED-SKIPPED	ENSMUST00000038382	ensembl_havana	Jph1	protein_coding
1	17386016	17386656		ENSMUSG00000100272-ENSMUSG00000100398
1	18449034	18449608		ENSMUSG00000101738-ENSMUSG00000101306
1	18543593	18544201		ENSMUSG00000101738-ENSMUSG00000101306
1	19800659	19801388		ENSMUSG00000102597-ENSMUSG00000077860
1	19803871	19804500		ENSMUSG00000102597-ENSMUSG00000077860
1	20318977	20319623	intron_48_SKIPPED-SKIPPED	ENSMUST00000088448	ensembl_havana	Pkhd1	protein_coding
1	20435338	20436213	intron_36_SKIPPED-SKIPPED	ENSMUST00000088448	ensembl_havana	Pkhd1	protein_coding
1	20436396	20437235	intron_36_SKIPPED-SKIPPED	ENSMUST00000088448	ensembl_havana	Pkhd1	protein_coding
1	20577578	20578785	intron_11_SKIPPED-SKIPPED	ENSMUST00000088448	ensembl_havana	Pkhd1	protein_coding
1	20707768	20708344		ENSMUSG00000099906-ENSMUSG00000025929
1	21579782	21580557	intron_2_RETAINED-SKIPPED	ENSMUST00000029667	ensembl_havana	Kcnq5	protein_coding
1	21579782	21580557	intron_2_RETAINED-SKIPPED	ENSMUST00000115299	havana	Kcnq5	protein_coding
1	21579782	21580557	intron_2_RETAINED-SKIPPED	ENSMUST00000174183	havana	Kcnq5	protein_coding
1	21579782	21580557	intron_2_RETAINED-SKIPPED	ENSMUST00000173404	havana	Kcnq5	protein_coding
1	21579782	21580557	intron_4_RETAINED-ALTTENATIVE_POLY_A	ENSMUST00000134505	havana	Kcnq5	protein_coding
1	21579782	21580557	intron_2_RETAINED-SKIPPED	ENSMUST00000173058	havana	Kcnq5	protein_coding
1	21579782	21580557	intron_2_RETAINED-SKIPPED	ENSMUST00000115300	ensembl_havana	Kcnq5	protein_coding
1	22233112	22234695		ENSMUSG00000099692-ENSMUSG00000100418
1	22233112	22234695	4736	ENSMUST00000190225	havana	Gm28239	processed_pseudogene
1	23888738	23889378	intron_2_ALTTENATIVE_3SS-SKIPPED	ENSMUST00000141330	havana	Smap1	protein_coding
1	23888738	23889378	intron_2_ALTTENATIVE_3SS-SKIPPED	ENSMUST00000129254	havana	Smap1	protein_coding
1	23888738	23889378	intron_2_ALTTENATIVE_3SS-SKIPPED	ENSMUST00000149737	havana	Smap1	protein_coding
1	23888738	23889378	intron_1_ALTTENATIVE_3SS-SKIPPED	ENSMUST00000133398	havana	Smap1	protein_coding
1	23888738	23889378	intron_2_ALTTENATIVE_3SS-SKIPPED	ENSMUST00000027339	ensembl_havana	Smap1	protein_coding
1	24499375	24500164	intron_11_SKIPPED-SKIPPED	ENSMUST00000115244	ensembl_havana	Col19a1	protein_coding
1	24499375	24500164	intron_11_SKIPPED-SKIPPED	ENSMUST00000051344	havana	Col19a1	protein_coding
1	24611268	24616611	0	ENSMUST00000190277	havana	Gm28437	unprocessed_pseudogene
1	24611268	24616611	exon_1_1_RETAINED	ENSMUST00000188299	havana	Gm28438	unprocessed_pseudogene
1	24611268	24616611		ENSMUSG00000100862-ENSMUSG00000102070
1	24611268	24616611	exon_1_1_RETAINED	ENSMUST00000188231	havana	Gm28661	unprocessed_pseudogene
1	24611268	24616611	exon_1_1_RETAINED	ENSMUST00000190277	havana	Gm28437	unprocessed_pseudogene
1	24611268	24616611		ENSMUSG00000101249-ENSMUSG00000073725
1	24611268	24616611	0	ENSMUST00000187714	havana	Gm28439	unprocessed_pseudogene
1	24611268	24616611	3616	ENSMUST00000188231	havana	Gm28661	unprocessed_pseudogene
1	24611268	24616611	2705	ENSMUST00000189941	havana	Gm10925	unprocessed_pseudogene
1	24611268	24616611	0	ENSMUST00000189941	havana	Gm10925	unprocessed_pseudogene
1	24611268	24616611	266	ENSMUST00000187714	havana	Gm28439	unprocessed_pseudogene
1	24611268	24616611	exon_1_1_RETAINED	ENSMUST00000088336	ensembl_havana	Gm10222	unprocessed_pseudogene
1	24611268	24616611	exon_1_1_RETAINED	ENSMUST00000187714	havana	Gm28439	unprocessed_pseudogene
1	24611268	24616611	4437	ENSMUST00000187117	havana	Gm29216	unprocessed_pseudogene
1	24611268	24616611		ENSMUSG00000102070-ENSMUSG00000101249
1	24611268	24616611	0	ENSMUST00000088336	ensembl_havana	Gm10222	unprocessed_pseudogene
1	24611268	24616611		ENSMUSG00000099997-ENSMUSG00000100131
1	24611268	24616611	0	ENSMUST00000188231	havana	Gm28661	unprocessed_pseudogene
1	24611268	24616611	1138	ENSMUST00000088336	ensembl_havana	Gm10222	unprocessed_pseudogene
1	24611268	24616611	exon_1_1_RETAINED	ENSMUST00000187117	havana	Gm29216	unprocessed_pseudogene
1	24611268	24616611	0	ENSMUST00000188299	havana	Gm28438	unprocessed_pseudogene
1	24611268	24616611	1506	ENSMUST00000188299	havana	Gm28438	unprocessed_pseudogene
1	24611268	24616611	exon_1_1_RETAINED	ENSMUST00000189941	havana	Gm10925	unprocessed_pseudogene
1	24611268	24616611	1920	ENSMUST00000190277	havana	Gm28437	unprocessed_pseudogene
1	24611268	24616611		ENSMUSG00000101939-ENSMUSG00000101111
1	24611268	24616611		ENSMUSG00000101111-ENSMUSG00000100862
1	24611268	24616611		ENSMUSG00000067736-ENSMUSG00000101939
1	24611268	24616611	0	ENSMUST00000187117	havana	Gm29216	unprocessed_pseudogene
1	26009161	26009739		ENSMUSG00000101618-ENSMUSG00000099458
1	26939369	26939995		ENSMUSG00000073722-ENSMUSG00000095256
1	29410718	29411352		ENSMUSG00000080391-ENSMUSG00000099257
1	31487156	31487817		ENSMUSG00000094215-ENSMUSG00000101093
1	31697293	31698470		ENSMUSG00000088620-ENSMUSG00000082159
1	31816689	31817919		ENSMUSG00000082159-ENSMUSG00000026058
1	33018136	33019079		ENSMUSG00000102926-ENSMUSG00000100497
1	33115310	33116062		ENSMUSG00000100590-ENSMUSG00000088750
1	42338254	42338862	intron_1_RETAINED-RETAINED	ENSMUST00000190148	havana	Gm28140	lincRNA
1	43227551	43229483		ENSMUSG00000008136-ENSMUSG00000099576
1	43777544	43779041	intron_7_ALTTENATIVE_5SS-ALTTENATIVE_5SS	ENSMUST00000139451	havana	Uxs1	protein_coding
1	43777544	43779041	intron_7_ALTTENATIVE_5SS-ALTTENATIVE_5SS	ENSMUST00000126008	ensembl_havana	Uxs1	protein_coding
1	43777544	43779041	intron_7_ALTTENATIVE_5SS-ALTTENATIVE_5SS	ENSMUST00000136179	havana	Uxs1	protein_coding
1	43777544	43779041	intron_6_ALTTENATIVE_5SS-ALTTENATIVE_5SS	ENSMUST00000134860	havana	Uxs1	protein_coding
1	43777544	43779041	2573	ENSMUST00000136704	havana	Uxs1	protein_coding
1	43777544	43779041	intron_7_ALTTENATIVE_5SS-ALTTENATIVE_5SS	ENSMUST00000076997	havana	Uxs1	protein_coding
1	43777544	43779041	intron_2_ALTTENATIVE_5SS-ALTTENATIVE_5SS	ENSMUST00000153317	havana	Uxs1	protein_coding
1	44351927	44352671		ENSMUSG00000100966-ENSMUSG00000100769
1	44413480	44414235		ENSMUSG00000100769-ENSMUSG00000101567
1	44415563	44416250		ENSMUSG00000100769-ENSMUSG00000101567
1	44478763	44479367		ENSMUSG00000101567-ENSMUSG00000056870
1	44481900	44482972		ENSMUSG00000101567-ENSMUSG00000056870
1	44946174	44946732		ENSMUSG00000101251-ENSMUSG00000101937
1	45201525	45202193		ENSMUSG00000101937-ENSMUSG00000026043
1	45306255	45306827	5282	ENSMUST00000087883	ensembl_havana	Col3a1	protein_coding
1	45306255	45306827		ENSMUSG00000101937-ENSMUSG00000026043
1	45306255	45306827	5282	ENSMUST00000129611	havana	Col3a1	protein_coding
1	45306255	45306827	5391	ENSMUST00000189818	havana	Col3a1	protein_coding
1	45786598	45787381		ENSMUSG00000100482-ENSMUSG00000025995
1	46585481	46587295				Dnah7c	protein_coding
1	46975943	46976844		ENSMUSG00000100160-ENSMUSG00000101921
1	46994645	46995392		ENSMUSG00000100160-ENSMUSG00000101921
1	47083398	47084022		ENSMUSG00000101921-ENSMUSG00000101447
1	47246756	47247623		ENSMUSG00000101447-ENSMUSG00000081185
1	47588348	47588963		ENSMUSG00000100530-ENSMUSG00000104067
1	47616025	47616628		ENSMUSG00000104067-ENSMUSG00000100033
1	47936738	47937407		ENSMUSG00000101996-ENSMUSG00000096973
1	48091712	48092333		ENSMUSG00000101996-ENSMUSG00000096973
1	48285200	48286026		ENSMUSG00000101996-ENSMUSG00000096973
1	48547619	48548381		ENSMUSG00000100866-ENSMUSG00000101721
1	49587267	49587937		ENSMUSG00000099882-ENSMUSG00000101760
1	50879671	50880331		ENSMUSG00000100816-ENSMUSG00000026109
1	51229851	51230516	intron_4_RETAINED-RETAINED	ENSMUST00000189867	havana	9330175M20Rik	antisense
1	51440492	51441225		ENSMUSG00000101799-ENSMUSG00000101702
1	51651966	51652839		ENSMUSG00000099413-ENSMUSG00000101741
1	52404091	52404715		ENSMUSG00000099648-ENSMUSG00000065192
1	52413171	52413791		ENSMUSG00000099648-ENSMUSG00000065192
1	52888939	52889541	3603	ENSMUST00000161125	havana	Hibch	protein_coding
1	52888939	52889541				Hibch	protein_coding
1	54388383	54389542		ENSMUSG00000025983-ENSMUSG00000041303
1	54820756	54821824	intron_2_SKIPPED-SKIPPED	ENSMUST00000044359	ensembl	Ankrd44	protein_coding
1	54820756	54821824	intron_2_SKIPPED-SKIPPED	ENSMUST00000179030	havana	Ankrd44	protein_coding
1	54820756	54821824	intron_2_SKIPPED-SKIPPED	ENSMUST00000180327	havana	Ankrd44	protein_coding
1	54820756	54821824	intron_2_SKIPPED-SKIPPED	ENSMUST00000177679	havana	Ankrd44	protein_coding
1	54820756	54821824	intron_2_SKIPPED-SKIPPED	ENSMUST00000178935	havana	Ankrd44	protein_coding
1	55385238	55385829	3152	ENSMUST00000188319	havana	Gm8531	processed_pseudogene
1	55385238	55385829		ENSMUSG00000101085-ENSMUSG00000038349
1	56058529	56059263		ENSMUSG00000100372-ENSMUSG00000100944
1	56141652	56142302		ENSMUSG00000100372-ENSMUSG00000100944
1	56716510	56717147		ENSMUSG00000045336-ENSMUSG00000038331
1	58319579	58320254	intron_34_RETAINED-RETAINED	ENSMUST00000114366	ensembl_havana	Aox2	protein_coding
1	58319579	58320254	3924	ENSMUST00000161126	havana	Gm15759	antisense
1	60321787	60322402	2094	ENSMUST00000035569	havana	Nbeal1	protein_coding
1	60321787	60322402	intron_50_SKIPPED-SKIPPED	ENSMUST00000160834	ensembl_havana	Nbeal1	protein_coding
1	60321787	60322402	intron_26_SKIPPED-SKIPPED	ENSMUST00000162291	havana	Nbeal1	protein_coding
1	60321787	60322402	intron_22_SKIPPED-SKIPPED	ENSMUST00000035569	havana	Nbeal1	protein_coding
1	60711003	60711721		ENSMUSG00000101188-ENSMUSG00000026012
1	61211894	61212585		ENSMUSG00000080785-ENSMUSG00000100893
1	61364976	61365662		ENSMUSG00000085248-ENSMUSG00000085447
1	61519015	61519677		ENSMUSG00000100965-ENSMUSG00000102168
1	61584177	61584803		ENSMUSG00000100381-ENSMUSG00000086009
1	61673861	61674626				Pard3b	protein_coding
1	61673861	61674626	3387	ENSMUST00000193022	havana	RP23-327M13.3	TEC
1	62296366	62296943	intron_18_SKIPPED-SKIPPED	ENSMUST00000075374	ensembl_havana	Pard3b	protein_coding
1	62296366	62296943	intron_17_SKIPPED-SKIPPED	ENSMUST00000046673	havana	Pard3b	protein_coding
1	62296366	62296943	intron_18_SKIPPED-SKIPPED	ENSMUST00000094906	havana	Pard3b	protein_coding
1	62674304	62674991		ENSMUSG00000084333-ENSMUSG00000025969
1	62868476	62869241		ENSMUSG00000100426-ENSMUSG00000040865
1	63860822	63861569		ENSMUSG00000080817-ENSMUSG00000082373
1	63862459	63863179		ENSMUSG00000080817-ENSMUSG00000082373
1	63863709	63864335		ENSMUSG00000080817-ENSMUSG00000082373
1	63864606	63865253		ENSMUSG00000080817-ENSMUSG00000082373
1	63889522	63890253		ENSMUSG00000080817-ENSMUSG00000082373
1	64181887	64182514	4103	ENSMUST00000190863	havana	Gm28981	lincRNA
1	64181887	64182514		ENSMUSG00000086721-ENSMUSG00000101895
1	65527528	65528086	3454	ENSMUST00000189087	havana	Gm28728	processed_pseudogene
1	65527528	65528086		ENSMUSG00000099819-ENSMUSG00000082565
1	65751966	65752895		ENSMUSG00000082774-ENSMUSG00000025945
1	68599795	68600470	intron_2_SKIPPED-SKIPPED	ENSMUST00000153432	havana	Erbb4	protein_coding
1	68599795	68600470	intron_2_SKIPPED-SKIPPED	ENSMUST00000121473	ensembl_havana	Erbb4	protein_coding
1	68599795	68600470	intron_2_SKIPPED-SKIPPED	ENSMUST00000119142	havana	Erbb4	protein_coding
1	70212445	70213075				Spag16	protein_coding
1	70778969	70779630				Vwc2l	protein_coding
1	73295406	73296118	intron_2_RETAINED-RETAINED	ENSMUST00000190578	havana	Gm29185	lincRNA
1	73321059	73321665		ENSMUSG00000100697-ENSMUSG00000099877
1	73550755	73551296		ENSMUSG00000100429-ENSMUSG00000100301
1	75711227	75711842		ENSMUSG00000082012-ENSMUSG00000099996
1	76314797	76315481		ENSMUSG00000101763-ENSMUSG00000100827
1	76462799	76463619				Gm29069	lincRNA
1	77483167	77483769	intron_2_SKIPPED-SKIPPED	ENSMUST00000190149	havana	Epha4	protein_coding
1	77483167	77483769	intron_3_SKIPPED-SKIPPED	ENSMUST00000027451	ensembl	Epha4	protein_coding
1	77483167	77483769	intron_3_SKIPPED-SKIPPED	ENSMUST00000189934	havana	Epha4	protein_coding
1	77483167	77483769	intron_3_SKIPPED-SKIPPED	ENSMUST00000188952	havana	Epha4	protein_coding
1	77483167	77483769	intron_1_ALTTENATIVE_3SS-SKIPPED	ENSMUST00000186930	havana	Epha4	protein_coding
1	77483167	77483769	intron_3_SKIPPED-SKIPPED	ENSMUST00000188797	havana	Epha4	protein_coding
1	77784850	77785638		ENSMUSG00000101506-ENSMUSG00000065215
1	78243787	78244333		ENSMUSG00000004872-ENSMUSG00000032908
1	78950231	78950812	intron_2_RETAINED-RETAINED	ENSMUST00000189296	havana	Gm29536	lincRNA
1	79255826	79256461		ENSMUSG00000099706-ENSMUSG00000050711
1	79279197	79279797		ENSMUSG00000099706-ENSMUSG00000050711
1	79652497	79653695	intron_1_ALTTENATIVE_3SS-ALTTENATIVE_5SS	ENSMUST00000159312	havana	Ap1s3	protein_coding
1	79652497	79653695	intron_1_ALTTENATIVE_3SS-ALTTENATIVE_5SS	ENSMUST00000160706	havana	Ap1s3	protein_coding
1	79652497	79653695	intron_1_ALTTENATIVE_3SS-ALTTENATIVE_5SS	ENSMUST00000162342	ensembl_havana	Ap1s3	protein_coding
1	79962805	79963443	4749	ENSMUST00000190355	havana	Gm28071	processed_pseudogene
1	79962805	79963443		ENSMUSG00000100397-ENSMUSG00000099753
1	81186122	81186873				Nyap2	protein_coding
1	81982988	81983796		ENSMUSG00000100561-ENSMUSG00000103571
1	84377392	84378227	intron_12_SKIPPED-ALTTENATIVE_POLY_A	ENSMUST00000049126	ensembl_havana	Dner	protein_coding
1	84703338	84703967		ENSMUSG00000036766-ENSMUSG00000026219
1	87746653	87747320		ENSMUSG00000026288-ENSMUSG00000026289
1	90106645	90107697	intron_6_SKIPPED-SKIPPED	ENSMUST00000113094	ensembl_havana	Iqca	protein_coding
1	91665358	91665924		ENSMUSG00000101705-ENSMUSG00000100980
1	93956883	93957441		ENSMUSG00000093805-ENSMUSG00000099624
1	95513998	95515460		ENSMUSG00000081051-ENSMUSG00000040710
1	95860269	95861036		ENSMUSG00000095955-ENSMUSG00000100062
1	96207089	96207580		ENSMUSG00000100062-ENSMUSG00000080345
1	96244132	96244709		ENSMUSG00000100062-ENSMUSG00000080345
1	97158382	97158983		ENSMUSG00000026331-ENSMUSG00000100484
1	97158382	97158983	4477	ENSMUST00000187797	havana	Gm7133	unprocessed_pseudogene
1	97421442	97422149				Gm7135	transcribed_unprocessed_pseudogene
1	98797961	98798533		ENSMUSG00000099686-ENSMUSG00000087804
1	98899454	98900054		ENSMUSG00000099686-ENSMUSG00000087804
1	99323798	99324328		ENSMUSG00000087804-ENSMUSG00000099453
1	99821256	99822142				Cntnap5b	protein_coding
1	100224806	100225451	intron_12_SKIPPED-SKIPPED	ENSMUST00000188735	havana	Cntnap5b	protein_coding
1	100224806	100225451	intron_19_SKIPPED-SKIPPED	ENSMUST00000086738	ensembl_havana	Cntnap5b	protein_coding
1	101304205	101304842		ENSMUSG00000100684-ENSMUSG00000100088
1	101759904	101760805		ENSMUSG00000100065-ENSMUSG00000100349
1	102126335	102127114		ENSMUSG00000077295-ENSMUSG00000099770
1	102627818	102628476		ENSMUSG00000101890-ENSMUSG00000087908
1	103035130	103035844		ENSMUSG00000087908-ENSMUSG00000100955
1	103149854	103150780		ENSMUSG00000087908-ENSMUSG00000100955
1	103206778	103207355				Gm18728	processed_pseudogene
1	103292067	103292770		ENSMUSG00000100955-ENSMUSG00000099469
1	103406452	103407293	intron_3_RETAINED-RETAINED	ENSMUST00000190357	havana	Gm29141	unprocessed_pseudogene
1	103924149	103924784		ENSMUSG00000102325-ENSMUSG00000101297
1	104047136	104047707		ENSMUSG00000102325-ENSMUSG00000101297
1	104218340	104218969		ENSMUSG00000102325-ENSMUSG00000101297
1	105021773	105022609		ENSMUSG00000050840-ENSMUSG00000099669
1	106853771	106854361		ENSMUSG00000009907-ENSMUSG00000067006
1	107039731	107040515		ENSMUSG00000084228-ENSMUSG00000044594
1	107924001	107924578				D830032E09Rik	lincRNA
1	108039863	108040501		ENSMUSG00000100457-ENSMUSG00000100041
1	108326443	108327261		ENSMUSG00000100457-ENSMUSG00000100041
1	108519583	108520702		ENSMUSG00000104478-ENSMUSG00000101231
1	109038944	109039893		ENSMUSG00000100831-ENSMUSG00000100884
1	109132831	109133667		ENSMUSG00000100831-ENSMUSG00000100884
1	110171852	110172973		ENSMUSG00000026312-ENSMUSG00000100290
1	110941400	110941949	intron_3_SKIPPED-SKIPPED	ENSMUST00000094626	ensembl_havana	Cdh19	protein_coding
1	111575435	111576097		ENSMUSG00000101253-ENSMUSG00000100555
1	111692071	111692710		ENSMUSG00000101253-ENSMUSG00000100555
1	111887121	111887931		ENSMUSG00000101875-ENSMUSG00000099732
1	112477082	112477652		ENSMUSG00000088691-ENSMUSG00000099884
1	112800437	112801814		ENSMUSG00000088691-ENSMUSG00000099884
1	113337318	113338275		ENSMUSG00000101453-ENSMUSG00000102105
1	114178531	114179200		ENSMUSG00000097648-ENSMUSG00000101687
1	114225003	114225583		ENSMUSG00000097648-ENSMUSG00000101687
1	114275533	114276187		ENSMUSG00000097648-ENSMUSG00000101687
1	114405126	114405765		ENSMUSG00000097648-ENSMUSG00000101687
1	116359300	116359926	intron_12_RETAINED-RETAINED	ENSMUST00000043725	ensembl_havana	Cntnap5a	protein_coding
1	117372269	117372965		ENSMUSG00000094429-ENSMUSG00000101154
1	117722830	117723561	intron_3_RETAINED-RETAINED	ENSMUST00000186341	havana	Gm28363	protein_coding
1	119746875	119747578	intron_6_ALTTENATIVE_5SS-ALTTENATIVE_5SS	ENSMUST00000163179	havana	Ptpn4	protein_coding
1	119746875	119747578	intron_8_ALTTENATIVE_5SS-ALTTENATIVE_5SS	ENSMUST00000064091	ensembl_havana	Ptpn4	protein_coding
1	119746875	119747578	intron_8_ALTTENATIVE_5SS-ALTTENATIVE_5SS	ENSMUST00000163435	havana	Ptpn4	protein_coding
1	119746875	119747578	intron_5_ALTTENATIVE_5SS-ALTTENATIVE_5SS	ENSMUST00000168429	havana	Ptpn4	protein_coding
1	121037837	121038694		ENSMUSG00000102360-ENSMUSG00000097881
1	121573813	121574281		ENSMUSG00000001674-ENSMUSG00000102006
1	121821477	121822167		ENSMUSG00000102488-ENSMUSG00000083584
1	123318737	123319120		ENSMUSG00000101495-ENSMUSG00000036815
1	123318737	123319120	2733	ENSMUST00000112606	ensembl_havana	Dpp10	protein_coding
1	124144676	124145325		ENSMUSG00000036815-ENSMUSG00000103914
1	124969705	124970631		ENSMUSG00000100851-ENSMUSG00000099574
1	125143124	125143741		ENSMUSG00000100851-ENSMUSG00000099574
1	126792693	126793390	intron_1_ALTTENATIVE_3SS-SKIPPED	ENSMUST00000094609	ensembl	Nckap5	protein_coding
1	126792693	126793390	intron_1_ALTTENATIVE_3SS-SKIPPED	ENSMUST00000162647	havana	Nckap5	protein_coding
1	126792693	126793390	intron_1_ALTTENATIVE_3SS-SKIPPED	ENSMUST00000112583	ensembl	Nckap5	protein_coding
1	126792693	126793390	intron_1_ALTTENATIVE_3SS-SKIPPED	ENSMUST00000162646	havana	Nckap5	protein_coding
1	129394356	129395034				Thsd7b	protein_coding
1	130033444	130034373	intron_12_SKIPPED-ALTTENATIVE_3SS	ENSMUST00000040311	havana	Thsd7b	protein_coding
1	130033444	130034373	intron_12_SKIPPED-ALTTENATIVE_3SS	ENSMUST00000073527	ensembl_havana	Thsd7b	protein_coding
1	130920655	130921357		ENSMUSG00000026416-ENSMUSG00000016524
1	131573795	131574276		ENSMUSG00000055184-ENSMUSG00000026432
1	131683115	131683813	5591	ENSMUST00000064664	havana	5430435G22Rik	protein_coding
1	131683115	131683813		ENSMUSG00000004552-ENSMUSG00000052688
1	131683115	131683813	5650	ENSMUST00000129905	havana	5430435G22Rik	protein_coding
1	131683115	131683813	5579	ENSMUST00000064679	ensembl_havana	5430435G22Rik	protein_coding
1	131683115	131683813	5622	ENSMUST00000136247	havana	5430435G22Rik	protein_coding
1	134402834	134403403	3478	ENSMUST00000127412	havana	Cyb5r1	protein_coding
1	134402834	134403403	2946	ENSMUST00000154237	havana	Cyb5r1	protein_coding
1	134402834	134403403	3168	ENSMUST00000130836	havana	Cyb5r1	protein_coding
1	134402834	134403403	2946	ENSMUST00000027726	ensembl_havana	Cyb5r1	protein_coding
1	134402834	134403403		ENSMUSG00000050526-ENSMUSG00000026456
1	134402834	134403403	3185	ENSMUST00000172496	havana	Cyb5r1	protein_coding
1	134402834	134403403	2724	ENSMUST00000186489	havana	Cyb5r1	protein_coding
1	134402834	134403403	3193	ENSMUST00000133686	havana	Cyb5r1	protein_coding
1	134402834	134403403	3478	ENSMUST00000172795	havana	Cyb5r1	protein_coding
1	134402834	134403403	3160	ENSMUST00000174315	havana	Cyb5r1	protein_coding
1	134402834	134403403	3169	ENSMUST00000173908	havana	Cyb5r1	protein_coding
1	137152970	137153827		ENSMUSG00000088970-ENSMUSG00000077207
1	137341070	137341916		ENSMUSG00000102738-ENSMUSG00000088164
1	138804039	138804561		ENSMUSG00000103152-ENSMUSG00000019230
1	138867682	138868284		ENSMUSG00000079283-ENSMUSG00000099808
1	139118167	139119128	intron_13_RETAINED-RETAINED	ENSMUST00000094505	ensembl	Dennd1b	protein_coding
1	139118167	139119128	intron_14_RETAINED-RETAINED	ENSMUST00000168527	ensembl	Dennd1b	protein_coding
1	139953015	139953780	intron_4_RETAINED-RETAINED	ENSMUST00000126680	havana	Gm5834	unprocessed_pseudogene
1	140045231	140045917	intron_1_RETAINED-RETAINED	ENSMUST00000195133	havana	RP24-300C19.1	processed_pseudogene
1	140515806	140516804	intron_3_SKIPPED-SKIPPED	ENSMUST00000193606	havana	Kcnt2	protein_coding
1	140515806	140516804	intron_21_SKIPPED-SKIPPED	ENSMUST00000120709	havana	Kcnt2	protein_coding
1	140515806	140516804	intron_20_SKIPPED-SKIPPED	ENSMUST00000119786	havana	Kcnt2	protein_coding
1	140515806	140516804	intron_22_SKIPPED-SKIPPED	ENSMUST00000120796	ensembl_havana	Kcnt2	protein_coding
1	140712439	140713274		ENSMUSG00000102368-ENSMUSG00000102500
1	140925486	140926933		ENSMUSG00000102500-ENSMUSG00000095238
1	142667684	142668345		ENSMUSG00000099671-ENSMUSG00000103890
1	142670624	142671451		ENSMUSG00000099671-ENSMUSG00000103890
1	144460481	144461118		ENSMUSG00000100441-ENSMUSG00000098509
1	145103149	145103846		ENSMUSG00000096352-ENSMUSG00000099617
1	145795777	145796535		ENSMUSG00000103055-ENSMUSG00000099964
1	146092422	146093266		ENSMUSG00000103055-ENSMUSG00000099964
1	146288107	146288727		ENSMUSG00000103055-ENSMUSG00000099964
1	147283307	147283997	1366	ENSMUST00000193584	ensembl_havana	RP23-311I21.1	TEC
1	147283307	147283997		ENSMUSG00000102134-ENSMUSG00000100380
1	158334989	158335822	intron_2_ALTTENATIVE_3SS-ALTTENATIVE_5SS	ENSMUST00000195271	havana	Brinp2	protein_coding
1	158334989	158335822	intron_1_ALTTENATIVE_3SS-ALTTENATIVE_5SS	ENSMUST00000004133	ensembl_havana	Brinp2	protein_coding
1	158645652	158646217	intron_13_SKIPPED-SKIPPED	ENSMUST00000193042	ensembl_havana	Astn1	protein_coding
1	158645652	158646217	intron_13_SKIPPED-SKIPPED	ENSMUST00000046110	havana	Astn1	protein_coding
1	158645652	158646217	intron_13_SKIPPED-SKIPPED	ENSMUST00000170718	ensembl_havana	Astn1	protein_coding
1	158645652	158646217	intron_2_SKIPPED-SKIPPED	ENSMUST00000194041	havana	Astn1	protein_coding
1	158645652	158646217	intron_13_SKIPPED-SKIPPED	ENSMUST00000194369	havana	Astn1	protein_coding
1	158645652	158646217	intron_13_SKIPPED-SKIPPED	ENSMUST00000195311	havana	Astn1	protein_coding
1	160423545	160424230				RP24-540L1.1	antisense
1	160423545	160424230	intron_17_ALTTENATIVE_3SS-SKIPPED	ENSMUST00000028049	ensembl_havana	Rabgap1l	protein_coding
1	160423545	160424230	intron_1_ALTTENATIVE_3SS-SKIPPED	ENSMUST00000191651	havana	Rabgap1l	protein_coding
1	160640999	160641769	4573	ENSMUST00000104571	ensembl	Gm23528	snoRNA
1	160640999	160641769	intron_12_SKIPPED-SKIPPED	ENSMUST00000028049	ensembl_havana	Rabgap1l	protein_coding
1	161934274	161934930		ENSMUSG00000103158-ENSMUSG00000086277
1	162066516	162067178	intron_5_SKIPPED-ALTTENATIVE_5SS	ENSMUST00000159763	havana	Dnm3	protein_coding
1	162066516	162067178	intron_16_SKIPPED-ALTTENATIVE_5SS	ENSMUST00000070330	ensembl_havana	Dnm3	protein_coding
1	162066516	162067178	intron_16_SKIPPED-SKIPPED	ENSMUST00000086074	havana	Dnm3	protein_coding
1	162066516	162067178	intron_5_SKIPPED-ALTTENATIVE_5SS	ENSMUST00000160665	havana	Dnm3	protein_coding
1	162066516	162067178	intron_3_SKIPPED-ALTTENATIVE_5SS	ENSMUST00000161539	havana	Dnm3	protein_coding
1	163789343	163790134				Kifap3	protein_coding
1	163810238	163810867				Kifap3	protein_coding
1	164608260	164609133		ENSMUSG00000102389-ENSMUSG00000103383
1	165272462	165273088		ENSMUSG00000040843-ENSMUSG00000040836
1	165528254	165529151				Adcy10	protein_coding
1	166421674	166422281		ENSMUSG00000040596-ENSMUSG00000084093
1	166473172	166474187		ENSMUSG00000104194-ENSMUSG00000086056
1	166603006	166603649		ENSMUSG00000086056-ENSMUSG00000096172
1	166615912	166616811		ENSMUSG00000086056-ENSMUSG00000096172
1	166615912	166616811	4449	ENSMUST00000179496	ensembl	Gm22992	miRNA
1	166873155	166873897		ENSMUSG00000103073-ENSMUSG00000086925
1	168591047	168591676		ENSMUSG00000098407-ENSMUSG00000103463
1	168612090	168612711		ENSMUSG00000098407-ENSMUSG00000103463
1	168625764	168626382		ENSMUSG00000098407-ENSMUSG00000103463
1	169177125	169177963		ENSMUSG00000098829-ENSMUSG00000103530
1	173972403	173973236	intron_3_RETAINED-RETAINED	ENSMUST00000000266	ensembl_havana	Ifi202b	protein_coding
1	174338274	174339053		ENSMUSG00000026531-ENSMUSG00000066672
1	174404734	174405423		ENSMUSG00000059503-ENSMUSG00000051509
1	174709532	174710131	intron_16_SKIPPED-SKIPPED	ENSMUST00000030039	ensembl_havana	Fmn2	protein_coding
1	174709532	174710131	4793	ENSMUST00000193905	havana	Fmn2	protein_coding
1	174709532	174710131	intron_4_SKIPPED-SKIPPED	ENSMUST00000193905	havana	Fmn2	protein_coding
1	178500007	178500772		ENSMUSG00000026495-ENSMUSG00000026494
1	185030532	185031231		ENSMUSG00000026620-ENSMUSG00000103942
1	185160211	185160850		ENSMUSG00000104461-ENSMUSG00000039318
1	186108574	186109951	intron_2_RETAINED-SKIPPED	ENSMUST00000045388	ensembl_havana	Lyplal1	protein_coding
1	186108574	186109951	intron_2_RETAINED-RETAINED	ENSMUST00000195481	havana	Lyplal1	protein_coding
1	186108574	186109951	3606	ENSMUST00000195813	havana	RP24-275B23.1	TEC
1	188613561	188614406				Ush2a	protein_coding
1	189392612	189393258	intron_1_ALTTENATIVE_3SS-ALTTENATIVE_5SS	ENSMUST00000180044	havana	Kcnk2	protein_coding
1	189392612	189393258	intron_1_ALTTENATIVE_3SS-ALTTENATIVE_5SS	ENSMUST00000194402	havana	Kcnk2	protein_coding
1	189392612	189393258	intron_1_ALTTENATIVE_3SS-ALTTENATIVE_5SS	ENSMUST00000194172	havana	Kcnk2	protein_coding
1	189392612	189393258	737	ENSMUST00000180257	ensembl	Gm24092	miRNA
1	192466029	192466757				Kcnh1	protein_coding
1	194074598	194075199		ENSMUSG00000104182-ENSMUSG00000103692
10	3109072	3110602		ENSMUSG00000071434
10	3110905	3117313	8935	ENSMUST00000095874	ensembl	9230019H11Rik	protein_coding
10	3110905	3117313		ENSMUSG00000071434
10	3248157	3249112		ENSMUSG00000071434-ENSMUSG00000091618
10	3249278	3250456		ENSMUSG00000071434-ENSMUSG00000091618
10	3251896	3253067		ENSMUSG00000071434-ENSMUSG00000091618
10	3251896	3253067	4311	ENSMUST00000170893	ensembl	H60c	protein_coding
10	5392022	5392782	intron_13_SKIPPED-SKIPPED	ENSMUST00000041639	ensembl	Syne1	protein_coding
10	5392857	5393620	intron_13_SKIPPED-SKIPPED	ENSMUST00000041639	ensembl	Syne1	protein_coding
10	7398158	7398774		ENSMUSG00000015202-ENSMUSG00000079685
10	7413105	7413910		ENSMUSG00000015202-ENSMUSG00000079685
10	7893546	7894501		ENSMUSG00000039981-ENSMUSG00000015755
10	8603560	8604038		ENSMUSG00000047712-ENSMUSG00000077582
10	10144177	10145066	intron_1_RETAINED-RETAINED	ENSMUST00000186088	havana	Gm28905	lincRNA
10	10956651	10957350	intron_1_ALTTENATIVE_3SS-SKIPPED	ENSMUST00000105560	havana	Grm1	protein_coding
10	10956651	10957350	intron_2_ALTTENATIVE_3SS-SKIPPED	ENSMUST00000044306	ensembl_havana	Grm1	protein_coding
10	10956651	10957350	intron_2_ALTTENATIVE_3SS-SKIPPED	ENSMUST00000105561	ensembl_havana	Grm1	protein_coding
10	11527123	11528097		ENSMUSG00000055493-ENSMUSG00000045455
10	14294619	14295280		ENSMUSG00000089333-ENSMUSG00000102229
10	14486000	14486760	intron_2_RETAINED-RETAINED	ENSMUST00000041168	ensembl	Gpr126	protein_coding
10	15066970	15068073		ENSMUSG00000088730-ENSMUSG00000101969
10	15350060	15350829		ENSMUSG00000088730-ENSMUSG00000101969
10	15599065	15599999		ENSMUSG00000088730-ENSMUSG00000101969
10	15892681	15893332		ENSMUSG00000088730-ENSMUSG00000101969
10	16825822	16826601		ENSMUSG00000088730-ENSMUSG00000101969
10	17144297	17144972		ENSMUSG00000088436-ENSMUSG00000039910
10	17145881	17146706		ENSMUSG00000088436-ENSMUSG00000039910
10	18556468	18557257		ENSMUSG00000019853-ENSMUSG00000019852
10	19206701	19207406		ENSMUSG00000019850-ENSMUSG00000045591
10	19773818	19774435		ENSMUSG00000020007-ENSMUSG00000094977
10	20648063	20648618	intron_1_ALTTENATIVE_3SS-ALTTENATIVE_5SS	ENSMUST00000170683	havana	Pde7b	protein_coding
10	20648063	20648618	intron_1_ALTTENATIVE_3SS-ALTTENATIVE_5SS	ENSMUST00000166147	havana	Pde7b	protein_coding
10	20648063	20648618	intron_1_ALTTENATIVE_3SS-ALTTENATIVE_5SS	ENSMUST00000020165	ensembl_havana	Pde7b	protein_coding
10	20648063	20648618	intron_1_ALTTENATIVE_3SS-ALTTENATIVE_5SS	ENSMUST00000170265	havana	Pde7b	protein_coding
10	22317463	22318071	4520	ENSMUST00000181223	havana	C920009B18Rik	transcribed_unprocessed_pseudogene
10	22317463	22318071	intron_5_SKIPPED-ALTTENATIVE_POLY_A	ENSMUST00000178026	ensembl	Raet1e	protein_coding
10	22317463	22318071				C920009B18Rik	transcribed_unprocessed_pseudogene
10	22317463	22318071	3268	ENSMUST00000181733	havana	C920009B18Rik	transcribed_unprocessed_pseudogene
10	22319445	22320160	intron_5_SKIPPED-ALTTENATIVE_POLY_A	ENSMUST00000178026	ensembl	Raet1e	protein_coding
10	22319445	22320160				C920009B18Rik	transcribed_unprocessed_pseudogene
10	22585353	22585893		ENSMUSG00000097473-ENSMUSG00000037490
10	22623006	22623806		ENSMUSG00000097473-ENSMUSG00000037490
10	22762233	22762823		ENSMUSG00000071359-ENSMUSG00000045680
10	22939251	22939878		ENSMUSG00000045680-ENSMUSG00000010461
10	24327834	24328492		ENSMUSG00000020000-ENSMUSG00000086148
10	24562202	24562702	4874	ENSMUST00000118385	havana	Gm6893	processed_pseudogene
10	24562202	24562702	intron_3_ALTTENATIVE_5SS-ALTTENATIVE_5SS	ENSMUST00000136908	havana	Gm15270	processed_transcript
10	27255831	27256443	intron_14_ALTTENATIVE_5SS-SKIPPED	ENSMUST00000189575	havana	Lama2	protein_coding
10	27255831	27256443	intron_14_ALTTENATIVE_5SS-SKIPPED	ENSMUST00000092639	ensembl_havana	Lama2	protein_coding
10	27355619	27356428	intron_7_SKIPPED-SKIPPED	ENSMUST00000186965	havana	Lama2	protein_coding
10	27355619	27356428	intron_7_SKIPPED-SKIPPED	ENSMUST00000189575	havana	Lama2	protein_coding
10	27355619	27356428	intron_7_SKIPPED-SKIPPED	ENSMUST00000092639	ensembl_havana	Lama2	protein_coding
10	27355619	27356428	intron_7_SKIPPED-SKIPPED	ENSMUST00000185839	havana	Lama2	protein_coding
10	27814807	27815452		ENSMUSG00000019899-ENSMUSG00000064208
10	28043581	28044741		ENSMUSG00000064208-ENSMUSG00000019889
10	28528190	28528704	intron_13_RETAINED-RETAINED	ENSMUST00000166468	ensembl	Ptprk	protein_coding
10	28935065	28936229		ENSMUSG00000090126-ENSMUSG00000088093
10	29622441	29623182		ENSMUSG00000019880-ENSMUSG00000069682
10	29960879	29962320		ENSMUSG00000069682-ENSMUSG00000075266
10	29970782	29971505		ENSMUSG00000069682-ENSMUSG00000075266
10	30296846	30297530		ENSMUSG00000075266-ENSMUSG00000094452
10	32518041	32518993	intron_1_ALTTENATIVE_PROMOMOTER-SKIPPED	ENSMUST00000191234	havana	Nkain2	protein_coding
10	32529715	32530470	intron_1_ALTTENATIVE_PROMOMOTER-SKIPPED	ENSMUST00000191234	havana	Nkain2	protein_coding
10	33315138	33315713	intron_23_RETAINED-RETAINED	ENSMUST00000095762	ensembl	Trdn	protein_coding
10	33316660	33318035	intron_23_RETAINED-RETAINED	ENSMUST00000095762	ensembl	Trdn	protein_coding
10	33505878	33506424		ENSMUSG00000019787-ENSMUSG00000019785
10	33640483	33641211	intron_1_RETAINED-RETAINED	ENSMUST00000160756	havana	Gm15939	antisense
10	33657395	33657938	intron_4_RETAINED-RETAINED	ENSMUST00000160756	havana	Gm15939	antisense
10	34489088	34489770				Frk	protein_coding
10	34896695	34897392		ENSMUSG00000019779-ENSMUSG00000077749
10	35671867	35672514		ENSMUSG00000077749-ENSMUSG00000063953
10	35679970	35680634		ENSMUSG00000077749-ENSMUSG00000063953
10	35680978	35681716		ENSMUSG00000077749-ENSMUSG00000063953
10	37083814	37084618		ENSMUSG00000019777-ENSMUSG00000103299
10	37187826	37188501		ENSMUSG00000046463-ENSMUSG00000097742
10	38933843	38934664		ENSMUSG00000094311-ENSMUSG00000019846
10	38955345	38955964		ENSMUSG00000094311-ENSMUSG00000019846
10	40975187	40975765		ENSMUSG00000019831-ENSMUSG00000046922
10	41845371	41846014				Sesn1	protein_coding
10	44103798	44104664		ENSMUSG00000019866-ENSMUSG00000091358
10	46917630	46918314		ENSMUSG00000065718-ENSMUSG00000088280
10	47332549	47333085		ENSMUSG00000065718-ENSMUSG00000088280
10	47335378	47336067		ENSMUSG00000065718-ENSMUSG00000088280
10	47439977	47440637		ENSMUSG00000065718-ENSMUSG00000088280
10	47443453	47444203		ENSMUSG00000065718-ENSMUSG00000088280
10	47802189	47802911		ENSMUSG00000065718-ENSMUSG00000088280
10	48417866	48419042		ENSMUSG00000065718-ENSMUSG00000088280
10	48565242	48565854		ENSMUSG00000088280-ENSMUSG00000065630
10	48651334	48652032		ENSMUSG00000065630-ENSMUSG00000056073
10	48681149	48681796		ENSMUSG00000065630-ENSMUSG00000056073
10	48969520	48970310		ENSMUSG00000065630-ENSMUSG00000056073
10	49837095	49837924		ENSMUSG00000056073-ENSMUSG00000038774
10	49839730	49840315		ENSMUSG00000056073-ENSMUSG00000038774
10	51127598	51128308		ENSMUSG00000019913-ENSMUSG00000084449
10	51345133	51346254		ENSMUSG00000084449-ENSMUSG00000089672
10	52138024	52138861	intron_17_RETAINED-RETAINED	ENSMUST00000177378	havana	Ros1	protein_coding
10	52138024	52138861	intron_17_RETAINED-RETAINED	ENSMUST00000117992	havana	Ros1	protein_coding
10	52138024	52138861	intron_17_RETAINED-RETAINED	ENSMUST00000020045	ensembl_havana	Ros1	protein_coding
10	52138024	52138861	intron_16_RETAINED-RETAINED	ENSMUST00000175892	havana	Ros1	protein_coding
10	52948010	52948754	intron_3_RETAINED-RETAINED	ENSMUST00000105473	ensembl_havana	Slc35f1	protein_coding
10	53249279	53250109		ENSMUSG00000038602-ENSMUSG00000038594
10	53573046	53573751	intron_8_RETAINED-RETAINED	ENSMUST00000075540	ensembl	Mcm9	protein_coding
10	53574492	53575027	intron_8_RETAINED-RETAINED	ENSMUST00000075540	ensembl	Mcm9	protein_coding
10	53668103	53668698	intron_9_SKIPPED-ALTTENATIVE_3SS	ENSMUST00000020003	ensembl_havana	Fam184a	protein_coding
10	53668103	53668698	intron_4_SKIPPED-ALTTENATIVE_3SS	ENSMUST00000168949	havana	Fam184a	protein_coding
10	53668103	53668698	intron_6_SKIPPED-ALTTENATIVE_3SS	ENSMUST00000171807	havana	Fam184a	protein_coding
10	53668103	53668698	intron_8_SKIPPED-ALTTENATIVE_3SS	ENSMUST00000163761	havana	Fam184a	protein_coding
10	53897977	53898775		ENSMUSG00000019856-ENSMUSG00000003746
10	54033249	54033925	intron_2_RETAINED-RETAINED	ENSMUST00000133330	havana	Man1a	protein_coding
10	54033249	54033925	intron_2_RETAINED-RETAINED	ENSMUST00000146483	havana	Man1a	protein_coding
10	54033249	54033925	intron_2_RETAINED-RETAINED	ENSMUST00000105470	havana	Man1a	protein_coding
10	54033249	54033925	intron_2_RETAINED-RETAINED	ENSMUST00000105469	havana	Man1a	protein_coding
10	54033249	54033925	intron_2_RETAINED-RETAINED	ENSMUST00000003843	ensembl_havana	Man1a	protein_coding
10	55501295	55501893		ENSMUSG00000088987-ENSMUSG00000038122
10	55750038	55750706		ENSMUSG00000088987-ENSMUSG00000038122
10	56033396	56034350	intron_31_RETAINED-RETAINED	ENSMUST00000099739	ensembl	Tbc1d32	protein_coding
10	56255263	56256260		ENSMUSG00000038122-ENSMUSG00000071303
10	56268485	56269077		ENSMUSG00000038122-ENSMUSG00000071303
10	56270478	56271187		ENSMUSG00000038122-ENSMUSG00000071303
10	56667663	56668323		ENSMUSG00000045048-ENSMUSG00000054758
10	56703920	56704975		ENSMUSG00000045048-ENSMUSG00000054758
10	57327161	57327918		ENSMUSG00000088253-ENSMUSG00000097370
10	58779383	58780035		ENSMUSG00000091731-ENSMUSG00000055958
10	59029353	59030238	intron_3_SKIPPED-ALTTENATIVE_5SS	ENSMUST00000152924	havana	Sh3rf3	protein_coding
10	59029353	59030238	intron_5_SKIPPED-ALTTENATIVE_5SS	ENSMUST00000148267	havana	Sh3rf3	protein_coding
10	59029353	59030238	intron_7_SKIPPED-ALTTENATIVE_5SS	ENSMUST00000153031	ensembl_havana	Sh3rf3	protein_coding
10	59031132	59031776	intron_3_SKIPPED-ALTTENATIVE_5SS	ENSMUST00000152924	havana	Sh3rf3	protein_coding
10	59031132	59031776	intron_5_SKIPPED-ALTTENATIVE_5SS	ENSMUST00000148267	havana	Sh3rf3	protein_coding
10	59031132	59031776	intron_7_SKIPPED-ALTTENATIVE_5SS	ENSMUST00000153031	ensembl_havana	Sh3rf3	protein_coding
10	59861880	59862409	intron_10_ALTTENATIVE_5SS-ALTTENATIVE_3SS	ENSMUST00000179709	ensembl	Micu1	protein_coding
10	59861880	59862409	intron_12_ALTTENATIVE_5SS-ALTTENATIVE_3SS	ENSMUST00000020311	havana	Micu1	protein_coding
10	59861880	59862409	intron_11_ALTTENATIVE_5SS-ALTTENATIVE_3SS	ENSMUST00000092508	havana	Micu1	protein_coding
10	59861880	59862409	intron_10_ALTTENATIVE_5SS-ALTTENATIVE_3SS	ENSMUST00000165563	ensembl_havana	Micu1	protein_coding
10	63776606	63777835				Ctnna3	protein_coding
10	64205424	64206154				Ctnna3	protein_coding
10	65657982	65658647		ENSMUSG00000100528-ENSMUSG00000100000
10	65940959	65942098		ENSMUSG00000100528-ENSMUSG00000100000
10	72297029	72297695		ENSMUSG00000043859-ENSMUSG00000053830
10	72933661	72934381		ENSMUSG00000019923-ENSMUSG00000052613
10	73378841	73379620				Pcdh15	protein_coding
10	74137289	74138067	intron_13_SKIPPED-SKIPPED	ENSMUST00000105426	havana	Pcdh15	protein_coding
10	74137289	74138067	intron_11_ALTTENATIVE_5SS-ALTTENATIVE_5SS	ENSMUST00000125517	havana	Pcdh15	protein_coding
10	74137289	74138067	intron_13_SKIPPED-SKIPPED	ENSMUST00000064562	ensembl	Pcdh15	protein_coding
10	74137289	74138067	intron_13_SKIPPED-SKIPPED	ENSMUST00000152655	havana	Pcdh15	protein_coding
10	74137289	74138067	intron_13_SKIPPED-SKIPPED	ENSMUST00000105424	havana	Pcdh15	protein_coding
10	74137289	74138067	intron_12_SKIPPED-SKIPPED	ENSMUST00000126920	havana	Pcdh15	protein_coding
10	74137289	74138067	intron_12_SKIPPED-SKIPPED	ENSMUST00000129404	havana	Pcdh15	protein_coding
10	74137289	74138067	intron_12_SKIPPED-SKIPPED	ENSMUST00000195531	havana	Pcdh15	protein_coding
10	74137289	74138067	intron_15_SKIPPED-SKIPPED	ENSMUST00000151116	havana	Pcdh15	protein_coding
10	74137289	74138067	intron_13_SKIPPED-SKIPPED	ENSMUST00000092420	ensembl_havana	Pcdh15	protein_coding
10	74137289	74138067	intron_14_SKIPPED-SKIPPED	ENSMUST00000177107	havana	Pcdh15	protein_coding
10	74137289	74138067	intron_13_SKIPPED-SKIPPED	ENSMUST00000105429	havana	Pcdh15	protein_coding
10	74137289	74138067	intron_10_ALTTENATIVE_3SS-ALTTENATIVE_5SS	ENSMUST00000152819	havana	Pcdh15	protein_coding
10	74137289	74138067	intron_13_SKIPPED-SKIPPED	ENSMUST00000191709	havana	Pcdh15	protein_coding
10	74137289	74138067	intron_14_SKIPPED-SKIPPED	ENSMUST00000193361	ensembl_havana	Pcdh15	protein_coding
10	74137289	74138067	intron_13_SKIPPED-SKIPPED	ENSMUST00000125055	havana	Pcdh15	protein_coding
10	74137289	74138067	intron_6_SKIPPED-SKIPPED	ENSMUST00000124046	havana	Pcdh15	protein_coding
10	74137289	74138067	intron_12_SKIPPED-SKIPPED	ENSMUST00000147189	ensembl_havana	Pcdh15	protein_coding
10	74137289	74138067	intron_13_SKIPPED-SKIPPED	ENSMUST00000149977	havana	Pcdh15	protein_coding
10	74137289	74138067	intron_1_ALTTENATIVE_3SS-SKIPPED	ENSMUST00000146682	havana	Pcdh15	protein_coding
10	74137289	74138067	intron_13_SKIPPED-SKIPPED	ENSMUST00000125006	havana	Pcdh15	protein_coding
10	74137289	74138067	intron_14_SKIPPED-SKIPPED	ENSMUST00000177420	havana	Pcdh15	protein_coding
10	74137289	74138067	intron_13_SKIPPED-SKIPPED	ENSMUST00000131724	havana	Pcdh15	protein_coding
10	74137289	74138067	intron_13_SKIPPED-SKIPPED	ENSMUST00000131321	havana	Pcdh15	protein_coding
10	74137289	74138067	intron_13_SKIPPED-SKIPPED	ENSMUST00000191854	havana	Pcdh15	protein_coding
10	74137289	74138067	intron_13_SKIPPED-SKIPPED	ENSMUST00000136096	havana	Pcdh15	protein_coding
10	74137289	74138067	intron_9_ALTTENATIVE_3SS-ALTTENATIVE_5SS	ENSMUST00000155701	havana	Pcdh15	protein_coding
10	74137289	74138067	intron_8_SKIPPED-SKIPPED	ENSMUST00000144302	havana	Pcdh15	protein_coding
10	74137289	74138067	intron_13_SKIPPED-SKIPPED	ENSMUST00000193739	havana	Pcdh15	protein_coding
10	74137289	74138067	intron_14_SKIPPED-SKIPPED	ENSMUST00000193174	havana	Pcdh15	protein_coding
10	74137289	74138067	intron_11_ALTTENATIVE_5SS-SKIPPED	ENSMUST00000134009	havana	Pcdh15	protein_coding
10	74793971	74794670		ENSMUSG00000052613-ENSMUSG00000072407
10	78896927	78898364		ENSMUSG00000062873-ENSMUSG00000094673
10	78943390	78944063		ENSMUSG00000094673-ENSMUSG00000094080
10	79329185	79329799		ENSMUSG00000055515-ENSMUSG00000091468
10	79337258	79338045		ENSMUSG00000055515-ENSMUSG00000091468
10	80979470	80980162	intron_2_ALTTENATIVE_3SS-RETAINED	ENSMUST00000099462	ensembl	Gng7	protein_coding
10	80979470	80980162	intron_2_ALTTENATIVE_3SS-RETAINED	ENSMUST00000117805	havana	Gng7	protein_coding
10	80979470	80980162	intron_2_ALTTENATIVE_3SS-RETAINED	ENSMUST00000118233	havana	Gng7	protein_coding
10	80979470	80980162	intron_2_ALTTENATIVE_3SS-RETAINED	ENSMUST00000092285	ensembl	Gng7	protein_coding
10	80979470	80980162	intron_2_ALTTENATIVE_3SS-SKIPPED	ENSMUST00000126317	havana	Gng7	protein_coding
10	80979470	80980162	intron_1_ALTTENATIVE_3SS-RETAINED	ENSMUST00000118465	havana	Gng7	protein_coding
10	83773871	83774620		ENSMUSG00000087651-ENSMUSG00000104317
10	84156251	84156873		ENSMUSG00000104317-ENSMUSG00000020032
10	85025620	85026508		ENSMUSG00000035620-ENSMUSG00000050035
10	85860137	85860893		ENSMUSG00000020042-ENSMUSG00000001785
10	86594967	86596008		ENSMUSG00000090816-ENSMUSG00000090308
10	86799285	86799935				Nt5dc3	protein_coding
10	87176621	87177348	intron_4_SKIPPED-ALTTENATIVE_5SS	ENSMUST00000189456	havana	1700113H08Rik	protein_coding
10	87176621	87177348	intron_4_SKIPPED-SKIPPED	ENSMUST00000169849	ensembl_havana	1700113H08Rik	protein_coding
10	87404593	87405351		ENSMUSG00000096692-ENSMUSG00000020052
10	89058704	89059251	intron_7_ALTTENATIVE_5SS-ALTTENATIVE_5SS	ENSMUST00000182790	havana	Ano4	protein_coding
10	89058704	89059251	intron_10_ALTTENATIVE_5SS-ALTTENATIVE_5SS	ENSMUST00000182419	havana	Ano4	protein_coding
10	89058704	89059251	intron_8_ALTTENATIVE_5SS-ALTTENATIVE_5SS	ENSMUST00000182041	havana	Ano4	protein_coding
10	89058704	89059251	intron_7_ALTTENATIVE_5SS-ALTTENATIVE_5SS	ENSMUST00000182462	ensembl_havana	Ano4	protein_coding
10	89058704	89059251	intron_8_ALTTENATIVE_5SS-ALTTENATIVE_5SS	ENSMUST00000182341	havana	Ano4	protein_coding
10	89058704	89059251	intron_7_ALTTENATIVE_5SS-ALTTENATIVE_5SS	ENSMUST00000182613	havana	Ano4	protein_coding
10	89962137	89962781				Anks1b	protein_coding
10	90057611	90058528				Anks1b	protein_coding
10	90325356	90326079				Anks1b	protein_coding
10	91780404	91781059		ENSMUSG00000019961-ENSMUSG00000097348
10	96077267	96078192		ENSMUSG00000036499-ENSMUSG00000096486
10	96509326	96510145		ENSMUSG00000097939-ENSMUSG00000036478
10	96670404	96671090		ENSMUSG00000036478-ENSMUSG00000080347
10	97325569	97326201		ENSMUSG00000080347-ENSMUSG00000019929
10	97757706	97758375		ENSMUSG00000089097-ENSMUSG00000102310
10	97858437	97859355		ENSMUSG00000089097-ENSMUSG00000102310
10	98164402	98164935		ENSMUSG00000089097-ENSMUSG00000102310
10	98547528	98548210		ENSMUSG00000102310-ENSMUSG00000019943
10	99070306	99070905		ENSMUSG00000019943-ENSMUSG00000019952
10	99072432	99073178		ENSMUSG00000019943-ENSMUSG00000019952
10	99344667	99345255				B530045E10Rik	lincRNA
10	99664053	99664964		ENSMUSG00000090665-ENSMUSG00000046934
10	100215765	100216491		ENSMUSG00000095539-ENSMUSG00000093795
10	100679051	100679730		ENSMUSG00000056912-ENSMUSG00000103550
10	101568278	101568904		ENSMUSG00000087723-ENSMUSG00000019888
10	103209523	103210657	4875	ENSMUST00000020043	ensembl_havana	Lrriq1	protein_coding
10	103209523	103210657	5805	ENSMUST00000123364	havana	Lrriq1	protein_coding
10	103209523	103210657	intron_8_ALTTENATIVE_5SS-SKIPPED	ENSMUST00000166240	ensembl	Lrriq1	protein_coding
10	103514806	103515758		ENSMUSG00000019894-ENSMUSG00000098173
10	103660046	103660814		ENSMUSG00000098173-ENSMUSG00000064630
10	104074436	104075178		ENSMUSG00000064630-ENSMUSG00000091779
10	104380495	104381136		ENSMUSG00000099264-ENSMUSG00000089182
10	104541995	104542897		ENSMUSG00000089182-ENSMUSG00000089019
10	104726668	104727278		ENSMUSG00000089182-ENSMUSG00000089019
10	104840210	104840868		ENSMUSG00000089182-ENSMUSG00000089019
10	105177308	105178200		ENSMUSG00000103775-ENSMUSG00000036019
10	105922670	105923779		ENSMUSG00000019897-ENSMUSG00000088415
10	106400605	106401182		ENSMUSG00000056877-ENSMUSG00000097869
10	107329967	107332249				Lin7a	protein_coding
10	109215621	109216483		ENSMUSG00000088554-ENSMUSG00000065802
10	109410778	109412029		ENSMUSG00000065802-ENSMUSG00000020181
10	112019895	112020764		ENSMUSG00000056888-ENSMUSG00000020213
10	114058101	114059248		ENSMUSG00000104006-ENSMUSG00000104335
10	114863043	114864338		ENSMUSG00000084865-ENSMUSG00000084501
10	117693076	117693856	1857	ENSMUST00000137102	havana	Mdm2	protein_coding
10	117693076	117693856	intron_9_ALTTENATIVE_3SS-SKIPPED	ENSMUST00000020408	ensembl_havana	Mdm2	protein_coding
10	117693076	117693856	intron_7_ALTTENATIVE_3SS-SKIPPED	ENSMUST00000155285	havana	Mdm2	protein_coding
10	117693076	117693856	1557	ENSMUST00000131627	havana	Mdm2	protein_coding
10	117693076	117693856	intron_9_ALTTENATIVE_3SS-SKIPPED	ENSMUST00000105263	havana	Mdm2	protein_coding
10	117693076	117693856	2964	ENSMUST00000126022	havana	Mdm2	protein_coding
10	117693076	117693856	intron_7_ALTTENATIVE_3SS-SKIPPED	ENSMUST00000132277	havana	Mdm2	protein_coding
10	118940713	118941397		ENSMUSG00000098162-ENSMUSG00000100681
10	119283585	119284348		ENSMUSG00000020114-ENSMUSG00000100558
10	119766636	119767787				Grip1	protein_coding
10	119766636	119767787	4938	ENSMUST00000153898	havana	Grip1os2	antisense
10	120450185	120450921	intron_3_SKIPPED-SKIPPED	ENSMUST00000072777	ensembl_havana	Hmga2	protein_coding
10	120450185	120450921	2076	ENSMUST00000103249	ensembl	Mir763	miRNA
10	120450185	120450921	intron_3_SKIPPED-SKIPPED	ENSMUST00000159699	havana	Hmga2	protein_coding
10	121708374	121709029		ENSMUSG00000047642-ENSMUSG00000053684
10	122238172	122238953		ENSMUSG00000098138-ENSMUSG00000020123
10	122529809	122530512		ENSMUSG00000020123-ENSMUSG00000098522
10	124760646	124761291		ENSMUSG00000089619-ENSMUSG00000020102
10	126193893	126194581		ENSMUSG00000093161-ENSMUSG00000098756
10	126263113	126264070		ENSMUSG00000093161-ENSMUSG00000098756
10	129192001	129192609	4583	ENSMUST00000072976	ensembl	Olfr773	protein_coding
10	129192001	129192609		ENSMUSG00000096000-ENSMUSG00000096229
10	129275167	129275966		ENSMUSG00000062914-ENSMUSG00000077280
10	129450205	129450760		ENSMUSG00000095696-ENSMUSG00000096497
10	130305499	130306028		ENSMUSG00000048015-ENSMUSG00000034833
11	3099837	3105155		ENSMUSG00000082286
11	3932115	3932659	exon_1_10_ALTTENATIVE_3SS	ENSMUST00000109993	ensembl_havana	Tcn2	protein_coding
11	3932115	3932659	72	ENSMUST00000109989	ensembl_havana	Tcn2	protein_coding
11	3932115	3932659	312	ENSMUST00000109988	havana	Tcn2	protein_coding
11	3932115	3932659		ENSMUSG00000020432-ENSMUSG00000034493
11	3932115	3932659	0	ENSMUST00000109993	ensembl_havana	Tcn2	protein_coding
11	3932115	3932659	121	ENSMUST00000020710	havana	Tcn2	protein_coding
11	3932115	3932659	156	ENSMUST00000109990	ensembl_havana	Tcn2	protein_coding
11	3932115	3932659	327	ENSMUST00000109992	havana	Tcn2	protein_coding
11	3932115	3932659	5425	ENSMUST00000042344	havana	4930556J24Rik	protein_coding
11	3932115	3932659	exon_1_10_ALTTENATIVE_3SS	ENSMUST00000109993	ensembl_havana	Tcn2	protein_coding
11	3932115	3932659	38	ENSMUST00000109991	havana	Tcn2	protein_coding
11	7586294	7587002		ENSMUSG00000087637-ENSMUSG00000098853
11	7655995	7656556		ENSMUSG00000087637-ENSMUSG00000098853
11	7872971	7873734		ENSMUSG00000087637-ENSMUSG00000098853
11	9812788	9813365		ENSMUSG00000081629-ENSMUSG00000084091
11	10252120	10252808		ENSMUSG00000082312-ENSMUSG00000084045
11	10421987	10422815		ENSMUSG00000084045-ENSMUSG00000050830
11	11044213	11044899		ENSMUSG00000084045-ENSMUSG00000050830
11	12965968	12966732		ENSMUSG00000083859-ENSMUSG00000084055
11	14516008	14516727		ENSMUSG00000080734-ENSMUSG00000085561
11	15077487	15078119		ENSMUSG00000084183-ENSMUSG00000064746
11	16190306	16190922		ENSMUSG00000104323-ENSMUSG00000082410
11	16389115	16390268	intron_5_SKIPPED-SKIPPED	ENSMUST00000109647	havana	Vstm2a	protein_coding
11	16567870	16568991		ENSMUSG00000084347-ENSMUSG00000101316
11	16693104	16694083		ENSMUSG00000076337-ENSMUSG00000064831
11	17671450	17672208		ENSMUSG00000082411-ENSMUSG00000016984
11	18628003	18628672	intron_3_RETAINED-RETAINED	ENSMUST00000145182	havana	Gm12023	lincRNA
11	18638670	18639632	intron_3_RETAINED-RETAINED	ENSMUST00000145182	havana	Gm12023	lincRNA
11	19412060	19412833		ENSMUSG00000082737-ENSMUSG00000086911
11	20765284	20766006		ENSMUSG00000049659-ENSMUSG00000042363
11	21230530	21231179	2275	ENSMUST00000121606	havana	Gm12041	processed_pseudogene
11	21230530	21231179		ENSMUSG00000082898-ENSMUSG00000020128
11	22337996	22338893	intron_1_ALTTENATIVE_PROMOMOTER-SKIPPED	ENSMUST00000137594	havana	Ehbp1	protein_coding
11	23837422	23838144		ENSMUSG00000087741-ENSMUSG00000020273
11	24878501	24879257		ENSMUSG00000073103-ENSMUSG00000087145
11	25972456	25973032	intron_2_SKIPPED-ALTTENATIVE_POLY_A	ENSMUST00000135168	havana	5730522E02Rik	protein_coding
11	25972456	25973032	intron_2_SKIPPED-SKIPPED	ENSMUST00000125773	havana	5730522E02Rik	protein_coding
11	25972456	25973032	intron_2_SKIPPED-SKIPPED	ENSMUST00000109511	havana	5730522E02Rik	protein_coding
11	25973991	25974779	intron_2_SKIPPED-ALTTENATIVE_POLY_A	ENSMUST00000135168	havana	5730522E02Rik	protein_coding
11	25973991	25974779	intron_2_SKIPPED-SKIPPED	ENSMUST00000125773	havana	5730522E02Rik	protein_coding
11	25973991	25974779	intron_2_SKIPPED-SKIPPED	ENSMUST00000109511	havana	5730522E02Rik	protein_coding
11	26394095	26394708				Fancl	protein_coding
11	26557199	26557743	intron_1_ALTTENATIVE_3SS-SKIPPED	ENSMUST00000109504	havana	Vrk2	protein_coding
11	26557199	26557743	intron_2_ALTTENATIVE_3SS-SKIPPED	ENSMUST00000155728	havana	Vrk2	protein_coding
11	26557199	26557743	intron_2_ALTTENATIVE_3SS-SKIPPED	ENSMUST00000156264	havana	Vrk2	protein_coding
11	26557199	26557743	intron_2_ALTTENATIVE_3SS-SKIPPED	ENSMUST00000124294	havana	Vrk2	protein_coding
11	26557199	26557743	intron_2_ALTTENATIVE_3SS-SKIPPED	ENSMUST00000078362	ensembl	Vrk2	protein_coding
11	26670235	26671021		ENSMUSG00000064090-ENSMUSG00000082038
11	26736013	26736742		ENSMUSG00000082038-ENSMUSG00000069939
11	27538896	27539473		ENSMUSG00000082243-ENSMUSG00000084064
11	28969422	28970058		ENSMUSG00000081695-ENSMUSG00000081518
11	29028358	29029038		ENSMUSG00000081518-ENSMUSG00000020464
11	29164250	29164892		ENSMUSG00000020464-ENSMUSG00000086725
11	29164250	29164892	2571	ENSMUST00000154924	havana	Pnpt1	protein_coding
11	29164250	29164892	2423	ENSMUST00000020756	ensembl_havana	Pnpt1	protein_coding
11	29439538	29440135				Ccdc88a	protein_coding
11	31037170	31038290				Asb3	protein_coding
11	31644317	31644868		ENSMUSG00000020303-ENSMUSG00000044502
11	33754650	33755318	intron_1_ALTTENATIVE_3SS-ALTTENATIVE_3SS	ENSMUST00000135034	havana	Kcnip1	protein_coding
11	33754650	33755318	intron_1_ALTTENATIVE_3SS-SKIPPED	ENSMUST00000109340	havana	Kcnip1	protein_coding
11	33754650	33755318	intron_1_ALTTENATIVE_3SS-ALTTENATIVE_3SS	ENSMUST00000101368	havana	Kcnip1	protein_coding
11	33754650	33755318	intron_1_ALTTENATIVE_3SS-ALTTENATIVE_3SS	ENSMUST00000065970	ensembl_havana	Kcnip1	protein_coding
11	33754650	33755318	intron_1_ALTTENATIVE_3SS-ALTTENATIVE_3SS	ENSMUST00000154760	havana	Kcnip1	protein_coding
11	34854366	34855004		ENSMUSG00000077543-ENSMUSG00000085090
11	37756793	37757621		ENSMUSG00000087388-ENSMUSG00000093184
11	38162792	38163567		ENSMUSG00000093184-ENSMUSG00000082587
11	39701232	39701934		ENSMUSG00000070249-ENSMUSG00000083806
11	40232405	40233120	intron_5_RETAINED-RETAINED	ENSMUST00000130945	havana	Gm12132	lincRNA
11	40234343	40235040	intron_5_RETAINED-RETAINED	ENSMUST00000130945	havana	Gm12132	lincRNA
11	40841076	40841651		ENSMUSG00000020326-ENSMUSG00000065916
11	40912253	40912830		ENSMUSG00000020326-ENSMUSG00000065916
11	40913328	40913936		ENSMUSG00000020326-ENSMUSG00000065916
11	41094609	41095362		ENSMUSG00000065916-ENSMUSG00000084129
11	41107727	41108546		ENSMUSG00000065916-ENSMUSG00000084129
11	42779620	42780560		ENSMUSG00000007653-ENSMUSG00000084627
11	45653018	45653769		ENSMUSG00000077320-ENSMUSG00000086686
11	46009312	46010478	intron_4_RETAINED-RETAINED	ENSMUST00000049038	ensembl_havana	Sox30	protein_coding
11	46011217	46011895	intron_4_RETAINED-RETAINED	ENSMUST00000049038	ensembl_havana	Sox30	protein_coding
11	48371717	48372672		ENSMUSG00000081952-ENSMUSG00000083954
11	48468622	48469249		ENSMUSG00000081952-ENSMUSG00000083954
11	49909058	49909883				Rasgef1c	protein_coding
11	51808440	51809016	5014	ENSMUST00000020655	ensembl_havana	Jade2	protein_coding
11	51808440	51809016	5019	ENSMUST00000109091	havana	Jade2	protein_coding
11	51808440	51809016	5014	ENSMUST00000109090	havana	Jade2	protein_coding
11	51808440	51809016		ENSMUSG00000020386-ENSMUSG00000020387
11	54682635	54683405	intron_23_SKIPPED-SKIPPED	ENSMUST00000101206	havana	Rapgef6	protein_coding
11	54682635	54683405	intron_22_SKIPPED-SKIPPED	ENSMUST00000102743	ensembl_havana	Rapgef6	protein_coding
11	54682635	54683405	intron_15_SKIPPED-SKIPPED	ENSMUST00000108894	havana	Rapgef6	protein_coding
11	54682635	54683405	intron_14_SKIPPED-SKIPPED	ENSMUST00000094536	havana	Rapgef6	protein_coding
11	55834293	55834970				Gm12239	antisense
11	56206549	56207273		ENSMUSG00000086020-ENSMUSG00000084169
11	56395942	56396480		ENSMUSG00000065635-ENSMUSG00000081749
11	56590921	56591852		ENSMUSG00000088228-ENSMUSG00000020524
11	58678358	58679188		ENSMUSG00000063549-ENSMUSG00000100688
11	58678358	58679188	5516	ENSMUST00000190555	ensembl_havana	Olfr320	protein_coding
11	58737409	58738807	intron_4_SKIPPED-RETAINED	ENSMUST00000102922	ensembl_havana	Pold2	protein_coding
11	58737409	58738807	intron_4_SKIPPED-RETAINED	ENSMUST00000141907	ensembl_havana	Pold2	protein_coding
11	58737409	58738807	intron_4_SKIPPED-RETAINED	ENSMUST00000153995	havana	Pold2	protein_coding
11	61426744	61427519		ENSMUSG00000082032-ENSMUSG00000010086
11	70121958	70122678		ENSMUSG00000040963-ENSMUSG00000081515
11	71210943	71212152	intron_2_SKIPPED-RETAINED	ENSMUST00000094046	ensembl	Nlrp1b	protein_coding
11	71210943	71212152	intron_3_SKIPPED-RETAINED	ENSMUST00000108516	havana	Nlrp1b	protein_coding
11	71210943	71212152	intron_3_SKIPPED-RETAINED	ENSMUST00000136493	havana	Nlrp1b	protein_coding
11	71377256	71377909		ENSMUSG00000096455-ENSMUSG00000085230
11	75981650	75982209		ENSMUSG00000020847-ENSMUSG00000053783
11	76285278	76285765	intron_1_ALTTENATIVE_3SS-SKIPPED	ENSMUST00000021204	ensembl_havana	Nxn	protein_coding
11	89557447	89558077	intron_1_ALTTENATIVE_PROMOMOTER-ALTTENATIVE_3SS	ENSMUST00000128717	havana	Ankfn1	protein_coding
11	89906514	89907867		ENSMUSG00000047773-ENSMUSG00000020553
11	90538581	90539303	intron_2_SKIPPED-SKIPPED	ENSMUST00000123260	havana	Stxbp4	protein_coding
11	90538581	90539303	0	ENSMUST00000119669	havana	Gm11512	processed_pseudogene
11	90538581	90539303	intron_14_SKIPPED-SKIPPED	ENSMUST00000143203	ensembl_havana	Stxbp4	protein_coding
11	90538581	90539303	exon_1_1_RETAINED	ENSMUST00000119669	havana	Gm11512	processed_pseudogene
11	90538581	90539303	intron_14_SKIPPED-SKIPPED	ENSMUST00000020858	havana	Stxbp4	protein_coding
11	91494644	91495304		ENSMUSG00000085940-ENSMUSG00000046755
11	92104430	92105064		ENSMUSG00000093113-ENSMUSG00000083788
11	92596096	92596769		ENSMUSG00000083788-ENSMUSG00000081363
11	92599863	92600487		ENSMUSG00000083788-ENSMUSG00000081363
11	93542436	93543187	intron_5_ALTTENATIVE_3SS-SKIPPED	ENSMUST00000107858	ensembl	Car10	protein_coding
11	93542436	93543187	intron_4_ALTTENATIVE_3SS-SKIPPED	ENSMUST00000107863	ensembl	Car10	protein_coding
11	93542436	93543187	intron_5_ALTTENATIVE_3SS-SKIPPED	ENSMUST00000042943	havana	Car10	protein_coding
11	93740157	93740994		ENSMUSG00000080872-ENSMUSG00000054079
11	99887147	99888423		ENSMUSG00000059845-ENSMUSG00000082993
11	99925120	99925847		ENSMUSG00000078256-ENSMUSG00000086688
11	105261535	105262204	intron_16_SKIPPED-SKIPPED	ENSMUST00000106941	ensembl_havana	Tlk2	protein_coding
11	105261535	105262204	intron_16_SKIPPED-SKIPPED	ENSMUST00000106939	havana	Tlk2	protein_coding
11	105261535	105262204	intron_15_SKIPPED-SKIPPED	ENSMUST00000015107	ensembl_havana	Tlk2	protein_coding
11	105261535	105262204	intron_4_SKIPPED-SKIPPED	ENSMUST00000146910	havana	Tlk2	protein_coding
11	105261535	105262204	intron_14_SKIPPED-SKIPPED	ENSMUST00000145048	havana	Tlk2	protein_coding
11	105261535	105262204	intron_16_SKIPPED-SKIPPED	ENSMUST00000092537	havana	Tlk2	protein_coding
11	105261535	105262204	intron_14_SKIPPED-SKIPPED	ENSMUST00000126175	havana	Tlk2	protein_coding
11	105433418	105434177	intron_4_SKIPPED-ALTTENATIVE_3SS	ENSMUST00000049995	ensembl	2015-03-10	protein_coding
11	105433418	105434177	1026	ENSMUST00000155987	havana	Gm11640	antisense
11	105433418	105434177	intron_4_SKIPPED-ALTTENATIVE_3SS	ENSMUST00000100332	ensembl_havana	2015-03-10	protein_coding
11	105433418	105434177	intron_4_SKIPPED-ALTTENATIVE_3SS	ENSMUST00000138977	havana	2015-03-10	protein_coding
11	105707531	105708168				Tanc2	protein_coding
11	106029079	106029579	intron_13_SKIPPED-ALTTENATIVE_5SS	ENSMUST00000106903	havana	Kcnh6	protein_coding
11	106029079	106029579	intron_12_SKIPPED-ALTTENATIVE_5SS	ENSMUST00000001965	ensembl_havana	Kcnh6	protein_coding
11	106029079	106029579	intron_12_SKIPPED-ALTTENATIVE_5SS	ENSMUST00000145539	havana	Kcnh6	protein_coding
11	108282338	108282989	intron_2_SKIPPED-ALTTENATIVE_5SS	ENSMUST00000134725	havana	Prkca	protein_coding
11	108282338	108282989	intron_2_SKIPPED-ALTTENATIVE_5SS	ENSMUST00000059595	ensembl_havana	Prkca	protein_coding
11	108525476	108526156				Cep112	protein_coding
11	108525476	108526156	3620	ENSMUST00000137907	havana	Cep112os1	antisense
11	108824754	108825625				Cep112os2	sense_intronic
11	108824754	108825625	intron_5_ALTTENATIVE_5SS-ALTTENATIVE_5SS	ENSMUST00000129814	havana	Cep112	protein_coding
11	108824754	108825625	intron_2_ALTTENATIVE_5SS-ALTTENATIVE_5SS	ENSMUST00000106724	ensembl_havana	Cep112	protein_coding
11	108824754	108825625	intron_22_ALTTENATIVE_5SS-ALTTENATIVE_5SS	ENSMUST00000182729	havana	Cep112	protein_coding
11	108824754	108825625	intron_25_ALTTENATIVE_5SS-ALTTENATIVE_5SS	ENSMUST00000061287	ensembl	Cep112	protein_coding
11	108824754	108825625	intron_3_ALTTENATIVE_5SS-ALTTENATIVE_5SS	ENSMUST00000132978	havana	Cep112	protein_coding
11	108824754	108825625	intron_3_ALTTENATIVE_5SS-ALTTENATIVE_5SS	ENSMUST00000106718	havana	Cep112	protein_coding
11	108824754	108825625	intron_4_ALTTENATIVE_5SS-ALTTENATIVE_5SS	ENSMUST00000106715	ensembl_havana	Cep112	protein_coding
11	108824754	108825625	intron_14_ALTTENATIVE_5SS-ALTTENATIVE_5SS	ENSMUST00000133670	havana	Cep112	protein_coding
11	108824754	108825625	intron_5_ALTTENATIVE_5SS-ALTTENATIVE_5SS	ENSMUST00000182735	havana	Cep112	protein_coding
11	108824754	108825625	intron_24_ALTTENATIVE_5SS-ALTTENATIVE_5SS	ENSMUST00000130515	havana	Cep112	protein_coding
11	108824754	108825625	intron_24_ALTTENATIVE_5SS-ALTTENATIVE_5SS	ENSMUST00000150863	havana	Cep112	protein_coding
11	111186576	111187251		ENSMUSG00000041695-ENSMUSG00000082272
11	111356177	111356991		ENSMUSG00000082272-ENSMUSG00000082448
11	112013275	112014015		ENSMUSG00000086752-ENSMUSG00000081088
11	121399179	121399939		ENSMUSG00000025170-ENSMUSG00000083155
12	3109470	3110486		ENSMUSG00000092168-ENSMUSG00000079179
12	4002451	4003057	intron_1_RETAINED-RETAINED	ENSMUST00000111178	ensembl	Efr3b	protein_coding
12	4219180	4220663	2675	ENSMUST00000146523	havana	Cenpo	protein_coding
12	4219180	4220663	intron_2_SKIPPED-SKIPPED	ENSMUST00000020981	havana	Cenpo	protein_coding
12	4219180	4220663	intron_3_SKIPPED-SKIPPED	ENSMUST00000140975	ensembl_havana	Cenpo	protein_coding
12	4219180	4220663	intron_2_SKIPPED-SKIPPED	ENSMUST00000128466	havana	Cenpo	protein_coding
12	4219180	4220663	2635	ENSMUST00000146261	havana	Cenpo	protein_coding
12	4219180	4220663	intron_3_SKIPPED-SKIPPED	ENSMUST00000126017	havana	Cenpo	protein_coding
12	4219180	4220663	intron_3_SKIPPED-SKIPPED	ENSMUST00000111169	havana	Cenpo	protein_coding
12	4220737	4221883	intron_2_SKIPPED-SKIPPED	ENSMUST00000020981	havana	Cenpo	protein_coding
12	4220737	4221883	intron_3_SKIPPED-SKIPPED	ENSMUST00000140975	ensembl_havana	Cenpo	protein_coding
12	4220737	4221883	intron_2_SKIPPED-SKIPPED	ENSMUST00000128466	havana	Cenpo	protein_coding
12	4220737	4221883	4192	ENSMUST00000146261	havana	Cenpo	protein_coding
12	4220737	4221883	intron_3_SKIPPED-SKIPPED	ENSMUST00000126017	havana	Cenpo	protein_coding
12	4220737	4221883	4232	ENSMUST00000146523	havana	Cenpo	protein_coding
12	4220737	4221883	intron_3_SKIPPED-SKIPPED	ENSMUST00000111169	havana	Cenpo	protein_coding
12	5830344	5831126		ENSMUSG00000097977-ENSMUSG00000088209
12	6014764	6015493		ENSMUSG00000088209-ENSMUSG00000102096
12	6082552	6083263		ENSMUSG00000088209-ENSMUSG00000102096
12	6525074	6525866		ENSMUSG00000088209-ENSMUSG00000102096
12	6806555	6807233		ENSMUSG00000088209-ENSMUSG00000102096
12	9611145	9611790		ENSMUSG00000048387-ENSMUSG00000077259
12	11653556	11654551		ENSMUSG00000086022-ENSMUSG00000088565
12	13353384	13354034				Nbas	protein_coding
12	13915557	13916163		ENSMUSG00000097973-ENSMUSG00000020607
12	13993939	13994815		ENSMUSG00000097973-ENSMUSG00000020607
12	14961240	14962167		ENSMUSG00000064386-ENSMUSG00000099215
12	15255841	15256588		ENSMUSG00000099215-ENSMUSG00000098158
12	15257405	15258004		ENSMUSG00000099215-ENSMUSG00000098158
12	15425121	15425764		ENSMUSG00000099215-ENSMUSG00000098158
12	15870678	15871252	intron_2_RETAINED-RETAINED	ENSMUST00000180759	ensembl	Gm5432	lincRNA
12	18196271	18197067		ENSMUSG00000077876-ENSMUSG00000073198
12	18340429	18341174		ENSMUSG00000073198-ENSMUSG00000073197
12	19778678	19779316		ENSMUSG00000095254-ENSMUSG00000077010
12	22353117	22353874		ENSMUSG00000095344-ENSMUSG00000094697
12	23905783	23906400		ENSMUSG00000071362-ENSMUSG00000095329
12	26039097	26039769		ENSMUSG00000089441-ENSMUSG00000020642
12	28098848	28099359		ENSMUSG00000088937-ENSMUSG00000077792
12	28163742	28164513		ENSMUSG00000088937-ENSMUSG00000077792
12	28194083	28194708		ENSMUSG00000088937-ENSMUSG00000077792
12	28256875	28257410		ENSMUSG00000088937-ENSMUSG00000077792
12	30823198	30823838		ENSMUSG00000043061-ENSMUSG00000054204
12	32370969	32371748		ENSMUSG00000065645-ENSMUSG00000090946
12	33768635	33769342		ENSMUSG00000077750-ENSMUSG00000046518
12	33997321	33997981		ENSMUSG00000035799-ENSMUSG00000095406
12	34073384	34074245		ENSMUSG00000035799-ENSMUSG00000095406
12	36201005	36201724	3715	ENSMUST00000041640	ensembl	Ankmy2	protein_coding
12	36201005	36201724		ENSMUSG00000036188-ENSMUSG00000020545
12	37149266	37149855				Meox2	protein_coding
12	37193143	37193801		ENSMUSG00000036144-ENSMUSG00000050103
12	37196087	37196660		ENSMUSG00000036144-ENSMUSG00000050103
12	37780356	37780958		ENSMUSG00000050103-ENSMUSG00000036095
12	37790778	37791343		ENSMUSG00000050103-ENSMUSG00000036095
12	38040084	38040972				Dgkb	protein_coding
12	38050353	38051035				Dgkb	protein_coding
12	39239752	39240531		ENSMUSG00000004151-ENSMUSG00000077700
12	39363887	39364935		ENSMUSG00000004151-ENSMUSG00000077700
12	39503594	39504343		ENSMUSG00000077700-ENSMUSG00000077269
12	39540148	39540922		ENSMUSG00000077700-ENSMUSG00000077269
12	40371108	40371914	intron_3_RETAINED-RETAINED	ENSMUST00000069692	ensembl	Zfp277	protein_coding
12	40371108	40371914	intron_2_RETAINED-RETAINED	ENSMUST00000069637	ensembl	Zfp277	protein_coding
12	41504997	41505619				Immp2l	protein_coding
12	41506084	41506868				Immp2l	protein_coding
12	42102112	42102746		ENSMUSG00000056899-ENSMUSG00000093214
12	42354805	42355514		ENSMUSG00000093214-ENSMUSG00000065004
12	42439832	42440495		ENSMUSG00000093214-ENSMUSG00000065004
12	42441060	42441846		ENSMUSG00000093214-ENSMUSG00000065004
12	42626934	42627781		ENSMUSG00000093214-ENSMUSG00000065004
12	43753121	43753812		ENSMUSG00000065004-ENSMUSG00000014905
12	44109411	44110037		ENSMUSG00000065004-ENSMUSG00000014905
12	44648967	44649862		ENSMUSG00000020598-ENSMUSG00000046314
12	44650863	44651645		ENSMUSG00000020598-ENSMUSG00000046314
12	44716331	44717166		ENSMUSG00000020598-ENSMUSG00000046314
12	45298858	45300621		ENSMUSG00000088852-ENSMUSG00000089226
12	47028924	47029914		ENSMUSG00000089227-ENSMUSG00000104308
12	48844066	48845027		ENSMUSG00000091277-ENSMUSG00000064616
12	49053769	49054372		ENSMUSG00000064616-ENSMUSG00000098099
12	49705869	49706684		ENSMUSG00000089025-ENSMUSG00000098219
12	50138502	50139117		ENSMUSG00000098219-ENSMUSG00000002688
12	50243709	50244675		ENSMUSG00000098219-ENSMUSG00000002688
12	50255110	50255642		ENSMUSG00000098219-ENSMUSG00000002688
12	50786258	50786835		ENSMUSG00000002688-ENSMUSG00000088966
12	51169031	51170133		ENSMUSG00000088966-ENSMUSG00000046620
12	51170758	51171401		ENSMUSG00000088966-ENSMUSG00000046620
12	52082094	52082789		ENSMUSG00000035148-ENSMUSG00000035142
12	53212260	53213000		ENSMUSG00000061603-ENSMUSG00000021010
12	58859333	58860119		ENSMUSG00000045930-ENSMUSG00000097443
12	59322520	59323115		ENSMUSG00000098229-ENSMUSG00000077586
12	59500960	59501703		ENSMUSG00000098229-ENSMUSG00000077586
12	59949586	59950366		ENSMUSG00000077603-ENSMUSG00000089603
12	60257713	60258284		ENSMUSG00000077603-ENSMUSG00000089603
12	60275232	60275790		ENSMUSG00000077603-ENSMUSG00000089603
12	60703783	60704683		ENSMUSG00000077603-ENSMUSG00000089603
12	60858625	60859289		ENSMUSG00000089603-ENSMUSG00000102199
12	61155624	61156307		ENSMUSG00000102199-ENSMUSG00000098029
12	61627391	61628052				Lrfn5	protein_coding
12	62675796	62676430		ENSMUSG00000080349-ENSMUSG00000091396
12	63354547	63355119		ENSMUSG00000058933-ENSMUSG00000064958
12	64732748	64733467	3653	ENSMUST00000104515	ensembl	Gm24066	snoRNA
12	64732748	64733467		ENSMUSG00000043060-ENSMUSG00000077703
12	66256242	66257447		ENSMUSG00000077270-ENSMUSG00000060499
12	67279321	67279958		ENSMUSG00000034912-ENSMUSG00000065233
12	67557338	67557979		ENSMUSG00000065233-ENSMUSG00000084448
12	67954065	67954780		ENSMUSG00000084448-ENSMUSG00000084660
12	68559166	68560982		ENSMUSG00000084448-ENSMUSG00000084660
12	68707256	68707993		ENSMUSG00000084660-ENSMUSG00000083191
12	69624264	69625023	intron_8_SKIPPED-ALTTENATIVE_3SS	ENSMUST00000183277	ensembl_havana	Sos2	protein_coding
12	69624264	69625023	intron_8_SKIPPED-ALTTENATIVE_3SS	ENSMUST00000035773	havana	Sos2	protein_coding
12	69624264	69625023	intron_7_SKIPPED-ALTTENATIVE_3SS	ENSMUST00000182396	havana	Sos2	protein_coding
12	70663377	70664129		ENSMUSG00000021072-ENSMUSG00000088068
12	72208482	72209075		ENSMUSG00000021086-ENSMUSG00000021087
12	72208482	72209075	3806	ENSMUST00000137990	havana	Rtn1	protein_coding
12	72208482	72209075	3270	ENSMUST00000021497	ensembl	Rtn1	protein_coding
12	72208482	72209075	3269	ENSMUST00000150156	havana	Rtn1	protein_coding
12	72208482	72209075	3269	ENSMUST00000078505	ensembl_havana	Rtn1	protein_coding
12	73173412	73174031				Mnat1	protein_coding
12	74635957	74636657		ENSMUSG00000079061-ENSMUSG00000034402
12	74803535	74804888		ENSMUSG00000079061-ENSMUSG00000034402
12	74927520	74928590	intron_10_RETAINED-RETAINED	ENSMUST00000042299	ensembl	Kcnh5	protein_coding
12	76760237	76760933	5300	ENSMUST00000041262	ensembl_havana	Churc1	protein_coding
12	76760237	76760933		ENSMUSG00000021061-ENSMUSG00000090258
12	76760237	76760933	5351	ENSMUST00000125842	havana	Fntb	protein_coding
12	76760237	76760933	5337	ENSMUST00000110399	havana	Churc1	protein_coding
12	76760237	76760933	5317	ENSMUST00000126408	havana	Churc1	protein_coding
12	76760237	76760933	5360	ENSMUST00000137826	havana	Fntb	protein_coding
12	77161217	77161819		ENSMUSG00000093114-ENSMUSG00000021065
12	78052505	78053102		ENSMUSG00000077707-ENSMUSG00000088039
12	78350493	78351301				Gphn	protein_coding
12	78465246	78466057				Gphn	protein_coding
12	78601285	78601983	intron_11_RETAINED-RETAINED	ENSMUST00000110388	ensembl	Gphn	protein_coding
12	78601285	78601983	intron_12_RETAINED-RETAINED	ENSMUST00000052472	ensembl	Gphn	protein_coding
12	78702986	78703545				Fam71d	protein_coding
12	88912392	88912997				Nrxn3	protein_coding
12	91240946	91242259	intron_3_SKIPPED-SKIPPED	ENSMUST00000143415	havana	Cep128	protein_coding
12	91240946	91242259	intron_1_ALTTENATIVE_3SS-SKIPPED	ENSMUST00000140674	havana	Cep128	protein_coding
12	91240946	91242259	intron_17_SKIPPED-SKIPPED	ENSMUST00000141429	ensembl_havana	Cep128	protein_coding
12	91457822	91458588				Tshr	protein_coding
12	91938004	91938681		ENSMUSG00000066389-ENSMUSG00000098159
12	92167074	92167968		ENSMUSG00000098159-ENSMUSG00000065303
12	92865055	92865756		ENSMUSG00000098159-ENSMUSG00000065303
12	93319513	93320159		ENSMUSG00000098159-ENSMUSG00000065303
12	94344103	94345234		ENSMUSG00000094935-ENSMUSG00000064972
12	94441580	94442155		ENSMUSG00000094935-ENSMUSG00000064972
12	95276700	95277692		ENSMUSG00000094935-ENSMUSG00000064972
12	95341380	95342160		ENSMUSG00000094935-ENSMUSG00000064972
12	95346252	95346765		ENSMUSG00000094935-ENSMUSG00000064972
12	95413850	95414482		ENSMUSG00000064972-ENSMUSG00000064412
12	95584470	95585253		ENSMUSG00000064972-ENSMUSG00000064412
12	95612417	95613198		ENSMUSG00000064972-ENSMUSG00000064412
12	95615372	95616307		ENSMUSG00000064972-ENSMUSG00000064412
12	95615372	95616307	4445	ENSMUST00000082478	ensembl	Gm22246	snRNA
12	96017566	96018322		ENSMUSG00000047414-ENSMUSG00000059695
12	97012109	97012756	4227	ENSMUST00000104651	ensembl	Gm22230	miRNA
12	97012109	97012756		ENSMUSG00000077841-ENSMUSG00000088448
12	97061279	97062312		ENSMUSG00000077841-ENSMUSG00000088448
12	97672673	97673529		ENSMUSG00000088448-ENSMUSG00000021003
12	97674226	97674831		ENSMUSG00000088448-ENSMUSG00000021003
12	97768159	97768985		ENSMUSG00000088448-ENSMUSG00000021003
12	97824850	97825551		ENSMUSG00000088448-ENSMUSG00000021003
12	98928497	98929071				Ttc8	protein_coding
12	100458942	100460006	intron_4_RETAINED-RETAINED	ENSMUST00000062957	ensembl	Ttc7b	protein_coding
12	101229095	101229846		ENSMUSG00000064424-ENSMUSG00000047014
12	101616576	101617462	intron_23_RETAINED-RETAINED	ENSMUST00000055156	ensembl	Catsperb	protein_coding
12	103875768	103876541	intron_1_RETAINED-RETAINED	ENSMUST00000172300	havana	Gm8895	unprocessed_pseudogene
12	105524229	105525179		ENSMUSG00000094910-ENSMUSG00000021070
12	109338379	109339167		ENSMUSG00000093231-ENSMUSG00000040856
12	111737853	111738747	intron_5_ALTTENATIVE_5SS-ALTTENATIVE_POLY_A	ENSMUST00000163220	ensembl	Apopt1	protein_coding
12	111737853	111738747	3634	ENSMUST00000040519	ensembl_havana	Apopt1	protein_coding
12	113666074	113666708		ENSMUSG00000095285-ENSMUSG00000104278
12	113666074	113666708	3699	ENSMUST00000194591	havana	Ighv5-10	IG_V_pseudogene
12	113666074	113666708	3782	ENSMUST00000103448	ensembl_havana	Ighv5-9	IG_V_gene
12	114238031	114239074		ENSMUSG00000076668-ENSMUSG00000103939
12	114329622	114330454		ENSMUSG00000076674-ENSMUSG00000104115
12	114329622	114330454	3173	ENSMUST00000194897	havana	Ighv8-1	IG_V_pseudogene
12	115199274	115199918		ENSMUSG00000094787-ENSMUSG00000095589
12	115685890	115686516		ENSMUSG00000076731-ENSMUSG00000098336
12	115727691	115728282		ENSMUSG00000098336-ENSMUSG00000096577
12	116040174	116040963		ENSMUSG00000096150-ENSMUSG00000042063
12	116558675	116559480				Ptprn2	protein_coding
12	118134436	118134972	intron_12_SKIPPED-SKIPPED	ENSMUST00000084806	ensembl_havana	Dnah11	protein_coding
12	118685078	118685691		ENSMUSG00000065348-ENSMUSG00000088797
12	118687099	118687702		ENSMUSG00000065348-ENSMUSG00000088797
12	119288601	119289627		ENSMUSG00000021908-ENSMUSG00000041886
12	119349366	119350002		ENSMUSG00000021908-ENSMUSG00000041886
12	119988738	119989366				Tmem196	protein_coding
13	4042353	4043073		ENSMUSG00000093010-ENSMUSG00000033715
13	4261005	4261604		ENSMUSG00000086265-ENSMUSG00000021211
13	6052272	6052898		ENSMUSG00000077971-ENSMUSG00000101540
13	6780650	6781503		ENSMUSG00000068324-ENSMUSG00000076407
13	6881825	6882714		ENSMUSG00000068324-ENSMUSG00000076407
13	7126993	7127756		ENSMUSG00000076407-ENSMUSG00000091053
13	7343119	7343694		ENSMUSG00000076407-ENSMUSG00000091053
13	8168474	8169571		ENSMUSG00000091053-ENSMUSG00000052551
13	8765428	8766428	intron_10_ALTTENATIVE_5SS-ALTTENATIVE_POLY_A	ENSMUST00000135574	havana	Adarb2	protein_coding
13	8765428	8766428	3899	ENSMUST00000064473	ensembl_havana	Adarb2	protein_coding
13	8813376	8814024	intron_13_ALTTENATIVE_5SS-ALTTENATIVE_5SS	ENSMUST00000021572	ensembl_havana	Wdr37	protein_coding
13	8813376	8814024	intron_5_ALTTENATIVE_5SS-ALTTENATIVE_5SS	ENSMUST00000177537	havana	Wdr37	protein_coding
13	8813376	8814024	intron_13_ALTTENATIVE_5SS-ALTTENATIVE_5SS	ENSMUST00000054251	ensembl	Wdr37	protein_coding
13	10965979	10966584		ENSMUSG00000097009-ENSMUSG00000077618
13	13018191	13019431		ENSMUSG00000079092-ENSMUSG00000055360
13	13754090	13755401	intron_46_RETAINED-RETAINED	ENSMUST00000110559	ensembl	Lyst	protein_coding
13	14020117	14020620	intron_3_SKIPPED-ALTTENATIVE_5SS	ENSMUST00000159966	havana	Tbce	protein_coding
13	14020117	14020620	intron_3_SKIPPED-ALTTENATIVE_5SS	ENSMUST00000160304	havana	Tbce	protein_coding
13	14020117	14020620	intron_2_SKIPPED-ALTTENATIVE_5SS	ENSMUST00000159893	havana	Tbce	protein_coding
13	14020117	14020620	intron_3_SKIPPED-ALTTENATIVE_5SS	ENSMUST00000160776	havana	Tbce	protein_coding
13	14020117	14020620	intron_3_SKIPPED-ALTTENATIVE_5SS	ENSMUST00000039894	ensembl_havana	Tbce	protein_coding
13	14020117	14020620	intron_3_SKIPPED-ALTTENATIVE_5SS	ENSMUST00000159239	havana	Tbce	protein_coding
13	14020117	14020620	intron_3_SKIPPED-ALTTENATIVE_5SS	ENSMUST00000162326	havana	Tbce	protein_coding
13	14745903	14746498		ENSMUSG00000039182-ENSMUSG00000097806
13	14805222	14806409		ENSMUSG00000039182-ENSMUSG00000097806
13	17920689	17921363	intron_1_RETAINED-RETAINED	ENSMUST00000009003	ensembl_havana	Rala	protein_coding
13	18934591	18935368		ENSMUSG00000089046-ENSMUSG00000021314
13	19266540	19267039		ENSMUSG00000091682-ENSMUSG00000076752
13	19266540	19267039	3144	ENSMUST00000164407	ensembl	Tcrg-C3	protein_coding
13	19290671	19291448		ENSMUSG00000091682-ENSMUSG00000076752
13	22520496	22521221	3554	ENSMUST00000091729	ensembl_havana	Vmn1r203	protein_coding
13	22520496	22521221	3414	ENSMUST00000137651	havana	Gm11300	antisense
13	22520496	22521221		ENSMUSG00000094379-ENSMUSG00000087688
13	25007316	25007939	intron_2_RETAINED-RETAINED	ENSMUST00000021772	ensembl_havana	Mrs2	protein_coding
13	25240610	25241335		ENSMUSG00000035910-ENSMUSG00000048978
13	25322093	25322734		ENSMUSG00000048978-ENSMUSG00000083919
13	25537531	25538314		ENSMUSG00000083919-ENSMUSG00000080840
13	26442482	26443334		ENSMUSG00000084811-ENSMUSG00000060198
13	26673554	26674210		ENSMUSG00000060198-ENSMUSG00000045835
13	27132095	27132937	4614	ENSMUST00000164964	ensembl	Prl3d2	protein_coding
13	27132095	27132937	4550	ENSMUST00000080755	havana	Prl3d2	protein_coding
13	27132095	27132937		ENSMUSG00000062737-ENSMUSG00000062201
13	27539967	27540550		ENSMUSG00000021346-ENSMUSG00000006490
13	31182701	31183273		ENSMUSG00000082014-ENSMUSG00000084175
13	32891881	32892540	intron_2_RETAINED-RETAINED	ENSMUST00000126501	havana	Serpinb1c	protein_coding
13	32891881	32892540	intron_2_RETAINED-RETAINED	ENSMUST00000021834	ensembl_havana	Serpinb1c	protein_coding
13	33536233	33536945		ENSMUSG00000081288-ENSMUSG00000082722
13	33536233	33536945	4275	ENSMUST00000117761	havana	Gm11386	processed_pseudogene
13	33778120	33778905		ENSMUSG00000080317-ENSMUSG00000089642
13	36795694	36796346		ENSMUSG00000039114-ENSMUSG00000039109
13	38111962	38113151		ENSMUSG00000098481-ENSMUSG00000103789
13	41259164	41259608				Smim13	protein_coding
13	41339257	41339896	intron_2_SKIPPED-RETAINED	ENSMUST00000021794	ensembl	Nedd9	protein_coding
13	41339257	41339896	intron_1_ALTTENATIVE_PROMOMOTER-RETAINED	ENSMUST00000163623	ensembl	Nedd9	protein_coding
13	45028607	45029316	2253	ENSMUST00000083722	ensembl	Gm23104	snRNA
13	45028607	45029316		ENSMUSG00000065656-ENSMUSG00000078915
13	46379354	46380076		ENSMUSG00000063529-ENSMUSG00000038132
13	46578943	46579688				Cap2	protein_coding
13	46950712	46951299		ENSMUSG00000021375-ENSMUSG00000089131
13	47741425	47742477		ENSMUSG00000038068-ENSMUSG00000047324
13	48925679	48926216	intron_5_RETAINED-RETAINED	ENSMUST00000060805	ensembl	Fam120a	protein_coding
13	49583706	49584588				Omd	protein_coding
13	49583706	49584588	intron_5_RETAINED-RETAINED	ENSMUST00000021818	ensembl	Cenpp	protein_coding
13	50133985	50134686		ENSMUSG00000095849-ENSMUSG00000095300
13	50738422	50739299		ENSMUSG00000094918-ENSMUSG00000084609
13	50895801	50896469		ENSMUSG00000094918-ENSMUSG00000084609
13	50915492	50916162		ENSMUSG00000094918-ENSMUSG00000084609
13	61334633	61335440		ENSMUSG00000057446-ENSMUSG00000098860
13	61334633	61335440	1821	ENSMUST00000185094	ensembl	Gm27704	miRNA
13	61424542	61425444		ENSMUSG00000021440-ENSMUSG00000074871
13	62082624	62083318		ENSMUSG00000074868-ENSMUSG00000074867
13	62251344	62252382		ENSMUSG00000074867-ENSMUSG00000094942
13	62424311	62424947		ENSMUSG00000089002-ENSMUSG00000055228
13	62716641	62717287	intron_2_SKIPPED-SKIPPED	ENSMUST00000143260	havana	Gm5665	lincRNA
13	62717632	62718546	intron_2_SKIPPED-SKIPPED	ENSMUST00000143260	havana	Gm5665	lincRNA
13	62722388	62723108	intron_2_SKIPPED-SKIPPED	ENSMUST00000143260	havana	Gm5665	lincRNA
13	63440728	63441511	intron_1_ALTTENATIVE_PROMOMOTER-ALTTENATIVE_5SS	ENSMUST00000159024	havana	Fancc	protein_coding
13	63762300	63763164		ENSMUSG00000021466-ENSMUSG00000021470
13	65405481	65406075		ENSMUSG00000021514-ENSMUSG00000096536
13	65444632	65445894		ENSMUSG00000096536-ENSMUSG00000063905
13	65772757	65773648		ENSMUSG00000097562-ENSMUSG00000097066
13	66150583	66151468		ENSMUSG00000095909-ENSMUSG00000097118
13	66783559	66784294		ENSMUSG00000074830-ENSMUSG00000095206
13	67017411	67018009		ENSMUSG00000021518-ENSMUSG00000090641
13	68068656	68069424		ENSMUSG00000064063-ENSMUSG00000034617
13	69174227	69175039		ENSMUSG00000097522-ENSMUSG00000098227
13	71314951	71315637		ENSMUSG00000080580-ENSMUSG00000060969
13	71346672	71347825		ENSMUSG00000080580-ENSMUSG00000060969
13	72036673	72037686		ENSMUSG00000060969-ENSMUSG00000094989
13	72204329	72204955		ENSMUSG00000060969-ENSMUSG00000094989
13	72679475	72680310		ENSMUSG00000001504-ENSMUSG00000021604
13	72985367	72986071		ENSMUSG00000001504-ENSMUSG00000021604
13	73126102	73126774		ENSMUSG00000001504-ENSMUSG00000021604
13	74706371	74707653	intron_24_RETAINED-RETAINED	ENSMUST00000065629	ensembl	Cast	protein_coding
13	74708150	74708783	intron_24_RETAINED-RETAINED	ENSMUST00000065629	ensembl	Cast	protein_coding
13	75178027	75178814		ENSMUSG00000021587-ENSMUSG00000074800
13	76513989	76514761				Mctp1	protein_coding
13	77438356	77439234	intron_19_RETAINED-RETAINED	ENSMUST00000168779	ensembl_havana	2210408I21Rik	protein_coding
13	77566592	77567223	intron_19_RETAINED-RETAINED	ENSMUST00000168779	ensembl_havana	2210408I21Rik	protein_coding
13	77567954	77568951	intron_19_RETAINED-RETAINED	ENSMUST00000168779	ensembl_havana	2210408I21Rik	protein_coding
13	77671635	77672162		ENSMUSG00000071252-ENSMUSG00000088521
13	77671635	77672162	5185	ENSMUST00000157896	ensembl	Gm26088	snoRNA
13	77794530	77795560				Fam172a	protein_coding
13	77796565	77797423				Fam172a	protein_coding
13	79424397	79425311		ENSMUSG00000101416-ENSMUSG00000096005
13	79537150	79537696		ENSMUSG00000096005-ENSMUSG00000100168
13	80027092	80028144	intron_1_RETAINED-RETAINED	ENSMUST00000187731	havana	Gm28526	lincRNA
13	80431887	80432503		ENSMUSG00000084661-ENSMUSG00000074794
13	81085114	81085912				9330111N05Rik	lincRNA
13	81589200	81589817	intron_4_SKIPPED-ALTTENATIVE_3SS	ENSMUST00000095585	ensembl_havana	Gpr98	protein_coding
13	81589200	81589817	4345	ENSMUST00000156627	havana	Gpr98	protein_coding
13	81589200	81589817	intron_4_SKIPPED-ALTTENATIVE_3SS	ENSMUST00000128585	havana	Gpr98	protein_coding
13	81589200	81589817	intron_4_SKIPPED-ALTTENATIVE_3SS	ENSMUST00000146749	havana	Gpr98	protein_coding
13	81589200	81589817	intron_4_SKIPPED-ALTTENATIVE_3SS	ENSMUST00000126444	havana	Gpr98	protein_coding
13	82206284	82207106		ENSMUSG00000088923-ENSMUSG00000005583
13	85126395	85127844	603	ENSMUST00000179230	ensembl	Gm4076	protein_coding
13	85126395	85127844		ENSMUSG00000098081-ENSMUSG00000096449
13	85126395	85127844		ENSMUSG00000096449-ENSMUSG00000021548
13	85126395	85127844	0	ENSMUST00000179230	ensembl	Gm4076	protein_coding
13	85126395	85127844	exon_1_1_RETAINED	ENSMUST00000179230	ensembl	Gm4076	protein_coding
13	85181472	85182876		ENSMUSG00000096449-ENSMUSG00000021548
13	85676913	85677605		ENSMUSG00000103196-ENSMUSG00000017778
13	86124122	86124866		ENSMUSG00000017778-ENSMUSG00000098152
13	86300959	86301543		ENSMUSG00000098152-ENSMUSG00000095933
13	86541955	86542596		ENSMUSG00000098152-ENSMUSG00000095933
13	87506076	87506930		ENSMUSG00000076958-ENSMUSG00000098011
13	87523225	87524107		ENSMUSG00000076958-ENSMUSG00000098011
13	90448194	90448972		ENSMUSG00000102793-ENSMUSG00000094277
13	90665953	90666584		ENSMUSG00000103069-ENSMUSG00000078958
13	90667748	90668466		ENSMUSG00000103069-ENSMUSG00000078958
13	91657025	91657594				Ssbp2	protein_coding
13	91731161	91731870	intron_1_ALTTENATIVE_3SS-ALTTENATIVE_POLY_A	ENSMUST00000161491	havana	4833422C13Rik	antisense
13	91731161	91731870	intron_1_ALTTENATIVE_3SS-ALTTENATIVE_POLY_A	ENSMUST00000099331	havana	4833422C13Rik	antisense
13	91731161	91731870	intron_1_ALTTENATIVE_3SS-ALTTENATIVE_POLY_A	ENSMUST00000160385	havana	4833422C13Rik	antisense
13	92600721	92601323		ENSMUSG00000046957-ENSMUSG00000021703
13	93589617	93590287		ENSMUSG00000021690-ENSMUSG00000074768
13	97038060	97038755		ENSMUSG00000052075-ENSMUSG00000041817
13	97038060	97038755	3699	ENSMUST00000091377	ensembl	1700029F12Rik	protein_coding
13	103551060	103551640		ENSMUSG00000087860-ENSMUSG00000096642
13	103569043	103569807		ENSMUSG00000087860-ENSMUSG00000096642
13	103583704	103584378		ENSMUSG00000087860-ENSMUSG00000096642
13	104724311	104724937	intron_10_ALTTENATIVE_3SS-SKIPPED	ENSMUST00000022228	ensembl_havana	Cwc27	protein_coding
13	104994365	104995084	intron_2_RETAINED-RETAINED	ENSMUST00000063551	ensembl	Rgs7bp	protein_coding
13	106306625	106307276		ENSMUSG00000021721-ENSMUSG00000059877
13	106651356	106652032		ENSMUSG00000059877-ENSMUSG00000064854
13	107356394	107357005		ENSMUSG00000071181-ENSMUSG00000049233
13	108504728	108505369				Pde4d	protein_coding
13	109368642	109369151	intron_2_SKIPPED-SKIPPED	ENSMUST00000135275	havana	Pde4d	protein_coding
13	109368642	109369151	intron_2_SKIPPED-SKIPPED	ENSMUST00000074103	havana	Pde4d	protein_coding
13	109368642	109369151	intron_2_SKIPPED-SKIPPED	ENSMUST00000134973	havana	Pde4d	protein_coding
13	109368642	109369151	intron_2_SKIPPED-SKIPPED	ENSMUST00000120671	havana	Pde4d	protein_coding
13	109368642	109369151	intron_4_SKIPPED-SKIPPED	ENSMUST00000122041	havana	Pde4d	protein_coding
13	109368642	109369151	intron_3_SKIPPED-SKIPPED	ENSMUST00000177907	ensembl	Pde4d	protein_coding
13	109368642	109369151	intron_3_SKIPPED-SKIPPED	ENSMUST00000138938	havana	Pde4d	protein_coding
13	109368642	109369151	intron_2_SKIPPED-SKIPPED	ENSMUST00000079975	havana	Pde4d	protein_coding
13	109368642	109369151	intron_2_SKIPPED-SKIPPED	ENSMUST00000153234	havana	Pde4d	protein_coding
13	109368642	109369151	intron_2_SKIPPED-SKIPPED	ENSMUST00000119507	havana	Pde4d	protein_coding
13	109370799	109371619	intron_2_SKIPPED-SKIPPED	ENSMUST00000135275	havana	Pde4d	protein_coding
13	109370799	109371619	intron_2_SKIPPED-SKIPPED	ENSMUST00000074103	havana	Pde4d	protein_coding
13	109370799	109371619	intron_2_SKIPPED-SKIPPED	ENSMUST00000134973	havana	Pde4d	protein_coding
13	109370799	109371619	intron_2_SKIPPED-SKIPPED	ENSMUST00000120671	havana	Pde4d	protein_coding
13	109370799	109371619	intron_4_SKIPPED-SKIPPED	ENSMUST00000122041	havana	Pde4d	protein_coding
13	109370799	109371619	intron_3_SKIPPED-SKIPPED	ENSMUST00000177907	ensembl	Pde4d	protein_coding
13	109370799	109371619	intron_3_SKIPPED-SKIPPED	ENSMUST00000138938	havana	Pde4d	protein_coding
13	109370799	109371619	intron_2_SKIPPED-SKIPPED	ENSMUST00000079975	havana	Pde4d	protein_coding
13	109370799	109371619	intron_2_SKIPPED-SKIPPED	ENSMUST00000153234	havana	Pde4d	protein_coding
13	109370799	109371619	intron_2_SKIPPED-SKIPPED	ENSMUST00000119507	havana	Pde4d	protein_coding
13	109469366	109470038	intron_1_ALTTENATIVE_PROMOMOTER-SKIPPED	ENSMUST00000135275	havana	Pde4d	protein_coding
13	109469366	109470038	intron_2_SKIPPED-SKIPPED	ENSMUST00000177907	ensembl	Pde4d	protein_coding
13	109469366	109470038	intron_3_SKIPPED-SKIPPED	ENSMUST00000122041	havana	Pde4d	protein_coding
13	109469366	109470038	intron_1_ALTTENATIVE_PROMOMOTER-SKIPPED	ENSMUST00000079975	havana	Pde4d	protein_coding
13	109469366	109470038	intron_1_ALTTENATIVE_PROMOMOTER-SKIPPED	ENSMUST00000153234	havana	Pde4d	protein_coding
13	109469366	109470038	intron_2_SKIPPED-SKIPPED	ENSMUST00000138938	havana	Pde4d	protein_coding
13	109469366	109470038	intron_1_ALTTENATIVE_PROMOMOTER-SKIPPED	ENSMUST00000119507	havana	Pde4d	protein_coding
13	109469366	109470038	intron_1_ALTTENATIVE_3SS-SKIPPED	ENSMUST00000120671	havana	Pde4d	protein_coding
13	110310692	110311495		ENSMUSG00000045609-ENSMUSG00000046006
13	111500077	111500814		ENSMUSG00000032745-ENSMUSG00000085634
13	113719509	113720146		ENSMUSG00000051456-ENSMUSG00000042348
13	115499934	115501213		ENSMUSG00000096021-ENSMUSG00000061669
13	115501693	115502394		ENSMUSG00000096021-ENSMUSG00000061669
13	118523856	118524533		ENSMUSG00000097411-ENSMUSG00000100727
13	119101073	119101750		ENSMUSG00000021732-ENSMUSG00000025453
13	119223489	119224147		ENSMUSG00000021732-ENSMUSG00000025453
13	119662416	119663541		ENSMUSG00000074715-ENSMUSG00000099872
13	119669883	119670378		ENSMUSG00000074715-ENSMUSG00000099872
13	120112463	120113055		ENSMUSG00000095709-ENSMUSG00000096323
13	120291805	120292472		ENSMUSG00000095071-ENSMUSG00000078180
14	3012363	3013026		ENSMUSG00000090487
14	3652801	3653508				Gm3020	protein_coding
14	3908176	3908663				Gm2916	protein_coding
14	3908176	3908663	intron_2_RETAINED-ALTTENATIVE_POLY_A	ENSMUST00000178256	ensembl	Gm3002	protein_coding
14	4432961	4433535				Gm3164	protein_coding
14	4432961	4433535				Gm3173	protein_coding
14	4461945	4462586				Gm3173	protein_coding
14	4608983	4609967				Gm26898	unprocessed_pseudogene
14	4690153	4690898		ENSMUSG00000090328-ENSMUSG00000091700
14	4813266	4813892		ENSMUSG00000090465-ENSMUSG00000091494
14	5397118	5397741		ENSMUSG00000096003-ENSMUSG00000094825
14	5458399	5459061		ENSMUSG00000094825-ENSMUSG00000095797
14	5458399	5459061	2933	ENSMUST00000180867	havana	Gm3194	protein_coding
14	5502535	5503054				Gm3488	protein_coding
14	5536880	5537680	1615	ENSMUST00000181880	havana	Gm3532	protein_coding
14	5536880	5537680	intron_2_ALTTENATIVE_5SS-ALTTENATIVE_POLY_A	ENSMUST00000181472	havana	Gm26893	processed_transcript
14	5661640	5662338	intron_5_RETAINED-ALTTENATIVE_POLY_A	ENSMUST00000096171	ensembl	Gm3383	protein_coding
14	5739982	5740641	806	ENSMUST00000168753	havana	Gm3170	processed_pseudogene
14	5739982	5740641	exon_2_7_SKIPPED	ENSMUST00000177556	havana	Gm3373	protein_coding
14	5739982	5740641	intron_5_RETAINED-ALTTENATIVE_POLY_A	ENSMUST00000096171	ensembl	Gm3383	protein_coding
14	5739982	5740641	exon_2_7_SKIPPED	ENSMUST00000177556	havana	Gm3373	protein_coding
14	5769179	5770016	intron_5_RETAINED-ALTTENATIVE_POLY_A	ENSMUST00000096171	ensembl	Gm3383	protein_coding
14	5811333	5812103	3352	ENSMUST00000096171	ensembl	Gm3383	protein_coding
14	5811333	5812103		ENSMUSG00000096629-ENSMUSG00000090512
14	5811333	5812103	3376	ENSMUST00000112758	havana	Gm3383	protein_coding
14	6281151	6281928	intron_1_RETAINED-RETAINED	ENSMUST00000170104	ensembl_havana	Gm3411	protein_coding
14	6603720	6604234		ENSMUSG00000093898-ENSMUSG00000096839
14	6888170	6888778	intron_1_RETAINED-RETAINED	ENSMUST00000171906	havana	Gm3667	protein_coding
14	7060113	7061462		ENSMUSG00000094021-ENSMUSG00000092167
14	7172686	7173757	intron_1_ALTTENATIVE_PROMOMOTER-SKIPPED	ENSMUST00000172431	havana	Gm3512	protein_coding
14	7243018	7243626		ENSMUSG00000094242-ENSMUSG00000096183
14	7243018	7243626	734	ENSMUST00000170706	havana	Gm5456	processed_pseudogene
14	7521833	7522648		ENSMUSG00000090585-ENSMUSG00000079364
14	7611616	7612770		ENSMUSG00000094706-ENSMUSG00000063277
14	8286463	8287002		ENSMUSG00000021751-ENSMUSG00000021750
14	10088190	10088767	intron_3_ALTTENATIVE_3SS-ALTTENATIVE_5SS	ENSMUST00000161179	havana	Fhit	protein_coding
14	10088190	10088767	intron_5_ALTTENATIVE_3SS-ALTTENATIVE_5SS	ENSMUST00000160340	havana	Fhit	protein_coding
14	10088190	10088767	intron_4_ALTTENATIVE_3SS-ALTTENATIVE_5SS	ENSMUST00000162278	havana	Fhit	protein_coding
14	10088190	10088767	intron_1_ALTTENATIVE_3SS-ALTTENATIVE_5SS	ENSMUST00000179394	ensembl	Fhit	protein_coding
14	10088190	10088767	intron_4_ALTTENATIVE_3SS-ALTTENATIVE_5SS	ENSMUST00000160956	havana	Fhit	protein_coding
14	10088190	10088767	intron_2_ALTTENATIVE_3SS-ALTTENATIVE_5SS	ENSMUST00000161302	havana	Fhit	protein_coding
14	10088190	10088767	intron_4_ALTTENATIVE_3SS-ALTTENATIVE_5SS	ENSMUST00000161895	havana	Fhit	protein_coding
14	10088190	10088767	intron_4_ALTTENATIVE_3SS-ALTTENATIVE_5SS	ENSMUST00000162817	havana	Fhit	protein_coding
14	10519436	10520062	intron_2_SKIPPED-ALTTENATIVE_3SS	ENSMUST00000161179	havana	Fhit	protein_coding
14	10519436	10520062	intron_3_SKIPPED-ALTTENATIVE_3SS	ENSMUST00000162278	havana	Fhit	protein_coding
14	10519436	10520062	intron_3_SKIPPED-ALTTENATIVE_3SS	ENSMUST00000160956	havana	Fhit	protein_coding
14	10519436	10520062	intron_3_SKIPPED-ALTTENATIVE_3SS	ENSMUST00000162817	havana	Fhit	protein_coding
14	10519436	10520062	intron_3_SKIPPED-ALTTENATIVE_3SS	ENSMUST00000161895	havana	Fhit	protein_coding
14	10519436	10520062	intron_4_SKIPPED-ALTTENATIVE_3SS	ENSMUST00000160340	havana	Fhit	protein_coding
14	12255210	12255713		ENSMUSG00000021745-ENSMUSG00000033111
14	12703220	12703850	intron_3_RETAINED-RETAINED	ENSMUST00000067491	ensembl	Cadps	protein_coding
14	12703220	12703850	intron_3_RETAINED-RETAINED	ENSMUST00000112657	ensembl	Cadps	protein_coding
14	12703220	12703850	intron_3_RETAINED-RETAINED	ENSMUST00000177814	ensembl	Cadps	protein_coding
14	12703220	12703850	intron_3_RETAINED-RETAINED	ENSMUST00000112658	ensembl	Cadps	protein_coding
14	13433600	13434367				Synpr	protein_coding
14	15854025	15854847		ENSMUSG00000097547-ENSMUSG00000021786
14	16112849	16113540		ENSMUSG00000097547-ENSMUSG00000021786
14	16118864	16119703		ENSMUSG00000097547-ENSMUSG00000021786
14	16908895	16909607		ENSMUSG00000017491-ENSMUSG00000021779
14	16910020	16911101		ENSMUSG00000017491-ENSMUSG00000021779
14	17026866	17027815		ENSMUSG00000017491-ENSMUSG00000021779
14	18493068	18493616		ENSMUSG00000065858-ENSMUSG00000035129
14	18517495	18518385		ENSMUSG00000065858-ENSMUSG00000035129
14	19305028	19305754		ENSMUSG00000091557-ENSMUSG00000093814
14	19415178	19419881	exon_4_6_RETAINED	ENSMUST00000177817	ensembl	Gm21738	protein_coding
14	19415178	19419881	exon_2_6_RETAINED	ENSMUST00000177817	ensembl	Gm21738	protein_coding
14	19415178	19419881	exon_6_6_RETAINED	ENSMUST00000177817	ensembl	Gm21738	protein_coding
14	19415178	19419881		ENSMUSG00000095280-ENSMUSG00000096709
14	19415178	19419881	678	ENSMUST00000177817	ensembl	Gm21738	protein_coding
14	19415178	19419881	exon_5_6_RETAINED	ENSMUST00000177817	ensembl	Gm21738	protein_coding
14	19415178	19419881	exon_1_6_RETAINED	ENSMUST00000177817	ensembl	Gm21738	protein_coding
14	19415178	19419881		ENSMUSG00000093814-ENSMUSG00000095280
14	19415178	19419881	exon_3_6_RETAINED	ENSMUST00000177817	ensembl	Gm21738	protein_coding
14	19415178	19419881	0	ENSMUST00000177817	ensembl	Gm21738	protein_coding
14	19472530	19473631		ENSMUSG00000095280-ENSMUSG00000096709
14	19480474	19481538		ENSMUSG00000095280-ENSMUSG00000096709
14	19541458	19542027	intron_2_RETAINED-RETAINED	ENSMUST00000164372	havana	Gm2244	protein_coding
14	22313575	22314191				1700112E06Rik	protein_coding
14	23537497	23538106	intron_5_SKIPPED-SKIPPED	ENSMUST00000179836	ensembl	Kcnma1	protein_coding
14	23537497	23538106	intron_5_SKIPPED-SKIPPED	ENSMUST00000065788	ensembl	Kcnma1	protein_coding
14	23537497	23538106	intron_5_SKIPPED-SKIPPED	ENSMUST00000100831	ensembl	Kcnma1	protein_coding
14	23537497	23538106	intron_5_SKIPPED-SKIPPED	ENSMUST00000179097	ensembl	Kcnma1	protein_coding
14	23537497	23538106	intron_6_SKIPPED-SKIPPED	ENSMUST00000188285	havana	Kcnma1	protein_coding
14	23537497	23538106	intron_5_SKIPPED-SKIPPED	ENSMUST00000172099	ensembl	Kcnma1	protein_coding
14	23537497	23538106	intron_5_SKIPPED-SKIPPED	ENSMUST00000074983	ensembl	Kcnma1	protein_coding
14	23537497	23538106	intron_5_SKIPPED-SKIPPED	ENSMUST00000163322	ensembl	Kcnma1	protein_coding
14	23537497	23538106	intron_6_SKIPPED-SKIPPED	ENSMUST00000188210	havana	Kcnma1	protein_coding
14	23537497	23538106	intron_6_SKIPPED-SKIPPED	ENSMUST00000188991	havana	Kcnma1	protein_coding
14	23537497	23538106	intron_6_SKIPPED-SKIPPED	ENSMUST00000190985	havana	Kcnma1	protein_coding
14	23537497	23538106	intron_4_SKIPPED-SKIPPED	ENSMUST00000112423	ensembl	Kcnma1	protein_coding
14	23537497	23538106	intron_6_SKIPPED-SKIPPED	ENSMUST00000190044	havana	Kcnma1	protein_coding
14	23537497	23538106	intron_5_SKIPPED-SKIPPED	ENSMUST00000177634	ensembl	Kcnma1	protein_coding
14	32118186	32119029		ENSMUSG00000021906-ENSMUSG00000021907
14	32119082	32120052		ENSMUSG00000021906-ENSMUSG00000021907
14	33980874	33981448	2111	ENSMUST00000166737	ensembl_havana	Zfp488	protein_coding
14	33980874	33981448		ENSMUSG00000044519-ENSMUSG00000072624
14	35278155	35279540	intron_12_SKIPPED-SKIPPED	ENSMUST00000043349	ensembl_havana	Grid1	protein_coding
14	35400599	35401784	intron_8_SKIPPED-SKIPPED	ENSMUST00000043349	ensembl_havana	Grid1	protein_coding
14	35437887	35438464	intron_8_SKIPPED-SKIPPED	ENSMUST00000043349	ensembl_havana	Grid1	protein_coding
14	35718771	35719397		ENSMUSG00000041078-ENSMUSG00000041068
14	37257330	37257990		ENSMUSG00000077306-ENSMUSG00000077786
14	37398537	37399042		ENSMUSG00000077306-ENSMUSG00000077786
14	37841287	37841935		ENSMUSG00000077807-ENSMUSG00000041014
14	38037629	38038638		ENSMUSG00000077807-ENSMUSG00000041014
14	38173624	38174126		ENSMUSG00000077807-ENSMUSG00000041014
14	39761002	39761731		ENSMUSG00000101261-ENSMUSG00000074553
14	39907274	39907814		ENSMUSG00000101261-ENSMUSG00000074553
14	40069474	40070273		ENSMUSG00000089021-ENSMUSG00000077019
14	40548306	40549052		ENSMUSG00000095140-ENSMUSG00000098169
14	41294139	41294887		ENSMUSG00000091110-ENSMUSG00000091808
14	41421487	41422426		ENSMUSG00000092142-ENSMUSG00000091486
14	41460113	41460790		ENSMUSG00000093863-ENSMUSG00000091016
14	42131015	42131655		ENSMUSG00000095490-ENSMUSG00000091757
14	42676678	42677589		ENSMUSG00000093948-ENSMUSG00000090975
14	42716271	42716973		ENSMUSG00000091627-ENSMUSG00000090742
14	43504113	43504988		ENSMUSG00000096372-ENSMUSG00000091477
14	43588165	43588793	4839	ENSMUST00000164869	havana	Gm3221	unprocessed_pseudogene
14	43588165	43588793		ENSMUSG00000095743-ENSMUSG00000090681
14	43665369	43666089		ENSMUSG00000090821-ENSMUSG00000093968
14	44063374	44064243		ENSMUSG00000090180-ENSMUSG00000090259
14	46353769	46354271		ENSMUSG00000044285-ENSMUSG00000079261
14	50665182	50665875		ENSMUSG00000058188-ENSMUSG00000057179
14	50761303	50762224		ENSMUSG00000059069-ENSMUSG00000006288
14	50761303	50762224	4111	ENSMUST00000006451	ensembl	Ttc5	protein_coding
14	51513276	51513986				Gm7247	protein_coding
14	51833338	51834231	5660	ENSMUST00000164700	havana	Ear-ps5	unprocessed_pseudogene
14	51833338	51834231	3812	ENSMUST00000183799	ensembl	Gm27375	miRNA
14	51833338	51834231		ENSMUSG00000050961-ENSMUSG00000099191
14	52502546	52503663		ENSMUSG00000059887-ENSMUSG00000076759
14	52589323	52590193		ENSMUSG00000076760-ENSMUSG00000076761
14	52660391	52661050		ENSMUSG00000076762-ENSMUSG00000076764
14	56993278	56993904		ENSMUSG00000021945-ENSMUSG00000096144
14	58056994	58057628		ENSMUSG00000097303-ENSMUSG00000021974
14	58589119	58589934		ENSMUSG00000021974-ENSMUSG00000077201
14	58658206	58659255		ENSMUSG00000077201-ENSMUSG00000098157
14	59983842	59984578	intron_23_SKIPPED-SKIPPED	ENSMUST00000080368	ensembl_havana	Atp8a2	protein_coding
14	60331023	60331648		ENSMUSG00000021987-ENSMUSG00000021986
14	60479189	60479753		ENSMUSG00000021986-ENSMUSG00000101797
14	69114763	69115458		ENSMUSG00000014813-ENSMUSG00000098713
14	69161836	69162607	2960	ENSMUST00000172547	havana	1700092C10Rik	antisense
14	69161836	69162607	2318	ENSMUST00000184266	havana	Rps2-ps5	processed_pseudogene
14	69161836	69162607		ENSMUSG00000098713-ENSMUSG00000092499
14	69749951	69751031				4930480K23Rik	lincRNA
14	69749951	69751031	4083	ENSMUST00000180465	ensembl	4930480K23Rik	lincRNA
14	70730875	70731588	intron_1_RETAINED-RETAINED	ENSMUST00000167242	ensembl	Xpo7	protein_coding
14	70730875	70731588	intron_1_RETAINED-RETAINED	ENSMUST00000022696	ensembl	Xpo7	protein_coding
14	71783898	71784614		ENSMUSG00000104288-ENSMUSG00000098064
14	71846466	71847087		ENSMUSG00000098064-ENSMUSG00000064485
14	72954813	72955472		ENSMUSG00000033487-ENSMUSG00000033470
14	73677033	73677699		ENSMUSG00000096463-ENSMUSG00000093873
14	73856293	73856853		ENSMUSG00000075581-ENSMUSG00000089038
14	74065564	74066443		ENSMUSG00000057886-ENSMUSG00000034997
14	74437530	74438425		ENSMUSG00000057886-ENSMUSG00000034997
14	75439635	75440284		ENSMUSG00000022000-ENSMUSG00000091722
14	75765840	75766566	intron_8_RETAINED-RETAINED	ENSMUST00000022580	ensembl	Slc25a30	protein_coding
14	78621895	78622519	intron_7_RETAINED-RETAINED	ENSMUST00000074729	ensembl	Dgkh	protein_coding
14	78927235	78927908				Vwa8	protein_coding
14	79000862	79001532				Vwa8	protein_coding
14	80181852	80182536		ENSMUSG00000022026-ENSMUSG00000098125
14	80570456	80571061		ENSMUSG00000098125-ENSMUSG00000089266
14	81794141	81795090		ENSMUSG00000098125-ENSMUSG00000089266
14	82080836	82081459		ENSMUSG00000098125-ENSMUSG00000089266
14	82360498	82361248		ENSMUSG00000098125-ENSMUSG00000089266
14	82862081	82862840		ENSMUSG00000089266-ENSMUSG00000088009
14	82902173	82902744		ENSMUSG00000089266-ENSMUSG00000088009
14	84234840	84235418		ENSMUSG00000088009-ENSMUSG00000035566
14	84405562	84406483		ENSMUSG00000088009-ENSMUSG00000035566
14	84407779	84408612		ENSMUSG00000088009-ENSMUSG00000035566
14	84602126	84602826		ENSMUSG00000035566-ENSMUSG00000064407
14	84941278	84942280		ENSMUSG00000035566-ENSMUSG00000064407
14	85178623	85179230		ENSMUSG00000035566-ENSMUSG00000064407
14	85955342	85956574		ENSMUSG00000035566-ENSMUSG00000064407
14	86198839	86199434		ENSMUSG00000035566-ENSMUSG00000064407
14	88939205	88939903		ENSMUSG00000050505-ENSMUSG00000102164
14	90910752	90911600		ENSMUSG00000077619-ENSMUSG00000088746
14	91284447	91285020		ENSMUSG00000088746-ENSMUSG00000077298
14	91441288	91441875		ENSMUSG00000088746-ENSMUSG00000077298
14	91513767	91514413		ENSMUSG00000088746-ENSMUSG00000077298
14	93045981	93046541	intron_4_ALTTENATIVE_3SS-ALTTENATIVE_5SS	ENSMUST00000195376	havana	Pcdh9	protein_coding
14	93045981	93046541	intron_3_ALTTENATIVE_3SS-ALTTENATIVE_5SS	ENSMUST00000192221	havana	Pcdh9	protein_coding
14	93045981	93046541	intron_3_ALTTENATIVE_3SS-ALTTENATIVE_5SS	ENSMUST00000193901	havana	Pcdh9	protein_coding
14	93045981	93046541	intron_3_ALTTENATIVE_3SS-ALTTENATIVE_5SS	ENSMUST00000068992	ensembl	Pcdh9	protein_coding
14	93045981	93046541	intron_4_ALTTENATIVE_3SS-ALTTENATIVE_5SS	ENSMUST00000195826	havana	Pcdh9	protein_coding
14	94056451	94057224		ENSMUSG00000055421-ENSMUSG00000088046
14	95475536	95476528		ENSMUSG00000089384-ENSMUSG00000034689
14	96053268	96053982		ENSMUSG00000034689-ENSMUSG00000022076
14	96499285	96499917	intron_1_RETAINED-RETAINED	ENSMUST00000022666	ensembl_havana	Klhl1	protein_coding
14	97035543	97036275		ENSMUSG00000089130-ENSMUSG00000098772
14	97121922	97122545		ENSMUSG00000098772-ENSMUSG00000088538
14	97142798	97143693		ENSMUSG00000098772-ENSMUSG00000088538
14	97949817	97950374	intron_3_RETAINED-SKIPPED	ENSMUST00000071533	ensembl_havana	Dach1	protein_coding
14	97949817	97950374	intron_3_RETAINED-RETAINED	ENSMUST00000069334	ensembl_havana	Dach1	protein_coding
14	97949817	97950374	intron_3_RETAINED-RETAINED	ENSMUST00000156684	havana	Dach1	protein_coding
14	98234258	98234884		ENSMUSG00000055639-ENSMUSG00000089425
14	98734437	98735109		ENSMUSG00000098059-ENSMUSG00000060377
14	99652753	99653875		ENSMUSG00000064584-ENSMUSG00000103188
14	100654136	100654747		ENSMUSG00000089331-ENSMUSG00000092668
14	100739718	100740483		ENSMUSG00000092668-ENSMUSG00000088160
14	102146274	102147209		ENSMUSG00000033060-ENSMUSG00000095037
14	102590195	102590754		ENSMUSG00000095037-ENSMUSG00000088971
14	102845897	102846559		ENSMUSG00000088971-ENSMUSG00000098557
14	102846625	102847375		ENSMUSG00000088971-ENSMUSG00000098557
14	104715651	104716215		ENSMUSG00000077719-ENSMUSG00000077425
14	105215489	105216101		ENSMUSG00000022119-ENSMUSG00000094275
14	105298699	105299264	exon_3_6_ALTTENATIVE_5SS	ENSMUST00000149358	havana	Ndfip2	protein_coding
14	105298699	105299264	3756	ENSMUST00000155351	havana	Ndfip2	protein_coding
14	105298699	105299264	exon_2_5_ALTTENATIVE_5SS	ENSMUST00000127286	havana	Ndfip2	protein_coding
14	105298699	105299264	exon_5_8_ALTTENATIVE_5SS	ENSMUST00000181969	ensembl_havana	Ndfip2	protein_coding
14	105298699	105299264	exon_5_8_ALTTENATIVE_5SS	ENSMUST00000138283	havana	Ndfip2	protein_coding
14	105298699	105299264	exon_3_4_ALTTENATIVE_3SS	ENSMUST00000149781	havana	Ndfip2	protein_coding
14	106305009	106305689		ENSMUSG00000065193-ENSMUSG00000099794
14	106967623	106968960		ENSMUSG00000077224-ENSMUSG00000092834
14	108283034	108283992		ENSMUSG00000077224-ENSMUSG00000092834
14	110403495	110404304		ENSMUSG00000065102-ENSMUSG00000094312
14	110596903	110597720	712	ENSMUST00000178423	ensembl	Gm25670	snRNA
14	110596903	110597720		ENSMUSG00000094312-ENSMUSG00000095059
14	110596903	110597720	exon_1_1_RETAINED	ENSMUST00000178423	ensembl	Gm25670	snRNA
14	111904762	111905840		ENSMUSG00000033214-ENSMUSG00000088995
14	112089588	112090261		ENSMUSG00000088995-ENSMUSG00000058953
14	112212158	112212920		ENSMUSG00000088995-ENSMUSG00000058953
14	112347856	112348901		ENSMUSG00000088995-ENSMUSG00000058953
14	113812609	113813179		ENSMUSG00000086415-ENSMUSG00000103140
14	115498580	115499206				Gpc5	protein_coding
14	116328517	116329117	intron_7_SKIPPED-ALTTENATIVE_5SS	ENSMUST00000022707	ensembl	Gpc5	protein_coding
14	116328517	116329117	intron_7_SKIPPED-ALTTENATIVE_5SS	ENSMUST00000176912	havana	Gpc5	protein_coding
14	116791249	116792191		ENSMUSG00000104296-ENSMUSG00000058571
14	116792851	116793468		ENSMUSG00000104296-ENSMUSG00000058571
14	118166878	118167440		ENSMUSG00000022131-ENSMUSG00000061517
14	118166878	118167440	2647	ENSMUST00000022728	ensembl	Gpr180	protein_coding
14	120748898	120749668	286	ENSMUST00000138893	ensembl_havana	Gm17613	lincRNA
14	120748898	120749668	exon_1_2_RETAINED	ENSMUST00000138893	ensembl_havana	Gm17613	lincRNA
14	120748898	120749668	exon_2_2_RETAINED	ENSMUST00000138893	ensembl_havana	Gm17613	lincRNA
14	120748898	120749668		ENSMUSG00000051615-ENSMUSG00000090284
14	122622573	122623424				Pcca	protein_coding
14	122773881	122774649				Pcca	protein_coding
14	123104022	123104696		ENSMUSG00000041594-ENSMUSG00000000197
14	123546839	123547313	intron_7_RETAINED-RETAINED	ENSMUST00000000201	ensembl	Nalcn	protein_coding
14	124656394	124657249	intron_1_ALTTENATIVE_PROMOMOTER-RETAINED	ENSMUST00000095529	ensembl_havana	Fgf14	protein_coding
14	124658179	124659046	intron_1_ALTTENATIVE_PROMOMOTER-RETAINED	ENSMUST00000095529	ensembl_havana	Fgf14	protein_coding
15	3155493	3156411		ENSMUSG00000064373
15	3334805	3335436	intron_6_ALTTENATIVE_5SS-ALTTENATIVE_5SS	ENSMUST00000161561	ensembl_havana	Ghr	protein_coding
15	3334805	3335436	intron_6_ALTTENATIVE_5SS-ALTTENATIVE_5SS	ENSMUST00000069451	ensembl_havana	Ghr	protein_coding
15	3334805	3335436	intron_6_ALTTENATIVE_5SS-ALTTENATIVE_5SS	ENSMUST00000110698	ensembl_havana	Ghr	protein_coding
15	3334805	3335436	intron_6_ALTTENATIVE_5SS-ALTTENATIVE_5SS	ENSMUST00000161770	havana	Ghr	protein_coding
15	3334805	3335436	intron_6_ALTTENATIVE_5SS-ALTTENATIVE_5SS	ENSMUST00000110697	havana	Ghr	protein_coding
15	3921385	3922122		ENSMUSG00000087921-ENSMUSG00000022184
15	3923742	3924671		ENSMUSG00000087921-ENSMUSG00000022184
15	4116259	4116898	intron_13_SKIPPED-SKIPPED	ENSMUST00000138927	havana	Oxct1	protein_coding
15	4116259	4116898	intron_13_SKIPPED-SKIPPED	ENSMUST00000110690	ensembl_havana	Oxct1	protein_coding
15	4216017	4216696		ENSMUSG00000022186-ENSMUSG00000049148
15	4418763	4419821				Plcxd3	protein_coding
15	4585393	4586264		ENSMUSG00000049148-ENSMUSG00000022181
15	4772323	4773335	exon_17_17_ALTTENATIVE_POLY_A	ENSMUST00000162350	havana	C6	protein_coding
15	4772323	4773335	exon_17_17_ALTTENATIVE_POLY_A	ENSMUST00000162350	havana	C6	protein_coding
15	4861474	4862224		ENSMUSG00000022181-ENSMUSG00000022155
15	4869173	4870249		ENSMUSG00000022181-ENSMUSG00000022155
15	6193959	6194641		ENSMUSG00000094402-ENSMUSG00000022150
15	7928789	7929568	intron_10_RETAINED-RETAINED	ENSMUST00000045766	ensembl	Wdr70	protein_coding
15	7981554	7982056	intron_9_RETAINED-RETAINED	ENSMUST00000045766	ensembl	Wdr70	protein_coding
15	8985399	8986126				Ranbp3l	protein_coding
15	9398220	9398835		ENSMUSG00000049152-ENSMUSG00000039676
15	9993271	9993926		ENSMUSG00000072663-ENSMUSG00000088156
15	10352655	10353344				Gm21973	protein_coding
15	10352655	10353344	4370	ENSMUST00000145428	havana	Prlr	protein_coding
15	10352655	10353344	3476	ENSMUST00000128921	havana	Prlr	protein_coding
15	10352655	10353344	4100	ENSMUST00000137867	havana	Prlr	protein_coding
15	11226487	11227135				Adamts12	protein_coding
15	11329865	11330466	intron_20_RETAINED-RETAINED	ENSMUST00000061318	ensembl	Adamts12	protein_coding
15	13920487	13921839		ENSMUSG00000039385-ENSMUSG00000095874
15	13929264	13929991		ENSMUSG00000039385-ENSMUSG00000095874
15	14722767	14723424		ENSMUSG00000095874-ENSMUSG00000092919
15	15004389	15005028		ENSMUSG00000092919-ENSMUSG00000080385
15	15548109	15549205		ENSMUSG00000080385-ENSMUSG00000088704
15	17754997	17755835		ENSMUSG00000080596-ENSMUSG00000088133
15	19299136	19299826		ENSMUSG00000022321-ENSMUSG00000089320
15	20062244	20062957		ENSMUSG00000022321-ENSMUSG00000089320
15	20318884	20319989		ENSMUSG00000102810-ENSMUSG00000047565
15	20499699	20500887		ENSMUSG00000102810-ENSMUSG00000047565
15	20534524	20535254		ENSMUSG00000102810-ENSMUSG00000047565
15	20823476	20824049		ENSMUSG00000047565-ENSMUSG00000089258
15	20916343	20917233		ENSMUSG00000089258-ENSMUSG00000098821
15	20916343	20917233	3870	ENSMUST00000184997	ensembl	Gm27397	miRNA
15	21338037	21338719				Cdh12	protein_coding
15	21870512	21871159		ENSMUSG00000040452-ENSMUSG00000098700
15	21871969	21872476		ENSMUSG00000040452-ENSMUSG00000098700
15	22751810	22752413				Cdh18	protein_coding
15	23293025	23294055	intron_1_ALTTENATIVE_3SS-ALTTENATIVE_3SS	ENSMUST00000164787	ensembl_havana	Cdh18	protein_coding
15	23293025	23294055	intron_1_ALTTENATIVE_3SS-ALTTENATIVE_5SS	ENSMUST00000170626	havana	Cdh18	protein_coding
15	23293025	23294055	intron_1_ALTTENATIVE_PROMOMOTER-ALTTENATIVE_3SS	ENSMUST00000163361	havana	Cdh18	protein_coding
15	23293025	23294055	intron_1_ALTTENATIVE_3SS-ALTTENATIVE_3SS	ENSMUST00000040427	havana	Cdh18	protein_coding
15	23294581	23295144	intron_3_SKIPPED-SKIPPED	ENSMUST00000165614	havana	Cdh18	protein_coding
15	23294581	23295144	intron_3_SKIPPED-SKIPPED	ENSMUST00000167623	havana	Cdh18	protein_coding
15	23294581	23295144	intron_4_SKIPPED-SKIPPED	ENSMUST00000164787	ensembl_havana	Cdh18	protein_coding
15	23294581	23295144	intron_4_SKIPPED-SKIPPED	ENSMUST00000040427	havana	Cdh18	protein_coding
15	23294581	23295144	intron_4_SKIPPED-SKIPPED	ENSMUST00000163361	havana	Cdh18	protein_coding
15	23731673	23732376		ENSMUSG00000087760-ENSMUSG00000064675
15	24507111	24507740		ENSMUSG00000087760-ENSMUSG00000064675
15	24542234	24542799		ENSMUSG00000087760-ENSMUSG00000064675
15	26245337	26246231		ENSMUSG00000052253-ENSMUSG00000022269
15	26281773	26282882		ENSMUSG00000052253-ENSMUSG00000022269
15	27386040	27386864		ENSMUSG00000088191-ENSMUSG00000022265
15	29348606	29349288		ENSMUSG00000022262-ENSMUSG00000092639
15	29536290	29536913		ENSMUSG00000022262-ENSMUSG00000092639
15	29987027	29987728		ENSMUSG00000088621-ENSMUSG00000089279
15	30091540	30092348		ENSMUSG00000065726-ENSMUSG00000022240
15	30217310	30217923				Ctnnd2	protein_coding
15	30219689	30220606				Ctnnd2	protein_coding
15	30997055	30997636	intron_19_RETAINED-RETAINED	ENSMUST00000081728	ensembl	Ctnnd2	protein_coding
15	31075028	31076262		ENSMUSG00000022240-ENSMUSG00000077468
15	31941006	31941628		ENSMUSG00000039065-ENSMUSG00000045267
15	32391354	32391881				Sema5a	protein_coding
15	32801385	32802294		ENSMUSG00000022231-ENSMUSG00000022261
15	32833881	32834505		ENSMUSG00000022231-ENSMUSG00000022261
15	32844160	32845527		ENSMUSG00000022231-ENSMUSG00000022261
15	33611218	33611830		ENSMUSG00000039007-ENSMUSG00000038984
15	33734385	33734992		ENSMUSG00000038984-ENSMUSG00000022255
15	33834836	33835644		ENSMUSG00000038984-ENSMUSG00000022255
15	34801404	34802214		ENSMUSG00000038879-ENSMUSG00000050963
15	34940827	34941741	intron_8_SKIPPED-ALTTENATIVE_5SS	ENSMUST00000067033	havana	Stk3	protein_coding
15	34940827	34941741	intron_10_SKIPPED-ALTTENATIVE_5SS	ENSMUST00000018476	ensembl_havana	Stk3	protein_coding
15	35585847	35586999				Vps13b	protein_coding
15	37095924	37096621		ENSMUSG00000097259-ENSMUSG00000089804
15	38481689	38482348		ENSMUSG00000097645-ENSMUSG00000037458
15	40009545	40010045		ENSMUSG00000022305-ENSMUSG00000094112
15	40098103	40098805		ENSMUSG00000022305-ENSMUSG00000094112
15	40882149	40883070				Zfpm2	protein_coding
15	41892017	41892929		ENSMUSG00000042895-ENSMUSG00000088469
15	41930025	41930655		ENSMUSG00000042895-ENSMUSG00000088469
15	42646479	42647367	intron_1_RETAINED-RETAINED	ENSMUST00000022921	ensembl	Angpt1	protein_coding
15	42931466	42932100		ENSMUSG00000097805-ENSMUSG00000051920
15	42934632	42936211		ENSMUSG00000097805-ENSMUSG00000051920
15	43290548	43291339		ENSMUSG00000022336-ENSMUSG00000072592
15	43502850	43503414				Emc2	protein_coding
15	43593322	43593808		ENSMUSG00000022337-ENSMUSG00000054409
15	43596182	43597451		ENSMUSG00000022337-ENSMUSG00000054409
15	43748939	43749501		ENSMUSG00000022337-ENSMUSG00000054409
15	44088927	44089706		ENSMUSG00000054409-ENSMUSG00000038760
15	44789911	44790872	1849	ENSMUST00000090057	ensembl	Sybu	protein_coding
15	44789911	44790872				2310069G16Rik	lincRNA
15	44789911	44790872	1849	ENSMUST00000110269	ensembl	Sybu	protein_coding
15	44863152	44863914		ENSMUSG00000097102-ENSMUSG00000060530
15	45585661	45586744		ENSMUSG00000022342-ENSMUSG00000096157
15	45775426	45776036		ENSMUSG00000022342-ENSMUSG00000096157
15	46207256	46207739		ENSMUSG00000065312-ENSMUSG00000099751
15	46211442	46212534		ENSMUSG00000065312-ENSMUSG00000099751
15	46563519	46564071		ENSMUSG00000092643-ENSMUSG00000051198
15	46620633	46621294	4822	ENSMUST00000060825	ensembl	4930548G14Rik	lincRNA
15	46620633	46621294	2671	ENSMUST00000190364	havana	4930548G14Rik	lincRNA
15	46620633	46621294		ENSMUSG00000092643-ENSMUSG00000051198
15	47252562	47253220		ENSMUSG00000088679-ENSMUSG00000022311
15	47356632	47357229		ENSMUSG00000088679-ENSMUSG00000022311
15	47373075	47373844		ENSMUSG00000088679-ENSMUSG00000022311
15	50062402	50062956		ENSMUSG00000065760-ENSMUSG00000038679
15	50366951	50368402		ENSMUSG00000065760-ENSMUSG00000038679
15	50576881	50577672		ENSMUSG00000065760-ENSMUSG00000038679
15	50642073	50642831		ENSMUSG00000065760-ENSMUSG00000038679
15	51032993	51033876		ENSMUSG00000038679-ENSMUSG00000022312
15	54674796	54675444		ENSMUSG00000024479-ENSMUSG00000037362
15	56523220	56524388		ENSMUSG00000060429-ENSMUSG00000022367
15	56915957	56916612		ENSMUSG00000086541-ENSMUSG00000094730
15	57279926	57280512	intron_2_SKIPPED-ALTTENATIVE_3SS	ENSMUST00000110196	havana	Slc22a22	protein_coding
15	57549226	57549826		ENSMUSG00000022366-ENSMUSG00000071757
15	60411394	60412126		ENSMUSG00000077511-ENSMUSG00000077627
15	60621933	60623062		ENSMUSG00000077511-ENSMUSG00000077627
15	60942075	60942717		ENSMUSG00000022347-ENSMUSG00000065812
15	61082945	61083672		ENSMUSG00000022347-ENSMUSG00000065812
15	62520319	62521185		ENSMUSG00000097039-ENSMUSG00000093058
15	63330313	63330999		ENSMUSG00000088897-ENSMUSG00000095939
15	65365329	65365872		ENSMUSG00000072541-ENSMUSG00000077783
15	65514690	65515320		ENSMUSG00000072541-ENSMUSG00000077783
15	65741283	65741920		ENSMUSG00000077783-ENSMUSG00000015002
15	67270846	67271726				1700012I11Rik	lincRNA
15	68886774	68887447		ENSMUSG00000069996-ENSMUSG00000022332
15	70485539	70486169		ENSMUSG00000080689-ENSMUSG00000036800
15	70854125	70854792		ENSMUSG00000080689-ENSMUSG00000036800
15	72091067	72091809		ENSMUSG00000079022-ENSMUSG00000095129
15	75438859	75439524		ENSMUSG00000053168-ENSMUSG00000093626
15	81151053	81151858	intron_1_ALTTENATIVE_3SS-SKIPPED	ENSMUST00000123243	havana	Mkl1	protein_coding
15	81151053	81151858	intron_1_ALTTENATIVE_3SS-SKIPPED	ENSMUST00000149582	ensembl_havana	Mkl1	protein_coding
15	81151053	81151858	intron_1_ALTTENATIVE_3SS-SKIPPED	ENSMUST00000147921	havana	Mkl1	protein_coding
15	81151053	81151858	intron_2_SKIPPED-SKIPPED	ENSMUST00000131235	havana	Mkl1	protein_coding
15	81151053	81151858	intron_2_SKIPPED-SKIPPED	ENSMUST00000134469	havana	Mkl1	protein_coding
15	82725871	82726495		ENSMUSG00000075517-ENSMUSG00000068083
15	85080347	85080934	intron_19_RETAINED-RETAINED	ENSMUST00000023068	ensembl	Smc1b	protein_coding
15	89437086	89437524		ENSMUSG00000079242-ENSMUSG00000022619
15	89949655	89950408		ENSMUSG00000096784-ENSMUSG00000095422
15	90381394	90381972		ENSMUSG00000075470-ENSMUSG00000052560
15	91080555	91081602		ENSMUSG00000022629-ENSMUSG00000055782
15	91986787	91987656		ENSMUSG00000044021-ENSMUSG00000055022
15	94088545	94089209		ENSMUSG00000036158-ENSMUSG00000022449
15	94150607	94151254		ENSMUSG00000036158-ENSMUSG00000022449
15	94376921	94377659	intron_4_SKIPPED-SKIPPED	ENSMUST00000155907	ensembl_havana	Adamts20	protein_coding
15	94376921	94377659	intron_4_SKIPPED-SKIPPED	ENSMUST00000129195	havana	Adamts20	protein_coding
15	94376921	94377659	intron_4_SKIPPED-SKIPPED	ENSMUST00000035342	ensembl_havana	Adamts20	protein_coding
15	94609612	94610410		ENSMUSG00000022451-ENSMUSG00000063296
15	95731806	95732570		ENSMUSG00000045608-ENSMUSG00000043329
15	103412789	103413622	intron_7_ALTTENATIVE_5SS-ALTTENATIVE_5SS	ENSMUST00000147389	havana	Gtsf1	protein_coding
15	103412789	103413622	intron_6_ALTTENATIVE_5SS-ALTTENATIVE_5SS	ENSMUST00000146736	havana	Gtsf1	protein_coding
15	103412789	103413622	intron_6_ALTTENATIVE_5SS-ALTTENATIVE_5SS	ENSMUST00000023129	ensembl_havana	Gtsf1	protein_coding
15	103412789	103413622	intron_6_ALTTENATIVE_5SS-ALTTENATIVE_5SS	ENSMUST00000153930	havana	Gtsf1	protein_coding
15	103412789	103413622	intron_7_ALTTENATIVE_5SS-ALTTENATIVE_5SS	ENSMUST00000141364	havana	Gtsf1	protein_coding
15	103412789	103413622	intron_6_ALTTENATIVE_5SS-ALTTENATIVE_5SS	ENSMUST00000146675	havana	Gtsf1	protein_coding
15	103412789	103413622	intron_5_ALTTENATIVE_5SS-ALTTENATIVE_5SS	ENSMUST00000136480	havana	Gtsf1	protein_coding
15	103412789	103413622	intron_6_ALTTENATIVE_5SS-ALTTENATIVE_5SS	ENSMUST00000123724	havana	Gtsf1	protein_coding
15	103769700	103770729		ENSMUSG00000060311-ENSMUSG00000095047
16	4589893	4590599	4819	ENSMUST00000014447	ensembl_havana	Glis2	protein_coding
16	4589893	4590599		ENSMUSG00000005718-ENSMUSG00000014303
16	5560858	5561511		ENSMUSG00000084573-ENSMUSG00000101481
16	5709021	5709403		ENSMUSG00000084573-ENSMUSG00000101481
16	8433912	8434367		ENSMUSG00000022715-ENSMUSG00000084475
16	10974816	10975439	exon_1_4_ALTTENATIVE_PROMOMOTER	ENSMUST00000117360	havana	Litaf	protein_coding
16	10974816	10975439	exon_1_4_ALTTENATIVE_PROMOMOTER	ENSMUST00000117360	havana	Litaf	protein_coding
16	10974816	10975439	intron_1_ALTTENATIVE_3SS-ALTTENATIVE_5SS	ENSMUST00000023143	ensembl_havana	Litaf	protein_coding
16	10974816	10975439	intron_1_ALTTENATIVE_3SS-ALTTENATIVE_5SS	ENSMUST00000140170	havana	Litaf	protein_coding
16	10974816	10975439	intron_1_ALTTENATIVE_PROMOMOTER-ALTTENATIVE_5SS	ENSMUST00000162323	havana	Litaf	protein_coding
16	11143664	11144767	4848	ENSMUST00000128083	havana	Zc3h7a	protein_coding
16	11143664	11144767	intron_19_ALTTENATIVE_5SS-ALTTENATIVE_3SS	ENSMUST00000037633	ensembl_havana	Zc3h7a	protein_coding
16	11143664	11144767	1545	ENSMUST00000138185	havana	Zc3h7a	protein_coding
16	11143664	11144767	0	ENSMUST00000102303	ensembl	Gm23935	miRNA
16	11143664	11144767				Gm23935	miRNA
16	11143664	11144767	intron_20_ALTTENATIVE_5SS-ALTTENATIVE_3SS	ENSMUST00000140755	havana	Zc3h7a	protein_coding
16	11143664	11144767	1758	ENSMUST00000143121	havana	Zc3h7a	protein_coding
16	11143664	11144767	intron_5_ALTTENATIVE_5SS-ALTTENATIVE_3SS	ENSMUST00000140898	havana	Zc3h7a	protein_coding
16	11143664	11144767	3697	ENSMUST00000140775	havana	Zc3h7a	protein_coding
16	11143664	11144767	460	ENSMUST00000102303	ensembl	Gm23935	miRNA
16	11143664	11144767	2774	ENSMUST00000138282	havana	Zc3h7a	protein_coding
16	11143664	11144767	1731	ENSMUST00000143926	havana	Zc3h7a	protein_coding
16	11487195	11487804				Snx29	protein_coding
16	12327163	12327801		ENSMUSG00000022494-ENSMUSG00000091416
16	13179553	13180234		ENSMUSG00000022545-ENSMUSG00000009569
16	14570126	14570697				A630010A05Rik	protein_coding
16	15407895	15408831		ENSMUSG00000094472-ENSMUSG00000080704
16	16509380	16510036	intron_1_ALTTENATIVE_PROMOMOTER-ALTTENATIVE_5SS	ENSMUST00000159058	havana	Fgd4	protein_coding
16	16509380	16510036	intron_1_ALTTENATIVE_PROMOMOTER-ALTTENATIVE_3SS	ENSMUST00000159542	havana	Fgd4	protein_coding
16	16509380	16510036	intron_1_ALTTENATIVE_3SS-ALTTENATIVE_3SS	ENSMUST00000172181	havana	Fgd4	protein_coding
16	16509380	16510036	intron_1_ALTTENATIVE_3SS-ALTTENATIVE_3SS	ENSMUST00000162671	havana	Fgd4	protein_coding
16	16509380	16510036	intron_1_ALTTENATIVE_3SS-ALTTENATIVE_5SS	ENSMUST00000162124	havana	Fgd4	protein_coding
16	16509380	16510036	intron_1_ALTTENATIVE_3SS-ALTTENATIVE_3SS	ENSMUST00000162414	havana	Fgd4	protein_coding
16	16509380	16510036	intron_1_ALTTENATIVE_3SS-ALTTENATIVE_3SS	ENSMUST00000162045	ensembl_havana	Fgd4	protein_coding
16	16509380	16510036	intron_1_ALTTENATIVE_3SS-ALTTENATIVE_3SS	ENSMUST00000161861	ensembl_havana	Fgd4	protein_coding
16	16509380	16510036	intron_1_ALTTENATIVE_PROMOMOTER-ALTTENATIVE_3SS	ENSMUST00000162542	havana	Fgd4	protein_coding
16	16509380	16510036	intron_1_ALTTENATIVE_PROMOMOTER-ALTTENATIVE_3SS	ENSMUST00000069284	havana	Fgd4	protein_coding
16	16509380	16510036	intron_1_ALTTENATIVE_PROMOMOTER-ALTTENATIVE_3SS	ENSMUST00000161624	havana	Fgd4	protein_coding
16	17752026	17752847		ENSMUSG00000012114-ENSMUSG00000022750
16	19940290	19941568	6208	ENSMUST00000058839	ensembl_havana	Klhl6	protein_coding
16	19940290	19941568		ENSMUSG00000099233-ENSMUSG00000043008
16	20352594	20353235	intron_25_SKIPPED-ALTTENATIVE_5SS	ENSMUST00000115547	ensembl	Abcc5	protein_coding
16	20352594	20353235	intron_19_SKIPPED-ALTTENATIVE_5SS	ENSMUST00000134413	havana	Abcc5	protein_coding
16	20352594	20353235	intron_25_SKIPPED-ALTTENATIVE_5SS	ENSMUST00000079158	ensembl_havana	Abcc5	protein_coding
16	20352594	20353235	intron_3_SKIPPED-ALTTENATIVE_5SS	ENSMUST00000137985	havana	Abcc5	protein_coding
16	20352594	20353235	intron_3_SKIPPED-ALTTENATIVE_5SS	ENSMUST00000148003	havana	Abcc5	protein_coding
16	24556534	24557220				Lpp	protein_coding
16	25193171	25194430		ENSMUSG00000096960-ENSMUSG00000048399
16	26258584	26259202		ENSMUSG00000038168-ENSMUSG00000022512
16	26496804	26497898		ENSMUSG00000038148-ENSMUSG00000091972
16	26659048	26659710				Il1rap	protein_coding
16	27214199	27214840		ENSMUSG00000068428-ENSMUSG00000052276
16	27592835	27594146		ENSMUSG00000038127-ENSMUSG00000022523
16	28193255	28194149	intron_3_RETAINED-RETAINED	ENSMUST00000100024	ensembl	Fgf12	protein_coding
16	29079311	29080036		ENSMUSG00000051065-ENSMUSG00000022525
16	36330196	36330778	intron_1_RETAINED-RETAINED	ENSMUST00000114850	ensembl	BC117090	protein_coding
16	36767926	36768461	4144	ENSMUST00000166399	havana	Slc15a2	protein_coding
16	36767926	36768461	4534	ENSMUST00000100308	havana	Slc15a2	protein_coding
16	36767926	36768461	intron_6_ALTTENATIVE_5SS-ALTTENATIVE_3SS	ENSMUST00000165531	havana	Slc15a2	protein_coding
16	36767926	36768461	intron_7_ALTTENATIVE_5SS-ALTTENATIVE_3SS	ENSMUST00000023616	ensembl_havana	Slc15a2	protein_coding
16	36767926	36768461	3947	ENSMUST00000164579	ensembl_havana	Slc15a2	protein_coding
16	36767926	36768461	3950	ENSMUST00000168279	havana	Slc15a2	protein_coding
16	36767926	36768461	intron_2_ALTTENATIVE_3SS-SKIPPED	ENSMUST00000165380	havana	Slc15a2	protein_coding
16	36975693	36976302	intron_1_ALTTENATIVE_3SS-ALTTENATIVE_3SS	ENSMUST00000114806	ensembl_havana	Fbxo40	protein_coding
16	36975693	36976302	intron_1_ALTTENATIVE_3SS-ALTTENATIVE_5SS	ENSMUST00000132511	havana	Fbxo40	protein_coding
16	36975693	36976302	intron_2_ALTTENATIVE_3SS-ALTTENATIVE_3SS	ENSMUST00000075869	ensembl_havana	Fbxo40	protein_coding
16	36975693	36976302	4929	ENSMUST00000127808	havana	Fbxo40	protein_coding
16	39086112	39086788		ENSMUSG00000022790-ENSMUSG00000095894
16	39508764	39509553		ENSMUSG00000095894-ENSMUSG00000098070
16	40661400	40662225				Lsamp	protein_coding
16	40661400	40662225	3515	ENSMUST00000189829	havana	Lsamp	protein_coding
16	40815185	40815969				Lsamp	protein_coding
16	41056681	41057816				Lsamp	protein_coding
16	45465674	45466880	intron_1_ALTTENATIVE_PROMOMOTER-RETAINED	ENSMUST00000114585	ensembl_havana	Gm609	protein_coding
16	46080195	46080925	intron_5_RETAINED-RETAINED	ENSMUST00000023336	ensembl_havana	Cd96	protein_coding
16	46596666	46597307		ENSMUSG00000022656-ENSMUSG00000081624
16	46646369	46647779		ENSMUSG00000022656-ENSMUSG00000081624
16	47296951	47297518		ENSMUSG00000081624-ENSMUSG00000087732
16	47307770	47308441		ENSMUSG00000081624-ENSMUSG00000087732
16	47803221	47803823		ENSMUSG00000088083-ENSMUSG00000067716
16	48137253	48138084		ENSMUSG00000067716-ENSMUSG00000048164
16	48146126	48146811		ENSMUSG00000067716-ENSMUSG00000048164
16	50030151	50031042		ENSMUSG00000055447-ENSMUSG00000098028
16	50995317	50995944		ENSMUSG00000094301-ENSMUSG00000081453
16	51269582	51270397		ENSMUSG00000094301-ENSMUSG00000081453
16	51271413	51272217		ENSMUSG00000094301-ENSMUSG00000081453
16	51972103	51972847		ENSMUSG00000081453-ENSMUSG00000022637
16	53352624	53353220		ENSMUSG00000077718-ENSMUSG00000064511
16	53717840	53718432		ENSMUSG00000064511-ENSMUSG00000080508
16	54007894	54008452		ENSMUSG00000080508-ENSMUSG00000064727
16	54863246	54863954		ENSMUSG00000089311-ENSMUSG00000064549
16	55650798	55651893		ENSMUSG00000094020-ENSMUSG00000088450
16	56206888	56207588				Impg2	protein_coding
16	56937997	56938633		ENSMUSG00000083467-ENSMUSG00000046748
16	56953935	56954645		ENSMUSG00000083467-ENSMUSG00000046748
16	58002822	58003516		ENSMUSG00000104285-ENSMUSG00000104456
16	58117550	58118148		ENSMUSG00000104285-ENSMUSG00000104456
16	58217327	58218148		ENSMUSG00000104285-ENSMUSG00000104456
16	58240742	58241484		ENSMUSG00000104285-ENSMUSG00000104456
16	58863040	58863678		ENSMUSG00000060663-ENSMUSG00000063137
16	59374622	59375623		ENSMUSG00000095706-ENSMUSG00000074991
16	60019499	60020125	intron_6_SKIPPED-ALTTENATIVE_3SS	ENSMUST00000068860	ensembl_havana	Epha6	protein_coding
16	60776297	60777277		ENSMUSG00000098819-ENSMUSG00000090882
16	61097242	61098075		ENSMUSG00000089001-ENSMUSG00000091459
16	61183238	61183837		ENSMUSG00000091459-ENSMUSG00000064467
16	61184819	61185610		ENSMUSG00000091459-ENSMUSG00000064467
16	62168361	62169073		ENSMUSG00000090448-ENSMUSG00000070173
16	62202774	62203806		ENSMUSG00000090448-ENSMUSG00000070173
16	62313778	62314326		ENSMUSG00000090448-ENSMUSG00000070173
16	62668154	62668738		ENSMUSG00000070173-ENSMUSG00000085783
16	63129566	63130313		ENSMUSG00000022912-ENSMUSG00000052504
16	63970594	63971402		ENSMUSG00000052504-ENSMUSG00000068167
16	64004711	64005312		ENSMUSG00000052504-ENSMUSG00000068167
16	64306984	64307511		ENSMUSG00000052504-ENSMUSG00000068167
16	65057080	65057687	intron_2_RETAINED-RETAINED	ENSMUST00000063076	ensembl	Htr1f	protein_coding
16	65932156	65932856		ENSMUSG00000091243-ENSMUSG00000088181
16	66233005	66233656		ENSMUSG00000088181-ENSMUSG00000095506
16	69409948	69411119		ENSMUSG00000088288-ENSMUSG00000063163
16	70370221	70370691				Gbe1	protein_coding
16	70669826	70670567		ENSMUSG00000022707-ENSMUSG00000096043
16	71484996	71485624		ENSMUSG00000096043-ENSMUSG00000065924
16	71917427	71918040		ENSMUSG00000065924-ENSMUSG00000022883
16	73355261	73356454		ENSMUSG00000022883-ENSMUSG00000064830
16	74550037	74550658		ENSMUSG00000052516-ENSMUSG00000088392
16	76639144	76640112		ENSMUSG00000050299-ENSMUSG00000102036
16	77156880	77157917		ENSMUSG00000022867-ENSMUSG00000090386
16	77934565	77935529		ENSMUSG00000091193-ENSMUSG00000092759
16	78729847	78730317		ENSMUSG00000093988-ENSMUSG00000022860
16	78891464	78892026		ENSMUSG00000093988-ENSMUSG00000022860
16	79039391	79040183	intron_11_RETAINED-RETAINED	ENSMUST00000023566	ensembl_havana	Tmprss15	protein_coding
16	79039391	79040183	intron_10_RETAINED-RETAINED	ENSMUST00000060402	ensembl_havana	Tmprss15	protein_coding
16	80291907	80292647		ENSMUSG00000088476-ENSMUSG00000089138
16	81749765	81750327		ENSMUSG00000022762-ENSMUSG00000094726
16	82044356	82045062		ENSMUSG00000022762-ENSMUSG00000094726
16	82637187	82638104		ENSMUSG00000094726-ENSMUSG00000094030
16	85326014	85326602		ENSMUSG00000022892-ENSMUSG00000041134
16	85533777	85534380	intron_2_ALTTENATIVE_5SS-ALTTENATIVE_POLY_A	ENSMUST00000175700	havana	Cyyr1	protein_coding
16	85533777	85534380	intron_2_ALTTENATIVE_5SS-SKIPPED	ENSMUST00000114174	ensembl_havana	Cyyr1	protein_coding
16	86820379	86821389		ENSMUSG00000022894-ENSMUSG00000089252
16	87195344	87195930		ENSMUSG00000089252-ENSMUSG00000044442
16	88107065	88107632		ENSMUSG00000022935-ENSMUSG00000055811
16	88529697	88530711		ENSMUSG00000055811-ENSMUSG00000050520
16	90058157	90058842		ENSMUSG00000002489-ENSMUSG00000022982
16	95086951	95087582		ENSMUSG00000097551-ENSMUSG00000062609
16	95785554	95786504		ENSMUSG00000104172-ENSMUSG00000085329
16	96985661	96986362	intron_3_RETAINED-RETAINED	ENSMUST00000056102	ensembl_havana	Dscam	protein_coding
16	97972387	97973057		ENSMUSG00000046962-ENSMUSG00000097874
17	4086262	4086972		ENSMUSG00000023802-ENSMUSG00000096200
17	6428717	6429515	1394	ENSMUST00000179569	ensembl	Dynlt1b	protein_coding
17	6428717	6429515	intron_1_RETAINED-RETAINED	ENSMUST00000181052	ensembl	Gm26848	lincRNA
17	8889320	8889902	intron_1_ALTTENATIVE_3SS-ALTTENATIVE_5SS	ENSMUST00000089085	ensembl_havana	Pde10a	protein_coding
17	8889320	8889902	intron_2_SKIPPED-ALTTENATIVE_5SS	ENSMUST00000115724	havana	Pde10a	protein_coding
17	8889320	8889902	intron_1_ALTTENATIVE_3SS-ALTTENATIVE_5SS	ENSMUST00000115715	havana	Pde10a	protein_coding
17	8889320	8889902	intron_1_ALTTENATIVE_3SS-ALTTENATIVE_5SS	ENSMUST00000115717	havana	Pde10a	protein_coding
17	8889320	8889902	3970	ENSMUST00000136160	havana	Pde10a	protein_coding
17	8889320	8889902	intron_1_ALTTENATIVE_3SS-ALTTENATIVE_5SS	ENSMUST00000141877	havana	Pde10a	protein_coding
17	8889320	8889902	intron_3_SKIPPED-ALTTENATIVE_5SS	ENSMUST00000115722	havana	Pde10a	protein_coding
17	10989497	10990289				Park2	protein_coding
17	11297867	11298475				Park2	protein_coding
17	13164527	13165192		ENSMUSG00000067049-ENSMUSG00000073458
17	13842996	13843799	intron_5_ALTTENATIVE_5SS-SKIPPED	ENSMUST00000139666	ensembl_havana	Mllt4	protein_coding
17	13842996	13843799	intron_5_ALTTENATIVE_5SS-SKIPPED	ENSMUST00000170827	ensembl	Mllt4	protein_coding
17	13842996	13843799	intron_5_ALTTENATIVE_5SS-SKIPPED	ENSMUST00000137784	havana	Mllt4	protein_coding
17	13842996	13843799	intron_5_ALTTENATIVE_5SS-SKIPPED	ENSMUST00000150848	havana	Mllt4	protein_coding
17	13842996	13843799	intron_5_ALTTENATIVE_5SS-SKIPPED	ENSMUST00000137495	havana	Mllt4	protein_coding
17	13842996	13843799	intron_5_ALTTENATIVE_5SS-SKIPPED	ENSMUST00000137708	havana	Mllt4	protein_coding
17	14977408	14978251	1455	ENSMUST00000061688	ensembl	Ermard	protein_coding
17	14977408	14978251	intron_1_ALTTENATIVE_PROMOMOTER-SKIPPED	ENSMUST00000097399	ensembl	Gm3448	protein_coding
17	14978655	14979891	0	ENSMUST00000097399	ensembl	Gm3448	protein_coding
17	14978655	14979891				Ermard	protein_coding
17	14978655	14979891	exon_1_4_ALTTENATIVE_PROMOMOTER	ENSMUST00000097399	ensembl	Gm3448	protein_coding
17	14978655	14979891	exon_1_4_ALTTENATIVE_PROMOMOTER	ENSMUST00000097399	ensembl	Gm3448	protein_coding
17	14978655	14979891	208	ENSMUST00000061688	ensembl	Ermard	protein_coding
17	15010300	15011163	117	ENSMUST00000179539	ensembl	Gm3448	protein_coding
17	15010300	15011163				Ermard	protein_coding
17	15010300	15011163	intron_1_ALTTENATIVE_PROMOMOTER-ALTTENATIVE_3SS	ENSMUST00000097400	ensembl	Gm3448	protein_coding
17	15036219	15036807	intron_1_RETAINED-RETAINED	ENSMUST00000097398	ensembl	Tcte3	protein_coding
17	15036219	15036807	5421	ENSMUST00000097393	ensembl	Ermard	protein_coding
17	15036219	15036807	intron_1_RETAINED-RETAINED	ENSMUST00000040746	ensembl	Tcte3	protein_coding
17	15036219	15036807	intron_1_ALTTENATIVE_PROMOMOTER-ALTTENATIVE_3SS	ENSMUST00000097400	ensembl	Gm3448	protein_coding
17	15036219	15036807	intron_6_SKIPPED-SKIPPED	ENSMUST00000097393	ensembl	Ermard	protein_coding
17	16391321	16391903		ENSMUSG00000096849-ENSMUSG00000060149
17	16408729	16409456		ENSMUSG00000096849-ENSMUSG00000060149
17	17682625	17684283		ENSMUSG00000023845-ENSMUSG00000092120
17	18191792	18192389		ENSMUSG00000091350-ENSMUSG00000090417
17	18603365	18603938		ENSMUSG00000091679-ENSMUSG00000093582
17	18740974	18741582		ENSMUSG00000093582-ENSMUSG00000093602
17	18802777	18803462		ENSMUSG00000093602-ENSMUSG00000093531
17	18881172	18881808		ENSMUSG00000093531-ENSMUSG00000091491
17	19107461	19108336		ENSMUSG00000096717-ENSMUSG00000093533
17	21342249	21343108		ENSMUSG00000079693-ENSMUSG00000062743
17	21346966	21347597		ENSMUSG00000079693-ENSMUSG00000062743
17	22244847	22246058		ENSMUSG00000096433-ENSMUSG00000033972
17	23103827	23104444		ENSMUSG00000093703-ENSMUSG00000093685
17	23450849	23451692	4683	ENSMUST00000176907	havana	Vmn2r-ps134	unprocessed_pseudogene
17	23450849	23451692		ENSMUSG00000096270-ENSMUSG00000091407
17	30082946	30084168				Zfand3	protein_coding
17	34525308	34525911	3405	ENSMUST00000121408	havana	Gm15329	unprocessed_pseudogene
17	34525308	34525911		ENSMUSG00000083441-ENSMUSG00000061728
17	34973525	34974171				Hspa1l	protein_coding
17	34973525	34974171	3373	ENSMUST00000151136	havana	Gm10501	antisense
17	34973525	34974171	1390	ENSMUST00000173680	havana	Gm20481	protein_coding
17	34973525	34974171	1370	ENSMUST00000087328	ensembl_havana	Hspa1a	protein_coding
17	36479038	36479887		ENSMUSG00000048231-ENSMUSG00000092290
17	36610849	36611461		ENSMUSG00000092606-ENSMUSG00000067201
17	36708304	36708778	1458	ENSMUST00000174340	havana	Gm20523	unprocessed_pseudogene
17	36708304	36708778	4102	ENSMUST00000174804	havana	Gm20549	unprocessed_pseudogene
17	36708304	36708778		ENSMUSG00000092172-ENSMUSG00000092343
17	38166315	38166963		ENSMUSG00000063240-ENSMUSG00000096009
17	38227158	38227758		ENSMUSG00000057801-ENSMUSG00000057443
17	38899636	38901061		ENSMUSG00000092342-ENSMUSG00000095625
17	40761570	40762275		ENSMUSG00000073396-ENSMUSG00000023930
17	40761570	40762275	3163	ENSMUST00000024724	ensembl_havana	Crisp2	protein_coding
17	41593609	41594156		ENSMUSG00000098030-ENSMUSG00000042256
17	41712248	41712882		ENSMUSG00000098030-ENSMUSG00000042256
17	42003047	42003861		ENSMUSG00000098030-ENSMUSG00000042256
17	45105923	45106414	intron_10_SKIPPED-ALTTENATIVE_POLY_A	ENSMUST00000129416	havana	Supt3	protein_coding
17	45105923	45106414	intron_11_SKIPPED-ALTTENATIVE_5SS	ENSMUST00000127798	havana	Supt3	protein_coding
17	45105923	45106414	intron_11_SKIPPED-ALTTENATIVE_5SS	ENSMUST00000050630	ensembl_havana	Supt3	protein_coding
17	48210240	48210922		ENSMUSG00000043939-ENSMUSG00000042265
17	52735493	52736108				Kcnh8	protein_coding
17	54110377	54111027		ENSMUSG00000023943-ENSMUSG00000102572
17	55001276	55001873		ENSMUSG00000089514-ENSMUSG00000090790
17	55382286	55383012		ENSMUSG00000090790-ENSMUSG00000024172
17	57427834	57428449				Emr1	protein_coding
17	57495079	57495843		ENSMUSG00000004730-ENSMUSG00000090655
17	57735943	57736535		ENSMUSG00000090655-ENSMUSG00000095330
17	58759226	58760367		ENSMUSG00000046952-ENSMUSG00000024227
17	59049607	59050402		ENSMUSG00000086594-ENSMUSG00000077629
17	59051270	59051895		ENSMUSG00000086594-ENSMUSG00000077629
17	59497864	59498985		ENSMUSG00000077629-ENSMUSG00000077562
17	59500286	59500916		ENSMUSG00000077629-ENSMUSG00000077562
17	59579960	59580649		ENSMUSG00000077562-ENSMUSG00000101606
17	59580724	59581375		ENSMUSG00000077562-ENSMUSG00000101606
17	60030555	60031101	intron_1_RETAINED-RETAINED	ENSMUST00000190184	havana	Gm29051	lincRNA
17	60031480	60032420	intron_1_RETAINED-RETAINED	ENSMUST00000190184	havana	Gm29051	lincRNA
17	61333197	61333846		ENSMUSG00000089610-ENSMUSG00000093761
17	61952046	61952692		ENSMUSG00000098156-ENSMUSG00000064570
17	62397651	62398268		ENSMUSG00000098156-ENSMUSG00000064570
17	62401255	62401863		ENSMUSG00000098156-ENSMUSG00000064570
17	63251578	63252282	intron_3_SKIPPED-SKIPPED	ENSMUST00000169134	havana	Fbxl17	protein_coding
17	63251578	63252282	intron_4_SKIPPED-SKIPPED	ENSMUST00000112839	havana	Fbxl17	protein_coding
17	63251578	63252282	intron_6_SKIPPED-SKIPPED	ENSMUST00000112840	havana	Fbxl17	protein_coding
17	63251578	63252282	intron_6_SKIPPED-SKIPPED	ENSMUST00000024761	ensembl_havana	Fbxl17	protein_coding
17	63764514	63765110		ENSMUSG00000023965-ENSMUSG00000045506
17	65686879	65687451	intron_5_RETAINED-RETAINED	ENSMUST00000070673	ensembl	Rab31	protein_coding
17	67740958	67741677				Lama1	protein_coding
17	68687614	68688196	intron_17_SKIPPED-SKIPPED	ENSMUST00000093007	ensembl	L3mbtl4	protein_coding
17	70963249	70963945				Gm26561	lincRNA
17	72618417	72619060		ENSMUSG00000055471-ENSMUSG00000098193
17	73182817	73183478				Lclat1	protein_coding
17	75401530	75402136		ENSMUSG00000001870-ENSMUSG00000071042
17	75426879	75427849		ENSMUSG00000001870-ENSMUSG00000071042
17	75429264	75430061		ENSMUSG00000001870-ENSMUSG00000071042
17	75759889	75760624		ENSMUSG00000002017-ENSMUSG00000077299
17	75924539	75925272		ENSMUSG00000002017-ENSMUSG00000077299
17	75940412	75941326		ENSMUSG00000002017-ENSMUSG00000077299
17	77234278	77234914		ENSMUSG00000066958-ENSMUSG00000091058
17	79046222	79047422	3301	ENSMUST00000182645	havana	Gm26957	processed_pseudogene
17	79046222	79047422		ENSMUSG00000098114-ENSMUSG00000024084
17	79046222	79047422	5683	ENSMUST00000040789	ensembl	Qpct	protein_coding
17	79408603	79409496		ENSMUSG00000097791-ENSMUSG00000036368
17	81687364	81688169		ENSMUSG00000054640-ENSMUSG00000097897
17	82001085	82002185		ENSMUSG00000097897-ENSMUSG00000099014
17	82465147	82465755		ENSMUSG00000094390-ENSMUSG00000073371
17	82468779	82469353		ENSMUSG00000094390-ENSMUSG00000073371
17	85229469	85230229				Camkmt	protein_coding
17	88692966	88693350	intron_8_SKIPPED-ALTTENATIVE_POLY_A	ENSMUST00000024970	ensembl_havana	Gtf2a1l	protein_coding
17	89817477	89818192		ENSMUSG00000032937-ENSMUSG00000066878
17	89838188	89838963		ENSMUSG00000032937-ENSMUSG00000066878
17	90109100	90109730	intron_19_ALTTENATIVE_5SS-ALTTENATIVE_5SS	ENSMUST00000054059	havana	Nrxn1	protein_coding
17	90109100	90109730	intron_21_ALTTENATIVE_5SS-ALTTENATIVE_5SS	ENSMUST00000160844	havana	Nrxn1	protein_coding
17	90109100	90109730	intron_19_ALTTENATIVE_5SS-ALTTENATIVE_5SS	ENSMUST00000160800	havana	Nrxn1	protein_coding
17	90109100	90109730	intron_20_ALTTENATIVE_5SS-ALTTENATIVE_5SS	ENSMUST00000161402	havana	Nrxn1	protein_coding
17	90109100	90109730	intron_5_ALTTENATIVE_5SS-ALTTENATIVE_5SS	ENSMUST00000172466	ensembl_havana	Nrxn1	protein_coding
17	90109100	90109730	intron_19_ALTTENATIVE_5SS-ALTTENATIVE_5SS	ENSMUST00000174331	havana	Nrxn1	protein_coding
17	90109100	90109730	intron_17_ALTTENATIVE_5SS-ALTTENATIVE_5SS	ENSMUST00000159778	havana	Nrxn1	protein_coding
17	90109100	90109730	intron_4_ALTTENATIVE_5SS-ALTTENATIVE_5SS	ENSMUST00000174337	havana	Nrxn1	protein_coding
17	90109100	90109730	intron_19_ALTTENATIVE_5SS-ALTTENATIVE_5SS	ENSMUST00000072671	havana	Nrxn1	protein_coding
17	91956718	91957559		ENSMUSG00000087942-ENSMUSG00000083433
17	92425808	92426411		ENSMUSG00000083433-ENSMUSG00000098122
17	94538896	94539538		ENSMUSG00000077433-ENSMUSG00000055660
18	3033570	3034199		ENSMUSG00000093774-ENSMUSG00000093444
18	3620076	3620911		ENSMUSG00000024232-ENSMUSG00000088480
18	4195160	4199144	exon_2_2_RETAINED	ENSMUST00000097690	ensembl	Gm10557	pseudogene
18	4195160	4199144		ENSMUSG00000024233-ENSMUSG00000073647
18	4195160	4199144		ENSMUSG00000073647-ENSMUSG00000024235
18	4195160	4199144	3055	ENSMUST00000097690	ensembl	Gm10557	pseudogene
18	4195160	4199144	0	ENSMUST00000097690	ensembl	Gm10557	pseudogene
18	4195160	4199144	exon_1_2_RETAINED	ENSMUST00000097690	ensembl	Gm10557	pseudogene
18	5896162	5897083		ENSMUSG00000024238-ENSMUSG00000041225
18	9176162	9176691		ENSMUSG00000103172-ENSMUSG00000036904
18	9264996	9265754		ENSMUSG00000036904-ENSMUSG00000036855
18	9421572	9422226	intron_1_RETAINED-RETAINED	ENSMUST00000053917	ensembl	Ccny	protein_coding
18	10547830	10548595	intron_21_ALTTENATIVE_5SS-SKIPPED	ENSMUST00000048977	ensembl_havana	Greb1l	protein_coding
18	10547830	10548595	3458	ENSMUST00000122744	ensembl	Gm24894	snoRNA
18	10547830	10548595	intron_8_ALTTENATIVE_5SS-SKIPPED	ENSMUST00000172680	havana	Greb1l	protein_coding
18	13208680	13209268	1021	ENSMUST00000083216	ensembl	Gm22251	snRNA
18	13208680	13209268		ENSMUSG00000037346-ENSMUSG00000096288
18	14736085	14736902				Psma8	protein_coding
18	15367927	15369122		ENSMUSG00000036225-ENSMUSG00000024411
18	15483983	15484560	intron_3_RETAINED-RETAINED	ENSMUST00000053017	ensembl_havana	Chst9	protein_coding
18	15483983	15484560	intron_5_RETAINED-RETAINED	ENSMUST00000130553	havana	Chst9	protein_coding
18	15529427	15530223	intron_3_RETAINED-SKIPPED	ENSMUST00000130553	havana	Chst9	protein_coding
18	15529427	15530223	intron_2_RETAINED-RETAINED	ENSMUST00000053017	ensembl_havana	Chst9	protein_coding
18	15984582	15985249		ENSMUSG00000089454-ENSMUSG00000043223
18	15984582	15985249	3785	ENSMUST00000155839	ensembl_havana	Gm4835	processed_pseudogene
18	16286372	16287001		ENSMUSG00000063628-ENSMUSG00000024304
18	16967393	16968108		ENSMUSG00000082608-ENSMUSG00000087170
18	16993673	16994341		ENSMUSG00000082608-ENSMUSG00000087170
18	18819368	18820169		ENSMUSG00000093274-ENSMUSG00000087960
18	19263744	19264707		ENSMUSG00000093274-ENSMUSG00000087960
18	20306414	20306969	4396	ENSMUST00000077146	ensembl_havana	Dsg1a	protein_coding
18	20306414	20306969		ENSMUSG00000034774-ENSMUSG00000069441
18	20366939	20367680		ENSMUSG00000069441-ENSMUSG00000061928
18	22103011	22103990	intron_11_RETAINED-RETAINED	ENSMUST00000115837	ensembl	Ccdc178	protein_coding
18	22103011	22103990	intron_11_RETAINED-RETAINED	ENSMUST00000025160	ensembl	Ccdc178	protein_coding
18	22965002	22965857	intron_1_ALTTENATIVE_PROMOMOTER-SKIPPED	ENSMUST00000165323	havana	Nol4	protein_coding
18	22965002	22965857	intron_1_ALTTENATIVE_3SS-SKIPPED	ENSMUST00000164893	havana	Nol4	protein_coding
18	22965002	22965857	intron_1_ALTTENATIVE_PROMOMOTER-SKIPPED	ENSMUST00000081423	ensembl_havana	Nol4	protein_coding
18	22965002	22965857	intron_1_ALTTENATIVE_3SS-SKIPPED	ENSMUST00000164186	havana	Nol4	protein_coding
18	22965002	22965857	intron_1_ALTTENATIVE_3SS-SKIPPED	ENSMUST00000097651	ensembl_havana	Nol4	protein_coding
18	22990634	22991497	intron_1_ALTTENATIVE_PROMOMOTER-SKIPPED	ENSMUST00000165323	havana	Nol4	protein_coding
18	22990634	22991497	intron_1_ALTTENATIVE_3SS-SKIPPED	ENSMUST00000164893	havana	Nol4	protein_coding
18	22990634	22991497	intron_1_ALTTENATIVE_PROMOMOTER-SKIPPED	ENSMUST00000081423	ensembl_havana	Nol4	protein_coding
18	22990634	22991497	intron_1_ALTTENATIVE_3SS-SKIPPED	ENSMUST00000164186	havana	Nol4	protein_coding
18	22990634	22991497	intron_1_ALTTENATIVE_3SS-SKIPPED	ENSMUST00000097651	ensembl_havana	Nol4	protein_coding
18	23055924	23056499		ENSMUSG00000041923-ENSMUSG00000077680
18	26830871	26831418		ENSMUSG00000088098-ENSMUSG00000087879
18	27065405	27066129		ENSMUSG00000087879-ENSMUSG00000046636
18	28588141	28588764		ENSMUSG00000087940-ENSMUSG00000033628
18	29196287	29197156		ENSMUSG00000087940-ENSMUSG00000033628
18	29198637	29199420		ENSMUSG00000087940-ENSMUSG00000033628
18	29713780	29714845		ENSMUSG00000087940-ENSMUSG00000033628
18	29975344	29975959		ENSMUSG00000087940-ENSMUSG00000033628
18	30804738	30805484		ENSMUSG00000080555-ENSMUSG00000057455
18	30806566	30807345		ENSMUSG00000080555-ENSMUSG00000057455
18	31357829	31358614		ENSMUSG00000057455-ENSMUSG00000095685
18	31358806	31359486		ENSMUSG00000057455-ENSMUSG00000095685
18	31413523	31414123		ENSMUSG00000095685-ENSMUSG00000024261
18	31505790	31506555		ENSMUSG00000077169-ENSMUSG00000024259
18	32046575	32047202		ENSMUSG00000024388-ENSMUSG00000024384
18	33021528	33023006				Camk4	protein_coding
18	33636963	33637792		ENSMUSG00000073610-ENSMUSG00000087590
18	33899199	33899921	intron_3_RETAINED-RETAINED	ENSMUST00000025234	ensembl	Epb4.1l4a	protein_coding
18	35935458	35935968		ENSMUSG00000046668-ENSMUSG00000080529
18	38290325	38290904		ENSMUSG00000024440-ENSMUSG00000060450
18	40603689	40604258		ENSMUSG00000051401-ENSMUSG00000095150
18	40762860	40763541		ENSMUSG00000095150-ENSMUSG00000088898
18	41552864	41553621		ENSMUSG00000088611-ENSMUSG00000056671
18	43000856	43002092	intron_1_ALTTENATIVE_PROMOMOTER-SKIPPED	ENSMUST00000025377	ensembl_havana	Ppp2r2b	protein_coding
18	43337312	43338046	intron_8_SKIPPED-ALTTENATIVE_5SS	ENSMUST00000118043	ensembl_havana	Dpysl3	protein_coding
18	43337312	43338046	intron_8_SKIPPED-ALTTENATIVE_5SS	ENSMUST00000121805	havana	Dpysl3	protein_coding
18	43337312	43338046	intron_3_SKIPPED-ALTTENATIVE_5SS	ENSMUST00000124207	havana	Dpysl3	protein_coding
18	43337312	43338046	intron_3_SKIPPED-ALTTENATIVE_5SS	ENSMUST00000118071	havana	Dpysl3	protein_coding
18	43337312	43338046	intron_8_SKIPPED-ALTTENATIVE_5SS	ENSMUST00000025379	ensembl_havana	Dpysl3	protein_coding
18	44700403	44700988	intron_3_SKIPPED-RETAINED	ENSMUST00000089874	ensembl	Mcc	protein_coding
18	44737282	44738358	intron_2_SKIPPED-SKIPPED	ENSMUST00000089874	ensembl	Mcc	protein_coding
18	45019948	45021016		ENSMUSG00000034653-ENSMUSG00000098244
18	45029315	45030110		ENSMUSG00000034653-ENSMUSG00000098244
18	45293030	45293585				Kcnn2	protein_coding
18	45293030	45293585	3207	ENSMUST00000183623	havana	Kcnn2	protein_coding
18	46084287	46084834		ENSMUSG00000088649-ENSMUSG00000104009
18	46099400	46100207		ENSMUSG00000088649-ENSMUSG00000104009
18	47185127	47186035		ENSMUSG00000093158-ENSMUSG00000019647
18	47739110	47739754		ENSMUSG00000019647-ENSMUSG00000059040
18	48538491	48539553		ENSMUSG00000059040-ENSMUSG00000097965
18	49388130	49388584		ENSMUSG00000097965-ENSMUSG00000100297
18	50262437	50263013		ENSMUSG00000098058-ENSMUSG00000035420
18	50994216	50994813		ENSMUSG00000048875-ENSMUSG00000073565
18	50998883	50999548		ENSMUSG00000048875-ENSMUSG00000073565
18	52448566	52449603		ENSMUSG00000024510-ENSMUSG00000024528
18	53834173	53834688		ENSMUSG00000048799-ENSMUSG00000073563
18	55311970	55312540		ENSMUSG00000088227-ENSMUSG00000104455
18	55434875	55435559		ENSMUSG00000104455-ENSMUSG00000103555
18	58807982	58808658		ENSMUSG00000024601-ENSMUSG00000053441
18	59931343	59932016		ENSMUSG00000089285-ENSMUSG00000094901
18	59990027	59990626		ENSMUSG00000089285-ENSMUSG00000094901
18	69038148	69038758		ENSMUSG00000098366-ENSMUSG00000088166
18	70490801	70491729	intron_6_ALTTENATIVE_5SS-SKIPPED	ENSMUST00000114959	ensembl_havana	Stard6	protein_coding
18	70490801	70491729	2687	ENSMUST00000173612	havana	Stard6	protein_coding
18	70490801	70491729	intron_6_ALTTENATIVE_5SS-SKIPPED	ENSMUST00000164223	havana	Stard6	protein_coding
18	70490801	70491729	intron_6_ALTTENATIVE_5SS-SKIPPED	ENSMUST00000168249	havana	Stard6	protein_coding
18	70490801	70491729	intron_6_ALTTENATIVE_5SS-SKIPPED	ENSMUST00000174118	havana	Stard6	protein_coding
18	70490801	70491729	intron_3_SKIPPED-SKIPPED	ENSMUST00000174667	havana	Stard6	protein_coding
18	70776107	70776761		ENSMUSG00000024513-ENSMUSG00000060534
18	70777378	70778098		ENSMUSG00000024513-ENSMUSG00000060534
18	70778579	70779157		ENSMUSG00000024513-ENSMUSG00000060534
18	72524191	72525018		ENSMUSG00000060534-ENSMUSG00000080635
18	72579583	72580351		ENSMUSG00000060534-ENSMUSG00000080635
18	73346370	73347154		ENSMUSG00000080635-ENSMUSG00000065922
18	75885732	75886360				Zbtb7c	protein_coding
18	76582566	76583232		ENSMUSG00000024563-ENSMUSG00000091519
18	78700770	78701405		ENSMUSG00000088733-ENSMUSG00000024548
18	78864619	78865552	intron_2_RETAINED-RETAINED	ENSMUST00000161465	ensembl	Setbp1	protein_coding
18	78864619	78865552	intron_3_RETAINED-RETAINED	ENSMUST00000025430	havana	Setbp1	protein_coding
18	79512317	79512991		ENSMUSG00000024548-ENSMUSG00000087717
18	79746675	79747435		ENSMUSG00000087717-ENSMUSG00000098165
18	80881905	80882462	intron_5_RETAINED-RETAINED	ENSMUST00000091790	ensembl	Atp9b	protein_coding
18	83261466	83262169		ENSMUSG00000100430-ENSMUSG00000088143
18	83266696	83267393		ENSMUSG00000100430-ENSMUSG00000088143
18	83413712	83414368		ENSMUSG00000088143-ENSMUSG00000046982
18	85077465	85078234		ENSMUSG00000034391-ENSMUSG00000094440
18	85078410	85079018		ENSMUSG00000034391-ENSMUSG00000094440
18	85319361	85320008		ENSMUSG00000034391-ENSMUSG00000094440
[truncated: 2,991 more rows]

## Sheet: Ssu72 target genes (Hepatocyte)
Table S2. The Peaks and Target Genes of Ssu72 ChIP-Seq data in MEFs, Hepatocytes, and ES cells
# Chromo	Start	End	DetailRegion / Interval Betwen Genes / Codon change / distance to transcript	transcript ID	ExonTypeBefore	Gene	ExonTypeAfter
1	3422854	3423873	intron_1_ALTTENATIVE_PROMOMOTER-SKIPPED	ENSMUST00000070533	ensembl_havana	Xkr4	protein_coding
1	3586160	3587060	intron_1_ALTTENATIVE_PROMOMOTER-SKIPPED	ENSMUST00000070533	ensembl_havana	Xkr4	protein_coding
1	3610508	3611738	intron_1_ALTTENATIVE_PROMOMOTER-SKIPPED	ENSMUST00000070533	ensembl_havana	Xkr4	protein_coding
1	5084036	5084980	intron_1_ALTTENATIVE_PROMOMOTER-ALTTENATIVE_5SS	ENSMUST00000192847	havana	Atp6v1h	protein_coding
1	5129954	5130807	exon_8_13_SKIPPED	ENSMUST00000192847	havana	Atp6v1h	protein_coding
1	5129954	5130807	exon_7_11_SKIPPED	ENSMUST00000194301	havana	Atp6v1h	protein_coding
1	5129954	5130807	exon_7_13_SKIPPED	ENSMUST00000192698	havana	Atp6v1h	protein_coding
1	5129954	5130807	exon_8_14_SKIPPED	ENSMUST00000044369	ensembl_havana	Atp6v1h	protein_coding
1	6249672	6250796	644	ENSMUST00000162795	havana	Rb1cc1	protein_coding
1	6249672	6250796				Rb1cc1	protein_coding
1	6249672	6250796	304	ENSMUST00000159206	havana	Rb1cc1	protein_coding
1	6249672	6250796	1315	ENSMUST00000159802	havana	Rb1cc1	protein_coding
1	6249672	6250796	422	ENSMUST00000159661	havana	Rb1cc1	protein_coding
1	8638580	8639454	intron_10_ALTTENATIVE_5SS-SKIPPED	ENSMUST00000140295	havana	Sntg1	protein_coding
1	8638580	8639454	intron_6_ALTTENATIVE_5SS-SKIPPED	ENSMUST00000115488	ensembl	Sntg1	protein_coding
1	9563651	9565034				Adhfe1	protein_coding
1	9584242	9585394	3570	ENSMUST00000190654	havana	Adhfe1	protein_coding
1	9584242	9585394	intron_3_SKIPPED-ALTTENATIVE_5SS	ENSMUST00000145176	havana	2610203C22Rik	processed_transcript
1	9584242	9585394	intron_3_SKIPPED-ALTTENATIVE_5SS	ENSMUST00000115480	havana	2610203C22Rik	processed_transcript
1	9631096	9632030		ENSMUSG00000079671-ENSMUSG00000099827
1	9631096	9632030	0	ENSMUST00000153239	havana	2610203C22Rik	processed_transcript
1	9631096	9632030	exon_1_3_ALTTENATIVE_3SS	ENSMUST00000148585	havana	2610203C22Rik	processed_transcript
1	9631096	9632030	exon_1_4_ALTTENATIVE_3SS	ENSMUST00000153239	havana	2610203C22Rik	processed_transcript
1	9631096	9632030	5	ENSMUST00000115480	havana	2610203C22Rik	processed_transcript
1	9875582	9876544	exon_4_18_ALTTENATIVE_5SS	ENSMUST00000188298	havana	Sgk3	protein_coding
1	9875582	9876544	exon_4_18_ALTTENATIVE_5SS	ENSMUST00000188782	havana	Sgk3	protein_coding
1	9875582	9876544	exon_3_5_ALTTENATIVE_5SS	ENSMUST00000189050	havana	Sgk3	protein_coding
1	9875582	9876544	exon_3_17_ALTTENATIVE_5SS	ENSMUST00000166384	ensembl_havana	Sgk3	protein_coding
1	9946961	9948414	3739	ENSMUST00000182819	havana	Snhg6	lincRNA
1	9946961	9948414	2844	ENSMUST00000182580	havana	Snhg6	lincRNA
1	9946961	9948414	4065	ENSMUST00000182043	havana	Snhg6	lincRNA
1	9985112	9986112	exon_5_8_ALTTENATIVE_3SS	ENSMUST00000124874	havana	Ppp1r42	protein_coding
1	9985112	9986112	exon_1_3_ALTTENATIVE_3SS	ENSMUST00000147000	havana	Ppp1r42	protein_coding
1	9985112	9986112	exon_6_7_ALTTENATIVE_3SS	ENSMUST00000130102	havana	Ppp1r42	protein_coding
1	9985112	9986112	exon_6_7_ALTTENATIVE_3SS	ENSMUST00000130102	havana	Ppp1r42	protein_coding
1	9985112	9986112	exon_1_3_ALTTENATIVE_3SS	ENSMUST00000147000	havana	Ppp1r42	protein_coding
1	9985112	9986112	0	ENSMUST00000147000	havana	Ppp1r42	protein_coding
1	9985112	9986112				Gm15818	antisense
1	9985112	9986112	exon_6_9_ALTTENATIVE_3SS	ENSMUST00000027049	ensembl_havana	Ppp1r42	protein_coding
1	9985112	9986112	exon_5_6_ALTTENATIVE_3SS	ENSMUST00000176398	havana	Ppp1r42	protein_coding
1	9988067	9989740	intron_5_ALTTENATIVE_3SS-ALTTENATIVE_3SS	ENSMUST00000027049	ensembl_havana	Ppp1r42	protein_coding
1	9988067	9989740	2376	ENSMUST00000147000	havana	Ppp1r42	protein_coding
1	9988067	9989740				Gm15818	antisense
1	9988067	9989740	intron_5_ALTTENATIVE_3SS-ALTTENATIVE_3SS	ENSMUST00000130102	havana	Ppp1r42	protein_coding
1	9988067	9989740	intron_4_ALTTENATIVE_3SS-ALTTENATIVE_3SS	ENSMUST00000176398	havana	Ppp1r42	protein_coding
1	9988067	9989740	intron_4_ALTTENATIVE_3SS-ALTTENATIVE_3SS	ENSMUST00000124874	havana	Ppp1r42	protein_coding
1	10099118	10100324	intron_17_ALTTENATIVE_3SS-ALTTENATIVE_5SS	ENSMUST00000071087	ensembl_havana	Cspp1	protein_coding
1	13115971	13116910	intron_6_RETAINED-RETAINED	ENSMUST00000047577	ensembl_havana	Prdm14	protein_coding
1	13170824	13171844	intron_11_SKIPPED-ALTTENATIVE_5SS	ENSMUST00000006037	ensembl_havana	Ncoa2	protein_coding
1	13170824	13171844	intron_11_SKIPPED-ALTTENATIVE_5SS	ENSMUST00000147927	havana	Ncoa2	protein_coding
1	13574835	13575522	1308	ENSMUST00000185447	havana	Tram1	protein_coding
1	13574835	13575522	intron_6_ALTTENATIVE_5SS-SKIPPED	ENSMUST00000027068	ensembl_havana	Tram1	protein_coding
1	13639035	13640190	2447	ENSMUST00000194537	havana	RP23-70F22.2	TEC
1	13639035	13640190	625	ENSMUST00000156222	havana	Lactb2	protein_coding
1	13639035	13640190	intron_3_SKIPPED-ALTTENATIVE_3SS	ENSMUST00000027071	ensembl_havana	Lactb2	protein_coding
1	13655639	13656720	intron_1_ALTTENATIVE_PROMOMOTER-SKIPPED	ENSMUST00000027071	ensembl_havana	Lactb2	protein_coding
1	13668010	13669526	exon_1_4_RETAINED	ENSMUST00000088542	ensembl_havana	Xkr9	protein_coding
1	13668010	13669526		ENSMUSG00000025937-ENSMUSG00000067813
1	13668010	13669526	760	ENSMUST00000088542	ensembl_havana	Xkr9	protein_coding
1	13668010	13669526	exon_1_4_RETAINED	ENSMUST00000088542	ensembl_havana	Xkr9	protein_coding
1	13677546	13679018				Xkr9	protein_coding
1	13699360	13700312	intron_3_RETAINED-RETAINED	ENSMUST00000088542	ensembl_havana	Xkr9	protein_coding
1	15816657	15817468				Terf1	protein_coding
1	16111445	16112382				Rdh10	protein_coding
1	16206774	16208541	exon_1_1_RETAINED	ENSMUST00000192560	havana	RP24-178O17.2	TEC
1	16206774	16208541	1422	ENSMUST00000192560	havana	RP24-178O17.2	TEC
1	16227330	16229031	1485	ENSMUST00000162435	havana	Stau2	protein_coding
1	16227330	16229031	exon_14_14_ALTTENATIVE_5SS	ENSMUST00000162627	havana	Stau2	protein_coding
1	30936283	30938352	4018	ENSMUST00000027232	ensembl_havana	Ptp4a1	protein_coding
1	30936283	30938352	6937	ENSMUST00000130934	havana	Ptp4a1	protein_coding
1	30939517	30942616	6649	ENSMUST00000124445	havana	Ptp4a1	protein_coding
1	34121921	34124272	2769	ENSMUST00000182410	havana	Dst	protein_coding
1	34139728	34140635	intron_66_SKIPPED-ALTTENATIVE_3SS	ENSMUST00000097785	ensembl_havana	Dst	protein_coding
1	34139728	34140635	intron_70_RETAINED-RETAINED	ENSMUST00000183034	ensembl	AC123072.1	protein_coding
1	34139728	34140635	intron_52_SKIPPED-ALTTENATIVE_3SS	ENSMUST00000185269	havana	Dst	protein_coding
1	34139728	34140635	intron_66_SKIPPED-ALTTENATIVE_3SS	ENSMUST00000115104	ensembl	Dst	protein_coding
1	34139728	34140635	2593	ENSMUST00000182314	havana	Dst	protein_coding
1	34139728	34140635	intron_61_SKIPPED-ALTTENATIVE_3SS	ENSMUST00000097786	ensembl_havana	Dst	protein_coding
1	34139728	34140635	2594	ENSMUST00000182697	havana	Dst	protein_coding
1	34167067	34168197	1667	ENSMUST00000182335	havana	Dst	protein_coding
1	34167067	34168197	intron_42_SKIPPED-SKIPPED	ENSMUST00000185269	havana	Dst	protein_coding
1	34167067	34168197	2368	ENSMUST00000183331	havana	Dst	protein_coding
1	34167067	34168197	intron_60_RETAINED-RETAINED	ENSMUST00000183034	ensembl	AC123072.1	protein_coding
1	34167067	34168197	exon_3_3_ALTTENATIVE_POLY_A	ENSMUST00000181692	havana	Gm26788	processed_transcript
1	34167067	34168197	intron_52_SKIPPED-SKIPPED	ENSMUST00000097786	ensembl_havana	Dst	protein_coding
1	34167067	34168197	intron_57_SKIPPED-SKIPPED	ENSMUST00000097785	ensembl_havana	Dst	protein_coding
1	34167067	34168197	intron_57_SKIPPED-SKIPPED	ENSMUST00000115104	ensembl	Dst	protein_coding
1	34167067	34168197	3921	ENSMUST00000194011	havana	Dst	protein_coding
1	34237340	34238474	exon_38_84_SKIPPED	ENSMUST00000185269	havana	Dst	protein_coding
1	34237340	34238474	exon_53_98_SKIPPED	ENSMUST00000097785	ensembl_havana	Dst	protein_coding
1	34237340	34238474	exon_53_98_SKIPPED	ENSMUST00000115104	ensembl	Dst	protein_coding
1	34439134	34440147	exon_2_5_SKIPPED	ENSMUST00000042493	ensembl_havana	Ccdc115	protein_coding
1	34439134	34440147	exon_1_5_ALTTENATIVE_PROMOMOTER	ENSMUST00000042493	ensembl_havana	Ccdc115	protein_coding
1	34439134	34440147	763	ENSMUST00000187077	havana	Imp4	protein_coding
1	34439134	34440147	439	ENSMUST00000188583	havana	Ccdc115	protein_coding
1	34439134	34440147	376	ENSMUST00000191315	havana	Gm28306	antisense
1	34439134	34440147	0	ENSMUST00000042493	ensembl_havana	Ccdc115	protein_coding
1	34439134	34440147	exon_1_5_ALTTENATIVE_PROMOMOTER	ENSMUST00000042493	ensembl_havana	Ccdc115	protein_coding
1	34439134	34440147	802	ENSMUST00000134327	havana	Imp4	protein_coding
1	34439134	34440147				Imp4	protein_coding
1	34439134	34440147	716	ENSMUST00000027303	ensembl_havana	Imp4	protein_coding
1	34439134	34440147	770	ENSMUST00000137794	havana	Imp4	protein_coding
1	34439134	34440147	906	ENSMUST00000136770	havana	Imp4	protein_coding
1	34439134	34440147	818	ENSMUST00000128086	havana	Imp4	protein_coding
1	34752592	34753414	182	ENSMUST00000192878	havana	RP23-166L24.2	processed_pseudogene
1	34752592	34753414				Arhgef4	protein_coding
1	34752592	34753414	530	ENSMUST00000194977	havana	RP23-348C6.5	processed_pseudogene
1	34752592	34753414				RP23-348C6.5	processed_pseudogene
1	34752592	34753414	0	ENSMUST00000192878	havana	RP23-166L24.2	processed_pseudogene
1	35759392	35760402	2209	ENSMUST00000082667	ensembl	Gm25634	snRNA
1	36325524	36326480	4999	ENSMUST00000097778	havana	Arid5a	protein_coding
1	36325524	36326480	2534	ENSMUST00000115032	ensembl_havana	Arid5a	protein_coding
1	36325524	36326480	2537	ENSMUST00000115029	havana	Arid5a	protein_coding
1	36325524	36326480	1496	ENSMUST00000137906	ensembl_havana	Arid5a	protein_coding
1	36325524	36326480	4454	ENSMUST00000115031	havana	Arid5a	protein_coding
1	36325524	36326480	4997	ENSMUST00000116629	havana	Arid5a	protein_coding
1	36370201	36371824	1100	ENSMUST00000188957	havana	Kansl3	protein_coding
1	36370201	36371824	1031	ENSMUST00000188961	havana	Kansl3	protein_coding
1	36370201	36371824	1045	ENSMUST00000185912	havana	Kansl3	protein_coding
1	36370201	36371824	2161	ENSMUST00000187628	havana	Kansl3	protein_coding
1	36370201	36371824	1047	ENSMUST00000185621	havana	Kansl3	protein_coding
1	36370201	36371824	2188	ENSMUST00000186470	havana	Kansl3	protein_coding
1	51467391	51468268	exon_7_7_ALTTENATIVE_5SS	ENSMUST00000186003	havana	Nabp1	protein_coding
1	51467391	51468268	3750	ENSMUST00000185534	havana	Nabp1	protein_coding
1	51467391	51468268	1298	ENSMUST00000190103	havana	Nabp1	protein_coding
1	51467391	51468268	exon_8_8_ALTTENATIVE_5SS	ENSMUST00000189542	havana	Nabp1	protein_coding
1	51467391	51468268	2465	ENSMUST00000186684	havana	Nabp1	protein_coding
1	51512037	51513109	intron_3_SKIPPED-ALTTENATIVE_5SS	ENSMUST00000189410	havana	Gm17767	lincRNA
1	51512037	51513109	exon_1_2_ALTTENATIVE_PROMOMOTER	ENSMUST00000190169	havana	Gm17767	lincRNA
1	51719775	51720986	intron_1_ALTTENATIVE_PROMOMOTER-ALTTENATIVE_5SS	ENSMUST00000186769	havana	Gm28055	lincRNA
1	51789255	51790210	intron_13_SKIPPED-SKIPPED	ENSMUST00000114541	havana	Myo1b	protein_coding
1	51789255	51790210	intron_3_SKIPPED-SKIPPED	ENSMUST00000136701	havana	Myo1b	protein_coding
1	51789255	51790210	intron_13_SKIPPED-SKIPPED	ENSMUST00000114537	havana	Myo1b	protein_coding
1	52454572	52455461	4645	ENSMUST00000170269	havana	Nab1	protein_coding
1	52454572	52455461	2721	ENSMUST00000069792	ensembl_havana	Nab1	protein_coding
1	52454572	52455461	4668	ENSMUST00000167732	havana	Nab1	protein_coding
1	52454572	52455461	2721	ENSMUST00000186764	havana	Nab1	protein_coding
1	52455962	52457337	3278	ENSMUST00000167732	havana	Nab1	protein_coding
1	52455962	52457337	exon_9_9_ALTTENATIVE_5SS	ENSMUST00000186764	havana	Nab1	protein_coding
1	52455962	52457337	3255	ENSMUST00000170269	havana	Nab1	protein_coding
1	52455962	52457337	1331	ENSMUST00000186764	havana	Nab1	protein_coding
1	52455962	52457337	exon_8_8_ALTTENATIVE_5SS	ENSMUST00000069792	ensembl_havana	Nab1	protein_coding
1	52455962	52457337	exon_8_8_ALTTENATIVE_5SS	ENSMUST00000069792	ensembl_havana	Nab1	protein_coding
1	52455962	52457337	1331	ENSMUST00000069792	ensembl_havana	Nab1	protein_coding
1	52455962	52457337	exon_9_9_ALTTENATIVE_5SS	ENSMUST00000186764	havana	Nab1	protein_coding
1	52498788	52499881	4445	ENSMUST00000180794	havana	Gm5976	processed_pseudogene
1	52498788	52499881	intron_1_ALTTENATIVE_3SS-ALTTENATIVE_3SS	ENSMUST00000069792	ensembl_havana	Nab1	protein_coding
1	52498788	52499881	intron_1_ALTTENATIVE_3SS-ALTTENATIVE_POLY_A	ENSMUST00000168082	havana	Nab1	protein_coding
1	52498788	52499881	exon_2_9_SKIPPED	ENSMUST00000186764	havana	Nab1	protein_coding
1	52498788	52499881	exon_2_9_SKIPPED	ENSMUST00000186764	havana	Nab1	protein_coding
1	52501069	52502276	755	ENSMUST00000168082	havana	Nab1	protein_coding
1	52501069	52502276	2164	ENSMUST00000180794	havana	Gm5976	processed_pseudogene
1	52501069	52502276	391	ENSMUST00000069792	ensembl_havana	Nab1	protein_coding
1	52501069	52502276	770	ENSMUST00000186764	havana	Nab1	protein_coding
1	52504764	52505737	4465	ENSMUST00000186764	havana	Nab1	protein_coding
1	52504764	52505737	536	ENSMUST00000180794	havana	Gm5976	processed_pseudogene
1	52504764	52505737	4450	ENSMUST00000168082	havana	Nab1	protein_coding
1	52504764	52505737	4086	ENSMUST00000069792	ensembl_havana	Nab1	protein_coding
1	52506319	52507471	2091	ENSMUST00000180794	havana	Gm5976	processed_pseudogene
1	52675176	52676224	intron_2_ALTTENATIVE_5SS-SKIPPED	ENSMUST00000147758	havana	Mfsd6	protein_coding
1	52675176	52676224	intron_3_ALTTENATIVE_5SS-SKIPPED	ENSMUST00000087701	ensembl_havana	Mfsd6	protein_coding
1	52675176	52676224	intron_3_ALTTENATIVE_5SS-SKIPPED	ENSMUST00000156876	ensembl_havana	Mfsd6	protein_coding
1	52675176	52676224	exon_3_3_ALTTENATIVE_5SS	ENSMUST00000147421	havana	Mfsd6	protein_coding
1	52675176	52676224	446	ENSMUST00000147421	havana	Mfsd6	protein_coding
1	52702682	52703759	exon_1_1_RETAINED	ENSMUST00000190228	havana	Gm29670	sense_intronic
1	52702682	52703759	intron_2_ALTTENATIVE_3SS-ALTTENATIVE_5SS	ENSMUST00000147421	havana	Mfsd6	protein_coding
1	52702682	52703759	intron_1_ALTTENATIVE_3SS-ALTTENATIVE_5SS	ENSMUST00000147758	havana	Mfsd6	protein_coding
1	52702682	52703759	intron_2_ALTTENATIVE_3SS-ALTTENATIVE_5SS	ENSMUST00000156876	ensembl_havana	Mfsd6	protein_coding
1	52702682	52703759	intron_2_ALTTENATIVE_3SS-ALTTENATIVE_5SS	ENSMUST00000087701	ensembl_havana	Mfsd6	protein_coding
1	52799253	52800875	exon_2_3_ALTTENATIVE_3SS	ENSMUST00000162351	havana	Inpp1	protein_coding
1	52799253	52800875	exon_2_3_ALTTENATIVE_3SS	ENSMUST00000159725	havana	Inpp1	protein_coding
1	52799253	52800875	exon_2_4_ALTTENATIVE_3SS	ENSMUST00000162576	havana	Inpp1	protein_coding
1	52799253	52800875	exon_1_3_ALTTENATIVE_PROMOMOTER	ENSMUST00000159725	havana	Inpp1	protein_coding
1	52944165	52944720	intron_2_SKIPPED-ALTTENATIVE_5SS	ENSMUST00000190831	havana	1700019D03Rik	protein_coding
1	52944165	52944720	intron_1_ALTTENATIVE_PROMOMOTER-ALTTENATIVE_5SS	ENSMUST00000186266	havana	1700019D03Rik	protein_coding
1	52944165	52944720	intron_1_ALTTENATIVE_PROMOMOTER-ALTTENATIVE_5SS	ENSMUST00000191441	havana	1700019D03Rik	protein_coding
1	52944165	52944720	intron_1_ALTTENATIVE_PROMOMOTER-ALTTENATIVE_5SS	ENSMUST00000114492	havana	1700019D03Rik	protein_coding
1	52944165	52944720	intron_3_SKIPPED-ALTTENATIVE_5SS	ENSMUST00000190726	havana	1700019D03Rik	protein_coding
1	52944165	52944720	intron_1_ALTTENATIVE_PROMOMOTER-ALTTENATIVE_5SS	ENSMUST00000114493	havana	1700019D03Rik	protein_coding
1	52944165	52944720	intron_1_ALTTENATIVE_PROMOMOTER-ALTTENATIVE_5SS	ENSMUST00000050567	ensembl_havana	1700019D03Rik	protein_coding
1	53069328	53071672	1250	ENSMUST00000027269	ensembl_havana	Mstn	protein_coding
1	53069328	53071672	1284	ENSMUST00000191197	havana	Mstn	protein_coding
1	53838134	53838904	882	ENSMUST00000152870	havana	Hecw2	protein_coding
1	53838134	53838904	intron_3_ALTTENATIVE_5SS-ALTTENATIVE_5SS	ENSMUST00000150677	havana	Hecw2	protein_coding
1	53838134	53838904	intron_23_ALTTENATIVE_5SS-ALTTENATIVE_5SS	ENSMUST00000120904	havana	Hecw2	protein_coding
1	53838134	53838904	intron_23_ALTTENATIVE_5SS-ALTTENATIVE_5SS	ENSMUST00000087659	ensembl	Hecw2	protein_coding
1	54523391	54524374	3122	ENSMUST00000194316	havana	RP24-290F15.1	TEC
1	54523391	54524374	exon_12_27_ALTTENATIVE_5SS	ENSMUST00000097739	ensembl_havana	Pgap1	protein_coding
1	54523391	54524374	exon_12_12_ALTTENATIVE_5SS	ENSMUST00000185817	havana	Pgap1	protein_coding
1	54523391	54524374	2808	ENSMUST00000187949	havana	Pgap1	protein_coding
1	54523391	54524374	892	ENSMUST00000185817	havana	Pgap1	protein_coding
1	54546239	54547534	intron_3_SKIPPED-SKIPPED	ENSMUST00000185817	havana	Pgap1	protein_coding
1	54546239	54547534	intron_3_SKIPPED-SKIPPED	ENSMUST00000097739	ensembl_havana	Pgap1	protein_coding
1	54658313	54659263	exon_22_28_ALTTENATIVE_5SS	ENSMUST00000044359	ensembl	Ankrd44	protein_coding
1	54658313	54659263	exon_16_21_ALTTENATIVE_5SS	ENSMUST00000178226	havana	Ankrd44	protein_coding
1	55026078	55027042	intron_1_ALTTENATIVE_3SS-SKIPPED	ENSMUST00000189051	havana	Sf3b1	protein_coding
1	55026078	55027042	intron_1_ALTTENATIVE_3SS-SKIPPED	ENSMUST00000191303	havana	Sf3b1	protein_coding
1	55026078	55027042	intron_1_ALTTENATIVE_3SS-SKIPPED	ENSMUST00000027127	ensembl_havana	Sf3b1	protein_coding
1	58029179	58031451	751	ENSMUST00000001027	ensembl_havana	Aox1	protein_coding
1	58029179	58031451	exon_1_35_ALTTENATIVE_3SS	ENSMUST00000001027	ensembl_havana	Aox1	protein_coding
1	58029179	58031451	exon_1_35_ALTTENATIVE_3SS	ENSMUST00000001027	ensembl_havana	Aox1	protein_coding
1	58101217	58102484	intron_31_SKIPPED-SKIPPED	ENSMUST00000001027	ensembl_havana	Aox1	protein_coding
1	58409737	58410911	2262	ENSMUST00000034868	ensembl_havana	Clk1	protein_coding
1	58409737	58410911	2262	ENSMUST00000123580	havana	Clk1	protein_coding
1	58504907	58505751	exon_1_7_ALTTENATIVE_PROMOMOTER	ENSMUST00000139825	havana	Gm15834	lincRNA
1	58504907	58505751	3492	ENSMUST00000114325	ensembl_havana	Orc2	protein_coding
1	58504907	58505751	exon_1_18_ALTTENATIVE_3SS	ENSMUST00000027198	ensembl_havana	Orc2	protein_coding
1	58504907	58505751	240	ENSMUST00000160947	havana	Gm15834	lincRNA
1	58504907	58505751	244	ENSMUST00000129740	havana	Gm15834	lincRNA
1	58504907	58505751	247	ENSMUST00000139825	havana	Gm15834	lincRNA
1	58504907	58505751	0	ENSMUST00000027198	ensembl_havana	Orc2	protein_coding
1	58504907	58505751	exon_1_5_ALTTENATIVE_3SS	ENSMUST00000190695	havana	Orc2	protein_coding
1	58504907	58505751	exon_1_5_ALTTENATIVE_3SS	ENSMUST00000190695	havana	Orc2	protein_coding
1	58504907	58505751	exon_1_4_ALTTENATIVE_3SS	ENSMUST00000191206	havana	Orc2	protein_coding
1	58504907	58505751	0	ENSMUST00000190695	havana	Orc2	protein_coding
1	58504907	58505751	0	ENSMUST00000191206	havana	Orc2	protein_coding
1	58504907	58505751	exon_1_4_ALTTENATIVE_3SS	ENSMUST00000129740	havana	Gm15834	lincRNA
1	58504907	58505751	exon_1_18_ALTTENATIVE_3SS	ENSMUST00000027198	ensembl_havana	Orc2	protein_coding
1	58504907	58505751	exon_1_2_ALTTENATIVE_3SS	ENSMUST00000160947	havana	Gm15834	lincRNA
1	58652780	58653680	5339	ENSMUST00000191565	havana	Als2cr12	protein_coding
1	58652780	58653680	5582	ENSMUST00000191252	havana	Als2cr12	protein_coding
1	58652780	58653680	5339	ENSMUST00000055313	ensembl_havana	Als2cr12	protein_coding
1	58652780	58653680	intron_12_SKIPPED-ALTTENATIVE_POLY_A	ENSMUST00000188772	havana	Als2cr12	protein_coding
1	58652780	58653680	2164	ENSMUST00000188643	havana	Gm20257	transcribed_unprocessed_pseudogene
1	58711783	58713129	1533	ENSMUST00000069333	ensembl_havana	Cflar	protein_coding
1	58711783	58713129	1518	ENSMUST00000123553	havana	Cflar	protein_coding
1	58711783	58713129	2102	ENSMUST00000189858	havana	Cflar	protein_coding
1	58711783	58713129	1510	ENSMUST00000114309	ensembl_havana	Cflar	protein_coding
1	58742173	58743072	intron_8_SKIPPED-ALTTENATIVE_5SS	ENSMUST00000114313	ensembl_havana	Cflar	protein_coding
1	58742173	58743072	intron_8_SKIPPED-ALTTENATIVE_5SS	ENSMUST00000069333	ensembl_havana	Cflar	protein_coding
1	58742173	58743072	intron_9_SKIPPED-ALTTENATIVE_5SS	ENSMUST00000097722	havana	Cflar	protein_coding
1	58742173	58743072	intron_6_SKIPPED-ALTTENATIVE_5SS	ENSMUST00000123032	havana	Cflar	protein_coding
1	58742173	58743072	intron_8_SKIPPED-ALTTENATIVE_5SS	ENSMUST00000140940	havana	Cflar	protein_coding
1	58855833	58856663	intron_8_RETAINED-RETAINED	ENSMUST00000188624	havana	Gm28802	unprocessed_pseudogene
1	58856870	58857697	intron_8_RETAINED-RETAINED	ENSMUST00000188624	havana	Gm28802	unprocessed_pseudogene
1	58945901	58946761	exon_2_16_ALTTENATIVE_3SS	ENSMUST00000027186	ensembl_havana	Trak2	protein_coding
1	58945901	58946761	exon_2_16_ALTTENATIVE_3SS	ENSMUST00000027186	ensembl_havana	Trak2	protein_coding
1	58945901	58946761	exon_2_3_ALTTENATIVE_3SS	ENSMUST00000173590	havana	Trak2	protein_coding
1	58945901	58946761	exon_2_2_ALTTENATIVE_5SS	ENSMUST00000173719	havana	Trak2	protein_coding
1	58945901	58946761	exon_1_14_ALTTENATIVE_3SS	ENSMUST00000174120	havana	Trak2	protein_coding
1	58945901	58946761	exon_2_3_ALTTENATIVE_3SS	ENSMUST00000173590	havana	Trak2	protein_coding
1	58945901	58946761	0	ENSMUST00000174120	havana	Trak2	protein_coding
1	58950792	58952018	intron_1_ALTTENATIVE_3SS-ALTTENATIVE_5SS	ENSMUST00000173719	havana	Trak2	protein_coding
1	58950792	58952018	intron_1_ALTTENATIVE_3SS-ALTTENATIVE_3SS	ENSMUST00000027186	ensembl_havana	Trak2	protein_coding
1	58950792	58952018	intron_1_ALTTENATIVE_3SS-ALTTENATIVE_3SS	ENSMUST00000173590	havana	Trak2	protein_coding
1	58950792	58952018	4456	ENSMUST00000174120	havana	Trak2	protein_coding
1	58961069	58961892	intron_1_ALTTENATIVE_3SS-ALTTENATIVE_5SS	ENSMUST00000173719	havana	Trak2	protein_coding
1	58961069	58961892	intron_1_ALTTENATIVE_3SS-ALTTENATIVE_3SS	ENSMUST00000027186	ensembl_havana	Trak2	protein_coding
1	58961069	58961892	intron_1_ALTTENATIVE_3SS-ALTTENATIVE_3SS	ENSMUST00000173590	havana	Trak2	protein_coding
1	58967572	58968473	intron_1_ALTTENATIVE_3SS-ALTTENATIVE_5SS	ENSMUST00000173719	havana	Trak2	protein_coding
1	58967572	58968473	intron_1_ALTTENATIVE_3SS-ALTTENATIVE_3SS	ENSMUST00000027186	ensembl_havana	Trak2	protein_coding
1	59684371	59685344	exon_1_6_ALTTENATIVE_3SS	ENSMUST00000190231	havana	Nop58	protein_coding
1	59684371	59685344	637	ENSMUST00000191142	ensembl_havana	Nop58	protein_coding
1	59684371	59685344	exon_1_4_ALTTENATIVE_3SS	ENSMUST00000191088	havana	Nop58	protein_coding
1	59684371	59685344	exon_1_15_ALTTENATIVE_3SS	ENSMUST00000191142	ensembl_havana	Nop58	protein_coding
1	60292532	60293461	intron_45_SKIPPED-SKIPPED	ENSMUST00000160834	ensembl_havana	Nbeal1	protein_coding
1	60292532	60293461	intron_21_SKIPPED-SKIPPED	ENSMUST00000162291	havana	Nbeal1	protein_coding
1	60481180	60482101	4093	ENSMUST00000188594	havana	Abi2	protein_coding
1	60481180	60482101	3423	ENSMUST00000185788	havana	Abi2	protein_coding
1	60481180	60482101	23	ENSMUST00000188618	havana	Abi2	protein_coding
1	60481180	60482101	2055	ENSMUST00000027168	ensembl	Raph1	protein_coding
1	60481180	60482101	23	ENSMUST00000052332	ensembl_havana	Abi2	protein_coding
1	60481180	60482101	1663	ENSMUST00000189980	havana	Abi2	protein_coding
1	60481180	60482101	4098	ENSMUST00000186097	havana	Abi2	protein_coding
1	60481180	60482101	4261	ENSMUST00000187400	havana	Abi2	protein_coding
1	60481180	60482101	3877	ENSMUST00000190158	havana	Abi2	protein_coding
1	60550649	60553237	intron_1_ALTTENATIVE_3SS-SKIPPED	ENSMUST00000090293	havana	Raph1	protein_coding
1	60550649	60553237	intron_1_ALTTENATIVE_3SS-SKIPPED	ENSMUST00000027168	ensembl	Raph1	protein_coding
1	60550649	60553237	intron_1_ALTTENATIVE_PROMOMOTER-SKIPPED	ENSMUST00000142258	havana	Raph1	protein_coding
1	61846215	61847309	intron_2_RETAINED-ALTTENATIVE_5SS	ENSMUST00000138535	havana	Pard3bos1	antisense
1	61846215	61847309	intron_2_RETAINED-ALTTENATIVE_5SS	ENSMUST00000130699	havana	Pard3bos1	antisense
1	62466349	62467238	intron_19_SKIPPED-SKIPPED	ENSMUST00000094906	havana	Pard3b	protein_coding
1	62466349	62467238	intron_19_SKIPPED-SKIPPED	ENSMUST00000075374	ensembl_havana	Pard3b	protein_coding
1	62466349	62467238	intron_18_SKIPPED-SKIPPED	ENSMUST00000046673	havana	Pard3b	protein_coding
1	62466349	62467238	intron_1_RETAINED-RETAINED	ENSMUST00000147177	havana	Pard3bos3	antisense
1	62776928	62778221	intron_15_ALTTENATIVE_5SS-ALTTENATIVE_POLY_A	ENSMUST00000075144	ensembl_havana	Nrp2	protein_coding
1	62776928	62778221	intron_15_ALTTENATIVE_5SS-ALTTENATIVE_5SS	ENSMUST00000027112	ensembl_havana	Nrp2	protein_coding
1	62776928	62778221	intron_15_ALTTENATIVE_5SS-SKIPPED	ENSMUST00000114157	ensembl_havana	Nrp2	protein_coding
1	62776928	62778221	intron_15_ALTTENATIVE_5SS-ALTTENATIVE_5SS	ENSMUST00000114155	ensembl_havana	Nrp2	protein_coding
1	62776928	62778221	intron_15_ALTTENATIVE_5SS-ALTTENATIVE_POLY_A	ENSMUST00000102822	ensembl_havana	Nrp2	protein_coding
1	64088060	64088899	intron_1_ALTTENATIVE_3SS-ALTTENATIVE_5SS	ENSMUST00000114086	ensembl_havana	Klf7	protein_coding
1	64088060	64088899	intron_2_ALTTENATIVE_3SS-ALTTENATIVE_5SS	ENSMUST00000055001	havana	Klf7	protein_coding
1	64088060	64088899	intron_2_ALTTENATIVE_3SS-ALTTENATIVE_5SS	ENSMUST00000135075	havana	Klf7	protein_coding
1	64118523	64119517	intron_1_ALTTENATIVE_3SS-ALTTENATIVE_5SS	ENSMUST00000114086	ensembl_havana	Klf7	protein_coding
1	64118523	64119517	intron_2_ALTTENATIVE_3SS-ALTTENATIVE_5SS	ENSMUST00000055001	havana	Klf7	protein_coding
1	64118523	64119517	intron_2_ALTTENATIVE_3SS-ALTTENATIVE_5SS	ENSMUST00000135075	havana	Klf7	protein_coding
1	64600965	64602302	exon_8_8_ALTTENATIVE_5SS	ENSMUST00000087366	ensembl_havana	Creb1	protein_coding
1	64600965	64602302	5507	ENSMUST00000114079	ensembl_havana	Mettl21a	protein_coding
1	64600965	64602302	exon_8_8_ALTTENATIVE_5SS	ENSMUST00000087366	ensembl_havana	Creb1	protein_coding
1	64600965	64602302	3271	ENSMUST00000185594	havana	Creb1	protein_coding
1	64600965	64602302	3499	ENSMUST00000190876	havana	Creb1	protein_coding
1	64600965	64602302	3395	ENSMUST00000171164	ensembl_havana	Creb1	protein_coding
1	64600965	64602302	5514	ENSMUST00000053469	ensembl_havana	Mettl21a	protein_coding
1	64600965	64602302	3489	ENSMUST00000190348	ensembl_havana	Creb1	protein_coding
1	64600965	64602302	0	ENSMUST00000049932	havana	Creb1	protein_coding
1	64717790	64718776	intron_7_SKIPPED-SKIPPED	ENSMUST00000187170	havana	Ccnyl1	protein_coding
1	64717790	64718776	intron_7_SKIPPED-SKIPPED	ENSMUST00000114077	havana	Ccnyl1	protein_coding
1	64717790	64718776	intron_6_SKIPPED-SKIPPED	ENSMUST00000094898	ensembl	Ccnyl1	protein_coding
1	64806491	64810278	intron_7_SKIPPED-ALTTENATIVE_5SS	ENSMUST00000097713	ensembl_havana	Plekhm3	protein_coding
1	64806491	64810278	intron_2_SKIPPED-ALTTENATIVE_5SS	ENSMUST00000187188	havana	Plekhm3	protein_coding
1	64806491	64810278	intron_7_SKIPPED-ALTTENATIVE_5SS	ENSMUST00000139649	havana	Plekhm3	protein_coding
1	65179530	65180612	exon_3_4_SKIPPED	ENSMUST00000191459	havana	Idh1	protein_coding
1	65179530	65180612	3967	ENSMUST00000149310	havana	Idh1	protein_coding
1	65179530	65180612	exon_2_4_SKIPPED	ENSMUST00000186222	havana	Idh1	protein_coding
1	65179530	65180612	350	ENSMUST00000097709	ensembl_havana	Idh1	protein_coding
1	65420708	65422112	exon_1_1_RETAINED	ENSMUST00000191063	havana	Gm28926	unprocessed_pseudogene
1	65420708	65422112	0	ENSMUST00000191063	havana	Gm28926	unprocessed_pseudogene
1	65420708	65422112	1061	ENSMUST00000188586	havana	Gm28925	unprocessed_pseudogene
1	65420708	65422112	0	ENSMUST00000188586	havana	Gm28925	unprocessed_pseudogene
1	69610545	69611916	intron_3_ALTTENATIVE_5SS-ALTTENATIVE_5SS	ENSMUST00000190771	havana	Ikzf2	protein_coding
1	69610545	69611916	intron_2_ALTTENATIVE_5SS-ALTTENATIVE_5SS	ENSMUST00000188110	havana	Ikzf2	protein_coding
1	69610545	69611916	intron_2_ALTTENATIVE_5SS-SKIPPED	ENSMUST00000191262	havana	Ikzf2	protein_coding
1	71102827	71103796	exon_1_11_RETAINED	ENSMUST00000027393	ensembl_havana	Bard1	protein_coding
1	71102827	71103796	exon_1_11_RETAINED	ENSMUST00000027393	ensembl_havana	Bard1	protein_coding
1	71102827	71103796	0	ENSMUST00000027393	ensembl_havana	Bard1	protein_coding
1	78687296	78688306	intron_10_SKIPPED-ALTTENATIVE_5SS	ENSMUST00000134566	ensembl_havana	Acsl3	protein_coding
1	78687296	78688306	intron_12_SKIPPED-ALTTENATIVE_5SS	ENSMUST00000035779	ensembl_havana	Acsl3	protein_coding
1	78687296	78688306	intron_11_SKIPPED-ALTTENATIVE_5SS	ENSMUST00000142704	ensembl_havana	Acsl3	protein_coding
1	78687296	78688306	0	ENSMUST00000135642	havana	Acsl3	protein_coding
1	78687296	78688306	2966	ENSMUST00000154777	havana	Acsl3	protein_coding
1	78687296	78688306	intron_3_SKIPPED-ALTTENATIVE_5SS	ENSMUST00000148608	havana	Acsl3	protein_coding
1	79697117	79698155	5144	ENSMUST00000113512	ensembl_havana	Wdfy1	protein_coding
1	79697117	79698155	5144	ENSMUST00000113514	havana	Wdfy1	protein_coding
1	79697117	79698155	5144	ENSMUST00000113513	havana	Wdfy1	protein_coding
1	80332027	80332849	intron_1_ALTTENATIVE_3SS-ALTTENATIVE_5SS	ENSMUST00000170897	havana	Cul3	protein_coding
1	80333775	80335250	intron_1_ALTTENATIVE_3SS-ALTTENATIVE_5SS	ENSMUST00000167293	havana	Cul3	protein_coding
1	80333775	80335250	intron_1_ALTTENATIVE_3SS-ALTTENATIVE_5SS	ENSMUST00000163119	ensembl_havana	Cul3	protein_coding
1	80333775	80335250	intron_1_ALTTENATIVE_3SS-SKIPPED	ENSMUST00000164108	havana	Cul3	protein_coding
1	80333775	80335250	intron_1_ALTTENATIVE_3SS-ALTTENATIVE_5SS	ENSMUST00000170897	havana	Cul3	protein_coding
1	80641515	80642487	intron_2_ALTTENATIVE_3SS-SKIPPED	ENSMUST00000077946	ensembl_havana	Dock10	protein_coding
1	80641515	80642487	intron_2_ALTTENATIVE_3SS-SKIPPED	ENSMUST00000191505	havana	Dock10	protein_coding
1	80641515	80642487	intron_2_ALTTENATIVE_3SS-SKIPPED	ENSMUST00000186087	havana	Dock10	protein_coding
1	80641515	80642487	intron_2_ALTTENATIVE_3SS-SKIPPED	ENSMUST00000190983	havana	Dock10	protein_coding
1	80641515	80642487	intron_2_ALTTENATIVE_3SS-SKIPPED	ENSMUST00000187774	havana	Dock10	protein_coding
1	80641515	80642487	4190	ENSMUST00000187698	havana	Dock10	protein_coding
1	80641515	80642487	intron_3_ALTTENATIVE_3SS-SKIPPED	ENSMUST00000191449	havana	Dock10	protein_coding
1	82234234	82236082	0	ENSMUST00000023262	ensembl	Gm9747	protein_coding
1	82234234	82236082	exon_2_2_RETAINED	ENSMUST00000069799	ensembl_havana	Irs1	protein_coding
1	82234234	82236082	exon_2_2_RETAINED	ENSMUST00000069799	ensembl_havana	Irs1	protein_coding
1	82236635	82237408	exon_2_2_RETAINED	ENSMUST00000069799	ensembl_havana	Irs1	protein_coding
1	82236635	82237408	703	ENSMUST00000023262	ensembl	Gm9747	protein_coding
1	82236635	82237408	exon_2_2_RETAINED	ENSMUST00000069799	ensembl_havana	Irs1	protein_coding
1	82257645	82258748	intron_1_RETAINED-RETAINED	ENSMUST00000069799	ensembl_havana	Irs1	protein_coding
1	82279233	82280453	intron_1_RETAINED-RETAINED	ENSMUST00000069799	ensembl_havana	Irs1	protein_coding
1	82284856	82286011	intron_1_RETAINED-RETAINED	ENSMUST00000069799	ensembl_havana	Irs1	protein_coding
1	82293882	82294584	2467	ENSMUST00000069799	ensembl_havana	Irs1	protein_coding
1	82324119	82325025	4390	ENSMUST00000187475	havana	Rhbdd1	protein_coding
1	82347425	82348674	4791	ENSMUST00000194744	havana	RP23-430H22.1	TEC
1	82428728	82429829	intron_6_SKIPPED-ALTTENATIVE_POLY_A	ENSMUST00000140020	ensembl_havana	Rhbdd1	protein_coding
1	82428728	82429829	intron_6_SKIPPED-ALTTENATIVE_POLY_A	ENSMUST00000027322	ensembl_havana	Rhbdd1	protein_coding
1	82834335	82835384	5398	ENSMUST00000190046	havana	Agfg1	protein_coding
1	82834335	82835384	5335	ENSMUST00000063380	havana	Agfg1	protein_coding
1	84302524	84303539	intron_1_ALTTENATIVE_PROMOMOTER-ALTTENATIVE_5SS	ENSMUST00000175996	havana	Pid1	protein_coding
1	84302524	84303539	intron_2_SKIPPED-SKIPPED	ENSMUST00000176822	havana	Pid1	protein_coding
1	85806386	85807487				Cab39	protein_coding
1	85809748	85811578				Cab39	protein_coding
1	85811904	85813133				Cab39	protein_coding
1	85828197	85829816	intron_5_ALTTENATIVE_5SS-SKIPPED	ENSMUST00000097666	havana	Cab39	protein_coding
1	86582370	86583090	exon_1_5_ALTTENATIVE_3SS	ENSMUST00000143674	havana	Pde6d	protein_coding
1	86582370	86583090	4760	ENSMUST00000138280	havana	Cops7b	protein_coding
1	86582370	86583090	567	ENSMUST00000149542	havana	Cops7b	protein_coding
1	86599923	86600811	intron_5_ALTTENATIVE_5SS-ALTTENATIVE_5SS	ENSMUST00000138280	havana	Cops7b	protein_coding
1	86599923	86600811	intron_7_ALTTENATIVE_5SS-ALTTENATIVE_5SS	ENSMUST00000121534	havana	Cops7b	protein_coding
1	86599923	86600811	intron_5_ALTTENATIVE_5SS-ALTTENATIVE_5SS	ENSMUST00000122884	havana	Cops7b	protein_coding
1	86599923	86600811	intron_6_ALTTENATIVE_5SS-ALTTENATIVE_5SS	ENSMUST00000027446	ensembl	Cops7b	protein_coding
1	86704055	86704960				Dis3l2	protein_coding
1	86707788	86708492				Dis3l2	protein_coding
1	86709598	86710648				Dis3l2	protein_coding
1	86711676	86712658				Dis3l2	protein_coding
1	86734777	86735582				Dis3l2	protein_coding
1	87294106	87295048	intron_3_SKIPPED-ALTTENATIVE_5SS	ENSMUST00000027472	ensembl_havana	Efhd1	protein_coding
1	87294106	87295048	intron_3_SKIPPED-ALTTENATIVE_5SS	ENSMUST00000118687	havana	Efhd1	protein_coding
1	87316420	87317263		ENSMUSG00000026255-ENSMUSG00000048000
1	87326225	87327114	exon_1_18_ALTTENATIVE_3SS	ENSMUST00000164992	havana	Gigyf2	protein_coding
1	87326225	87327114	820	ENSMUST00000187038	havana	Gigyf2	protein_coding
1	87326225	87327114	exon_1_9_ALTTENATIVE_3SS	ENSMUST00000173850	havana	Gigyf2	protein_coding
1	87326225	87327114	exon_1_29_ALTTENATIVE_3SS	ENSMUST00000172794	havana	Gigyf2	protein_coding
1	87326225	87327114	exon_1_22_ALTTENATIVE_3SS	ENSMUST00000173173	havana	Gigyf2	protein_coding
1	87326225	87327114	exon_1_4_ALTTENATIVE_3SS	ENSMUST00000174846	havana	Gigyf2	protein_coding
1	87326225	87327114	exon_1_22_ALTTENATIVE_3SS	ENSMUST00000173173	havana	Gigyf2	protein_coding
1	87573440	87575298	586	ENSMUST00000172222	ensembl	Neu2	protein_coding
1	87573440	87575298	586	ENSMUST00000166259	ensembl_havana	Neu2	protein_coding
1	87573440	87575298	intron_1_ALTTENATIVE_PROMOMOTER-ALTTENATIVE_3SS	ENSMUST00000166055	havana	Neu2	protein_coding
1	87573440	87575298	0	ENSMUST00000068681	ensembl_havana	Ngef	protein_coding
1	87573440	87575298	605	ENSMUST00000163606	havana	Neu2	protein_coding
1	87573440	87575298	exon_1_15_ALTTENATIVE_PROMOMOTER	ENSMUST00000068681	ensembl_havana	Ngef	protein_coding
1	87881339	87882892				Dgkd	protein_coding
1	87890536	87892417				Dgkd	protein_coding
1	87919785	87920769				Dgkd	protein_coding
1	87919785	87920769	4042	ENSMUST00000190243	havana	Dgkd	protein_coding
1	87987863	87989031	exon_11_33_SKIPPED	ENSMUST00000188332	havana	Usp40	protein_coding
1	87987863	87989031	exon_10_32_SKIPPED	ENSMUST00000187758	havana	Usp40	protein_coding
1	87987863	87989031	exon_10_28_SKIPPED	ENSMUST00000040783	ensembl_havana	Usp40	protein_coding
1	87987863	87989031	exon_10_11_SKIPPED	ENSMUST00000186315	havana	Usp40	protein_coding
1	87987863	87989031	exon_11_33_SKIPPED	ENSMUST00000188332	havana	Usp40	protein_coding
1	88013266	88014740	4733	ENSMUST00000188332	havana	Usp40	protein_coding
1	88013266	88014740	4733	ENSMUST00000187758	havana	Usp40	protein_coding
1	88013266	88014740	2657	ENSMUST00000178574	ensembl	Gm25198	miRNA
1	88013266	88014740	4739	ENSMUST00000186315	havana	Usp40	protein_coding
1	88013266	88014740	4716	ENSMUST00000040783	ensembl_havana	Usp40	protein_coding
1	88013266	88014740	4717	ENSMUST00000189586	havana	Usp40	protein_coding
1	88074112	88075204	intron_1_ALTTENATIVE_PROMOMOTER-ALTTENATIVE_POLY_A	ENSMUST00000173165	havana	Gm20528	processed_transcript
1	88076955	88078200	intron_1_ALTTENATIVE_PROMOMOTER-ALTTENATIVE_POLY_A	ENSMUST00000173165	havana	Gm20528	processed_transcript
1	88105119	88106072	1742	ENSMUST00000113137	havana	Ugt1a6b	protein_coding
1	88105119	88106072	intron_1_ALTTENATIVE_PROMOMOTER-ALTTENATIVE_POLY_A	ENSMUST00000173165	havana	Gm20528	processed_transcript
1	88108840	88109764	intron_1_ALTTENATIVE_PROMOMOTER-ALTTENATIVE_POLY_A	ENSMUST00000173165	havana	Gm20528	processed_transcript
1	88129899	88130998	2291	ENSMUST00000120729	havana	Gm15372	unprocessed_pseudogene
1	91278796	91279796	3318	ENSMUST00000188576	havana	Ube2f	protein_coding
1	91278796	91279796	intron_7_SKIPPED-SKIPPED	ENSMUST00000191368	havana	Ube2f	protein_coding
1	91278796	91279796	intron_7_SKIPPED-SKIPPED	ENSMUST00000178627	ensembl	Ube2f	protein_coding
1	91278796	91279796	2246	ENSMUST00000187494	havana	Ube2f	protein_coding
1	91278796	91279796	intron_8_SKIPPED-SKIPPED	ENSMUST00000059743	ensembl_havana	Ube2f	protein_coding
1	91278796	91279796	2354	ENSMUST00000189589	havana	Ube2f	protein_coding
1	91300917	91301967	intron_1_RETAINED-RETAINED	ENSMUST00000181737	ensembl	Gm26683	lincRNA
1	136959896	136961297	exon_1_9_ALTTENATIVE_3SS	ENSMUST00000027649	ensembl_havana	Nr5a2	protein_coding
1	136959896	136961297	exon_1_9_ALTTENATIVE_3SS	ENSMUST00000027649	ensembl_havana	Nr5a2	protein_coding
1	136959896	136961297	exon_1_8_ALTTENATIVE_3SS	ENSMUST00000192357	havana	Nr5a2	protein_coding
1	136959896	136961297	exon_1_8_ALTTENATIVE_3SS	ENSMUST00000192357	havana	Nr5a2	protein_coding
1	138491429	138492722	intron_7_ALTTENATIVE_5SS-ALTTENATIVE_5SS	ENSMUST00000027642	havana	Nek7	protein_coding
1	138491429	138492722	intron_9_SKIPPED-ALTTENATIVE_5SS	ENSMUST00000186017	ensembl_havana	Nek7	protein_coding
1	138491429	138492722	intron_9_SKIPPED-ALTTENATIVE_5SS	ENSMUST00000187407	havana	Nek7	protein_coding
1	138962430	138963173	1278	ENSMUST00000168527	ensembl	Dennd1b	protein_coding
1	138962430	138963173	5290	ENSMUST00000094505	ensembl	Dennd1b	protein_coding
1	138962430	138963173	0	ENSMUST00000192016	havana	RP23-114L12.1	TEC
1	138962430	138963173	exon_1_1_RETAINED	ENSMUST00000192016	havana	RP23-114L12.1	TEC
1	138991920	138993302	exon_1_1_RETAINED	ENSMUST00000140747	havana	Gm16305	processed_pseudogene
1	138991920	138993302	0	ENSMUST00000140747	havana	Gm16305	processed_pseudogene
1	139032051	139033137	0	ENSMUST00000193378	havana	RP23-114L12.6	TEC
1	139177693	139178687	1651	ENSMUST00000168527	ensembl	Dennd1b	protein_coding
1	139177693	139178687	1651	ENSMUST00000094505	ensembl	Dennd1b	protein_coding
1	139501028	139502107	exon_1_12_ALTTENATIVE_PROMOMOTER	ENSMUST00000027615	ensembl_havana	F13b	protein_coding
1	139501028	139502107	673	ENSMUST00000027615	ensembl_havana	F13b	protein_coding
1	139501028	139502107	exon_1_12_ALTTENATIVE_PROMOMOTER	ENSMUST00000027615	ensembl_havana	F13b	protein_coding
1	139548191	139549277	intron_5_ALTTENATIVE_5SS-ALTTENATIVE_POLY_A	ENSMUST00000023965	ensembl_havana	Cfhr1	protein_coding
1	139548191	139549277	2490	ENSMUST00000161224	havana	Cfhr1	protein_coding
1	139551038	139552867	intron_1_ALTTENATIVE_3SS-ALTTENATIVE_5SS	ENSMUST00000161224	havana	Cfhr1	protein_coding
1	139551038	139552867	intron_4_ALTTENATIVE_3SS-ALTTENATIVE_5SS	ENSMUST00000023965	ensembl_havana	Cfhr1	protein_coding
1	139559226	139560681	exon_1_6_ALTTENATIVE_PROMOMOTER	ENSMUST00000023965	ensembl_havana	Cfhr1	protein_coding
1	139559226	139560681	0	ENSMUST00000023965	ensembl_havana	Cfhr1	protein_coding
1	139559226	139560681	exon_1_6_ALTTENATIVE_PROMOMOTER	ENSMUST00000023965	ensembl_havana	Cfhr1	protein_coding
1	139618274	139618858	intron_3_RETAINED-RETAINED	ENSMUST00000170441	havana	Cfhr3	unprocessed_pseudogene
1	139705102	139706948	intron_13_SKIPPED-RETAINED	ENSMUST00000111989	ensembl_havana	Gm4788	protein_coding
1	139705102	139706948	intron_12_SKIPPED-RETAINED	ENSMUST00000027612	ensembl_havana	Gm4788	protein_coding
1	139705102	139706948	intron_12_RETAINED-RETAINED	ENSMUST00000111986	ensembl_havana	Gm4788	protein_coding
1	139829878	139831004	intron_2_RETAINED-RETAINED	ENSMUST00000194186	havana	Cfhr2	protein_coding
1	139829878	139831004	intron_2_RETAINED-RETAINED	ENSMUST00000094489	ensembl_havana	Cfhr2	protein_coding
1	139856414	139859276	0	ENSMUST00000094489	ensembl_havana	Cfhr2	protein_coding
1	139856414	139859276	6542	ENSMUST00000134229	havana	Gm16332	unprocessed_pseudogene
1	139856414	139859276	exon_1_7_ALTTENATIVE_3SS	ENSMUST00000194186	havana	Cfhr2	protein_coding
1	139856414	139859276	exon_1_6_ALTTENATIVE_3SS	ENSMUST00000094489	ensembl_havana	Cfhr2	protein_coding
1	139856414	139859276	exon_1_7_ALTTENATIVE_3SS	ENSMUST00000194186	havana	Cfhr2	protein_coding
1	139856414	139859276	exon_1_6_ALTTENATIVE_3SS	ENSMUST00000094489	ensembl_havana	Cfhr2	protein_coding
1	139856414	139859276	0	ENSMUST00000194186	havana	Cfhr2	protein_coding
1	139859847	139860666	1146	ENSMUST00000094489	ensembl_havana	Cfhr2	protein_coding
1	139859847	139860666	3109	ENSMUST00000134229	havana	Gm16332	unprocessed_pseudogene
1	139859847	139860666	1158	ENSMUST00000194186	havana	Cfhr2	protein_coding
1	139920175	139921077	intron_3_RETAINED-RETAINED	ENSMUST00000134229	havana	Gm16332	unprocessed_pseudogene
1	139923051	139924440	exon_3_16_RETAINED	ENSMUST00000134229	havana	Gm16332	unprocessed_pseudogene
1	139923051	139924440	5188	ENSMUST00000191844	havana	RP23-13N24.1	processed_pseudogene
1	140129659	140130737	intron_9_SKIPPED-SKIPPED	ENSMUST00000066859	havana	Cfh	protein_coding
1	140129659	140130737	intron_9_SKIPPED-SKIPPED	ENSMUST00000111976	ensembl	Cfh	protein_coding
1	140129659	140130737	intron_9_SKIPPED-SKIPPED	ENSMUST00000123238	havana	Cfh	protein_coding
1	140531224	140532181	intron_19_SKIPPED-SKIPPED	ENSMUST00000119786	havana	Kcnt2	protein_coding
1	140531224	140532181	intron_21_SKIPPED-SKIPPED	ENSMUST00000120796	ensembl_havana	Kcnt2	protein_coding
1	140531224	140532181	intron_2_SKIPPED-SKIPPED	ENSMUST00000193606	havana	Kcnt2	protein_coding
1	143632790	143634557	exon_1_1_NONE	ENSMUST00000188838	havana	Cdc73	protein_coding
1	143632790	143634557	intron_11_SKIPPED-SKIPPED	ENSMUST00000018337	ensembl_havana	Cdc73	protein_coding
1	143632790	143634557	6679	ENSMUST00000189597	havana	Cdc73	protein_coding
1	143632790	143634557	1060	ENSMUST00000188838	havana	Cdc73	protein_coding
1	143632790	143634557	intron_2_SKIPPED-SKIPPED	ENSMUST00000162638	havana	Cdc73	protein_coding
1	143644012	143644948	intron_10_SKIPPED-SKIPPED	ENSMUST00000018337	ensembl_havana	Cdc73	protein_coding
1	143644012	143644948	3432	ENSMUST00000162638	havana	Cdc73	protein_coding
1	143644012	143644948				B3galt2	protein_coding
1	143644012	143644948	1488	ENSMUST00000189597	havana	Cdc73	protein_coding
1	143667112	143668473	exon_10_17_SKIPPED	ENSMUST00000018337	ensembl_havana	Cdc73	protein_coding
1	143700896	143702018	exon_1_5_ALTTENATIVE_PROMOMOTER	ENSMUST00000159794	havana	Cdc73	protein_coding
1	143700896	143702018	exon_1_5_ALTTENATIVE_PROMOMOTER	ENSMUST00000159794	havana	Cdc73	protein_coding
1	143700896	143702018	intron_1_ALTTENATIVE_PROMOMOTER-SKIPPED	ENSMUST00000018337	ensembl_havana	Cdc73	protein_coding
1	143727403	143728587				Glrx2	protein_coding
1	143946621	143947592		ENSMUSG00000018189-ENSMUSG00000026360
1	146316199	146317649		ENSMUSG00000103055-ENSMUSG00000099964
1	146356751	146357809		ENSMUSG00000103055-ENSMUSG00000099964
1	150208717	150209491		ENSMUSG00000097754-ENSMUSG00000099875
1	150360433	150361674	871	ENSMUST00000111913	ensembl_havana	BC003331	protein_coding
1	150403245	150405691				Tpr	protein_coding
1	150406246	150407985				Tpr	protein_coding
1	150406246	150407985	5750	ENSMUST00000141827	havana	Tpr	protein_coding
1	150462714	150463685	intron_1_ALTTENATIVE_3SS-SKIPPED	ENSMUST00000164600	ensembl	Prg4	protein_coding
1	150462714	150463685	intron_2_ALTTENATIVE_3SS-SKIPPED	ENSMUST00000161611	havana	Prg4	protein_coding
1	150462714	150463685	intron_2_ALTTENATIVE_3SS-RETAINED	ENSMUST00000159035	havana	Prg4	protein_coding
1	151428248	151428982	exon_1_2_ALTTENATIVE_3SS	ENSMUST00000188679	havana	Trmt1l	protein_coding
1	151428248	151428982	exon_1_19_ALTTENATIVE_3SS	ENSMUST00000111883	havana	Swt1	protein_coding
1	151428248	151428982	293	ENSMUST00000188179	havana	Trmt1l	protein_coding
1	151428248	151428982	exon_1_3_ALTTENATIVE_3SS	ENSMUST00000185230	havana	Trmt1l	protein_coding
1	151428248	151428982	457	ENSMUST00000189655	havana	Trmt1l	protein_coding
1	151428248	151428982	0	ENSMUST00000185247	havana	Swt1	protein_coding
1	151428248	151428982	0	ENSMUST00000064771	ensembl_havana	Swt1	protein_coding
1	151428248	151428982	exon_1_1_ALTTENATIVE_5SS	ENSMUST00000185247	havana	Swt1	protein_coding
1	151428248	151428982	293	ENSMUST00000065625	ensembl_havana	Trmt1l	protein_coding
1	151428248	151428982		ENSMUSG00000052748-ENSMUSG00000053286
1	151428248	151428982	4905	ENSMUST00000131312	havana	Swt1	protein_coding
1	151428248	151428982	exon_1_20_ALTTENATIVE_3SS	ENSMUST00000064771	ensembl_havana	Swt1	protein_coding
1	151428248	151428982	418	ENSMUST00000185230	havana	Trmt1l	protein_coding
1	151428248	151428982	exon_1_15_ALTTENATIVE_PROMOMOTER	ENSMUST00000189655	havana	Trmt1l	protein_coding
1	151498708	151500103	intron_1_ALTTENATIVE_3SS-SKIPPED	ENSMUST00000187991	havana	Rnf2	protein_coding
1	151498708	151500103	intron_1_ALTTENATIVE_3SS-SKIPPED	ENSMUST00000186415	havana	Rnf2	protein_coding
1	151498708	151500103	exon_1_1_RETAINED	ENSMUST00000195500	havana	RP24-395F2.1	TEC
1	151677630	151678532	intron_5_SKIPPED-ALTTENATIVE_5SS	ENSMUST00000097541	havana	Fam129a	protein_coding
1	151677630	151678532	intron_5_SKIPPED-ALTTENATIVE_5SS	ENSMUST00000148810	ensembl_havana	Fam129a	protein_coding
1	151677630	151678532	intron_5_SKIPPED-ALTTENATIVE_5SS	ENSMUST00000111875	havana	Fam129a	protein_coding
1	151751248	151752086	4211	ENSMUST00000191070	havana	Edem3	protein_coding
1	151751248	151752086	intron_1_RETAINED-RETAINED	ENSMUST00000186444	havana	2810414N06Rik	lincRNA
1	151751248	151752086	4125	ENSMUST00000059498	ensembl_havana	Edem3	protein_coding
1	151751248	151752086	4211	ENSMUST00000187951	havana	Edem3	protein_coding
1	151751248	151752086	4122	ENSMUST00000188145	havana	Edem3	protein_coding
1	151752209	151754133	3164	ENSMUST00000059498	ensembl_havana	Edem3	protein_coding
1	151752209	151754133	intron_1_RETAINED-RETAINED	ENSMUST00000186444	havana	2810414N06Rik	lincRNA
1	151752209	151754133	3161	ENSMUST00000188145	havana	Edem3	protein_coding
1	151752209	151754133	3250	ENSMUST00000191070	havana	Edem3	protein_coding
1	152555933	152556914	2890	ENSMUST00000188395	havana	Rgl1	protein_coding
1	152614905	152615764	intron_3_SKIPPED-SKIPPED	ENSMUST00000111859	havana	Rgl1	protein_coding
1	152614905	152615764	intron_2_SKIPPED-SKIPPED	ENSMUST00000149536	havana	Rgl1	protein_coding
1	152614905	152615764	intron_2_SKIPPED-SKIPPED	ENSMUST00000111857	havana	Rgl1	protein_coding
1	152614905	152615764	intron_2_SKIPPED-SKIPPED	ENSMUST00000027760	ensembl_havana	Rgl1	protein_coding
1	152767274	152768841	970	ENSMUST00000111859	havana	Rgl1	protein_coding
1	152767274	152768841				Arpc5	protein_coding
1	152767274	152768841	1224	ENSMUST00000143008	havana	Arpc5	protein_coding
1	152767274	152768841	924	ENSMUST00000111857	havana	Rgl1	protein_coding
1	152859557	152860369	intron_2_SKIPPED-ALTTENATIVE_3SS	ENSMUST00000186692	havana	Smg7	protein_coding
1	152859557	152860369	intron_6_SKIPPED-SKIPPED	ENSMUST00000111836	ensembl_havana	Smg7	protein_coding
1	152859557	152860369	intron_6_SKIPPED-SKIPPED	ENSMUST00000073441	ensembl_havana	Smg7	protein_coding
1	152859557	152860369	intron_6_SKIPPED-SKIPPED	ENSMUST00000043560	ensembl_havana	Smg7	protein_coding
1	152869762	152871194	0	ENSMUST00000186692	havana	Smg7	protein_coding
1	152869762	152871194	exon_1_4_ALTTENATIVE_PROMOMOTER	ENSMUST00000186692	havana	Smg7	protein_coding
1	152869762	152871194	exon_2_23_SKIPPED	ENSMUST00000111836	ensembl_havana	Smg7	protein_coding
1	152869762	152871194	exon_2_4_SKIPPED	ENSMUST00000186692	havana	Smg7	protein_coding
1	152869762	152871194	exon_2_22_SKIPPED	ENSMUST00000073441	ensembl_havana	Smg7	protein_coding
1	152869762	152871194	exon_2_23_SKIPPED	ENSMUST00000043560	ensembl_havana	Smg7	protein_coding
1	152903862	152905063	1241	ENSMUST00000073441	ensembl_havana	Smg7	protein_coding
1	152903862	152905063	1217	ENSMUST00000111836	ensembl_havana	Smg7	protein_coding
1	153102448	153103284	intron_8_ALTTENATIVE_5SS-SKIPPED	ENSMUST00000186368	havana	Nmnat2	protein_coding
1	153102448	153103284	intron_8_ALTTENATIVE_5SS-SKIPPED	ENSMUST00000043313	ensembl_havana	Nmnat2	protein_coding
1	153129573	153130970	exon_19_24_SKIPPED	ENSMUST00000027753	ensembl	Lamc2	protein_coding
1	153129573	153130970	exon_20_24_SKIPPED	ENSMUST00000027753	ensembl	Lamc2	protein_coding
1	153129573	153130970	2340	ENSMUST00000189005	havana	Lamc2	protein_coding
1	153129573	153130970	exon_19_23_SKIPPED	ENSMUST00000185356	havana	Lamc2	protein_coding
1	153129573	153130970	exon_18_23_SKIPPED	ENSMUST00000185356	havana	Lamc2	protein_coding
1	153129573	153130970	2659	ENSMUST00000188206	havana	Lamc2	protein_coding
1	153224069	153224936	4691	ENSMUST00000160515	havana	Lamc1	protein_coding
1	153224069	153224936	intron_2_ALTTENATIVE_5SS-ALTTENATIVE_3SS	ENSMUST00000161744	havana	Lamc1	protein_coding
1	153224069	153224936	intron_26_SKIPPED-SKIPPED	ENSMUST00000027752	ensembl_havana	Lamc1	protein_coding
1	153224069	153224936	4745	ENSMUST00000163011	havana	Lamc1	protein_coding
1	153267397	153268320	intron_1_ALTTENATIVE_PROMOMOTER-SKIPPED	ENSMUST00000027752	ensembl_havana	Lamc1	protein_coding
1	153274179	153275076	intron_1_ALTTENATIVE_PROMOMOTER-SKIPPED	ENSMUST00000027752	ensembl_havana	Lamc1	protein_coding
1	153299224	153301634	6207	ENSMUST00000110797	ensembl_havana	Gm8818	processed_pseudogene
1	153299224	153301634	intron_1_ALTTENATIVE_PROMOMOTER-SKIPPED	ENSMUST00000027752	ensembl_havana	Lamc1	protein_coding
1	153304327	153305431	1104	ENSMUST00000110797	ensembl_havana	Gm8818	processed_pseudogene
1	153304327	153305431	intron_1_ALTTENATIVE_PROMOMOTER-SKIPPED	ENSMUST00000027752	ensembl_havana	Lamc1	protein_coding
1	153333449	153334290	664	ENSMUST00000027752	ensembl_havana	Lamc1	protein_coding
1	153476810	153477547	1466	ENSMUST00000190383	havana	Dhx9	protein_coding
1	153476810	153477547	intron_6_ALTTENATIVE_3SS-SKIPPED	ENSMUST00000188345	havana	Dhx9	protein_coding
1	153476810	153477547	intron_6_ALTTENATIVE_3SS-SKIPPED	ENSMUST00000186380	havana	Dhx9	protein_coding
1	153476810	153477547	intron_6_ALTTENATIVE_3SS-SKIPPED	ENSMUST00000042141	ensembl	Dhx9	protein_coding
1	153678697	153679591	exon_6_6_ALTTENATIVE_5SS	ENSMUST00000111810	havana	Rgs8	protein_coding
1	153678697	153679591	exon_7_7_ALTTENATIVE_5SS	ENSMUST00000041776	ensembl_havana	Rgs8	protein_coding
1	155199279	155200335	1025	ENSMUST00000195302	havana	Stx6	protein_coding
1	155199279	155200335	intron_1_ALTTENATIVE_PROMOMOTER-SKIPPED	ENSMUST00000194158	havana	Stx6	protein_coding
1	155199279	155200335	intron_3_ALTTENATIVE_5SS-SKIPPED	ENSMUST00000195693	havana	Stx6	protein_coding
1	155199279	155200335	intron_6_ALTTENATIVE_5SS-SKIPPED	ENSMUST00000195302	havana	Stx6	protein_coding
1	155274587	155275652	4394	ENSMUST00000111775	havana	Xpr1	protein_coding
1	155274587	155275652	1113	ENSMUST00000027741	ensembl_havana	Xpr1	protein_coding
1	155293079	155293975	exon_11_14_SKIPPED	ENSMUST00000111775	havana	Xpr1	protein_coding
1	155293079	155293975	exon_12_15_SKIPPED	ENSMUST00000027741	ensembl_havana	Xpr1	protein_coding
1	155293079	155293975	1053	ENSMUST00000192359	havana	Xpr1	protein_coding
1	155293079	155293975	exon_12_14_SKIPPED	ENSMUST00000111774	havana	Xpr1	protein_coding
1	155293079	155293975	exon_3_5_SKIPPED	ENSMUST00000139925	havana	Xpr1	protein_coding
1	155348258	155349879	intron_2_SKIPPED-SKIPPED	ENSMUST00000111774	havana	Xpr1	protein_coding
1	155348258	155349879	intron_2_SKIPPED-SKIPPED	ENSMUST00000129271	havana	Xpr1	protein_coding
1	155348258	155349879	intron_2_SKIPPED-SKIPPED	ENSMUST00000111775	havana	Xpr1	protein_coding
1	155348258	155349879	intron_2_SKIPPED-SKIPPED	ENSMUST00000027741	ensembl_havana	Xpr1	protein_coding
1	155795484	155796382	intron_2_ALTTENATIVE_5SS-ALTTENATIVE_3SS	ENSMUST00000151368	havana	Qsox1	protein_coding
1	155795484	155796382	intron_2_ALTTENATIVE_5SS-ALTTENATIVE_3SS	ENSMUST00000194632	havana	Qsox1	protein_coding
1	155795484	155796382	intron_2_ALTTENATIVE_5SS-ALTTENATIVE_3SS	ENSMUST00000035325	ensembl_havana	Qsox1	protein_coding
1	155795484	155796382	intron_2_ALTTENATIVE_5SS-ALTTENATIVE_3SS	ENSMUST00000111764	havana	Qsox1	protein_coding
1	155795484	155796382	68	ENSMUST00000132495	havana	Qsox1	protein_coding
1	155809172	155811132	intron_1_ALTTENATIVE_3SS-ALTTENATIVE_5SS	ENSMUST00000111764	havana	Qsox1	protein_coding
1	155809172	155811132	intron_1_ALTTENATIVE_3SS-ALTTENATIVE_5SS	ENSMUST00000151368	havana	Qsox1	protein_coding
1	155809172	155811132	intron_1_ALTTENATIVE_3SS-ALTTENATIVE_5SS	ENSMUST00000140809	havana	Qsox1	protein_coding
1	155809172	155811132	intron_1_ALTTENATIVE_3SS-ALTTENATIVE_5SS	ENSMUST00000194632	havana	Qsox1	protein_coding
1	155809172	155811132	intron_1_ALTTENATIVE_3SS-ALTTENATIVE_5SS	ENSMUST00000035325	ensembl_havana	Qsox1	protein_coding
1	155886596	155887623	0	ENSMUST00000129865	havana	Cep350	protein_coding
1	155886596	155887623	exon_1_8_ALTTENATIVE_PROMOMOTER	ENSMUST00000129865	havana	Cep350	protein_coding
1	155886596	155887623	intron_27_SKIPPED-ALTTENATIVE_3SS	ENSMUST00000138762	ensembl_havana	Cep350	protein_coding
1	155886596	155887623	583	ENSMUST00000146987	havana	Cep350	protein_coding
1	155886596	155887623	4051	ENSMUST00000191750	havana	RP24-310B3.2	TEC
1	156036422	156038308	373	ENSMUST00000123705	havana	Tor1aip1	protein_coding
1	156036422	156038308	4467	ENSMUST00000060404	havana	Tor1aip2	protein_coding
1	156036422	156038308	0	ENSMUST00000027738	ensembl_havana	Tor1aip1	protein_coding
1	156036422	156038308	4467	ENSMUST00000131359	havana	Tor1aip2	protein_coding
1	156036422	156038308	4494	ENSMUST00000097526	ensembl_havana	Tor1aip2	protein_coding
1	156458347	156459388	intron_2_ALTTENATIVE_3SS-SKIPPED	ENSMUST00000189661	ensembl_havana	Soat1	protein_coding
1	156458347	156459388	intron_1_ALTTENATIVE_3SS-SKIPPED	ENSMUST00000187507	havana	Soat1	protein_coding
1	156458347	156459388	intron_2_ALTTENATIVE_3SS-SKIPPED	ENSMUST00000187073	havana	Soat1	protein_coding
1	156458347	156459388	496	ENSMUST00000192072	havana	RP24-228M19.3	TEC
1	156458347	156459388	intron_1_ALTTENATIVE_3SS-SKIPPED	ENSMUST00000051396	havana	Soat1	protein_coding
1	156458347	156459388	intron_2_ALTTENATIVE_3SS-SKIPPED	ENSMUST00000191379	havana	Soat1	protein_coding
1	156458347	156459388	intron_2_ALTTENATIVE_5SS-SKIPPED	ENSMUST00000188027	havana	Soat1	protein_coding
1	156614472	156616080	intron_10_SKIPPED-SKIPPED	ENSMUST00000166172	ensembl_havana	Abl2	protein_coding
1	156614472	156616080	1450	ENSMUST00000190749	havana	Abl2	protein_coding
1	156614472	156616080	intron_10_SKIPPED-SKIPPED	ENSMUST00000027888	ensembl_havana	Abl2	protein_coding
1	156658467	156659210	intron_4_ALTTENATIVE_3SS-SKIPPED	ENSMUST00000079625	ensembl_havana	Tor3a	protein_coding
1	156658467	156659210	10	ENSMUST00000154353	havana	Tor3a	protein_coding
1	156658467	156659210	2461	ENSMUST00000152604	havana	Tor3a	protein_coding
1	156658467	156659210	intron_5_ALTTENATIVE_3SS-SKIPPED	ENSMUST00000150557	havana	Tor3a	protein_coding
1	156658467	156659210	intron_4_ALTTENATIVE_3SS-SKIPPED	ENSMUST00000188964	ensembl	Tor3a	protein_coding
1	156658467	156659210	intron_4_ALTTENATIVE_3SS-SKIPPED	ENSMUST00000156861	havana	Tor3a	protein_coding
1	156658467	156659210	intron_4_ALTTENATIVE_3SS-SKIPPED	ENSMUST00000122242	havana	Tor3a	protein_coding
1	156862090	156862887	intron_8_SKIPPED-SKIPPED	ENSMUST00000190648	havana	Ralgps2	protein_coding
1	156862090	156862887	intron_7_SKIPPED-SKIPPED	ENSMUST00000172057	ensembl_havana	Ralgps2	protein_coding
1	156862090	156862887	intron_8_SKIPPED-SKIPPED	ENSMUST00000191605	havana	Ralgps2	protein_coding
1	156862090	156862887	1013	ENSMUST00000027885	ensembl_havana	Angptl1	protein_coding
1	156862090	156862887	intron_9_SKIPPED-SKIPPED	ENSMUST00000192343	havana	Ralgps2	protein_coding
1	156862090	156862887	3232	ENSMUST00000194998	havana	RP24-444I15.1	TEC
1	156862090	156862887	intron_8_SKIPPED-SKIPPED	ENSMUST00000188656	havana	Ralgps2	protein_coding
1	156862090	156862887	intron_8_SKIPPED-SKIPPED	ENSMUST00000063199	ensembl_havana	Ralgps2	protein_coding
1	156862090	156862887	intron_8_SKIPPED-SKIPPED	ENSMUST00000189316	havana	Ralgps2	protein_coding
1	156862090	156862887	intron_8_SKIPPED-SKIPPED	ENSMUST00000185198	havana	Ralgps2	protein_coding
1	156862090	156862887	intron_8_SKIPPED-SKIPPED	ENSMUST00000171292	ensembl_havana	Ralgps2	protein_coding
1	156862090	156862887	intron_8_SKIPPED-SKIPPED	ENSMUST00000027886	ensembl_havana	Ralgps2	protein_coding
1	157000643	157001589	intron_2_RETAINED-RETAINED	ENSMUST00000190681	havana	Gm28694	lincRNA
1	157010870	157011880	intron_2_RETAINED-RETAINED	ENSMUST00000190681	havana	Gm28694	lincRNA
1	157012315	157013502	intron_2_RETAINED-RETAINED	ENSMUST00000190681	havana	Gm28694	lincRNA
1	157038859	157039695	4687	ENSMUST00000193527	havana	RP24-329K22.1	TEC
1	157038859	157039695	intron_2_RETAINED-RETAINED	ENSMUST00000190681	havana	Gm28694	lincRNA
1	157209783	157210620	intron_4_SKIPPED-SKIPPED	ENSMUST00000078308	ensembl_havana	Rasal2	protein_coding
1	157209783	157210620	intron_2_SKIPPED-SKIPPED	ENSMUST00000129880	havana	Rasal2	protein_coding
1	157209783	157210620	intron_4_SKIPPED-SKIPPED	ENSMUST00000132699	havana	Rasal2	protein_coding
1	157209783	157210620	intron_2_SKIPPED-SKIPPED	ENSMUST00000134543	havana	Rasal2	protein_coding
1	157209783	157210620	intron_2_SKIPPED-SKIPPED	ENSMUST00000143358	havana	Rasal2	protein_coding
1	157230059	157231146	exon_4_18_SKIPPED	ENSMUST00000132699	havana	Rasal2	protein_coding
1	157230059	157231146	exon_4_18_SKIPPED	ENSMUST00000078308	ensembl_havana	Rasal2	protein_coding
1	157230059	157231146	exon_2_6_SKIPPED	ENSMUST00000134543	havana	Rasal2	protein_coding
1	160194688	160195626	exon_1_3_ALTTENATIVE_PROMOMOTER	ENSMUST00000078878	havana	Mrps14	protein_coding
1	160194688	160195626	exon_1_3_ALTTENATIVE_PROMOMOTER	ENSMUST00000078878	havana	Mrps14	protein_coding
1	160194688	160195626	exon_1_3_ALTTENATIVE_PROMOMOTER	ENSMUST00000097193	havana	Mrps14	protein_coding
1	160194688	160195626	exon_1_3_ALTTENATIVE_PROMOMOTER	ENSMUST00000135680	ensembl_havana	Mrps14	protein_coding
1	160227473	160228652	intron_1_ALTTENATIVE_PROMOMOTER-ALTTENATIVE_5SS	ENSMUST00000192019	havana	Rabgap1l	protein_coding
1	160227473	160228652	intron_6_SKIPPED-ALTTENATIVE_5SS	ENSMUST00000193185	havana	Rabgap1l	protein_coding
1	160227473	160228652	intron_7_SKIPPED-ALTTENATIVE_5SS	ENSMUST00000028052	ensembl_havana	Rabgap1l	protein_coding
1	160227473	160228652	intron_6_SKIPPED-ALTTENATIVE_5SS	ENSMUST00000194824	havana	Rabgap1l	protein_coding
1	160227473	160228652	intron_5_SKIPPED-ALTTENATIVE_5SS	ENSMUST00000191909	havana	Rabgap1l	protein_coding
1	160373020	160373802	intron_18_SKIPPED-SKIPPED	ENSMUST00000028049	ensembl_havana	Rabgap1l	protein_coding
1	160373020	160373802	intron_2_SKIPPED-SKIPPED	ENSMUST00000191651	havana	Rabgap1l	protein_coding
1	160399084	160400072	intron_17_ALTTENATIVE_3SS-SKIPPED	ENSMUST00000028049	ensembl_havana	Rabgap1l	protein_coding
1	160399084	160400072	intron_1_ALTTENATIVE_3SS-SKIPPED	ENSMUST00000191651	havana	Rabgap1l	protein_coding
1	160444353	160445409	2487	ENSMUST00000191651	havana	Rabgap1l	protein_coding
1	160444353	160445409	intron_1_ALTTENATIVE_3SS-SKIPPED	ENSMUST00000194696	havana	Rabgap1l	protein_coding
1	164307111	164308155	exon_1_7_ALTTENATIVE_3SS	ENSMUST00000120447	ensembl_havana	Blzf1	protein_coding
1	164307111	164308155	exon_1_8_ALTTENATIVE_3SS	ENSMUST00000086032	ensembl_havana	Blzf1	protein_coding
1	164307111	164308155	exon_1_2_ALTTENATIVE_3SS	ENSMUST00000148884	havana	Blzf1	protein_coding
1	164307111	164308155	exon_2_9_ALTTENATIVE_3SS	ENSMUST00000027866	ensembl_havana	Blzf1	protein_coding
1	164307111	164308155	exon_1_7_ALTTENATIVE_3SS	ENSMUST00000120447	ensembl_havana	Blzf1	protein_coding
1	164307111	164308155	exon_1_8_ALTTENATIVE_3SS	ENSMUST00000086032	ensembl_havana	Blzf1	protein_coding
1	164307111	164308155	0	ENSMUST00000124007	havana	Blzf1	protein_coding
1	164414990	164415985	intron_14_SKIPPED-ALTTENATIVE_5SS	ENSMUST00000193808	havana	Nme7	protein_coding
1	164414990	164415985	intron_5_SKIPPED-ALTTENATIVE_5SS	ENSMUST00000193591	havana	Nme7	protein_coding
1	165484164	165485812	exon_1_33_ALTTENATIVE_3SS	ENSMUST00000111440	havana	Adcy10	protein_coding
1	165484164	165485812	exon_1_34_ALTTENATIVE_3SS	ENSMUST00000111439	havana	Adcy10	protein_coding
1	165484164	165485812	1018	ENSMUST00000027852	ensembl_havana	Adcy10	protein_coding
1	165484164	165485812	2951	ENSMUST00000027853	ensembl_havana	Mpc2	protein_coding
1	165484164	165485812	1046	ENSMUST00000155216	havana	Adcy10	protein_coding
1	165484164	165485812		ENSMUSG00000026568-ENSMUSG00000026567
1	165484164	165485812	exon_1_32_ALTTENATIVE_3SS	ENSMUST00000148550	havana	Adcy10	protein_coding
1	165484164	165485812	exon_1_34_ALTTENATIVE_3SS	ENSMUST00000111439	havana	Adcy10	protein_coding
1	165484164	165485812	exon_1_33_ALTTENATIVE_3SS	ENSMUST00000155216	havana	Adcy10	protein_coding
1	165484164	165485812	exon_1_3_ALTTENATIVE_3SS	ENSMUST00000194745	havana	Adcy10	protein_coding
1	165484164	165485812	exon_1_33_ALTTENATIVE_3SS	ENSMUST00000155216	havana	Adcy10	protein_coding
1	165484164	165485812	1024	ENSMUST00000111439	havana	Adcy10	protein_coding
1	165484164	165485812	3046	ENSMUST00000138999	havana	Mpc2	protein_coding
1	165484164	165485812	3057	ENSMUST00000193575	havana	Mpc2	protein_coding
1	165616103	165617331	2214	ENSMUST00000193556	havana	RP23-469D21.5	processed_pseudogene
1	165616103	165617331	intron_1_ALTTENATIVE_3SS-ALTTENATIVE_3SS	ENSMUST00000111435	ensembl_havana	Mpzl1	protein_coding
1	165616103	165617331	2125	ENSMUST00000192848	havana	Mpzl1	protein_coding
1	165616103	165617331	intron_1_ALTTENATIVE_PROMOMOTER-ALTTENATIVE_3SS	ENSMUST00000193172	havana	Mpzl1	protein_coding
1	165616103	165617331	intron_1_ALTTENATIVE_3SS-ALTTENATIVE_3SS	ENSMUST00000068705	ensembl_havana	Mpzl1	protein_coding
1	165616103	165617331	intron_1_ALTTENATIVE_3SS-ALTTENATIVE_3SS	ENSMUST00000194437	havana	Mpzl1	protein_coding
1	165616103	165617331	intron_1_ALTTENATIVE_3SS-ALTTENATIVE_3SS	ENSMUST00000193023	havana	Mpzl1	protein_coding
1	165616103	165617331	intron_3_SKIPPED-ALTTENATIVE_3SS	ENSMUST00000193910	havana	Mpzl1	protein_coding
1	165641009	165641964	2889	ENSMUST00000192126	havana	RP23-469D21.6	processed_pseudogene
1	165641009	165641964	5506	ENSMUST00000097474	ensembl_havana	Rcsd1	protein_coding
1	165641009	165641964		ENSMUSG00000026566-ENSMUSG00000104517
1	165766216	165767169	3259	ENSMUST00000040298	havana	Creg1	protein_coding
1	165766216	165767169				Creg1	protein_coding
1	165768895	165769994				Creg1	protein_coding
1	165768895	165769994	580	ENSMUST00000040298	havana	Creg1	protein_coding
1	165966783	165967718	intron_1_ALTTENATIVE_3SS-ALTTENATIVE_5SS	ENSMUST00000177472	havana	Pou2f1	protein_coding
1	165966783	165967718	intron_1_ALTTENATIVE_3SS-ALTTENATIVE_5SS	ENSMUST00000176101	havana	Pou2f1	protein_coding
1	165966783	165967718	intron_1_ALTTENATIVE_3SS-ALTTENATIVE_5SS	ENSMUST00000184643	havana	Pou2f1	protein_coding
1	165966783	165967718	intron_1_ALTTENATIVE_3SS-SKIPPED	ENSMUST00000177358	havana	Pou2f1	protein_coding
1	165966783	165967718	intron_1_ALTTENATIVE_3SS-SKIPPED	ENSMUST00000176800	havana	Pou2f1	protein_coding
1	165966783	165967718	intron_1_ALTTENATIVE_3SS-ALTTENATIVE_5SS	ENSMUST00000160260	ensembl_havana	Pou2f1	protein_coding
1	165966783	165967718	intron_1_ALTTENATIVE_3SS-ALTTENATIVE_5SS	ENSMUST00000027850	havana	Pou2f1	protein_coding
1	165966783	165967718	intron_1_ALTTENATIVE_3SS-SKIPPED	ENSMUST00000111429	havana	Pou2f1	protein_coding
1	165966783	165967718	intron_1_ALTTENATIVE_3SS-ALTTENATIVE_5SS	ENSMUST00000160908	ensembl_havana	Pou2f1	protein_coding
1	166008532	166009593				Gm26665	lincRNA
1	166043592	166044264		ENSMUSG00000102890-ENSMUSG00000102484
1	166043592	166044264	0	ENSMUST00000195801	havana	RP24-147G10.2	processed_pseudogene
1	166043592	166044264	exon_1_1_RETAINED	ENSMUST00000195801	havana	RP24-147G10.2	processed_pseudogene
1	166292733	166294069				Ildr2	protein_coding
1	166304453	166305410	intron_3_RETAINED-SKIPPED	ENSMUST00000192732	havana	Ildr2	protein_coding
1	166304453	166305410	intron_3_RETAINED-ALTTENATIVE_5SS	ENSMUST00000192426	havana	Ildr2	protein_coding
1	166304453	166305410	intron_4_SKIPPED-SKIPPED	ENSMUST00000195557	havana	Ildr2	protein_coding
1	166304453	166305410	intron_3_RETAINED-SKIPPED	ENSMUST00000192638	havana	Ildr2	protein_coding
1	166304453	166305410	intron_4_SKIPPED-SKIPPED	ENSMUST00000111416	ensembl_havana	Ildr2	protein_coding
1	166304453	166305410	2287	ENSMUST00000168347	ensembl_havana	5330438I03Rik	antisense
1	166304453	166305410	intron_4_SKIPPED-SKIPPED	ENSMUST00000194964	havana	Ildr2	protein_coding
1	166304453	166305410	intron_4_SKIPPED-SKIPPED	ENSMUST00000193860	havana	Ildr2	protein_coding
1	167269658	167270539	intron_1_ALTTENATIVE_3SS-ALTTENATIVE_5SS	ENSMUST00000053686	ensembl_havana	Uck2	protein_coding
1	167269658	167270539	intron_1_ALTTENATIVE_PROMOMOTER-ALTTENATIVE_5SS	ENSMUST00000192269	havana	Uck2	protein_coding
1	167269658	167270539	intron_1_ALTTENATIVE_3SS-ALTTENATIVE_5SS	ENSMUST00000192702	havana	Uck2	protein_coding
1	167269658	167270539	intron_2_SKIPPED-ALTTENATIVE_5SS	ENSMUST00000191745	havana	Uck2	protein_coding
1	167269658	167270539	intron_1_ALTTENATIVE_PROMOMOTER-SKIPPED	ENSMUST00000193579	havana	Uck2	protein_coding
1	167271661	167272461	intron_1_ALTTENATIVE_3SS-ALTTENATIVE_5SS	ENSMUST00000053686	ensembl_havana	Uck2	protein_coding
1	167271661	167272461	intron_1_ALTTENATIVE_PROMOMOTER-ALTTENATIVE_5SS	ENSMUST00000192269	havana	Uck2	protein_coding
1	167271661	167272461	intron_1_ALTTENATIVE_3SS-ALTTENATIVE_5SS	ENSMUST00000192702	havana	Uck2	protein_coding
1	167271661	167272461	intron_2_SKIPPED-ALTTENATIVE_5SS	ENSMUST00000191745	havana	Uck2	protein_coding
1	167271661	167272461	intron_1_ALTTENATIVE_PROMOMOTER-SKIPPED	ENSMUST00000193579	havana	Uck2	protein_coding
1	167305269	167306041	3108	ENSMUST00000195015	ensembl_havana	Tmco1	protein_coding
1	167305269	167306041	3400	ENSMUST00000193446	havana	Tmco1	protein_coding
1	167305269	167306041	3466	ENSMUST00000097473	havana	Tmco1	protein_coding
1	167387041	167388163	intron_1_RETAINED-RETAINED	ENSMUST00000028005	ensembl_havana	Mgst3	protein_coding
1	167391120	167391914	intron_1_RETAINED-RETAINED	ENSMUST00000028005	ensembl_havana	Mgst3	protein_coding
1	168362130	168363264	intron_2_ALTTENATIVE_5SS-ALTTENATIVE_5SS	ENSMUST00000176482	havana	Pbx1	protein_coding
1	168362130	168363264	intron_2_ALTTENATIVE_5SS-ALTTENATIVE_5SS	ENSMUST00000188912	havana	Pbx1	protein_coding
1	170525039	170525982	intron_1_ALTTENATIVE_3SS-SKIPPED	ENSMUST00000161485	havana	Nos1ap	protein_coding
1	170525039	170525982	intron_1_ALTTENATIVE_3SS-SKIPPED	ENSMUST00000159665	havana	Nos1ap	protein_coding
1	170525039	170525982	intron_1_ALTTENATIVE_PROMOMOTER-SKIPPED	ENSMUST00000160466	ensembl_havana	Nos1ap	protein_coding
1	170525039	170525982	intron_1_ALTTENATIVE_3SS-SKIPPED	ENSMUST00000161966	havana	Nos1ap	protein_coding
1	170705003	170705868	exon_16_16_ALTTENATIVE_POLY_A	ENSMUST00000027974	ensembl_havana	Atf6	protein_coding
1	170705003	170705868	exon_16_16_ALTTENATIVE_POLY_A	ENSMUST00000027974	ensembl_havana	Atf6	protein_coding
1	170728762	170729735	intron_15_SKIPPED-ALTTENATIVE_POLY_A	ENSMUST00000027974	ensembl_havana	Atf6	protein_coding
1	170731185	170732084	intron_15_SKIPPED-ALTTENATIVE_POLY_A	ENSMUST00000027974	ensembl_havana	Atf6	protein_coding
1	170754138	170755672	2316	ENSMUST00000180190	ensembl	Gm23523	snRNA
1	170754138	170755672	intron_14_SKIPPED-SKIPPED	ENSMUST00000027974	ensembl_havana	Atf6	protein_coding
1	170756695	170757499	4873	ENSMUST00000180190	ensembl	Gm23523	snRNA
1	170756695	170757499	intron_14_SKIPPED-SKIPPED	ENSMUST00000027974	ensembl_havana	Atf6	protein_coding
1	170766255	170767805	intron_14_SKIPPED-SKIPPED	ENSMUST00000027974	ensembl_havana	Atf6	protein_coding
1	170771247	170772378	intron_14_SKIPPED-SKIPPED	ENSMUST00000027974	ensembl_havana	Atf6	protein_coding
1	170782499	170783587	intron_14_SKIPPED-SKIPPED	ENSMUST00000027974	ensembl_havana	Atf6	protein_coding
1	170794730	170795872	360	ENSMUST00000182787	havana	Atf6	protein_coding
1	170794730	170795872	exon_11_16_SKIPPED	ENSMUST00000027974	ensembl_havana	Atf6	protein_coding
1	170853323	170854161	intron_2_SKIPPED-SKIPPED	ENSMUST00000027974	ensembl_havana	Atf6	protein_coding
1	170866525	170867514	2119	ENSMUST00000171747	havana	Gm9929	processed_transcript
1	170866525	170867514	intron_1_ALTTENATIVE_PROMOMOTER-SKIPPED	ENSMUST00000027974	ensembl_havana	Atf6	protein_coding
1	170867537	170869034	exon_1_16_ALTTENATIVE_PROMOMOTER	ENSMUST00000027974	ensembl_havana	Atf6	protein_coding
1	170867537	170869034	exon_1_16_ALTTENATIVE_PROMOMOTER	ENSMUST00000027974	ensembl_havana	Atf6	protein_coding
1	170867537	170869034	5960	ENSMUST00000170420	havana	Dusp12	protein_coding
1	170867537	170869034	0	ENSMUST00000027974	ensembl_havana	Atf6	protein_coding
1	170867537	170869034	exon_1_2_RETAINED	ENSMUST00000171747	havana	Gm9929	processed_transcript
1	170867537	170869034	1107	ENSMUST00000171747	havana	Gm9929	processed_transcript
1	170972585	170973442	intron_1_ALTTENATIVE_3SS-ALTTENATIVE_5SS	ENSMUST00000081103	ensembl_havana	Fcgr2b	protein_coding
1	170972585	170973442	intron_1_ALTTENATIVE_3SS-ALTTENATIVE_5SS	ENSMUST00000161730	havana	Fcgr2b	protein_coding
1	170972585	170973442	intron_1_ALTTENATIVE_3SS-ALTTENATIVE_5SS	ENSMUST00000159688	havana	Fcgr2b	protein_coding
1	170972585	170973442	intron_1_ALTTENATIVE_3SS-ALTTENATIVE_5SS	ENSMUST00000027966	ensembl_havana	Fcgr2b	protein_coding
1	171260013	171260981	0	ENSMUST00000111314	havana	Adamts4	protein_coding
1	171260013	171260981	exon_8_8_RETAINED	ENSMUST00000111314	havana	Adamts4	protein_coding
1	171260013	171260981	exon_9_9_RETAINED	ENSMUST00000111315	ensembl_havana	Adamts4	protein_coding
1	171260013	171260981	exon_9_9_RETAINED	ENSMUST00000111315	ensembl_havana	Adamts4	protein_coding
1	171260013	171260981	0	ENSMUST00000111315	ensembl_havana	Adamts4	protein_coding
1	171260013	171260981	exon_8_8_RETAINED	ENSMUST00000111314	havana	Adamts4	protein_coding
1	171280804	171281613	3658	ENSMUST00000153164	havana	Usp21	protein_coding
1	171280804	171281613	978	ENSMUST00000126765	havana	Ppox	protein_coding
1	171280804	171281613	4127	ENSMUST00000174720	havana	Usp21	protein_coding
1	171280804	171281613	exon_1_3_ALTTENATIVE_PROMOMOTER	ENSMUST00000151442	havana	Ppox	protein_coding
1	171280804	171281613	2715	ENSMUST00000127101	havana	Usp21	protein_coding
1	171280804	171281613	1153	ENSMUST00000144393	havana	Usp21	protein_coding
1	171280804	171281613	exon_1_11_ALTTENATIVE_PROMOMOTER	ENSMUST00000152689	havana	Ppox	protein_coding
1	171280804	171281613	0	ENSMUST00000155083	havana	Ppox	protein_coding
1	171280804	171281613	0	ENSMUST00000151442	havana	Ppox	protein_coding
1	171280804	171281613	1994	ENSMUST00000126729	havana	Usp21	protein_coding
1	171280804	171281613	1153	ENSMUST00000111306	havana	Usp21	protein_coding
1	171280804	171281613	45	ENSMUST00000192956	havana	Ppox	protein_coding
1	171280804	171281613	0	ENSMUST00000152689	havana	Ppox	protein_coding
1	171280804	171281613	exon_1_2_ALTTENATIVE_3SS	ENSMUST00000133050	havana	Ppox	protein_coding
1	171280804	171281613	2603	ENSMUST00000147176	havana	Usp21	protein_coding
1	171280804	171281613	1488	ENSMUST00000142656	havana	Usp21	protein_coding
1	171280804	171281613	2226	ENSMUST00000126557	havana	Usp21	protein_coding
1	171280804	171281613	1153	ENSMUST00000149187	havana	Usp21	protein_coding
1	171280804	171281613	exon_1_13_ALTTENATIVE_PROMOMOTER	ENSMUST00000073120	ensembl_havana	Ppox	protein_coding
1	171280804	171281613	3910	ENSMUST00000126699	havana	B4galt3	protein_coding
1	171280804	171281613	283	ENSMUST00000145019	havana	Ppox	protein_coding
1	171280804	171281613	3911	ENSMUST00000132890	havana	B4galt3	protein_coding
1	171280804	171281613	3909	ENSMUST00000129985	havana	B4galt3	protein_coding
1	171280804	171281613	3910	ENSMUST00000064272	ensembl_havana	B4galt3	protein_coding
1	171280804	171281613	1140	ENSMUST00000065941	ensembl_havana	Usp21	protein_coding
1	171280804	171281613	0	ENSMUST00000133050	havana	Ppox	protein_coding
1	171280804	171281613	exon_1_8_ALTTENATIVE_PROMOMOTER	ENSMUST00000155083	havana	Ppox	protein_coding
1	171280804	171281613	1144	ENSMUST00000111305	havana	Usp21	protein_coding
1	171280804	171281613	3909	ENSMUST00000111313	ensembl_havana	B4galt3	protein_coding
1	171280804	171281613	exon_1_13_ALTTENATIVE_PROMOMOTER	ENSMUST00000073120	ensembl_havana	Ppox	protein_coding
1	171280804	171281613	0	ENSMUST00000073120	ensembl_havana	Ppox	protein_coding
1	171294554	171295600	0	ENSMUST00000144576	havana	Ufc1	protein_coding
1	171294554	171295600	4115	ENSMUST00000138974	havana	Ufc1	protein_coding
1	171294554	171295600	exon_1_6_ALTTENATIVE_3SS	ENSMUST00000111302	havana	Ufc1	protein_coding
1	171294554	171295600	exon_1_7_ALTTENATIVE_3SS	ENSMUST00000080001	ensembl_havana	Ufc1	protein_coding
1	171294554	171295600	exon_1_7_ALTTENATIVE_3SS	ENSMUST00000080001	ensembl_havana	Ufc1	protein_coding
1	171294554	171295600	exon_2_7_ALTTENATIVE_3SS	ENSMUST00000080001	ensembl_havana	Ufc1	protein_coding
1	171294554	171295600	exon_1_5_ALTTENATIVE_3SS	ENSMUST00000152621	havana	Ufc1	protein_coding
1	171504193	171505017	0	ENSMUST00000081527	ensembl_havana	Alyref2	protein_coding
1	171504193	171505017		ENSMUSG00000060244-ENSMUSG00000038218
1	171504193	171505017	1031	ENSMUST00000083099	ensembl	Gm24871	snRNA
1	171504193	171505017	83	ENSMUST00000165827	ensembl	B930036N10Rik	antisense
1	172098937	172100396	exon_18_33_SKIPPED	ENSMUST00000027833	havana	Copa	protein_coding
1	172098937	172100396	exon_18_33_SKIPPED	ENSMUST00000135192	ensembl_havana	Copa	protein_coding
1	172098937	172100396	798	ENSMUST00000152403	havana	Copa	protein_coding
1	172149470	172150239				Dcaf8	protein_coding
1	172149470	172150239	4570	ENSMUST00000126220	havana	Gm10171	processed_pseudogene
1	172159244	172161302				Dcaf8	protein_coding
1	172227830	172228848	intron_19_SKIPPED-SKIPPED	ENSMUST00000111243	ensembl_havana	Atp1a4	protein_coding
1	172289168	172290291	exon_7_20_SKIPPED	ENSMUST00000097464	havana	Atp1a2	protein_coding
1	172289168	172290291	exon_7_23_SKIPPED	ENSMUST00000085913	ensembl_havana	Atp1a2	protein_coding
1	172289168	172290291	exon_7_22_SKIPPED	ENSMUST00000131751	havana	Atp1a2	protein_coding
1	172289168	172290291	exon_6_23_SKIPPED	ENSMUST00000085913	ensembl_havana	Atp1a2	protein_coding
1	172289168	172290291	exon_7_13_SKIPPED	ENSMUST00000137679	havana	Atp1a2	protein_coding
1	172289168	172290291	exon_6_13_SKIPPED	ENSMUST00000137679	havana	Atp1a2	protein_coding
1	172289168	172290291				Igsf8	protein_coding
1	172289168	172290291	exon_6_20_SKIPPED	ENSMUST00000097464	havana	Atp1a2	protein_coding
1	172289168	172290291	exon_6_22_SKIPPED	ENSMUST00000131751	havana	Atp1a2	protein_coding
1	172307722	172308459	4048	ENSMUST00000085912	havana	Igsf8	protein_coding
1	172307722	172308459	intron_3_SKIPPED-SKIPPED	ENSMUST00000139528	havana	Igsf8	protein_coding
1	172307722	172308459	4644	ENSMUST00000039506	ensembl_havana	Igsf8	protein_coding
1	172307722	172308459	4215	ENSMUST00000128508	havana	Igsf8	protein_coding
1	172311186	172312142	751	ENSMUST00000128508	havana	Igsf8	protein_coding
1	172311186	172312142	584	ENSMUST00000085912	havana	Igsf8	protein_coding
1	172311186	172312142	intron_3_SKIPPED-SKIPPED	ENSMUST00000139528	havana	Igsf8	protein_coding
1	172311186	172312142	1180	ENSMUST00000039506	ensembl_havana	Igsf8	protein_coding
1	172697328	172698360	exon_1_2_ALTTENATIVE_3SS	ENSMUST00000038495	ensembl_havana	Crp	protein_coding
1	172697328	172698360	exon_1_2_ALTTENATIVE_3SS	ENSMUST00000194251	havana	Crp	protein_coding
1	172697328	172698360	exon_1_2_ALTTENATIVE_3SS	ENSMUST00000038495	ensembl_havana	Crp	protein_coding
1	172697328	172698360	727	ENSMUST00000194251	havana	Crp	protein_coding
1	172697328	172698360		ENSMUSG00000088813-ENSMUSG00000037942
1	172697328	172698360	726	ENSMUST00000038495	ensembl_havana	Crp	protein_coding
1	172705971	172706955				Crp	protein_coding
1	172785375	172786450				Crp	protein_coding
1	172785375	172786450	3499	ENSMUST00000193740	havana	RP23-424K5.1	processed_pseudogene
1	172894601	172896815	exon_1_2_RETAINED	ENSMUST00000027824	ensembl_havana	Apcs	protein_coding
1	172894601	172896815	exon_1_2_RETAINED	ENSMUST00000027824	ensembl_havana	Apcs	protein_coding
1	172894601	172896815	exon_2_2_RETAINED	ENSMUST00000027824	ensembl_havana	Apcs	protein_coding
1	172894601	172896815	0	ENSMUST00000027824	ensembl_havana	Apcs	protein_coding
1	172894601	172896815		ENSMUSG00000026542-ENSMUSG00000077252
1	172902933	172904201		ENSMUSG00000026542-ENSMUSG00000077252
1	172987614	172988555		ENSMUSG00000037924-ENSMUSG00000103338
1	172989713	172990872		ENSMUSG00000037924-ENSMUSG00000103338
1	174742189	174743411	intron_14_SKIPPED-SKIPPED	ENSMUST00000030039	ensembl_havana	Fmn2	protein_coding
1	174742189	174743411	intron_2_SKIPPED-SKIPPED	ENSMUST00000193905	havana	Fmn2	protein_coding
1	175335916	175336741	intron_1_ALTTENATIVE_3SS-SKIPPED	ENSMUST00000027812	ensembl	Rgs7	protein_coding
1	175335916	175336741	intron_2_ALTTENATIVE_3SS-SKIPPED	ENSMUST00000195324	havana	Rgs7	protein_coding
1	175335916	175336741	intron_2_ALTTENATIVE_3SS-SKIPPED	ENSMUST00000192227	havana	Rgs7	protein_coding
1	175335916	175336741	intron_2_ALTTENATIVE_3SS-SKIPPED	ENSMUST00000194555	havana	Rgs7	protein_coding
1	175607740	175608559	1094	ENSMUST00000133218	havana	Fh1	protein_coding
1	175607740	175608559	intron_1_ALTTENATIVE_3SS-ALTTENATIVE_3SS	ENSMUST00000176740	havana	Fh1	protein_coding
1	175607740	175608559	3456	ENSMUST00000130996	havana	Fh1	protein_coding
1	175607740	175608559	exon_7_10_SKIPPED	ENSMUST00000027810	ensembl_havana	Fh1	protein_coding
1	177458221	177458824	1960	ENSMUST00000192282	havana	RP24-441N3.2	processed_transcript
1	177458221	177458824	744	ENSMUST00000191905	havana	RP24-441N3.2	processed_transcript
1	177475285	177476708	exon_2_2_RETAINED	ENSMUST00000193447	havana	RP24-441N3.3	lincRNA
1	177475285	177476708	0	ENSMUST00000193447	havana	RP24-441N3.3	lincRNA
1	177478983	177479955	2717	ENSMUST00000193447	havana	RP24-441N3.3	lincRNA
1	177633861	177634747	1845	ENSMUST00000192759	havana	RP23-326H11.3	TEC
1	177741643	177742932	intron_4_RETAINED-RETAINED	ENSMUST00000016106	ensembl_havana	1700016C15Rik	protein_coding
1	177747817	177748714	intron_4_RETAINED-RETAINED	ENSMUST00000016106	ensembl_havana	1700016C15Rik	protein_coding
1	177793143	177794751	intron_1_ALTTENATIVE_3SS-SKIPPED	ENSMUST00000161808	havana	Adss	protein_coding
1	177793143	177794751	intron_1_ALTTENATIVE_3SS-SKIPPED	ENSMUST00000016105	ensembl_havana	Adss	protein_coding
1	177795238	177796174	intron_1_ALTTENATIVE_3SS-SKIPPED	ENSMUST00000161808	havana	Adss	protein_coding
1	177795238	177796174	intron_1_ALTTENATIVE_3SS-SKIPPED	ENSMUST00000016105	ensembl_havana	Adss	protein_coding
1	177796459	177797286	exon_1_13_ALTTENATIVE_3SS	ENSMUST00000016105	ensembl_havana	Adss	protein_coding
1	177796459	177797286	exon_1_13_ALTTENATIVE_3SS	ENSMUST00000016105	ensembl_havana	Adss	protein_coding
1	177796459	177797286	exon_1_7_ALTTENATIVE_3SS	ENSMUST00000161808	havana	Adss	protein_coding
1	177796459	177797286	0	ENSMUST00000016105	ensembl_havana	Adss	protein_coding
1	177796459	177797286	0	ENSMUST00000161808	havana	Adss	protein_coding
1	178186516	178187905	exon_1_8_ALTTENATIVE_3SS	ENSMUST00000159284	havana	Desi2	protein_coding
1	178186516	178187905	exon_1_5_ALTTENATIVE_3SS	ENSMUST00000027783	ensembl_havana	Desi2	protein_coding
1	178186516	178187905	900	ENSMUST00000161075	havana	Desi2	protein_coding
1	178186516	178187905	exon_1_5_ALTTENATIVE_3SS	ENSMUST00000027783	ensembl_havana	Desi2	protein_coding
1	178186516	178187905	exon_1_6_ALTTENATIVE_3SS	ENSMUST00000161075	havana	Desi2	protein_coding
1	178186516	178187905	exon_1_8_ALTTENATIVE_3SS	ENSMUST00000159284	havana	Desi2	protein_coding
1	178316994	178318523	2135	ENSMUST00000027781	ensembl_havana	Cox20	protein_coding
1	178316994	178318523	2135	ENSMUST00000154437	havana	Cox20	protein_coding
1	178316994	178318523	6139	ENSMUST00000188044	havana	Gm28062	protein_coding
1	178319440	178320649				Cox20	protein_coding
1	178319440	178320649	3633	ENSMUST00000161769	havana	Gm28062	protein_coding
1	178319440	178320649	5391	ENSMUST00000162916	havana	Hnrnpu	protein_coding
1	178319440	178320649	4902	ENSMUST00000037748	ensembl_havana	Hnrnpu	protein_coding
1	178319440	178320649	4179	ENSMUST00000189450	havana	Gm28062	protein_coding
1	178319440	178320649	892	ENSMUST00000141846	havana	B230369F24Rik	antisense
1	178319440	178320649	1667	ENSMUST00000159117	havana	Gm16586	antisense
1	178319440	178320649	3693	ENSMUST00000188044	havana	Gm28062	protein_coding
1	178321377	178323226	2829	ENSMUST00000141846	havana	B230369F24Rik	antisense
1	178321377	178323226	0	ENSMUST00000154437	havana	Cox20	protein_coding
1	178321377	178323226	exon_6_6_ALTTENATIVE_5SS	ENSMUST00000188044	havana	Gm28062	protein_coding
1	178321377	178323226	0	ENSMUST00000027781	ensembl_havana	Cox20	protein_coding
1	178321377	178323226	2965	ENSMUST00000037748	ensembl_havana	Hnrnpu	protein_coding
1	178321377	178323226	2242	ENSMUST00000189450	havana	Gm28062	protein_coding
1	178321377	178323226				Cox20	protein_coding
1	178321377	178323226	exon_17_17_ALTTENATIVE_5SS	ENSMUST00000161769	havana	Gm28062	protein_coding
1	178321377	178323226	1696	ENSMUST00000161769	havana	Gm28062	protein_coding
1	178321377	178323226	exon_2_2_RETAINED	ENSMUST00000159117	havana	Gm16586	antisense
1	178321377	178323226	1756	ENSMUST00000188044	havana	Gm28062	protein_coding
1	178321377	178323226	exon_6_6_ALTTENATIVE_5SS	ENSMUST00000188044	havana	Gm28062	protein_coding
1	178321377	178323226	exon_17_17_ALTTENATIVE_5SS	ENSMUST00000161769	havana	Gm28062	protein_coding
1	178321377	178323226	3454	ENSMUST00000162916	havana	Hnrnpu	protein_coding
1	178324305	178325957	exon_14_17_RETAINED	ENSMUST00000161769	havana	Gm28062	protein_coding
1	178324305	178325957	37	ENSMUST00000037748	ensembl_havana	Hnrnpu	protein_coding
1	178324305	178325957	exon_3_3_ALTTENATIVE_POLY_A	ENSMUST00000162916	havana	Hnrnpu	protein_coding
1	178324305	178325957	135	ENSMUST00000159117	havana	Gm16586	antisense
1	178324305	178325957	exon_4_6_RETAINED	ENSMUST00000188044	havana	Gm28062	protein_coding
1	178324305	178325957	1971	ENSMUST00000154437	havana	Cox20	protein_coding
1	178334711	178336153	930	ENSMUST00000134291	havana	Hnrnpu	protein_coding
1	178334711	178336153	exon_2_14_ALTTENATIVE_3SS	ENSMUST00000037748	ensembl_havana	Hnrnpu	protein_coding
1	178334711	178336153	1786	ENSMUST00000150825	havana	Hnrnpu	protein_coding
1	178334711	178336153	exon_3_17_SKIPPED	ENSMUST00000161769	havana	Gm28062	protein_coding
1	178334711	178336153	4392	ENSMUST00000162916	havana	Hnrnpu	protein_coding
1	178334711	178336153	exon_1_2_ALTTENATIVE_3SS	ENSMUST00000134291	havana	Hnrnpu	protein_coding
1	178334711	178336153	exon_3_14_ALTTENATIVE_5SS	ENSMUST00000037748	ensembl_havana	Hnrnpu	protein_coding
1	178417768	178419289				Efcab2	protein_coding
1	178459482	178460304	intron_6_SKIPPED-ALTTENATIVE_5SS	ENSMUST00000027775	ensembl_havana	Efcab2	protein_coding
1	178459482	178460304	intron_5_SKIPPED-ALTTENATIVE_5SS	ENSMUST00000192905	havana	Efcab2	protein_coding
1	178640966	178641868				Kif26b	protein_coding
1	178640966	178641868	3896	ENSMUST00000083033	ensembl	Gm24405	snRNA
1	178642482	178643281				Kif26b	protein_coding
1	178784604	178785408	intron_5_SKIPPED-SKIPPED	ENSMUST00000161017	ensembl_havana	Kif26b	protein_coding
1	178784604	178785408	intron_2_SKIPPED-SKIPPED	ENSMUST00000160789	havana	Kif26b	protein_coding
1	179108081	179109060	intron_5_SKIPPED-SKIPPED	ENSMUST00000128302	ensembl_havana	Smyd3	protein_coding
1	179108081	179109060	intron_1_ALTTENATIVE_PROMOMOTER-SKIPPED	ENSMUST00000131684	havana	Smyd3	protein_coding
1	179108081	179109060	intron_2_SKIPPED-SKIPPED	ENSMUST00000068437	havana	Smyd3	protein_coding
1	179476834	179477975	intron_1_ALTTENATIVE_3SS-SKIPPED	ENSMUST00000128302	ensembl_havana	Smyd3	protein_coding
1	179476834	179477975	intron_1_ALTTENATIVE_3SS-SKIPPED	ENSMUST00000111134	havana	Smyd3	protein_coding
1	179546857	179547772				Cnst	protein_coding
1	179546857	179547772	641	ENSMUST00000129982	havana	Tfb2m	protein_coding
1	179546857	179547772	591	ENSMUST00000027769	ensembl_havana	Tfb2m	protein_coding
1	179546857	179547772	966	ENSMUST00000129009	havana	Tfb2m	protein_coding
1	179552909	179554193				Cnst	protein_coding
1	179559839	179561285				Cnst	protein_coding
1	179568566	179569502				Cnst	protein_coding
1	179571694	179572313				Cnst	protein_coding
1	179573380	179574308				Cnst	protein_coding
1	179743324	179744325	1569	ENSMUST00000027768	ensembl_havana	Ahctf1	protein_coding
1	179743324	179744325	intron_1_RETAINED-RETAINED	ENSMUST00000131716	havana	Gm1305	protein_coding
1	179743324	179744325	2766	ENSMUST00000151734	havana	Ahctf1	protein_coding
1	179743324	179744325	2012	ENSMUST00000140489	havana	Ahctf1	protein_coding
1	179802234	179802954	1141	ENSMUST00000097454	ensembl	Gm10518	protein_coding
1	179802234	179802954	163	ENSMUST00000194536	havana	Ahctf1	protein_coding
1	179802234	179802954	intron_1_ALTTENATIVE_3SS-ALTTENATIVE_5SS	ENSMUST00000027768	ensembl_havana	Ahctf1	protein_coding
1	179802234	179802954	intron_1_ALTTENATIVE_3SS-ALTTENATIVE_5SS	ENSMUST00000147137	havana	Ahctf1	protein_coding
1	179803424	179804651	exon_1_36_ALTTENATIVE_3SS	ENSMUST00000027768	ensembl_havana	Ahctf1	protein_coding
1	179803424	179804651	exon_1_2_ALTTENATIVE_3SS	ENSMUST00000147137	havana	Ahctf1	protein_coding
1	179803424	179804651	exon_1_1_RETAINED	ENSMUST00000097454	ensembl	Gm10518	protein_coding
1	179803424	179804651	0	ENSMUST00000027768	ensembl_havana	Ahctf1	protein_coding
1	179803424	179804651	1353	ENSMUST00000194536	havana	Ahctf1	protein_coding
1	179803424	179804651	0	ENSMUST00000147137	havana	Ahctf1	protein_coding
1	179803424	179804651	exon_1_1_RETAINED	ENSMUST00000097454	ensembl	Gm10518	protein_coding
1	179803424	179804651	exon_1_36_ALTTENATIVE_3SS	ENSMUST00000027768	ensembl_havana	Ahctf1	protein_coding
1	179819377	179820308		ENSMUSG00000073486-ENSMUSG00000104418
1	179835945	179836781		ENSMUSG00000073486-ENSMUSG00000104418
1	179944824	179945745		ENSMUSG00000104418-ENSMUSG00000026490
1	179946388	179947319		ENSMUSG00000104418-ENSMUSG00000026490
1	179968140	179969169				Cdc42bpa	protein_coding
1	183385267	183386153	3713	ENSMUST00000097043	ensembl	Taf1a	protein_coding
1	183385267	183386153	3717	ENSMUST00000192076	havana	Taf1a	protein_coding
1	183387965	183389313	1019	ENSMUST00000192076	havana	Taf1a	protein_coding
1	183387965	183389313	1015	ENSMUST00000097043	ensembl	Taf1a	protein_coding
1	183387965	183389313	exon_1_13_ALTTENATIVE_PROMOMOTER	ENSMUST00000097043	ensembl	Taf1a	protein_coding
1	183387965	183389313	exon_1_9_ALTTENATIVE_PROMOMOTER	ENSMUST00000192076	havana	Taf1a	protein_coding
1	183387965	183389313	exon_1_9_ALTTENATIVE_PROMOMOTER	ENSMUST00000192076	havana	Taf1a	protein_coding
1	183387965	183389313	exon_1_13_ALTTENATIVE_PROMOMOTER	ENSMUST00000097043	ensembl	Taf1a	protein_coding
1	183788445	183789580	intron_2_RETAINED-RETAINED	ENSMUST00000193310	havana	RP23-352D14.1	lincRNA
1	183790295	183791371	intron_2_RETAINED-RETAINED	ENSMUST00000193310	havana	RP23-352D14.1	lincRNA
1	183921098	183922266	2823	ENSMUST00000194189	havana	RP24-187H3.1	processed_pseudogene
1	183929959	183931085	730	ENSMUST00000193891	havana	RP24-187H3.2	lincRNA
1	183933459	183934467	4230	ENSMUST00000193891	havana	RP24-187H3.2	lincRNA
1	184041196	184042139	3923	ENSMUST00000139839	havana	Dusp10	protein_coding
1	185202697	185203702	1480	ENSMUST00000191966	havana	Rab3gap2	protein_coding
1	185369842	185371105	2874	ENSMUST00000192588	havana	Eprs	protein_coding
1	185376100	185377250	1651	ENSMUST00000192324	havana	Eprs	protein_coding
1	185376100	185377250	2671	ENSMUST00000194157	havana	Eprs	protein_coding
1	185376100	185377250	0	ENSMUST00000193788	havana	Eprs	protein_coding
1	186529972	186530856	intron_1_ALTTENATIVE_3SS-SKIPPED	ENSMUST00000195454	havana	RP23-28F18.1	lincRNA
1	186529972	186530856	intron_1_ALTTENATIVE_3SS-ALTTENATIVE_POLY_A	ENSMUST00000193084	havana	RP23-28F18.1	lincRNA
1	186930043	186931507	exon_2_2_ALTTENATIVE_5SS	ENSMUST00000194513	havana	RP23-429I18.3	lincRNA
1	186930043	186931507	0	ENSMUST00000194513	havana	RP23-429I18.3	lincRNA
1	186930043	186931507	718	ENSMUST00000194671	havana	RP23-429I18.3	lincRNA
1	187155386	187156502	intron_5_SKIPPED-SKIPPED	ENSMUST00000110945	ensembl_havana	Spata17	protein_coding
1	187155386	187156502	intron_5_SKIPPED-SKIPPED	ENSMUST00000183819	havana	Spata17	protein_coding
1	187155386	187156502	intron_5_SKIPPED-SKIPPED	ENSMUST00000027908	ensembl	Spata17	protein_coding
1	187155386	187156502	intron_1_ALTTENATIVE_3SS-SKIPPED	ENSMUST00000183931	havana	Spata17	protein_coding
1	187208136	187209151	intron_1_ALTTENATIVE_3SS-SKIPPED	ENSMUST00000027908	ensembl	Spata17	protein_coding
1	187208136	187209151	intron_1_ALTTENATIVE_3SS-SKIPPED	ENSMUST00000183819	havana	Spata17	protein_coding
1	187208136	187209151	intron_1_ALTTENATIVE_3SS-SKIPPED	ENSMUST00000110945	ensembl_havana	Spata17	protein_coding
1	187208136	187209151	intron_1_ALTTENATIVE_3SS-SKIPPED	ENSMUST00000183931	havana	Spata17	protein_coding
1	187208136	187209151	intron_1_ALTTENATIVE_3SS-SKIPPED	ENSMUST00000183469	havana	Spata17	protein_coding
1	187970865	187971934	exon_8_8_ALTTENATIVE_5SS	ENSMUST00000110939	havana	Esrrg	protein_coding
1	187970865	187971934	exon_8_8_ALTTENATIVE_5SS	ENSMUST00000110939	havana	Esrrg	protein_coding
1	187970865	187971934	exon_7_7_ALTTENATIVE_5SS	ENSMUST00000027906	ensembl_havana	Esrrg	protein_coding
1	187970865	187971934	exon_7_7_ALTTENATIVE_5SS	ENSMUST00000027906	ensembl_havana	Esrrg	protein_coding
1	187970865	187971934	exon_8_8_ALTTENATIVE_5SS	ENSMUST00000110938	havana	Esrrg	protein_coding
1	187970865	187971934	exon_8_8_ALTTENATIVE_5SS	ENSMUST00000110938	havana	Esrrg	protein_coding
1	191382264	191383553	intron_1_ALTTENATIVE_3SS-ALTTENATIVE_5SS	ENSMUST00000067976	ensembl_havana	Ppp2r5a	protein_coding
1	191382264	191383553	2701	ENSMUST00000194953	havana	Ppp2r5a	protein_coding
1	191382264	191383553	intron_1_ALTTENATIVE_PROMOMOTER-ALTTENATIVE_5SS	ENSMUST00000195605	havana	Ppp2r5a	protein_coding
1	191389661	191395978	intron_2_SKIPPED-ALTTENATIVE_5SS	ENSMUST00000195859	havana	Ppp2r5a	protein_coding
1	191389661	191395978	8998	ENSMUST00000194832	havana	Ppp2r5a	protein_coding
1	191389661	191395978	intron_1_ALTTENATIVE_3SS-ALTTENATIVE_5SS	ENSMUST00000067976	ensembl_havana	Ppp2r5a	protein_coding
1	191389661	191395978	4336	ENSMUST00000195605	havana	Ppp2r5a	protein_coding
1	191389661	191395978	intron_1_ALTTENATIVE_3SS-ALTTENATIVE_POLY_A	ENSMUST00000194953	havana	Ppp2r5a	protein_coding
1	191444073	191445712	exon_3_6_RETAINED	ENSMUST00000192778	havana	RP23-103B18.8	lincRNA
1	191493654	191494646	exon_1_2_RETAINED	ENSMUST00000195294	havana	RP23-103B18.3	lincRNA
1	191493654	191494646	0	ENSMUST00000195294	havana	RP23-103B18.3	lincRNA
1	191557000	191557775	3387	ENSMUST00000194064	havana	Dtl	protein_coding
1	191557000	191557775	intron_9_SKIPPED-SKIPPED	ENSMUST00000195650	havana	Dtl	protein_coding
1	191557000	191557775	intron_8_SKIPPED-SKIPPED	ENSMUST00000027933	ensembl_havana	Dtl	protein_coding
1	191557000	191557775	intron_8_SKIPPED-SKIPPED	ENSMUST00000193977	havana	Dtl	protein_coding
1	191557000	191557775	intron_8_SKIPPED-SKIPPED	ENSMUST00000195765	havana	Dtl	protein_coding
1	191562481	191563229	exon_6_7_SKIPPED	ENSMUST00000194064	havana	Dtl	protein_coding
1	191562481	191563229	exon_6_15_SKIPPED	ENSMUST00000195765	havana	Dtl	protein_coding
1	192115829	192117125	exon_9_10_SKIPPED	ENSMUST00000073279	ensembl_havana	Rcor3	protein_coding
1	192115829	192117125	exon_9_12_SKIPPED	ENSMUST00000192866	havana	Rcor3	protein_coding
1	192115829	192117125	exon_10_11_SKIPPED	ENSMUST00000192158	havana	Rcor3	protein_coding
1	192115829	192117125	0	ENSMUST00000192222	havana	Rcor3	protein_coding
1	193023713	193025318	intron_2_RETAINED-ALTTENATIVE_5SS	ENSMUST00000191907	havana	Syt14	protein_coding
1	193023713	193025318	intron_2_RETAINED-SKIPPED	ENSMUST00000195530	havana	Syt14	protein_coding
1	193023713	193025318	intron_2_RETAINED-SKIPPED	ENSMUST00000016344	havana	Syt14	protein_coding
1	193023713	193025318	intron_2_RETAINED-SKIPPED	ENSMUST00000195354	ensembl_havana	Syt14	protein_coding
1	193130690	193131576	419	ENSMUST00000085555	ensembl_havana	Diexf	protein_coding
1	193130690	193131576	484	ENSMUST00000195848	havana	Diexf	protein_coding
10	7212217	7213213	0	ENSMUST00000015346	ensembl_havana	Cnksr3	protein_coding
10	7469777	7470585	intron_1_ALTTENATIVE_3SS-RETAINED	ENSMUST00000169796	ensembl	Ulbp1	protein_coding
10	7469777	7470585	intron_1_ALTTENATIVE_3SS-SKIPPED	ENSMUST00000177585	ensembl	Ulbp1	protein_coding
10	7681814	7682598	2934	ENSMUST00000040135	ensembl_havana	Nup43	protein_coding
10	7681814	7682598	679	ENSMUST00000162682	havana	Pcmt1	protein_coding
10	7681814	7682598	685	ENSMUST00000159977	havana	Pcmt1	protein_coding
10	7923376	7924220	intron_2_SKIPPED-ALTTENATIVE_5SS	ENSMUST00000146444	ensembl_havana	Tab2	protein_coding
10	7923376	7924220	intron_3_SKIPPED-ALTTENATIVE_5SS	ENSMUST00000147938	havana	Tab2	protein_coding
10	7923376	7924220	exon_1_2_ALTTENATIVE_PROMOMOTER	ENSMUST00000130322	havana	Tab2	protein_coding
10	10448288	10449893	intron_2_SKIPPED-SKIPPED	ENSMUST00000132573	havana	Adgb	protein_coding
10	10476479	10477542	4166	ENSMUST00000179956	ensembl	Adgb	protein_coding
10	10476479	10477542	4154	ENSMUST00000132573	havana	Adgb	protein_coding
10	10476479	10477542	4154	ENSMUST00000172530	havana	Adgb	protein_coding
10	10549803	10550829	exon_2_3_RETAINED	ENSMUST00000019974	ensembl_havana	Rab32	protein_coding
10	10554771	10556291	intron_1_RETAINED-RETAINED	ENSMUST00000019974	ensembl_havana	Rab32	protein_coding
10	10556747	10557677	intron_1_RETAINED-RETAINED	ENSMUST00000019974	ensembl_havana	Rab32	protein_coding
10	10978499	10979128	intron_1_ALTTENATIVE_3SS-SKIPPED	ENSMUST00000105560	havana	Grm1	protein_coding
10	10978499	10979128	intron_2_ALTTENATIVE_3SS-SKIPPED	ENSMUST00000044306	ensembl_havana	Grm1	protein_coding
10	10978499	10979128	intron_2_ALTTENATIVE_3SS-SKIPPED	ENSMUST00000105561	ensembl_havana	Grm1	protein_coding
10	11197251	11199153	intron_25_SKIPPED-ALTTENATIVE_3SS	ENSMUST00000159541	havana	Shprh	protein_coding
10	11197251	11199153	intron_16_SKIPPED-ALTTENATIVE_3SS	ENSMUST00000159553	havana	Shprh	protein_coding
10	11197251	11199153	intron_25_SKIPPED-ALTTENATIVE_3SS	ENSMUST00000054814	ensembl_havana	Shprh	protein_coding
10	12853985	12855051	intron_1_RETAINED-RETAINED	ENSMUST00000076817	ensembl	Utrn	protein_coding
10	12857454	12858763	intron_1_RETAINED-RETAINED	ENSMUST00000076817	ensembl	Utrn	protein_coding
10	13007822	13008767	exon_1_1_RETAINED	ENSMUST00000105139	ensembl_havana	Sf3b5	protein_coding
10	13007822	13008767	exon_1_1_RETAINED	ENSMUST00000105139	ensembl_havana	Sf3b5	protein_coding
10	13269879	13270988	intron_2_SKIPPED-SKIPPED	ENSMUST00000105547	havana	Phactr2	protein_coding
10	13269879	13270988	intron_2_SKIPPED-SKIPPED	ENSMUST00000079698	havana	Phactr2	protein_coding
10	13269879	13270988	intron_2_SKIPPED-SKIPPED	ENSMUST00000105545	ensembl	Phactr2	protein_coding
10	13269879	13270988	intron_2_SKIPPED-SKIPPED	ENSMUST00000105543	havana	Phactr2	protein_coding
10	13269879	13270988	intron_2_SKIPPED-SKIPPED	ENSMUST00000105546	havana	Phactr2	protein_coding
10	13369572	13370750	intron_1_ALTTENATIVE_PROMOMOTER-SKIPPED	ENSMUST00000105547	havana	Phactr2	protein_coding
10	13369572	13370750	intron_1_ALTTENATIVE_3SS-SKIPPED	ENSMUST00000079698	havana	Phactr2	protein_coding
10	13369572	13370750	intron_1_ALTTENATIVE_3SS-SKIPPED	ENSMUST00000105546	havana	Phactr2	protein_coding
10	13835552	13836483	intron_1_ALTTENATIVE_3SS-ALTTENATIVE_5SS	ENSMUST00000161729	havana	Aig1	protein_coding
10	13835552	13836483	intron_1_ALTTENATIVE_3SS-ALTTENATIVE_5SS	ENSMUST00000162610	havana	Aig1	protein_coding
10	13835552	13836483	intron_1_ALTTENATIVE_3SS-ALTTENATIVE_5SS	ENSMUST00000019942	ensembl_havana	Aig1	protein_coding
10	13835552	13836483	intron_1_ALTTENATIVE_PROMOMOTER-SKIPPED	ENSMUST00000162798	havana	Aig1	protein_coding
10	13835552	13836483	intron_1_ALTTENATIVE_3SS-ALTTENATIVE_5SS	ENSMUST00000105534	havana	Aig1	protein_coding
10	13835552	13836483	intron_2_SKIPPED-ALTTENATIVE_5SS	ENSMUST00000162869	havana	Aig1	protein_coding
10	13835552	13836483	intron_1_ALTTENATIVE_PROMOMOTER-ALTTENATIVE_5SS	ENSMUST00000162174	havana	Aig1	protein_coding
10	13841795	13843352	intron_1_ALTTENATIVE_3SS-ALTTENATIVE_5SS	ENSMUST00000161729	havana	Aig1	protein_coding
10	13841795	13843352	intron_1_ALTTENATIVE_3SS-ALTTENATIVE_5SS	ENSMUST00000162610	havana	Aig1	protein_coding
10	13841795	13843352	intron_1_ALTTENATIVE_3SS-ALTTENATIVE_5SS	ENSMUST00000019942	ensembl_havana	Aig1	protein_coding
10	13841795	13843352	intron_1_ALTTENATIVE_PROMOMOTER-SKIPPED	ENSMUST00000162798	havana	Aig1	protein_coding
10	13841795	13843352	intron_1_ALTTENATIVE_3SS-ALTTENATIVE_5SS	ENSMUST00000105534	havana	Aig1	protein_coding
10	13841795	13843352	intron_2_SKIPPED-ALTTENATIVE_5SS	ENSMUST00000162869	havana	Aig1	protein_coding
10	13841795	13843352	intron_1_ALTTENATIVE_PROMOMOTER-ALTTENATIVE_5SS	ENSMUST00000162174	havana	Aig1	protein_coding
10	13869436	13870325	615	ENSMUST00000105534	havana	Aig1	protein_coding
10	13869436	13870325	608	ENSMUST00000162869	havana	Aig1	protein_coding
10	13869436	13870325	457	ENSMUST00000162610	havana	Aig1	protein_coding
10	13869436	13870325	480	ENSMUST00000019942	ensembl_havana	Aig1	protein_coding
10	13869436	13870325	461	ENSMUST00000161729	havana	Aig1	protein_coding
10	13964122	13964772	2901	ENSMUST00000191464	havana	Hivep2	protein_coding
10	13964122	13964772	2256	ENSMUST00000015645	ensembl_havana	Hivep2	protein_coding
10	13964122	13964772	2256	ENSMUST00000191138	havana	Hivep2	protein_coding
10	13964122	13964772	2901	ENSMUST00000181888	ensembl	Gm26835	lincRNA
10	13964122	13964772	1952	ENSMUST00000187083	havana	Hivep2	protein_coding
10	13964122	13964772	2838	ENSMUST00000185392	havana	Hivep2	protein_coding
10	13964122	13964772	2523	ENSMUST00000186989	havana	Hivep2	protein_coding
10	19010101	19012869	exon_2_9_ALTTENATIVE_3SS	ENSMUST00000019997	ensembl_havana	Tnfaip3	protein_coding
10	19010101	19012869	exon_2_3_ALTTENATIVE_3SS	ENSMUST00000122863	havana	Tnfaip3	protein_coding
10	19010101	19012869	exon_2_3_ALTTENATIVE_3SS	ENSMUST00000122863	havana	Tnfaip3	protein_coding
10	19010101	19012869	exon_2_7_ALTTENATIVE_3SS	ENSMUST00000154590	havana	Tnfaip3	protein_coding
10	19597785	19598751	0	ENSMUST00000110989	havana	Ifngr1	protein_coding
10	19631244	19632259	intron_4_RETAINED-RETAINED	ENSMUST00000036564	ensembl_havana	Il22ra2	protein_coding
10	19878368	19879606	intron_7_ALTTENATIVE_5SS-ALTTENATIVE_3SS	ENSMUST00000166511	ensembl	Pex7	protein_coding
10	19878368	19879606	intron_8_ALTTENATIVE_5SS-ALTTENATIVE_3SS	ENSMUST00000020182	ensembl_havana	Pex7	protein_coding
10	19906086	19907080	intron_1_ALTTENATIVE_3SS-SKIPPED	ENSMUST00000020182	ensembl_havana	Pex7	protein_coding
10	19906086	19907080	intron_1_ALTTENATIVE_3SS-SKIPPED	ENSMUST00000166511	ensembl	Pex7	protein_coding
10	19906086	19907080	intron_1_ALTTENATIVE_3SS-SKIPPED	ENSMUST00000134220	havana	Pex7	protein_coding
10	19907536	19909307	0	ENSMUST00000020182	ensembl_havana	Pex7	protein_coding
10	19907536	19909307	exon_1_10_ALTTENATIVE_3SS	ENSMUST00000020182	ensembl_havana	Pex7	protein_coding
10	19907536	19909307	exon_1_7_ALTTENATIVE_3SS	ENSMUST00000134220	havana	Pex7	protein_coding
10	19907536	19909307	exon_1_9_ALTTENATIVE_3SS	ENSMUST00000166511	ensembl	Pex7	protein_coding
10	19907536	19909307	0	ENSMUST00000166511	ensembl	Pex7	protein_coding
10	19907536	19909307	exon_1_9_ALTTENATIVE_3SS	ENSMUST00000166511	ensembl	Pex7	protein_coding
10	19907536	19909307	exon_1_7_ALTTENATIVE_3SS	ENSMUST00000134220	havana	Pex7	protein_coding
10	22001054	22002124	1164	ENSMUST00000092673	ensembl_havana	Sgk1	protein_coding
10	22001054	22002124	3621	ENSMUST00000124350	havana	Sgk1	protein_coding
10	22001054	22002124	4714	ENSMUST00000126560	havana	Sgk1	protein_coding
10	22001054	22002124	1162	ENSMUST00000120509	ensembl_havana	Sgk1	protein_coding
10	23820264	23821545	intron_7_ALTTENATIVE_3SS-ALTTENATIVE_5SS	ENSMUST00000119597	ensembl_havana	Slc18b1	protein_coding
10	23820264	23821545	intron_7_ALTTENATIVE_3SS-ALTTENATIVE_5SS	ENSMUST00000179321	ensembl	Slc18b1	protein_coding
10	23820264	23821545	4222	ENSMUST00000143931	havana	Slc18b1	protein_coding
10	23820264	23821545	1184	ENSMUST00000127841	havana	Slc18b1	protein_coding
10	23820264	23821545	intron_2_ALTTENATIVE_3SS-ALTTENATIVE_5SS	ENSMUST00000127841	havana	Slc18b1	protein_coding
10	23850776	23853080	exon_1_7_RETAINED	ENSMUST00000020190	ensembl_havana	Vnn3	protein_coding
10	23850776	23853080	exon_1_7_RETAINED	ENSMUST00000020190	ensembl_havana	Vnn3	protein_coding
10	23850776	23853080	685	ENSMUST00000020190	ensembl_havana	Vnn3	protein_coding
10	23850776	23853080	exon_2_7_RETAINED	ENSMUST00000020190	ensembl_havana	Vnn3	protein_coding
10	23863961	23865529	intron_3_RETAINED-RETAINED	ENSMUST00000020190	ensembl_havana	Vnn3	protein_coding
10	23894133	23894949	554	ENSMUST00000041416	ensembl_havana	Vnn1	protein_coding
10	23894133	23894949	exon_1_7_RETAINED	ENSMUST00000041416	ensembl_havana	Vnn1	protein_coding
10	23894133	23894949	exon_1_7_RETAINED	ENSMUST00000041416	ensembl_havana	Vnn1	protein_coding
10	24131230	24131964	intron_1_RETAINED-RETAINED	ENSMUST00000125161	havana	Gm15137	lincRNA
10	24553571	24554752	intron_3_ALTTENATIVE_5SS-ALTTENATIVE_5SS	ENSMUST00000136908	havana	Gm15270	processed_transcript
10	24553571	24554752	3232	ENSMUST00000146208	havana	Gm15270	processed_transcript
10	24580753	24581788	intron_2_SKIPPED-ALTTENATIVE_5SS	ENSMUST00000141076	havana	Gm15270	processed_transcript
10	24580753	24581788	intron_2_SKIPPED-ALTTENATIVE_5SS	ENSMUST00000136908	havana	Gm15270	processed_transcript
10	24594706	24595770	542	ENSMUST00000125158	havana	Gm15270	processed_transcript
10	24594706	24595770	949	ENSMUST00000141076	havana	Gm15270	processed_transcript
10	24594706	24595770	735	ENSMUST00000020171	ensembl_havana	Ctgf	protein_coding
10	24594706	24595770	exon_1_4_ALTTENATIVE_PROMOMOTER	ENSMUST00000136908	havana	Gm15270	processed_transcript
10	24594706	24595770	1019	ENSMUST00000176228	havana	Ctgf	protein_coding
10	24594706	24595770	1073	ENSMUST00000129142	havana	Ctgf	protein_coding
10	24594706	24595770	exon_3_3_ALTTENATIVE_POLY_A	ENSMUST00000125158	havana	Gm15270	processed_transcript
10	24835671	24836828	exon_1_25_RETAINED	ENSMUST00000020169	ensembl	Enpp3	protein_coding
10	24835671	24836828	exon_1_25_RETAINED	ENSMUST00000020169	ensembl	Enpp3	protein_coding
10	24835671	24836828	0	ENSMUST00000020169	ensembl	Enpp3	protein_coding
10	25268145	25269129	intron_4_SKIPPED-ALTTENATIVE_5SS	ENSMUST00000176258	havana	Akap7	protein_coding
10	25268145	25269129	intron_4_SKIPPED-ALTTENATIVE_5SS	ENSMUST00000041984	ensembl_havana	Akap7	protein_coding
10	26849217	26850383	intron_9_SKIPPED-SKIPPED	ENSMUST00000142284	havana	Arhgap18	protein_coding
10	26849217	26850383	0	ENSMUST00000135866	havana	Arhgap18	protein_coding
10	26849217	26850383	intron_13_SKIPPED-SKIPPED	ENSMUST00000039557	ensembl_havana	Arhgap18	protein_coding
10	26854124	26856881	intron_12_SKIPPED-SKIPPED	ENSMUST00000039557	ensembl_havana	Arhgap18	protein_coding
10	26854124	26856881	intron_8_SKIPPED-SKIPPED	ENSMUST00000142284	havana	Arhgap18	protein_coding
10	26854124	26856881	4124	ENSMUST00000135866	havana	Arhgap18	protein_coding
10	26892620	26893923	intron_3_SKIPPED-SKIPPED	ENSMUST00000142284	havana	Arhgap18	protein_coding
10	26892620	26893923	intron_7_SKIPPED-SKIPPED	ENSMUST00000039557	ensembl_havana	Arhgap18	protein_coding
10	26919283	26921162	636	ENSMUST00000039557	ensembl_havana	Arhgap18	protein_coding
10	26919283	26921162	826	ENSMUST00000142284	havana	Arhgap18	protein_coding
10	26995468	26997211	intron_58_SKIPPED-SKIPPED	ENSMUST00000092639	ensembl_havana	Lama2	protein_coding
10	27004338	27005284	intron_56_SKIPPED-SKIPPED	ENSMUST00000092639	ensembl_havana	Lama2	protein_coding
10	27010031	27011012	intron_55_SKIPPED-SKIPPED	ENSMUST00000092639	ensembl_havana	Lama2	protein_coding
10	27012605	27013928	intron_55_SKIPPED-SKIPPED	ENSMUST00000092639	ensembl_havana	Lama2	protein_coding
10	27116900	27118452	intron_37_SKIPPED-SKIPPED	ENSMUST00000092639	ensembl_havana	Lama2	protein_coding
10	27249282	27250399	intron_14_ALTTENATIVE_5SS-SKIPPED	ENSMUST00000189575	havana	Lama2	protein_coding
10	27249282	27250399	intron_14_ALTTENATIVE_5SS-SKIPPED	ENSMUST00000092639	ensembl_havana	Lama2	protein_coding
10	28453967	28455168	intron_7_RETAINED-RETAINED	ENSMUST00000166468	ensembl	Ptprk	protein_coding
10	28459235	28460592	intron_7_RETAINED-RETAINED	ENSMUST00000166468	ensembl	Ptprk	protein_coding
10	28556467	28557437	intron_14_RETAINED-RETAINED	ENSMUST00000166468	ensembl	Ptprk	protein_coding
10	29312053	29313454	1227	ENSMUST00000161605	havana	Echdc1	protein_coding
10	29312053	29313454	1446	ENSMUST00000020034	ensembl_havana	Echdc1	protein_coding
10	29312053	29313454	exon_1_6_ALTTENATIVE_PROMOMOTER	ENSMUST00000161605	havana	Echdc1	protein_coding
10	29312053	29313454	1609	ENSMUST00000161426	havana	Echdc1	protein_coding
10	29312053	29313454	1112	ENSMUST00000160399	ensembl_havana	Echdc1	protein_coding
10	29312053	29313454	exon_1_6_ALTTENATIVE_PROMOMOTER	ENSMUST00000160399	ensembl_havana	Echdc1	protein_coding
10	29312053	29313454	exon_1_6_ALTTENATIVE_PROMOMOTER	ENSMUST00000160399	ensembl_havana	Echdc1	protein_coding
10	29312053	29313454	exon_1_6_ALTTENATIVE_PROMOMOTER	ENSMUST00000161605	havana	Echdc1	protein_coding
10	29313626	29314867	36	ENSMUST00000161426	havana	Echdc1	protein_coding
10	29338225	29339376	5952	ENSMUST00000037548	ensembl	Rnf146	protein_coding
10	29338225	29339376	3691	ENSMUST00000161426	havana	Echdc1	protein_coding
10	30712219	30713212	intron_3_SKIPPED-SKIPPED	ENSMUST00000068567	ensembl	Ncoa7	protein_coding
10	30755166	30756116	intron_2_SKIPPED-SKIPPED	ENSMUST00000068567	ensembl	Ncoa7	protein_coding
10	31496615	31497767	exon_6_6_RETAINED	ENSMUST00000081989	ensembl_havana	Rnf217	protein_coding
10	31496615	31497767	exon_6_6_RETAINED	ENSMUST00000081989	ensembl_havana	Rnf217	protein_coding
10	31503897	31505067	intron_4_RETAINED-RETAINED	ENSMUST00000081989	ensembl_havana	Rnf217	protein_coding
10	31557135	31558968	intron_1_RETAINED-RETAINED	ENSMUST00000081989	ensembl_havana	Rnf217	protein_coding
10	31594216	31595185	intron_1_RETAINED-RETAINED	ENSMUST00000081989	ensembl_havana	Rnf217	protein_coding
10	31607263	31608184	intron_1_RETAINED-RETAINED	ENSMUST00000081989	ensembl_havana	Rnf217	protein_coding
10	33557759	33558916	intron_2_ALTTENATIVE_5SS-ALTTENATIVE_5SS	ENSMUST00000159533	havana	Clvs2	protein_coding
10	33557759	33558916	intron_3_ALTTENATIVE_5SS-ALTTENATIVE_5SS	ENSMUST00000019920	ensembl_havana	Clvs2	protein_coding
10	33813855	33814907	4358	ENSMUST00000105222	ensembl_havana	Gm10327	processed_pseudogene
10	33904508	33905398	976	ENSMUST00000118315	havana	Rsph4a	protein_coding
10	33904508	33905398	exon_1_6_ALTTENATIVE_3SS	ENSMUST00000169670	ensembl	Rsph4a	protein_coding
10	40256662	40257505	exon_2_6_RETAINED	ENSMUST00000019982	ensembl	Gtf3c6	protein_coding
10	40256662	40257505	1804	ENSMUST00000083936	ensembl	Rnu3a	snoRNA
10	40257720	40259716	0	ENSMUST00000083936	ensembl	Rnu3a	snoRNA
10	40257720	40259716	56	ENSMUST00000019982	ensembl	Gtf3c6	protein_coding
10	40257720	40259716	746	ENSMUST00000083936	ensembl	Rnu3a	snoRNA
10	40257720	40259716	exon_1_1_RETAINED	ENSMUST00000083936	ensembl	Rnu3a	snoRNA
10	40263128	40263877	4449	ENSMUST00000083936	ensembl	Rnu3a	snoRNA
10	40300245	40301110	intron_1_RETAINED-RETAINED	ENSMUST00000099945	ensembl	Amd1	protein_coding
10	40348127	40349261	380	ENSMUST00000143103	havana	Cdk19os	antisense
10	40348127	40349261	964	ENSMUST00000044774	ensembl	Cdk19os	antisense
10	40348127	40349261	1180	ENSMUST00000044672	ensembl	Cdk19	protein_coding
10	40348127	40349261	1180	ENSMUST00000095743	ensembl	Cdk19	protein_coding
10	40348127	40349261	exon_2_2_ALTTENATIVE_5SS	ENSMUST00000143103	havana	Cdk19os	antisense
10	40348127	40349261	exon_4_4_ALTTENATIVE_POLY_A	ENSMUST00000044774	ensembl	Cdk19os	antisense
10	40445570	40446352	intron_4_RETAINED-RETAINED	ENSMUST00000095743	ensembl	Cdk19	protein_coding
10	40445570	40446352	intron_4_RETAINED-RETAINED	ENSMUST00000044672	ensembl	Cdk19	protein_coding
10	40457030	40458180	intron_4_RETAINED-RETAINED	ENSMUST00000095743	ensembl	Cdk19	protein_coding
10	40457030	40458180	intron_4_RETAINED-RETAINED	ENSMUST00000044672	ensembl	Cdk19	protein_coding
10	40629316	40630343	exon_1_5_RETAINED	ENSMUST00000019977	ensembl	Ddo	protein_coding
10	40629316	40630343	exon_1_5_RETAINED	ENSMUST00000019977	ensembl	Ddo	protein_coding
10	40629316	40630343	694	ENSMUST00000019977	ensembl	Ddo	protein_coding
10	40870880	40872720	intron_1_RETAINED-RETAINED	ENSMUST00000044166	ensembl	Cdc40	protein_coding
10	40870880	40872720	4759	ENSMUST00000158561	ensembl	Gm22948	misc_RNA
10	40882790	40883643	exon_1_15_RETAINED	ENSMUST00000044166	ensembl	Cdc40	protein_coding
10	40882790	40883643	exon_1_9_ALTTENATIVE_PROMOMOTER	ENSMUST00000019975	ensembl_havana	Wasf1	protein_coding
10	42270290	42271513	intron_2_ALTTENATIVE_3SS-ALTTENATIVE_POLY_A	ENSMUST00000105501	havana	Foxo3	protein_coding
10	42270290	42271513	intron_2_ALTTENATIVE_3SS-ALTTENATIVE_5SS	ENSMUST00000105502	havana	Foxo3	protein_coding
10	42270290	42271513	intron_2_ALTTENATIVE_3SS-ALTTENATIVE_5SS	ENSMUST00000056974	ensembl_havana	Foxo3	protein_coding
10	42478293	42479057	exon_1_14_ALTTENATIVE_3SS	ENSMUST00000133326	havana	Lace1	protein_coding
10	42478293	42479057	0	ENSMUST00000133326	havana	Lace1	protein_coding
10	42478293	42479057	exon_1_13_ALTTENATIVE_3SS	ENSMUST00000041024	ensembl_havana	Lace1	protein_coding
10	42478293	42479057	exon_1_14_ALTTENATIVE_3SS	ENSMUST00000133326	havana	Lace1	protein_coding
10	42478293	42479057	0	ENSMUST00000041024	ensembl_havana	Lace1	protein_coding
10	42478293	42479057	exon_1_13_ALTTENATIVE_3SS	ENSMUST00000041024	ensembl_havana	Lace1	protein_coding
10	42478293	42479057	14	ENSMUST00000151747	havana	Lace1	protein_coding
10	42490827	42491764	2595	ENSMUST00000157266	ensembl	Gm25277	misc_RNA
10	42759527	42760412	2278	ENSMUST00000144228	havana	Sec63	protein_coding
10	42759527	42760412	2087	ENSMUST00000155410	havana	Sec63	protein_coding
10	42759527	42760412	1968	ENSMUST00000019937	ensembl_havana	Sec63	protein_coding
10	42759527	42760412	868	ENSMUST00000129933	havana	Gm15199	antisense
10	42759527	42760412	2068	ENSMUST00000181674	ensembl	Gm26860	lincRNA
10	42781019	42782047				Sec63	protein_coding
10	42803302	42804770				Sec63	protein_coding
10	42862108	42863069	3405	ENSMUST00000136841	havana	Scml4	protein_coding
10	42862108	42863069				Scml4	protein_coding
10	43001024	43002121	1475	ENSMUST00000040275	ensembl_havana	Sobp	protein_coding
10	43001024	43002121		ENSMUSG00000044770-ENSMUSG00000038248
10	43244451	43245244				Pdss2	protein_coding
10	43271117	43272079				Pdss2	protein_coding
10	43310435	43311516				Pdss2	protein_coding
10	43311908	43312923				Pdss2	protein_coding
10	44267740	44268612	exon_1_8_RETAINED	ENSMUST00000039286	ensembl	Atg5	protein_coding
10	44267740	44268612	exon_1_8_RETAINED	ENSMUST00000039286	ensembl	Atg5	protein_coding
10	44267740	44268612	617	ENSMUST00000039286	ensembl	Atg5	protein_coding
10	44474011	44474798	intron_1_ALTTENATIVE_PROMOMOTER-RETAINED	ENSMUST00000167340	havana	Prdm1	protein_coding
10	44519833	44520612	intron_1_ALTTENATIVE_PROMOMOTER-RETAINED	ENSMUST00000167340	havana	Prdm1	protein_coding
10	45003987	45004838	2122	ENSMUST00000095717	ensembl_havana	Gm4795	processed_pseudogene
10	45676643	45677472	intron_11_SKIPPED-SKIPPED	ENSMUST00000037044	ensembl_havana	Hace1	protein_coding
10	45676643	45677472	473	ENSMUST00000155368	havana	Hace1	protein_coding
10	48432990	48433896	4831	ENSMUST00000157655	ensembl	Gm23584	snoRNA
10	50656917	50657979				Ascc3	protein_coding
10	50762840	50764360	intron_36_RETAINED-RETAINED	ENSMUST00000035606	ensembl	Ascc3	protein_coding
10	50806123	50806838	intron_36_RETAINED-RETAINED	ENSMUST00000035606	ensembl	Ascc3	protein_coding
10	51762992	51763783		ENSMUSG00000062224-ENSMUSG00000088198
10	52174145	52175131	intron_4_SKIPPED-RETAINED	ENSMUST00000020045	ensembl_havana	Ros1	protein_coding
10	52174145	52175131	intron_4_SKIPPED-RETAINED	ENSMUST00000177378	havana	Ros1	protein_coding
10	52174145	52175131	intron_3_RETAINED-RETAINED	ENSMUST00000175892	havana	Ros1	protein_coding
10	52174145	52175131	intron_4_SKIPPED-RETAINED	ENSMUST00000117992	havana	Ros1	protein_coding
10	52231804	52232673		ENSMUSG00000019893-ENSMUSG00000019891
10	52231804	52232673	1814	ENSMUST00000069004	ensembl_havana	Dcbld1	protein_coding
10	52231804	52232673	1832	ENSMUST00000105476	havana	Dcbld1	protein_coding
10	52231804	52232673	1828	ENSMUST00000140921	havana	Dcbld1	protein_coding
10	52277683	52278555				Dcbld1	protein_coding
10	52418817	52420001				Nus1	protein_coding
10	52947182	52948093	intron_3_RETAINED-RETAINED	ENSMUST00000105473	ensembl_havana	Slc35f1	protein_coding
10	53324638	53325433	intron_3_RETAINED-RETAINED	ENSMUST00000095691	ensembl	Cep85l	protein_coding
10	53353660	53354786	intron_2_RETAINED-RETAINED	ENSMUST00000095691	ensembl	Cep85l	protein_coding
10	53355275	53356163	intron_2_RETAINED-RETAINED	ENSMUST00000095691	ensembl	Cep85l	protein_coding
10	53358907	53359843	intron_1_RETAINED-RETAINED	ENSMUST00000095691	ensembl	Cep85l	protein_coding
10	53364661	53365758	intron_1_RETAINED-RETAINED	ENSMUST00000095691	ensembl	Cep85l	protein_coding
10	53376758	53378140	intron_1_RETAINED-RETAINED	ENSMUST00000095691	ensembl	Cep85l	protein_coding
10	53382053	53383339		ENSMUSG00000038594-ENSMUSG00000056219
10	53382053	53383339	2203	ENSMUST00000095691	ensembl	Cep85l	protein_coding
10	53394783	53395828		ENSMUSG00000038594-ENSMUSG00000056219
10	53397658	53398779		ENSMUSG00000038594-ENSMUSG00000056219
10	53407226	53408102		ENSMUSG00000038594-ENSMUSG00000056219
10	53595459	53596222	1501	ENSMUST00000020004	ensembl	Asf1a	protein_coding
10	53595459	53596222	intron_8_RETAINED-RETAINED	ENSMUST00000075540	ensembl	Mcm9	protein_coding
10	53598535	53599489				Asf1a	protein_coding
10	53598535	53599489	intron_8_RETAINED-RETAINED	ENSMUST00000075540	ensembl	Mcm9	protein_coding
10	53863369	53864354		ENSMUSG00000019856-ENSMUSG00000003746
10	53935812	53936542	intron_6_ALTTENATIVE_5SS-SKIPPED	ENSMUST00000105470	havana	Man1a	protein_coding
10	53935812	53936542	intron_6_ALTTENATIVE_5SS-SKIPPED	ENSMUST00000003843	ensembl_havana	Man1a	protein_coding
10	53937952	53938816	intron_6_ALTTENATIVE_5SS-SKIPPED	ENSMUST00000105470	havana	Man1a	protein_coding
10	57499375	57501788				Hsf2	protein_coding
10	58255725	58256682	165	ENSMUST00000161570	havana	Gcc2	protein_coding
10	58320518	58321808	2947	ENSMUST00000020078	ensembl_havana	Lims1	protein_coding
10	58322052	58323618	exon_1_10_ALTTENATIVE_PROMOMOTER	ENSMUST00000020078	ensembl_havana	Lims1	protein_coding
10	58322052	58323618	exon_1_10_ALTTENATIVE_PROMOMOTER	ENSMUST00000020078	ensembl_havana	Lims1	protein_coding
10	58322052	58323618	1413	ENSMUST00000020078	ensembl_havana	Lims1	protein_coding
10	58351287	58352337	1684	ENSMUST00000093703	ensembl	Gm23058	snRNA
10	58404990	58406726	intron_2_SKIPPED-ALTTENATIVE_3SS	ENSMUST00000105468	havana	Lims1	protein_coding
10	58404990	58406726	intron_2_SKIPPED-ALTTENATIVE_3SS	ENSMUST00000020077	havana	Lims1	protein_coding
10	58404990	58406726	3066	ENSMUST00000124312	havana	Lims1	protein_coding
10	58404990	58406726	intron_2_SKIPPED-ALTTENATIVE_3SS	ENSMUST00000020078	ensembl_havana	Lims1	protein_coding
10	59430772	59431636	0	ENSMUST00000162493	havana	Oit3	protein_coding
10	59430772	59431636	exon_1_3_ALTTENATIVE_3SS	ENSMUST00000162493	havana	Oit3	protein_coding
10	59430772	59431636	exon_5_9_ALTTENATIVE_3SS	ENSMUST00000009798	ensembl_havana	Oit3	protein_coding
10	59442863	59444239	4120	ENSMUST00000020312	ensembl_havana	Mcu	protein_coding
10	60001946	60002872	exon_2_4_ALTTENATIVE_3SS	ENSMUST00000182116	havana	Anapc16	protein_coding
10	60001946	60002872	intron_1_ALTTENATIVE_3SS-SKIPPED	ENSMUST00000182898	ensembl_havana	Anapc16	protein_coding
10	60001946	60002872	3637	ENSMUST00000183113	havana	Anapc16	protein_coding
10	60350484	60351218	intron_39_ALTTENATIVE_5SS-SKIPPED	ENSMUST00000105463	ensembl	Cdh23	protein_coding
10	60350484	60351218	intron_35_ALTTENATIVE_5SS-SKIPPED	ENSMUST00000135638	havana	Cdh23	protein_coding
10	60350484	60351218	intron_35_ALTTENATIVE_5SS-SKIPPED	ENSMUST00000128249	havana	Cdh23	protein_coding
10	60350484	60351218	intron_38_ALTTENATIVE_5SS-SKIPPED	ENSMUST00000105464	ensembl	Cdh23	protein_coding
10	60350484	60351218	intron_35_ALTTENATIVE_5SS-SKIPPED	ENSMUST00000105462	havana	Cdh23	protein_coding
10	60350484	60351218	intron_35_ALTTENATIVE_5SS-SKIPPED	ENSMUST00000073242	havana	Cdh23	protein_coding
10	60350484	60351218	intron_39_ALTTENATIVE_5SS-SKIPPED	ENSMUST00000105461	ensembl	Cdh23	protein_coding
10	60818946	60819579	intron_1_RETAINED-RETAINED	ENSMUST00000077925	ensembl	Unc5b	protein_coding
10	61113807	61114811	exon_5_15_SKIPPED	ENSMUST00000150258	havana	Sgpl1	protein_coding
10	61113807	61114811	exon_5_7_SKIPPED	ENSMUST00000155919	havana	Sgpl1	protein_coding
10	61113807	61114811	exon_5_15_SKIPPED	ENSMUST00000092498	havana	Sgpl1	protein_coding
10	61113807	61114811	286	ENSMUST00000137833	havana	Sgpl1	protein_coding
10	61113807	61114811	exon_5_15_SKIPPED	ENSMUST00000122259	ensembl_havana	Sgpl1	protein_coding
10	61113807	61114811	3644	ENSMUST00000142192	havana	Sgpl1	protein_coding
10	61113807	61114811	exon_5_5_ALTTENATIVE_POLY_A	ENSMUST00000137833	havana	Sgpl1	protein_coding
10	61117364	61118290	exon_4_15_SKIPPED	ENSMUST00000150258	havana	Sgpl1	protein_coding
10	61661593	61662586	2095	ENSMUST00000162028	havana	Ppa1	protein_coding
10	61661593	61662586	1094	ENSMUST00000160607	havana	Ppa1	protein_coding
10	62971514	62972171	intron_19_ALTTENATIVE_3SS-SKIPPED	ENSMUST00000092462	havana	Dna2	protein_coding
10	62971514	62972171	intron_4_ALTTENATIVE_3SS-SKIPPED	ENSMUST00000137378	havana	Dna2	protein_coding
10	62971514	62972171	intron_4_ALTTENATIVE_5SS-SKIPPED	ENSMUST00000139212	havana	Dna2	protein_coding
10	62971514	62972171	intron_19_ALTTENATIVE_3SS-SKIPPED	ENSMUST00000131422	ensembl_havana	Dna2	protein_coding
10	63016665	63017331	exon_18_18_ALTTENATIVE_5SS	ENSMUST00000119567	ensembl_havana	Rufy2	protein_coding
10	63016665	63017331	exon_6_10_SKIPPED	ENSMUST00000020263	ensembl_havana	Hnrnph3	protein_coding
10	63016665	63017331	exon_6_10_SKIPPED	ENSMUST00000118898	havana	Hnrnph3	protein_coding
10	63016665	63017331	exon_5_9_SKIPPED	ENSMUST00000140743	havana	Hnrnph3	protein_coding
10	63016665	63017331	2711	ENSMUST00000119567	ensembl_havana	Rufy2	protein_coding
10	63016665	63017331	498	ENSMUST00000141616	havana	Hnrnph3	protein_coding
10	63016665	63017331	1141	ENSMUST00000119814	havana	Hnrnph3	protein_coding
10	63016665	63017331	exon_2_3_SKIPPED	ENSMUST00000143689	havana	Hnrnph3	protein_coding
10	63016665	63017331	0	ENSMUST00000143594	havana	Rufy2	protein_coding
10	63016665	63017331	intron_18_ALTTENATIVE_5SS-ALTTENATIVE_POLY_A	ENSMUST00000143594	havana	Rufy2	protein_coding
10	63016665	63017331	exon_5_9_SKIPPED	ENSMUST00000140743	havana	Hnrnph3	protein_coding
10	63016665	63017331	exon_18_18_ALTTENATIVE_5SS	ENSMUST00000119567	ensembl_havana	Rufy2	protein_coding
10	63128069	63129086	intron_13_RETAINED-RETAINED	ENSMUST00000095580	ensembl	Mypn	protein_coding
10	63157799	63158820	intron_6_RETAINED-RETAINED	ENSMUST00000095580	ensembl	Mypn	protein_coding
10	63244994	63246328	842	ENSMUST00000054837	ensembl_havana	1700120B22Rik	antisense
10	63246890	63248387	2738	ENSMUST00000054837	ensembl_havana	1700120B22Rik	antisense
10	63318819	63319964	exon_9_9_ALTTENATIVE_5SS	ENSMUST00000146028	havana	Sirt1	protein_coding
10	63318819	63319964	exon_9_9_ALTTENATIVE_5SS	ENSMUST00000020257	ensembl	Sirt1	protein_coding
10	63318819	63319964	3327	ENSMUST00000148516	havana	Sirt1	protein_coding
10	67099796	67102053	2809	ENSMUST00000020023	ensembl	Reep3	protein_coding
10	67125904	67126819	1353	ENSMUST00000174408	havana	Jmjd1c	protein_coding
10	67125904	67126819	1353	ENSMUST00000051446	ensembl	Jmjd1c	protein_coding
10	68007921	68008921				Rtkn2	protein_coding
10	68057417	68058684	intron_14_SKIPPED-ALTTENATIVE_5SS	ENSMUST00000147556	havana	Rtkn2	protein_coding
10	68057417	68058684	intron_14_SKIPPED-ALTTENATIVE_5SS	ENSMUST00000068994	havana	Rtkn2	protein_coding
10	68059690	68060773	exon_15_15_ALTTENATIVE_5SS	ENSMUST00000147556	havana	Rtkn2	protein_coding
10	68059690	68060773	0	ENSMUST00000068994	havana	Rtkn2	protein_coding
10	68059690	68060773	0	ENSMUST00000147556	havana	Rtkn2	protein_coding
10	68059690	68060773	exon_15_15_ALTTENATIVE_5SS	ENSMUST00000068994	havana	Rtkn2	protein_coding
10	68059690	68060773	exon_15_15_ALTTENATIVE_5SS	ENSMUST00000068994	havana	Rtkn2	protein_coding
10	68059690	68060773	exon_15_15_ALTTENATIVE_5SS	ENSMUST00000147556	havana	Rtkn2	protein_coding
10	68090024	68091386	5568	ENSMUST00000020106	ensembl	Arid5b	protein_coding
10	69940738	69941654	intron_1_ALTTENATIVE_3SS-SKIPPED	ENSMUST00000182439	havana	Ank3	protein_coding
10	69940738	69941654	intron_25_ALTTENATIVE_3SS-SKIPPED	ENSMUST00000182474	havana	Ank3	protein_coding
10	71132407	71133469	intron_1_ALTTENATIVE_3SS-SKIPPED	ENSMUST00000014473	havana	Bicc1	protein_coding
10	71132407	71133469	intron_1_ALTTENATIVE_PROMOMOTER-SKIPPED	ENSMUST00000131445	havana	Bicc1	protein_coding
10	71132407	71133469	intron_1_ALTTENATIVE_3SS-SKIPPED	ENSMUST00000143791	ensembl_havana	Bicc1	protein_coding
10	75504419	75505572	4412	ENSMUST00000129307	havana	Gucd1	protein_coding
10	75504419	75505572	5297	ENSMUST00000123505	havana	Gucd1	protein_coding
10	75504419	75505572	5277	ENSMUST00000147269	havana	Gucd1	protein_coding
10	75504419	75505572	4545	ENSMUST00000128419	havana	Gucd1	protein_coding
10	75504419	75505572	intron_2_ALTTENATIVE_5SS-SKIPPED	ENSMUST00000153125	havana	Gucd1	protein_coding
10	75789448	75790316	intron_2_RETAINED-RETAINED	ENSMUST00000120177	havana	Gstt1	protein_coding
10	75789448	75790316	intron_3_RETAINED-RETAINED	ENSMUST00000139724	havana	Gstt1	protein_coding
10	75789448	75790316	intron_3_RETAINED-RETAINED	ENSMUST00000001713	ensembl_havana	Gstt1	protein_coding
10	75827413	75829212	4431	ENSMUST00000038257	ensembl	Gstt2	protein_coding
10	75827413	75829212	4871	ENSMUST00000160211	ensembl_havana	Gstt4	protein_coding
10	75827413	75829212	4887	ENSMUST00000159241	havana	Gstt4	protein_coding
10	75834753	75835699	exon_1_5_RETAINED	ENSMUST00000038257	ensembl	Gstt2	protein_coding
10	75834753	75835699	0	ENSMUST00000038257	ensembl	Gstt2	protein_coding
10	75834753	75835699	exon_1_5_RETAINED	ENSMUST00000038257	ensembl	Gstt2	protein_coding
10	75835915	75837020	1035	ENSMUST00000038257	ensembl	Gstt2	protein_coding
10	76262534	76263110	exon_37_37_ALTTENATIVE_5SS	ENSMUST00000160048	havana	Dip2a	protein_coding
10	76262534	76263110	499	ENSMUST00000159807	havana	Dip2a	protein_coding
10	76262534	76263110	exon_38_38_ALTTENATIVE_5SS	ENSMUST00000036033	havana	Dip2a	protein_coding
10	76262534	76263110	516	ENSMUST00000036033	havana	Dip2a	protein_coding
10	77103331	77104507	intron_1_ALTTENATIVE_PROMOMOTER-ALTTENATIVE_5SS	ENSMUST00000105409	ensembl_havana	Col18a1	protein_coding
10	77103331	77104507	intron_1_ALTTENATIVE_3SS-ALTTENATIVE_5SS	ENSMUST00000072755	ensembl	Col18a1	protein_coding
10	77103331	77104507	intron_2_SKIPPED-ALTTENATIVE_5SS	ENSMUST00000081654	ensembl_havana	Col18a1	protein_coding
10	77103331	77104507	intron_1_ALTTENATIVE_3SS-ALTTENATIVE_5SS	ENSMUST00000149744	havana	Col18a1	protein_coding
10	77146854	77147786	intron_2_SKIPPED-ALTTENATIVE_5SS	ENSMUST00000081654	ensembl_havana	Col18a1	protein_coding
10	77388003	77388999	intron_1_ALTTENATIVE_3SS-SKIPPED	ENSMUST00000105406	havana	Adarb1	protein_coding
10	77388003	77388999	intron_1_ALTTENATIVE_3SS-SKIPPED	ENSMUST00000154607	havana	Adarb1	protein_coding
10	77388003	77388999	intron_1_ALTTENATIVE_3SS-SKIPPED	ENSMUST00000020496	ensembl_havana	Adarb1	protein_coding
10	80433609	80434495	exon_1_19_ALTTENATIVE_3SS	ENSMUST00000105345	ensembl_havana	Tcf3	protein_coding
10	80433609	80434495	2598	ENSMUST00000105341	havana	Tcf3	protein_coding
10	80433609	80434495	exon_1_19_ALTTENATIVE_3SS	ENSMUST00000020377	ensembl_havana	Tcf3	protein_coding
10	80433609	80434495	exon_1_19_ALTTENATIVE_3SS	ENSMUST00000020379	ensembl_havana	Tcf3	protein_coding
10	80433609	80434495	exon_1_19_ALTTENATIVE_3SS	ENSMUST00000105340	ensembl_havana	Tcf3	protein_coding
10	80701731	80702688	5246	ENSMUST00000020420	ensembl	Ap3d1	protein_coding
10	80742131	80742898	exon_1_31_RETAINED	ENSMUST00000020420	ensembl	Ap3d1	protein_coding
10	80742131	80742898	exon_1_31_RETAINED	ENSMUST00000020420	ensembl	Ap3d1	protein_coding
10	80742131	80742898	0	ENSMUST00000020420	ensembl	Ap3d1	protein_coding
10	80754437	80755343	768	ENSMUST00000105336	ensembl_havana	Dot1l	protein_coding
10	80754437	80755343	1025	ENSMUST00000147579	havana	Dot1l	protein_coding
10	80754437	80755343	exon_1_28_ALTTENATIVE_3SS	ENSMUST00000105336	ensembl_havana	Dot1l	protein_coding
10	80754437	80755343	exon_1_24_ALTTENATIVE_3SS	ENSMUST00000127740	havana	Dot1l	protein_coding
10	80754437	80755343	exon_1_28_ALTTENATIVE_3SS	ENSMUST00000105336	ensembl_havana	Dot1l	protein_coding
10	80754437	80755343	770	ENSMUST00000127740	havana	Dot1l	protein_coding
10	80754437	80755343	exon_1_24_ALTTENATIVE_3SS	ENSMUST00000127740	havana	Dot1l	protein_coding
10	80766241	80767018	617	ENSMUST00000105760	havana	Gm17151	antisense
10	80766241	80767018	0	ENSMUST00000147579	havana	Dot1l	protein_coding
10	80766241	80767018	exon_2_2_RETAINED	ENSMUST00000105760	havana	Gm17151	antisense
10	80821724	80822421	4968	ENSMUST00000179172	havana	Oaz1	protein_coding
10	80821724	80822421	4957	ENSMUST00000179894	havana	Oaz1	protein_coding
10	80947526	80948390	1102	ENSMUST00000118233	havana	Gng7	protein_coding
10	80947526	80948390	4185	ENSMUST00000126317	havana	Gng7	protein_coding
10	80947526	80948390	1097	ENSMUST00000117805	havana	Gng7	protein_coding
10	80947526	80948390	3660	ENSMUST00000118465	havana	Gng7	protein_coding
10	80947526	80948390	1097	ENSMUST00000099462	ensembl	Gng7	protein_coding
10	81292162	81292986	exon_1_18_ALTTENATIVE_3SS	ENSMUST00000105327	ensembl_havana	Pip5k1c	protein_coding
10	81292162	81292986	896	ENSMUST00000045744	ensembl	Tjp3	protein_coding
10	81292162	81292986	exon_1_17_ALTTENATIVE_3SS	ENSMUST00000163075	ensembl_havana	Pip5k1c	protein_coding
10	81292162	81292986	exon_1_18_ALTTENATIVE_3SS	ENSMUST00000105327	ensembl_havana	Pip5k1c	protein_coding
10	81292162	81292986	842	ENSMUST00000045469	havana	Pip5k1c	protein_coding
10	81292162	81292986	825	ENSMUST00000160291	havana	Pip5k1c	protein_coding
10	81292162	81292986	800	ENSMUST00000163075	ensembl_havana	Pip5k1c	protein_coding
10	81292162	81292986	841	ENSMUST00000161854	havana	Pip5k1c	protein_coding
10	81292162	81292986	817	ENSMUST00000105327	ensembl_havana	Pip5k1c	protein_coding
10	81292162	81292986	exon_1_17_ALTTENATIVE_3SS	ENSMUST00000163075	ensembl_havana	Pip5k1c	protein_coding
10	81320013	81321306	1089	ENSMUST00000050867	ensembl	Cactin	protein_coding
10	81320013	81321306	42	ENSMUST00000161854	havana	Pip5k1c	protein_coding
10	81320013	81321306	1994	ENSMUST00000161586	havana	Pip5k1c	protein_coding
10	81320013	81321306	4232	ENSMUST00000159895	havana	Pip5k1c	protein_coding
10	81320013	81321306	42	ENSMUST00000163075	ensembl_havana	Pip5k1c	protein_coding
10	81320013	81321306	2001	ENSMUST00000159636	havana	Pip5k1c	protein_coding
10	81320013	81321306	exon_1_9_RETAINED	ENSMUST00000050867	ensembl	Cactin	protein_coding
10	81320013	81321306	exon_1_9_RETAINED	ENSMUST00000050867	ensembl	Cactin	protein_coding
10	81320013	81321306	1760	ENSMUST00000105327	ensembl_havana	Pip5k1c	protein_coding
10	81320013	81321306	1869	ENSMUST00000161869	havana	Pip5k1c	protein_coding
10	81320013	81321306	41	ENSMUST00000045469	havana	Pip5k1c	protein_coding
10	82758398	82759609	intron_2_SKIPPED-ALTTENATIVE_3SS	ENSMUST00000130911	ensembl_havana	Nfyb	protein_coding
10	82758398	82759609	intron_2_SKIPPED-ALTTENATIVE_3SS	ENSMUST00000142523	havana	Nfyb	protein_coding
10	82758398	82759609	intron_2_SKIPPED-ALTTENATIVE_3SS	ENSMUST00000143749	havana	Nfyb	protein_coding
10	82758398	82759609	intron_2_SKIPPED-ALTTENATIVE_3SS	ENSMUST00000127832	havana	Nfyb	protein_coding
10	82758398	82759609	1092	ENSMUST00000128397	havana	Nfyb	protein_coding
10	82858294	82859531	exon_1_15_RETAINED	ENSMUST00000020484	ensembl	Txnrd1	protein_coding
10	82858294	82859531	911	ENSMUST00000020484	ensembl	Txnrd1	protein_coding
10	82858294	82859531	exon_1_15_RETAINED	ENSMUST00000020484	ensembl	Txnrd1	protein_coding
10	84916647	84917701	exon_1_10_ALTTENATIVE_3SS	ENSMUST00000038523	ensembl	Ric8b	protein_coding
10	84916647	84917701	968	ENSMUST00000038523	ensembl	Ric8b	protein_coding
10	85103531	85104481	1037	ENSMUST00000059383	ensembl	Fhl4	protein_coding
10	85161105	85162592	intron_1_RETAINED-RETAINED	ENSMUST00000020227	ensembl	Cry1	protein_coding
10	85189631	85190743	4578	ENSMUST00000020227	ensembl	Cry1	protein_coding
10	86031850	86032705	1120	ENSMUST00000134490	havana	Fbxo7	protein_coding
10	86031850	86032705	2727	ENSMUST00000147168	havana	Fbxo7	protein_coding
10	86286237	86287242	intron_6_ALTTENATIVE_5SS-SKIPPED	ENSMUST00000145864	havana	Syn3	protein_coding
10	86286237	86287242	intron_6_ALTTENATIVE_5SS-SKIPPED	ENSMUST00000120638	ensembl_havana	Syn3	protein_coding
10	86286237	86287242	5355	ENSMUST00000121789	ensembl_havana	Syn3	protein_coding
10	86706680	86707372	4713	ENSMUST00000129178	havana	Hsp90b1	protein_coding
10	86706680	86707372	1233	ENSMUST00000174945	ensembl	Gm25745	miRNA
10	86880028	86880774	1071	ENSMUST00000159023	havana	Stab2	protein_coding
10	86880028	86880774	intron_44_SKIPPED-ALTTENATIVE_3SS	ENSMUST00000035288	ensembl_havana	Stab2	protein_coding
10	86880028	86880774	intron_5_SKIPPED-ALTTENATIVE_3SS	ENSMUST00000161560	havana	Stab2	protein_coding
10	86880028	86880774	intron_2_SKIPPED-ALTTENATIVE_3SS	ENSMUST00000159118	havana	Stab2	protein_coding
10	86947175	86948216	exon_18_69_SKIPPED	ENSMUST00000035288	ensembl_havana	Stab2	protein_coding
10	87032193	87033325	4179	ENSMUST00000162837	havana	Gm16271	antisense
10	87926228	87927659	intron_3_RETAINED-ALTTENATIVE_5SS	ENSMUST00000095360	ensembl_havana	Igf1	protein_coding
10	87926228	87927659	intron_4_ALTTENATIVE_5SS-ALTTENATIVE_5SS	ENSMUST00000105300	ensembl_havana	Igf1	protein_coding
10	87926228	87927659	intron_4_RETAINED-ALTTENATIVE_5SS	ENSMUST00000122386	havana	Igf1	protein_coding
10	88167463	88168365	intron_5_RETAINED-RETAINED	ENSMUST00000169309	ensembl	Nup37	protein_coding
10	88167463	88168365	2391	ENSMUST00000158218	ensembl	Gm26357	snRNA
10	88167463	88168365	intron_5_RETAINED-RETAINED	ENSMUST00000052355	ensembl	Nup37	protein_coding
10	88450944	88451820	3625	ENSMUST00000151273	havana	Gnptab	protein_coding
10	88450944	88451820	3616	ENSMUST00000020251	ensembl_havana	Gnptab	protein_coding
10	88450944	88451820	2059	ENSMUST00000134318	havana	Chpt1	protein_coding
10	88450944	88451820	1058	ENSMUST00000146132	havana	Gm16235	antisense
10	88450944	88451820	1800	ENSMUST00000148899	havana	Chpt1	protein_coding
10	88784344	88785252	intron_27_RETAINED-RETAINED	ENSMUST00000004470	ensembl	Utp20	protein_coding
10	89458003	89459469	intron_7_RETAINED-RETAINED	ENSMUST00000058126	ensembl_havana	Nr1h4	protein_coding
10	89458003	89459469	intron_7_RETAINED-RETAINED	ENSMUST00000105296	ensembl	Nr1h4	protein_coding
10	89458003	89459469	intron_8_RETAINED-RETAINED	ENSMUST00000105297	ensembl_havana	Nr1h4	protein_coding
10	89461542	89462582	intron_7_RETAINED-RETAINED	ENSMUST00000058126	ensembl_havana	Nr1h4	protein_coding
10	89461542	89462582	intron_7_RETAINED-RETAINED	ENSMUST00000105296	ensembl	Nr1h4	protein_coding
10	89679030	89679863	intron_1_ALTTENATIVE_3SS-ALTTENATIVE_5SS	ENSMUST00000174252	ensembl_havana	Scyl2	protein_coding
10	89679030	89679863	intron_1_ALTTENATIVE_3SS-ALTTENATIVE_5SS	ENSMUST00000174429	havana	Scyl2	protein_coding
10	89679030	89679863	intron_1_ALTTENATIVE_3SS-ALTTENATIVE_5SS	ENSMUST00000174575	havana	Scyl2	protein_coding
10	89679030	89679863	intron_1_ALTTENATIVE_3SS-ALTTENATIVE_5SS	ENSMUST00000092227	havana	Scyl2	protein_coding
10	89720385	89721736	intron_8_RETAINED-RETAINED	ENSMUST00000020109	ensembl	Actr6	protein_coding
10	89745465	89746379				Uhrf1bp1l	protein_coding
10	89748316	89749373				Uhrf1bp1l	protein_coding
10	89750562	89751773				Uhrf1bp1l	protein_coding
10	89755207	89756186				Uhrf1bp1l	protein_coding
10	89764599	89765409				Uhrf1bp1l	protein_coding
10	89818984	89819990	exon_21_21_RETAINED	ENSMUST00000020112	ensembl	Uhrf1bp1l	protein_coding
10	89818984	89819990	exon_21_21_RETAINED	ENSMUST00000020112	ensembl	Uhrf1bp1l	protein_coding
10	89818984	89819990	0	ENSMUST00000020112	ensembl	Uhrf1bp1l	protein_coding
10	89818984	89819990	2355	ENSMUST00000179942	ensembl	Gm26180	snRNA
10	89818984	89819990		ENSMUSG00000019951-ENSMUSG00000093967
10	90144172	90145095				Anks1b	protein_coding
10	91122396	91123281	exon_2_2_ALTTENATIVE_5SS	ENSMUST00000172442	havana	Slc25a3	protein_coding
10	91122396	91123281	intron_2_ALTTENATIVE_3SS-ALTTENATIVE_3SS	ENSMUST00000076694	ensembl_havana	Slc25a3	protein_coding
10	93072536	93073416	intron_1_ALTTENATIVE_3SS-SKIPPED	ENSMUST00000168617	havana	Cfap54	protein_coding
10	93072536	93073416	2286	ENSMUST00000171781	havana	Cfap54	protein_coding
10	93072536	93073416	intron_1_ALTTENATIVE_3SS-SKIPPED	ENSMUST00000168080	havana	Cfap54	protein_coding
10	93156076	93157092	4799	ENSMUST00000069965	ensembl	Cdk17	protein_coding
10	93161822	93163065	0	ENSMUST00000158589	ensembl	Mir1931	miRNA
10	93161822	93163065	962	ENSMUST00000158589	ensembl	Mir1931	miRNA
10	93164969	93166041	2067	ENSMUST00000158589	ensembl	Mir1931	miRNA
10	93206407	93208076	exon_17_17_RETAINED	ENSMUST00000069965	ensembl	Cdk17	protein_coding
10	93206407	93208076	exon_17_17_RETAINED	ENSMUST00000069965	ensembl	Cdk17	protein_coding
10	93209321	93210546	intron_15_RETAINED-RETAINED	ENSMUST00000069965	ensembl	Cdk17	protein_coding
10	93212064	93215244	intron_11_RETAINED-RETAINED	ENSMUST00000069965	ensembl	Cdk17	protein_coding
10	93215555	93216432	intron_10_RETAINED-RETAINED	ENSMUST00000069965	ensembl	Cdk17	protein_coding
10	93231529	93232847	intron_10_RETAINED-RETAINED	ENSMUST00000069965	ensembl	Cdk17	protein_coding
10	93305440	93306535	intron_1_ALTTENATIVE_3SS-ALTTENATIVE_5SS	ENSMUST00000129827	havana	Elk3	protein_coding
10	93305440	93306535	intron_1_ALTTENATIVE_3SS-ALTTENATIVE_5SS	ENSMUST00000151153	havana	Elk3	protein_coding
10	93305440	93306535	intron_1_ALTTENATIVE_3SS-ALTTENATIVE_5SS	ENSMUST00000133365	havana	Elk3	protein_coding
10	93305440	93306535	intron_1_ALTTENATIVE_3SS-ALTTENATIVE_5SS	ENSMUST00000008542	ensembl_havana	Elk3	protein_coding
10	93488241	93489108	exon_1_19_ALTTENATIVE_3SS	ENSMUST00000016031	havana	Hal	protein_coding
10	93488241	93489108	526	ENSMUST00000129421	ensembl_havana	Hal	protein_coding
10	93488241	93489108	exon_1_19_ALTTENATIVE_3SS	ENSMUST00000016031	havana	Hal	protein_coding
10	94038634	94039464	2930	ENSMUST00000118077	havana	Vezt	protein_coding
10	94038634	94039464	2858	ENSMUST00000150704	havana	Vezt	protein_coding
10	94038634	94039464	2818	ENSMUST00000119818	havana	Vezt	protein_coding
10	94038634	94039464	2968	ENSMUST00000154267	havana	Vezt	protein_coding
10	94116574	94117644	intron_8_SKIPPED-SKIPPED	ENSMUST00000020208	ensembl_havana	Fgd6	protein_coding
10	94129219	94130737	3943	ENSMUST00000125535	havana	Fgd6	protein_coding
10	94129219	94130737	intron_9_SKIPPED-SKIPPED	ENSMUST00000020208	ensembl_havana	Fgd6	protein_coding
10	94148323	94149473	2985	ENSMUST00000020208	ensembl_havana	Fgd6	protein_coding
10	99172506	99173774	intron_10_SKIPPED-ALTTENATIVE_5SS	ENSMUST00000020113	ensembl_havana	Poc1b	protein_coding
10	99172506	99173774	intron_9_SKIPPED-ALTTENATIVE_5SS	ENSMUST00000159990	havana	Poc1b	protein_coding
10	99172506	99173774	intron_9_SKIPPED-ALTTENATIVE_5SS	ENSMUST00000159228	havana	Poc1b	protein_coding
10	99172506	99173774	intron_1_ALTTENATIVE_PROMOMOTER-ALTTENATIVE_5SS	ENSMUST00000162704	havana	Poc1b	protein_coding
10	99172506	99173774	intron_8_SKIPPED-ALTTENATIVE_5SS	ENSMUST00000159043	havana	Poc1b	protein_coding
10	99201220	99203611	4169	ENSMUST00000159228	havana	Poc1b	protein_coding
10	99201220	99203611	3233	ENSMUST00000020113	ensembl_havana	Poc1b	protein_coding
10	99201220	99203611	4371	ENSMUST00000162847	havana	Poc1b	protein_coding
10	99201220	99203611	3147	ENSMUST00000159990	havana	Poc1b	protein_coding
10	99201220	99203611	4193	ENSMUST00000162704	havana	Poc1b	protein_coding
10	99262614	99263579	exon_1_3_RETAINED	ENSMUST00000020118	ensembl	Dusp6	protein_coding
10	99262614	99263579	exon_1_3_RETAINED	ENSMUST00000020118	ensembl	Dusp6	protein_coding
10	99262614	99263579	616	ENSMUST00000020118	ensembl	Dusp6	protein_coding
10	99297525	99298402	1362	ENSMUST00000189035	havana	B530045E10Rik	lincRNA
10	99384480	99385470	intron_1_ALTTENATIVE_PROMOMOTER-SKIPPED	ENSMUST00000189035	havana	B530045E10Rik	lincRNA
10	99440083	99442722	3646	ENSMUST00000167243	ensembl	Gad1-ps	protein_coding
10	100014899	100015651	926	ENSMUST00000130190	havana	Kitl	protein_coding
10	100014899	100015651	730	ENSMUST00000105283	ensembl_havana	Kitl	protein_coding
10	102116245	102117116	intron_1_ALTTENATIVE_3SS-ALTTENATIVE_3SS	ENSMUST00000138522	havana	Mgat4c	protein_coding
10	102116245	102117116	intron_3_ALTTENATIVE_5SS-ALTTENATIVE_3SS	ENSMUST00000127504	havana	Mgat4c	protein_coding
10	102116245	102117116	intron_3_ALTTENATIVE_5SS-ALTTENATIVE_3SS	ENSMUST00000156751	havana	Mgat4c	protein_coding
10	102116245	102117116	intron_1_ALTTENATIVE_3SS-ALTTENATIVE_3SS	ENSMUST00000138016	havana	Mgat4c	protein_coding
10	102116245	102117116	intron_1_ALTTENATIVE_3SS-ALTTENATIVE_3SS	ENSMUST00000163753	ensembl	Mgat4c	protein_coding
10	102116245	102117116	intron_4_SKIPPED-ALTTENATIVE_3SS	ENSMUST00000179929	ensembl	Mgat4c	protein_coding
10	102116245	102117116	intron_1_ALTTENATIVE_PROMOMOTER-ALTTENATIVE_3SS	ENSMUST00000020039	ensembl_havana	Mgat4c	protein_coding
10	102761935	102762947		ENSMUSG00000044921-ENSMUSG00000036602
10	104423082	104424557		ENSMUSG00000099264-ENSMUSG00000089182
10	105312677	105314018	intron_7_SKIPPED-SKIPPED	ENSMUST00000143691	havana	Tmtc2	protein_coding
10	105312677	105314018	intron_7_SKIPPED-SKIPPED	ENSMUST00000061506	ensembl_havana	Tmtc2	protein_coding
10	105384113	105385066	intron_2_ALTTENATIVE_5SS-SKIPPED	ENSMUST00000061506	ensembl_havana	Tmtc2	protein_coding
10	105384113	105385066	intron_2_ALTTENATIVE_5SS-SKIPPED	ENSMUST00000143691	havana	Tmtc2	protein_coding
10	105526546	105528150	intron_1_ALTTENATIVE_3SS-ALTTENATIVE_5SS	ENSMUST00000143691	havana	Tmtc2	protein_coding
10	105526546	105528150	intron_1_ALTTENATIVE_3SS-ALTTENATIVE_5SS	ENSMUST00000061506	ensembl_havana	Tmtc2	protein_coding
10	105526546	105528150	intron_1_ALTTENATIVE_PROMOMOTER-ALTTENATIVE_5SS	ENSMUST00000139741	havana	Tmtc2	protein_coding
10	106932367	106933052	exon_32_32_ALTTENATIVE_POLY_A	ENSMUST00000029404	ensembl	Ppfia2	protein_coding
10	107363382	107364538	exon_6_6_RETAINED	ENSMUST00000105280	ensembl	Lin7a	protein_coding
10	107363382	107364538	exon_6_6_RETAINED	ENSMUST00000105280	ensembl	Lin7a	protein_coding
10	107398331	107399481	exon_2_6_RETAINED	ENSMUST00000105280	ensembl	Lin7a	protein_coding
10	107398331	107399481	exon_2_6_RETAINED	ENSMUST00000105280	ensembl	Lin7a	protein_coding
10	119927618	119928533	intron_7_SKIPPED-SKIPPED	ENSMUST00000148954	havana	Grip1	protein_coding
10	119927618	119928533	intron_7_SKIPPED-SKIPPED	ENSMUST00000041962	havana	Grip1	protein_coding
10	119927618	119928533	intron_7_SKIPPED-SKIPPED	ENSMUST00000138410	ensembl_havana	Grip1	protein_coding
10	119927618	119928533	intron_6_SKIPPED-SKIPPED	ENSMUST00000127787	havana	Grip1	protein_coding
10	119927618	119928533	intron_7_SKIPPED-SKIPPED	ENSMUST00000147454	havana	Grip1	protein_coding
10	119927618	119928533	intron_7_SKIPPED-SKIPPED	ENSMUST00000139352	havana	Grip1	protein_coding
10	119927618	119928533	intron_6_SKIPPED-SKIPPED	ENSMUST00000147598	havana	Grip1	protein_coding
10	119927618	119928533	intron_7_SKIPPED-SKIPPED	ENSMUST00000144959	havana	Grip1	protein_coding
10	119927618	119928533	intron_6_SKIPPED-SKIPPED	ENSMUST00000144825	ensembl_havana	Grip1	protein_coding
10	119927618	119928533	intron_6_SKIPPED-SKIPPED	ENSMUST00000077871	ensembl_havana	Grip1	protein_coding
10	119927618	119928533	intron_7_SKIPPED-SKIPPED	ENSMUST00000105262	havana	Grip1	protein_coding
10	119927618	119928533	intron_7_SKIPPED-SKIPPED	ENSMUST00000147356	havana	Grip1	protein_coding
10	120188289	120189310	intron_1_ALTTENATIVE_3SS-SKIPPED	ENSMUST00000135106	havana	Irak3	protein_coding
10	120188289	120189310	intron_1_ALTTENATIVE_3SS-SKIPPED	ENSMUST00000020448	ensembl_havana	Irak3	protein_coding
10	120188289	120189310	intron_1_ALTTENATIVE_3SS-SKIPPED	ENSMUST00000143100	havana	Irak3	protein_coding
10	120188289	120189310	intron_1_ALTTENATIVE_PROMOMOTER-SKIPPED	ENSMUST00000145665	havana	Irak3	protein_coding
10	120190665	120191998	intron_1_ALTTENATIVE_3SS-SKIPPED	ENSMUST00000135106	havana	Irak3	protein_coding
10	120190665	120191998	intron_1_ALTTENATIVE_3SS-SKIPPED	ENSMUST00000020448	ensembl_havana	Irak3	protein_coding
10	120190665	120191998	intron_1_ALTTENATIVE_3SS-SKIPPED	ENSMUST00000143100	havana	Irak3	protein_coding
10	120190665	120191998	intron_1_ALTTENATIVE_PROMOMOTER-SKIPPED	ENSMUST00000145665	havana	Irak3	protein_coding
10	120417148	120417746	intron_3_SKIPPED-SKIPPED	ENSMUST00000072777	ensembl_havana	Hmga2	protein_coding
10	120417148	120417746	intron_3_SKIPPED-SKIPPED	ENSMUST00000159699	havana	Hmga2	protein_coding
10	120421410	120422706	intron_3_SKIPPED-SKIPPED	ENSMUST00000072777	ensembl_havana	Hmga2	protein_coding
10	120421410	120422706	intron_3_SKIPPED-SKIPPED	ENSMUST00000159699	havana	Hmga2	protein_coding
10	121089319	121090280	intron_6_RETAINED-RETAINED	ENSMUST00000175867	havana	Wif1	protein_coding
10	121089319	121090280	intron_6_RETAINED-RETAINED	ENSMUST00000020439	ensembl_havana	Wif1	protein_coding
10	121089319	121090280	intron_2_RETAINED-RETAINED	ENSMUST00000145691	havana	Wif1	protein_coding
10	121293646	121294505	intron_7_RETAINED-RETAINED	ENSMUST00000064107	ensembl	Tbc1d30	protein_coding
10	121295103	121296000	intron_6_RETAINED-RETAINED	ENSMUST00000064107	ensembl	Tbc1d30	protein_coding
10	121903898	121904941	intron_3_SKIPPED-ALTTENATIVE_5SS	ENSMUST00000081688	ensembl	Srgap1	protein_coding
10	121903898	121904941	intron_3_SKIPPED-ALTTENATIVE_5SS	ENSMUST00000162710	havana	Srgap1	protein_coding
10	121903898	121904941	intron_3_SKIPPED-ALTTENATIVE_5SS	ENSMUST00000020322	ensembl_havana	Srgap1	protein_coding
10	121970597	121971420	intron_1_ALTTENATIVE_3SS-SKIPPED	ENSMUST00000020322	ensembl_havana	Srgap1	protein_coding
10	121970597	121971420	intron_1_ALTTENATIVE_3SS-SKIPPED	ENSMUST00000162710	havana	Srgap1	protein_coding
10	121970597	121971420	intron_1_ALTTENATIVE_3SS-SKIPPED	ENSMUST00000081688	ensembl	Srgap1	protein_coding
10	121982230	121983208	intron_1_ALTTENATIVE_3SS-SKIPPED	ENSMUST00000020322	ensembl_havana	Srgap1	protein_coding
10	121982230	121983208	intron_1_ALTTENATIVE_3SS-SKIPPED	ENSMUST00000162710	havana	Srgap1	protein_coding
10	121982230	121983208	intron_1_ALTTENATIVE_3SS-SKIPPED	ENSMUST00000081688	ensembl	Srgap1	protein_coding
10	122167410	122168314	1962	ENSMUST00000182346	havana	Gm9081	processed_pseudogene
10	122453124	122454429	exon_2_2_RETAINED	ENSMUST00000020323	ensembl_havana	Avpr1a	protein_coding
10	127069936	127070857	4622	ENSMUST00000123456	havana	Cdk4	protein_coding
10	127069936	127070857	4657	ENSMUST00000135179	havana	Cdk4	protein_coding
10	127159819	127161186	5336	ENSMUST00000006914	ensembl	B4galnt1	protein_coding
10	127167984	127168843	4441	ENSMUST00000095270	ensembl	Slc26a10	protein_coding
10	127265371	127266583	2009	ENSMUST00000099172	ensembl	Kif5a	protein_coding
10	127265371	127266583	exon_1_14_RETAINED	ENSMUST00000026479	ensembl	Dctn2	protein_coding
10	127265371	127266583	exon_1_14_RETAINED	ENSMUST00000026479	ensembl	Dctn2	protein_coding
10	127265371	127266583	890	ENSMUST00000026479	ensembl	Dctn2	protein_coding
10	127312192	127313583	407	ENSMUST00000037290	ensembl_havana	Mars	protein_coding
10	127312192	127313583	exon_1_1_RETAINED	ENSMUST00000182369	havana	Gm6283	processed_pseudogene
10	127312192	127313583	515	ENSMUST00000145275	havana	Mars	protein_coding
10	127312192	127313583	3220	ENSMUST00000128369	havana	Mars	protein_coding
10	127312192	127313583	956	ENSMUST00000182369	havana	Gm6283	processed_pseudogene
10	127312192	127313583	407	ENSMUST00000171564	ensembl	Mars	protein_coding
10	127338605	127339466	intron_2_RETAINED-RETAINED	ENSMUST00000026474	ensembl	Gli1	protein_coding
10	127522117	127523052	exon_1_12_RETAINED	ENSMUST00000026470	ensembl	Shmt2	protein_coding
10	127522117	127523052	4966	ENSMUST00000035735	ensembl	Ndufa4l2	protein_coding
10	127522117	127523052	3355	ENSMUST00000095266	ensembl_havana	Nxph4	protein_coding
10	127522117	127523052	exon_1_12_RETAINED	ENSMUST00000026470	ensembl	Shmt2	protein_coding
10	127522117	127523052	0	ENSMUST00000026470	ensembl	Shmt2	protein_coding
10	127599449	127600549	1580	ENSMUST00000124182	havana	Gm16217	antisense
10	128082581	128083580	exon_1_10_ALTTENATIVE_3SS	ENSMUST00000026459	ensembl_havana	Atp5b	protein_coding
10	128082581	128083580	5909	ENSMUST00000123803	havana	Atp5b	protein_coding
10	128082581	128083580	3164	ENSMUST00000126040	havana	Atp5b	protein_coding
10	128082581	128083580	1851	ENSMUST00000139295	havana	Atp5b	protein_coding
10	128084150	128085240	3530	ENSMUST00000144918	havana	Atp5b	protein_coding
10	128084150	128085240	2079	ENSMUST00000124993	havana	Atp5b	protein_coding
10	128084150	128085240	1138	ENSMUST00000175504	ensembl	Mir677	snoRNA
10	128084150	128085240	4890	ENSMUST00000125992	havana	Atp5b	protein_coding
10	128084150	128085240	4340	ENSMUST00000123803	havana	Atp5b	protein_coding
10	128084150	128085240	1595	ENSMUST00000126040	havana	Atp5b	protein_coding
10	128084150	128085240	282	ENSMUST00000139295	havana	Atp5b	protein_coding
10	128084150	128085240	4401	ENSMUST00000126751	havana	Atp5b	protein_coding
10	128084150	128085240				Gm25206	snoRNA
10	128084150	128085240	0	ENSMUST00000082844	ensembl	Gm25206	snoRNA
10	128084150	128085240	65	ENSMUST00000127439	havana	Atp5b	protein_coding
10	128084150	128085240				Atp5b	protein_coding
10	128185192	128186527	4896	ENSMUST00000099139	ensembl	Rbms2	protein_coding
10	128185192	128186527		ENSMUSG00000040043-ENSMUSG00000044005
10	128211482	128213005		ENSMUSG00000051346-ENSMUSG00000025389
10	128211482	128213005	1541	ENSMUST00000135441	havana	Gls2	protein_coding
10	128211482	128213005	1544	ENSMUST00000044776	ensembl_havana	Gls2	protein_coding
10	128211482	128213005	4480	ENSMUST00000145591	havana	Gls2	protein_coding
10	128211482	128213005	1753	ENSMUST00000132441	havana	Gls2	protein_coding
10	128211482	128213005	1549	ENSMUST00000134104	havana	Gls2	protein_coding
10	128211482	128213005	exon_1_2_RETAINED	ENSMUST00000061995	ensembl	Spryd4	protein_coding
10	128211482	128213005	exon_1_2_RETAINED	ENSMUST00000061995	ensembl	Spryd4	protein_coding
10	128211482	128213005	1479	ENSMUST00000159440	havana	Gls2	protein_coding
10	128211482	128213005	1549	ENSMUST00000143827	havana	Gls2	protein_coding
10	128211482	128213005	0	ENSMUST00000061995	ensembl	Spryd4	protein_coding
10	128626355	128627510	6113	ENSMUST00000105233	havana	Ikzf4	protein_coding
10	128626355	128627510	6059	ENSMUST00000065334	havana	Ikzf4	protein_coding
10	128626355	128627510	0	ENSMUST00000026420	ensembl	Rps26	protein_coding
10	128674411	128675250	494	ENSMUST00000054764	ensembl	Suox	protein_coding
10	128674411	128675250	2781	ENSMUST00000000727	ensembl	Rab5b	protein_coding
10	128696107	128696965	exon_1_6_RETAINED	ENSMUST00000000727	ensembl	Rab5b	protein_coding
10	128696107	128696965	exon_1_6_RETAINED	ENSMUST00000000727	ensembl	Rab5b	protein_coding
10	128696107	128696965	1831	ENSMUST00000026416	ensembl	Cdk2	protein_coding
10	128696107	128696965	0	ENSMUST00000000727	ensembl	Rab5b	protein_coding
10	128696107	128696965	1831	ENSMUST00000026415	ensembl	Cdk2	protein_coding
10	128747041	128747861	837	ENSMUST00000163377	ensembl	Wibg	protein_coding
10	128747041	128747861	2986	ENSMUST00000026414	ensembl	Dgka	protein_coding
10	128747041	128747861	1413	ENSMUST00000065210	ensembl	Wibg	protein_coding
10	128818720	128819505	exon_7_7_RETAINED	ENSMUST00000026410	ensembl	Dnajc14	protein_coding
10	128818720	128819505	3050	ENSMUST00000105230	ensembl	Sarnp	protein_coding
10	128818720	128819505	0	ENSMUST00000026410	ensembl	Dnajc14	protein_coding
10	128818720	128819505	exon_7_7_RETAINED	ENSMUST00000026410	ensembl	Dnajc14	protein_coding
10	128818720	128819505	exon_4_4_RETAINED	ENSMUST00000026409	ensembl	Ormdl2	protein_coding
10	128818720	128819505	exon_4_4_RETAINED	ENSMUST00000026409	ensembl	Ormdl2	protein_coding
10	128821246	128822075	exon_1_11_RETAINED	ENSMUST00000105230	ensembl	Sarnp	protein_coding
10	128821246	128822075	0	ENSMUST00000026409	ensembl	Ormdl2	protein_coding
10	128821246	128822075	1801	ENSMUST00000026410	ensembl	Dnajc14	protein_coding
10	128821246	128822075	exon_1_4_RETAINED	ENSMUST00000026409	ensembl	Ormdl2	protein_coding
10	128821246	128822075	524	ENSMUST00000105230	ensembl	Sarnp	protein_coding
10	128821246	128822075	exon_1_11_RETAINED	ENSMUST00000105230	ensembl	Sarnp	protein_coding
10	128821246	128822075	exon_1_4_RETAINED	ENSMUST00000026409	ensembl	Ormdl2	protein_coding
10	128823168	128824118	3723	ENSMUST00000026410	ensembl	Dnajc14	protein_coding
10	128823168	128824118	1538	ENSMUST00000026409	ensembl	Ormdl2	protein_coding
10	128967820	128968948	3376	ENSMUST00000181142	havana	9030616G12Rik	lincRNA
10	128980707	128981755	2593	ENSMUST00000181142	havana	9030616G12Rik	lincRNA
11	3332128	3333064	intron_1_ALTTENATIVE_3SS-ALTTENATIVE_5SS	ENSMUST00000149253	havana	Pik3ip1	protein_coding
11	3332128	3333064	951	ENSMUST00000155332	havana	Gm12592	processed_transcript
11	3332128	3333064	intron_1_ALTTENATIVE_3SS-ALTTENATIVE_5SS	ENSMUST00000045153	ensembl_havana	Pik3ip1	protein_coding
11	3332128	3333064	322	ENSMUST00000136474	havana	Pik3ip1	protein_coding
11	3332128	3333064	intron_1_ALTTENATIVE_3SS-ALTTENATIVE_3SS	ENSMUST00000153733	havana	Pik3ip1	protein_coding
11	3332128	3333064	26	ENSMUST00000149253	havana	Pik3ip1	protein_coding
11	3332128	3333064	2252	ENSMUST00000130747	havana	Pik3ip1	protein_coding
11	3332128	3333064	intron_1_ALTTENATIVE_3SS-ALTTENATIVE_5SS	ENSMUST00000136536	havana	Pik3ip1	protein_coding
11	3332128	3333064	843	ENSMUST00000139139	havana	Pik3ip1	protein_coding
11	3332128	3333064	intron_1_ALTTENATIVE_3SS-ALTTENATIVE_5SS	ENSMUST00000093399	havana	Pik3ip1	protein_coding
11	3427578	3428864	intron_4_RETAINED-RETAINED	ENSMUST00000064364	ensembl_havana	Rnf185	protein_coding
11	3427578	3428864	intron_3_RETAINED-RETAINED	ENSMUST00000077078	havana	Rnf185	protein_coding
11	3427578	3428864	intron_2_RETAINED-RETAINED	ENSMUST00000144055	havana	Rnf185	protein_coding
11	3442478	3443631	intron_1_ALTTENATIVE_3SS-RETAINED	ENSMUST00000144055	havana	Rnf185	protein_coding
11	3442478	3443631	intron_1_ALTTENATIVE_3SS-SKIPPED	ENSMUST00000077078	havana	Rnf185	protein_coding
11	3442478	3443631	intron_1_ALTTENATIVE_3SS-SKIPPED	ENSMUST00000064364	ensembl_havana	Rnf185	protein_coding
11	3832172	3833145	intron_1_ALTTENATIVE_PROMOMOTER-SKIPPED	ENSMUST00000135250	havana	Osbp2	protein_coding
11	3832172	3833145	intron_1_ALTTENATIVE_PROMOMOTER-SKIPPED	ENSMUST00000070552	ensembl_havana	Osbp2	protein_coding
11	3853319	3854083	intron_1_ALTTENATIVE_PROMOMOTER-SKIPPED	ENSMUST00000135250	havana	Osbp2	protein_coding
11	3853319	3854083	intron_1_ALTTENATIVE_PROMOMOTER-SKIPPED	ENSMUST00000070552	ensembl_havana	Osbp2	protein_coding
11	3963373	3964295	675	ENSMUST00000137544	havana	Pes1	protein_coding
11	3963373	3964295	intron_8_SKIPPED-ALTTENATIVE_5SS	ENSMUST00000137544	havana	Pes1	protein_coding
11	4096313	4097222	1461	ENSMUST00000123901	havana	Sec14l2	protein_coding
11	4096313	4097222	exon_12_12_ALTTENATIVE_5SS	ENSMUST00000003681	ensembl_havana	Sec14l2	protein_coding
11	4096313	4097222	869	ENSMUST00000004868	ensembl_havana	Mtfp1	protein_coding
11	4096313	4097222	exon_12_12_ALTTENATIVE_5SS	ENSMUST00000003681	ensembl_havana	Sec14l2	protein_coding
11	4096313	4097222	725	ENSMUST00000003681	ensembl_havana	Sec14l2	protein_coding
11	4096313	4097222	1174	ENSMUST00000123607	havana	Mtfp1	protein_coding
11	4096313	4097222	1461	ENSMUST00000132421	havana	Sec14l2	protein_coding
11	4704059	4704961	0	ENSMUST00000151559	havana	Uqcr10	protein_coding
11	4704059	4704961	0	ENSMUST00000058407	ensembl_havana	Uqcr10	protein_coding
11	4704059	4704961	7	ENSMUST00000130236	havana	Uqcr10	protein_coding
11	4825916	4826692	intron_1_ALTTENATIVE_3SS-ALTTENATIVE_3SS	ENSMUST00000164190	havana	Nf2	protein_coding
11	4825916	4826692	intron_1_ALTTENATIVE_PROMOMOTER-ALTTENATIVE_3SS	ENSMUST00000109908	havana	Nf2	protein_coding
11	4825916	4826692	intron_1_ALTTENATIVE_3SS-ALTTENATIVE_3SS	ENSMUST00000056290	havana	Nf2	protein_coding
11	4825916	4826692	3926	ENSMUST00000172305	havana	Nf2	protein_coding
11	4825916	4826692	intron_1_ALTTENATIVE_3SS-ALTTENATIVE_3SS	ENSMUST00000053079	havana	Nf2	protein_coding
11	4825916	4826692	996	ENSMUST00000167480	havana	Nf2	protein_coding
11	5096130	5097072	3345	ENSMUST00000150632	havana	Rhbdd3	protein_coding
11	5096130	5097072	2946	ENSMUST00000137370	havana	Rhbdd3	protein_coding
11	5096130	5097072	4026	ENSMUST00000109878	ensembl	Rhbdd3	protein_coding
11	5096130	5097072	3302	ENSMUST00000134267	havana	Rhbdd3	protein_coding
11	5096130	5097072	intron_1_ALTTENATIVE_3SS-SKIPPED	ENSMUST00000073308	havana	Ewsr1	protein_coding
11	5096130	5097072	intron_1_ALTTENATIVE_3SS-SKIPPED	ENSMUST00000093365	havana	Ewsr1	protein_coding
11	5096130	5097072	2795	ENSMUST00000101610	ensembl_havana	Rhbdd3	protein_coding
11	5096130	5097072	intron_1_ALTTENATIVE_3SS-SKIPPED	ENSMUST00000151847	havana	Ewsr1	protein_coding
11	5096130	5097072	3477	ENSMUST00000139742	havana	Rhbdd3	protein_coding
11	5096130	5097072	intron_1_ALTTENATIVE_3SS-SKIPPED	ENSMUST00000079949	ensembl_havana	Ewsr1	protein_coding
11	5096130	5097072	3142	ENSMUST00000146879	havana	Rhbdd3	protein_coding
11	5314627	5315745	intron_3_RETAINED-RETAINED	ENSMUST00000172492	havana	Znrf3	protein_coding
11	5314627	5315745	intron_2_RETAINED-RETAINED	ENSMUST00000109867	ensembl_havana	Znrf3	protein_coding
11	5314627	5315745	intron_2_RETAINED-RETAINED	ENSMUST00000143746	havana	Znrf3	protein_coding
11	5354496	5355410	intron_1_ALTTENATIVE_PROMOMOTER-RETAINED	ENSMUST00000143746	havana	Znrf3	protein_coding
11	5354496	5355410	intron_1_ALTTENATIVE_PROMOMOTER-RETAINED	ENSMUST00000109867	ensembl_havana	Znrf3	protein_coding
11	5354496	5355410	intron_2_SKIPPED-RETAINED	ENSMUST00000172492	havana	Znrf3	protein_coding
11	5401943	5403175	intron_1_ALTTENATIVE_PROMOMOTER-RETAINED	ENSMUST00000143746	havana	Znrf3	protein_coding
11	5401943	5403175	intron_1_ALTTENATIVE_PROMOMOTER-RETAINED	ENSMUST00000109867	ensembl_havana	Znrf3	protein_coding
11	5421332	5422673	intron_1_ALTTENATIVE_PROMOMOTER-RETAINED	ENSMUST00000143746	havana	Znrf3	protein_coding
11	5421332	5422673	intron_1_ALTTENATIVE_PROMOMOTER-RETAINED	ENSMUST00000109867	ensembl_havana	Znrf3	protein_coding
11	5441057	5441798	intron_1_ALTTENATIVE_PROMOMOTER-RETAINED	ENSMUST00000143746	havana	Znrf3	protein_coding
11	5441057	5441798	intron_1_ALTTENATIVE_PROMOMOTER-RETAINED	ENSMUST00000109867	ensembl_havana	Znrf3	protein_coding
11	5491739	5492706	3452	ENSMUST00000145746	havana	Gm11962	processed_pseudogene
11	5502169	5503366	intron_2_RETAINED-RETAINED	ENSMUST00000149826	havana	Gm11963	antisense
11	5541950	5542863	exon_1_5_RETAINED	ENSMUST00000020776	ensembl_havana	Ccdc117	protein_coding
11	5541950	5542863	0	ENSMUST00000020776	ensembl_havana	Ccdc117	protein_coding
11	5541950	5542863	exon_1_5_RETAINED	ENSMUST00000020776	ensembl_havana	Ccdc117	protein_coding
11	5736796	5737933	intron_1_ALTTENATIVE_3SS-SKIPPED	ENSMUST00000120306	havana	Urgcp	protein_coding
11	5736796	5737933	intron_1_ALTTENATIVE_5SS-ALTTENATIVE_3SS	ENSMUST00000053427	ensembl	Urgcp	protein_coding
11	5736796	5737933	intron_1_ALTTENATIVE_3SS-SKIPPED	ENSMUST00000093362	ensembl_havana	Urgcp	protein_coding
11	5736796	5737933	intron_1_ALTTENATIVE_3SS-SKIPPED	ENSMUST00000140922	havana	Urgcp	protein_coding
11	5736796	5737933	intron_1_ALTTENATIVE_5SS-ALTTENATIVE_3SS	ENSMUST00000170116	ensembl	Urgcp	protein_coding
11	5736796	5737933	intron_1_ALTTENATIVE_3SS-SKIPPED	ENSMUST00000118076	havana	Urgcp	protein_coding
11	5837688	5838452	1204	ENSMUST00000156913	havana	Polm	protein_coding
11	5837688	5838452	0	ENSMUST00000020767	ensembl	Polm	protein_coding
11	5837688	5838452	exon_1_11_ALTTENATIVE_3SS	ENSMUST00000020767	ensembl	Polm	protein_coding
11	5837688	5838452	0	ENSMUST00000109837	havana	Polm	protein_coding
11	5837688	5838452	exon_1_11_ALTTENATIVE_3SS	ENSMUST00000020767	ensembl	Polm	protein_coding
11	6010330	6011450	intron_3_ALTTENATIVE_5SS-SKIPPED	ENSMUST00000066431	havana	Camk2b	protein_coding
11	6010330	6011450	intron_3_ALTTENATIVE_5SS-SKIPPED	ENSMUST00000090443	ensembl	Camk2b	protein_coding
11	6010330	6011450	intron_3_ALTTENATIVE_5SS-SKIPPED	ENSMUST00000109812	ensembl_havana	Camk2b	protein_coding
11	6010330	6011450	intron_3_ALTTENATIVE_5SS-SKIPPED	ENSMUST00000101585	havana	Camk2b	protein_coding
11	6174341	6175561	intron_2_SKIPPED-SKIPPED	ENSMUST00000066496	ensembl_havana	Nudcd3	protein_coding
11	6174341	6175561	intron_1_ALTTENATIVE_PROMOMOTER-SKIPPED	ENSMUST00000135631	havana	Nudcd3	protein_coding
11	6174341	6175561	1306	ENSMUST00000117476	havana	Rps15a-ps6	processed_pseudogene
11	6174341	6175561	intron_1_ALTTENATIVE_PROMOMOTER-SKIPPED	ENSMUST00000140700	havana	Nudcd3	protein_coding
11	6290965	6291832	1639	ENSMUST00000081894	ensembl_havana	Ogdh	protein_coding
11	6290965	6291832	702	ENSMUST00000093350	havana	Ogdh	protein_coding
11	6290965	6291832	exon_1_23_ALTTENATIVE_PROMOMOTER	ENSMUST00000101554	ensembl_havana	Ogdh	protein_coding
11	6290965	6291832	exon_1_23_ALTTENATIVE_3SS	ENSMUST00000003461	ensembl_havana	Ogdh	protein_coding
11	6420027	6421049	211	ENSMUST00000132846	ensembl_havana	Ppia	protein_coding
11	6420027	6421049	216	ENSMUST00000155824	havana	Ppia	protein_coding
11	6420027	6421049	365	ENSMUST00000137829	havana	Ppia	protein_coding
11	6442084	6443195	4133	ENSMUST00000116105	havana	Gm11970	processed_pseudogene
11	6442084	6443195	intron_1_ALTTENATIVE_3SS-RETAINED	ENSMUST00000093346	havana	H2afv	protein_coding
11	6442084	6443195	intron_1_ALTTENATIVE_3SS-RETAINED	ENSMUST00000109737	ensembl_havana	H2afv	protein_coding
11	6443511	6445317	exon_1_5_ALTTENATIVE_3SS	ENSMUST00000109737	ensembl_havana	H2afv	protein_coding
11	6443511	6445317	exon_1_4_ALTTENATIVE_3SS	ENSMUST00000093346	havana	H2afv	protein_coding
11	6443511	6445317	0	ENSMUST00000109737	ensembl_havana	H2afv	protein_coding
11	6443511	6445317	exon_1_5_ALTTENATIVE_3SS	ENSMUST00000109737	ensembl_havana	H2afv	protein_coding
11	6443511	6445317	0	ENSMUST00000093346	havana	H2afv	protein_coding
11	6443511	6445317	2706	ENSMUST00000116105	havana	Gm11970	processed_pseudogene
11	6443511	6445317	exon_1_4_ALTTENATIVE_3SS	ENSMUST00000093346	havana	H2afv	protein_coding
11	6527488	6528131	exon_1_1_RETAINED	ENSMUST00000082579	ensembl	Gm22457	snoRNA
11	6527488	6528131	410	ENSMUST00000134527	havana	Gm11974	processed_transcript
11	6527488	6528131	759	ENSMUST00000129570	havana	Gm11974	processed_transcript
11	6527488	6528131	544	ENSMUST00000082579	ensembl	Gm22457	snoRNA
11	6527488	6528131	exon_2_2_ALTTENATIVE_5SS	ENSMUST00000134527	havana	Gm11974	processed_transcript
11	6527488	6528131	intron_2_ALTTENATIVE_3SS-ALTTENATIVE_3SS	ENSMUST00000147762	havana	Gm11974	processed_transcript
11	6527488	6528131	intron_1_ALTTENATIVE_3SS-ALTTENATIVE_3SS	ENSMUST00000124818	havana	Gm11974	processed_transcript
11	7152721	7153897	intron_5_SKIPPED-SKIPPED	ENSMUST00000020706	ensembl_havana	Adcy1	protein_coding
11	7156092	7156901	intron_14_SKIPPED-ALTTENATIVE_3SS	ENSMUST00000020706	ensembl_havana	Adcy1	protein_coding
11	7156092	7156901	3789	ENSMUST00000135398	havana	Adcy1	protein_coding
11	7194208	7195905	3573	ENSMUST00000020704	ensembl_havana	Igfbp1	protein_coding
11	8579581	8580464	intron_3_SKIPPED-SKIPPED	ENSMUST00000020695	ensembl_havana	Tns3	protein_coding
11	8579581	8580464	461	ENSMUST00000134823	havana	Tns3	protein_coding
11	8610079	8611110	intron_2_SKIPPED-SKIPPED	ENSMUST00000020695	ensembl_havana	Tns3	protein_coding
11	8615291	8616371	exon_2_31_SKIPPED	ENSMUST00000020695	ensembl_havana	Tns3	protein_coding
11	8615291	8616371	exon_2_31_SKIPPED	ENSMUST00000020695	ensembl_havana	Tns3	protein_coding
11	8826399	8827310	exon_50_50_ALTTENATIVE_5SS	ENSMUST00000154153	havana	Pkd1l1	protein_coding
11	8826399	8827310	exon_43_43_ALTTENATIVE_5SS	ENSMUST00000178195	ensembl	Pkd1l1	protein_coding
11	8826399	8827310	375	ENSMUST00000178195	ensembl	Pkd1l1	protein_coding
11	8826399	8827310	exon_50_50_ALTTENATIVE_5SS	ENSMUST00000154153	havana	Pkd1l1	protein_coding
11	8826399	8827310	308	ENSMUST00000154153	havana	Pkd1l1	protein_coding
11	11825475	11826365	2555	ENSMUST00000136810	havana	Ddc	protein_coding
11	11825475	11826365	intron_10_SKIPPED-SKIPPED	ENSMUST00000066237	havana	Ddc	protein_coding
11	11974352	11974968	intron_2_SKIPPED-SKIPPED	ENSMUST00000143915	havana	Grb10	protein_coding
11	11974352	11974968	intron_2_SKIPPED-SKIPPED	ENSMUST00000093321	ensembl_havana	Grb10	protein_coding
11	11974352	11974968	intron_2_SKIPPED-SKIPPED	ENSMUST00000109654	ensembl_havana	Grb10	protein_coding
11	12409348	12410300	intron_1_ALTTENATIVE_3SS-SKIPPED	ENSMUST00000046755	ensembl_havana	Cobl	protein_coding
11	12409348	12410300	intron_1_ALTTENATIVE_3SS-SKIPPED	ENSMUST00000109650	havana	Cobl	protein_coding
11	12409348	12410300	intron_1_ALTTENATIVE_3SS-SKIPPED	ENSMUST00000172956	havana	Cobl	protein_coding
11	16796149	16796921	2406	ENSMUST00000139722	havana	Egfr	protein_coding
11	16812655	16813645	2775	ENSMUST00000150329	havana	Egfros	antisense
11	16819075	16820265	exon_2_2_RETAINED	ENSMUST00000150329	havana	Egfros	antisense
11	16827813	16829740	intron_1_RETAINED-RETAINED	ENSMUST00000150329	havana	Egfros	antisense
11	16829993	16831267	0	ENSMUST00000150329	havana	Egfros	antisense
11	16829993	16831267	exon_1_2_RETAINED	ENSMUST00000150329	havana	Egfros	antisense
11	16834792	16836863	4091	ENSMUST00000150329	havana	Egfros	antisense
11	16850160	16851393	intron_5_SKIPPED-ALTTENATIVE_5SS	ENSMUST00000138518	havana	Egfr	protein_coding
11	16850160	16851393	intron_26_SKIPPED-ALTTENATIVE_5SS	ENSMUST00000020329	ensembl_havana	Egfr	protein_coding
11	16856023	16856959	exon_21_28_SKIPPED	ENSMUST00000020329	ensembl_havana	Egfr	protein_coding
11	16863512	16864526	exon_20_28_SKIPPED	ENSMUST00000020329	ensembl_havana	Egfr	protein_coding
11	16865933	16867351	intron_19_SKIPPED-SKIPPED	ENSMUST00000020329	ensembl_havana	Egfr	protein_coding
11	16906858	16907788	intron_23_SKIPPED-SKIPPED	ENSMUST00000020329	ensembl_havana	Egfr	protein_coding
11	16906858	16907788	intron_2_SKIPPED-SKIPPED	ENSMUST00000138518	havana	Egfr	protein_coding
11	17175923	17177351	6183	ENSMUST00000151431	havana	Wdr92	protein_coding
11	17941619	17942378	intron_5_RETAINED-RETAINED	ENSMUST00000076661	ensembl_havana	Etaa1	protein_coding
11	17952130	17952987	1839	ENSMUST00000140161	havana	Etaa1os	antisense
11	17952130	17952987	exon_3_6_RETAINED	ENSMUST00000076661	ensembl_havana	Etaa1	protein_coding
11	17952130	17952987	exon_2_6_RETAINED	ENSMUST00000076661	ensembl_havana	Etaa1	protein_coding
11	17952130	17952987	1873	ENSMUST00000148496	havana	Etaa1os	antisense
11	18904983	18905801	exon_7_10_SKIPPED	ENSMUST00000177357	havana	Meis1	protein_coding
11	18904983	18905801	exon_9_12_SKIPPED	ENSMUST00000185131	ensembl	Meis1	protein_coding
11	18904983	18905801	exon_9_10_SKIPPED	ENSMUST00000144988	havana	Meis1	protein_coding
11	18904983	18905801	exon_7_10_SKIPPED	ENSMUST00000177357	havana	Meis1	protein_coding
11	18904983	18905801	exon_5_9_SKIPPED	ENSMUST00000118661	havana	Meis1	protein_coding
11	18904983	18905801	exon_9_13_SKIPPED	ENSMUST00000068264	havana	Meis1	protein_coding
11	18904983	18905801	exon_9_11_SKIPPED	ENSMUST00000177417	havana	Meis1	protein_coding
11	18904983	18905801	exon_9_12_SKIPPED	ENSMUST00000102878	havana	Meis1	protein_coding
11	20116439	20117471	3573	ENSMUST00000132022	havana	Actr2	protein_coding
11	20116439	20117471	3531	ENSMUST00000134779	havana	Actr2	protein_coding
11	20144574	20145423	992	ENSMUST00000156150	havana	Gm12031	lincRNA
11	20144574	20145423	1785	ENSMUST00000121917	havana	Gm12030	processed_pseudogene
11	20217732	20218574	intron_3_ALTTENATIVE_5SS-ALTTENATIVE_5SS	ENSMUST00000152728	havana	Rab1	protein_coding
11	20217732	20218574	intron_3_ALTTENATIVE_5SS-ALTTENATIVE_5SS	ENSMUST00000163483	ensembl	Rab1	protein_coding
11	20217732	20218574	intron_3_ALTTENATIVE_5SS-ALTTENATIVE_5SS	ENSMUST00000109601	havana	Rab1	protein_coding
11	23732343	23733425	0	ENSMUST00000109525	ensembl_havana	Pus10	protein_coding
11	23732343	23733425	3273	ENSMUST00000139646	havana	Pus10	protein_coding
11	23732343	23733425	exon_18_18_ALTTENATIVE_5SS	ENSMUST00000109525	ensembl_havana	Pus10	protein_coding
11	23732343	23733425	exon_18_18_ALTTENATIVE_5SS	ENSMUST00000058163	ensembl_havana	Pus10	protein_coding
11	23767602	23769100	intron_1_RETAINED-RETAINED	ENSMUST00000102864	ensembl_havana	Rel	protein_coding
11	28912087	28913104	3579	ENSMUST00000139713	havana	Efemp1	protein_coding
11	29172387	29173227	1359	ENSMUST00000156280	havana	Smek2	protein_coding
11	29172387	29173227	exon_2_2_RETAINED	ENSMUST00000129876	havana	A630052C17Rik	processed_transcript
11	29172387	29173227	502	ENSMUST00000102856	havana	Smek2	protein_coding
11	29172387	29173227	502	ENSMUST00000020755	ensembl_havana	Smek2	protein_coding
11	29173822	29174733	265	ENSMUST00000129876	havana	A630052C17Rik	processed_transcript
11	29195822	29196598	1375	ENSMUST00000127621	havana	Smek2	protein_coding
11	29195822	29196598	1364	ENSMUST00000139283	havana	Smek2	protein_coding
11	29512968	29514014	exon_3_3_ALTTENATIVE_5SS	ENSMUST00000133103	ensembl_havana	Prorsd1	protein_coding
11	29512968	29514014	exon_2_2_ALTTENATIVE_5SS	ENSMUST00000039900	ensembl_havana	Prorsd1	protein_coding
11	29512968	29514014	2117	ENSMUST00000138402	havana	Gm12089	antisense
11	29512968	29514014	exon_2_2_ALTTENATIVE_5SS	ENSMUST00000039900	ensembl_havana	Prorsd1	protein_coding
11	29512968	29514014	2161	ENSMUST00000040182	ensembl_havana	Ccdc88a	protein_coding
11	29512968	29514014	exon_3_3_ALTTENATIVE_5SS	ENSMUST00000133103	ensembl_havana	Prorsd1	protein_coding
11	29546502	29548634	exon_1_5_ALTTENATIVE_3SS	ENSMUST00000150739	havana	Rps27a	protein_coding
11	29546502	29548634	exon_2_5_ALTTENATIVE_5SS	ENSMUST00000102844	ensembl_havana	Rps27a	protein_coding
11	29808190	29809033	1152	ENSMUST00000109452	havana	Eml6	protein_coding
11	29808190	29809033	intron_17_ALTTENATIVE_5SS-SKIPPED	ENSMUST00000058902	ensembl_havana	Eml6	protein_coding
11	29839453	29840429	intron_10_SKIPPED-SKIPPED	ENSMUST00000058902	ensembl_havana	Eml6	protein_coding
11	29839453	29840429	921	ENSMUST00000121781	havana	Gm12094	processed_pseudogene
11	30026288	30027241	256	ENSMUST00000058902	ensembl_havana	Eml6	protein_coding
11	30196119	30197039	intron_1_ALTTENATIVE_PROMOMOTER-SKIPPED	ENSMUST00000102838	ensembl_havana	Sptbn1	protein_coding
11	30196119	30197039	intron_2_ALTTENATIVE_5SS-SKIPPED	ENSMUST00000124231	havana	Sptbn1	protein_coding
11	30196119	30197039	intron_2_ALTTENATIVE_5SS-SKIPPED	ENSMUST00000006629	havana	Sptbn1	protein_coding
11	30196119	30197039	intron_1_ALTTENATIVE_5SS-SKIPPED	ENSMUST00000011877	ensembl	Sptbn1	protein_coding
11	32709226	32710179	intron_5_SKIPPED-SKIPPED	ENSMUST00000093205	havana	Fbxw11	protein_coding
11	32709226	32710179	intron_6_SKIPPED-SKIPPED	ENSMUST00000076383	ensembl	Fbxw11	protein_coding
11	33152293	33153253	3732	ENSMUST00000146759	havana	Npm1	protein_coding
11	40690076	40691547	4850	ENSMUST00000137797	havana	Mat2b	protein_coding
11	40690076	40691547	intron_1_ALTTENATIVE_3SS-ALTTENATIVE_5SS	ENSMUST00000109307	havana	Mat2b	protein_coding
11	40690076	40691547	intron_1_ALTTENATIVE_3SS-ALTTENATIVE_5SS	ENSMUST00000101347	havana	Mat2b	protein_coding
11	40690076	40691547	4260	ENSMUST00000156867	havana	Mat2b	protein_coding
11	40690076	40691547	intron_1_ALTTENATIVE_3SS-ALTTENATIVE_5SS	ENSMUST00000141830	havana	Mat2b	protein_coding
11	40690076	40691547	intron_1_ALTTENATIVE_3SS-ALTTENATIVE_5SS	ENSMUST00000135617	havana	Mat2b	protein_coding
11	40690076	40691547	intron_1_ALTTENATIVE_3SS-ALTTENATIVE_5SS	ENSMUST00000040167	ensembl_havana	Mat2b	protein_coding
11	40733177	40734089	768	ENSMUST00000127382	havana	Nudcd2	protein_coding
11	40733177	40734089	1027	ENSMUST00000141839	havana	Nudcd2	protein_coding
11	40733177	40734089	3128	ENSMUST00000144601	havana	Nudcd2	protein_coding
11	40733177	40734089	0	ENSMUST00000156399	havana	Hmmr	protein_coding
11	40733177	40734089	0	ENSMUST00000127705	havana	Hmmr	protein_coding
11	40754935	40756133	998	ENSMUST00000151359	havana	Ccng1	protein_coding
11	40754935	40756133	exon_1_6_ALTTENATIVE_PROMOMOTER	ENSMUST00000020576	ensembl_havana	Ccng1	protein_coding
11	40754935	40756133	0	ENSMUST00000020576	ensembl_havana	Ccng1	protein_coding
11	40754935	40756133	exon_1_6_ALTTENATIVE_PROMOMOTER	ENSMUST00000020576	ensembl_havana	Ccng1	protein_coding
11	43148097	43149021	3501	ENSMUST00000077659	ensembl_havana	Atp10b	protein_coding
11	43148097	43149021	1779	ENSMUST00000148911	havana	Atp10b	protein_coding
11	44469156	44470137	intron_1_ALTTENATIVE_PROMOMOTER-ALTTENATIVE_3SS	ENSMUST00000102795	ensembl_havana	Ublcp1	protein_coding
11	53422808	53423772	5113	ENSMUST00000061326	ensembl_havana	Uqcrq	protein_coding
11	53422808	53423772	0	ENSMUST00000036045	ensembl_havana	Leap2	protein_coding
11	53422808	53423772	exon_2_3_RETAINED	ENSMUST00000036045	ensembl_havana	Leap2	protein_coding
11	53422808	53423772	exon_1_3_RETAINED	ENSMUST00000036045	ensembl_havana	Leap2	protein_coding
11	53422808	53423772	979	ENSMUST00000060945	ensembl_havana	Aff4	protein_coding
11	53422808	53423772	exon_1_3_RETAINED	ENSMUST00000036045	ensembl_havana	Leap2	protein_coding
11	53430457	53431999	0	ENSMUST00000109021	havana	Uqcrq	protein_coding
11	53430457	53431999	2841	ENSMUST00000018382	ensembl_havana	Gdf9	protein_coding
11	53430457	53431999	exon_1_2_ALTTENATIVE_3SS	ENSMUST00000061326	ensembl_havana	Uqcrq	protein_coding
11	53430457	53431999	exon_2_3_ALTTENATIVE_3SS	ENSMUST00000109021	havana	Uqcrq	protein_coding
11	53430457	53431999	exon_1_2_ALTTENATIVE_3SS	ENSMUST00000061326	ensembl_havana	Uqcrq	protein_coding
11	53430457	53431999	exon_1_3_ALTTENATIVE_PROMOMOTER	ENSMUST00000156037	havana	Gdf9	protein_coding
11	53430457	53431999	exon_2_3_ALTTENATIVE_3SS	ENSMUST00000109021	havana	Uqcrq	protein_coding
11	62430957	62432074	intron_2_SKIPPED-SKIPPED	ENSMUST00000101067	havana	Ncor1	protein_coding
11	62430957	62432074	intron_2_SKIPPED-SKIPPED	ENSMUST00000155486	havana	Ncor1	protein_coding
11	62455030	62456497	intron_1_ALTTENATIVE_3SS-ALTTENATIVE_3SS	ENSMUST00000018645	havana	Ncor1	protein_coding
11	62455030	62456497	intron_1_ALTTENATIVE_PROMOMOTER-ALTTENATIVE_3SS	ENSMUST00000141447	havana	Ncor1	protein_coding
11	62455030	62456497	intron_1_ALTTENATIVE_PROMOMOTER-ALTTENATIVE_3SS	ENSMUST00000127471	havana	Ncor1	protein_coding
11	62455030	62456497	intron_1_ALTTENATIVE_3SS-ALTTENATIVE_3SS	ENSMUST00000069456	ensembl_havana	Ncor1	protein_coding
11	62455030	62456497	3577	ENSMUST00000147918	havana	Pigl	protein_coding
11	62475888	62476799	intron_1_ALTTENATIVE_3SS-RETAINED	ENSMUST00000147918	havana	Pigl	protein_coding
11	62475888	62476799	intron_1_ALTTENATIVE_3SS-RETAINED	ENSMUST00000014389	ensembl_havana	Pigl	protein_coding
11	62487793	62488681	intron_1_ALTTENATIVE_3SS-RETAINED	ENSMUST00000147918	havana	Pigl	protein_coding
11	62487793	62488681	intron_1_ALTTENATIVE_3SS-RETAINED	ENSMUST00000014389	ensembl_havana	Pigl	protein_coding
11	62549263	62550906	2412	ENSMUST00000136938	havana	Ubb	protein_coding
11	62549263	62550906	exon_2_2_RETAINED	ENSMUST00000142533	havana	Gm12279	antisense
11	62549263	62550906	1907	ENSMUST00000019649	ensembl_havana	Ubb	protein_coding
11	62549263	62550906	exon_1_2_RETAINED	ENSMUST00000142533	havana	Gm12279	antisense
11	62549263	62550906	783	ENSMUST00000142533	havana	Gm12279	antisense
11	63891081	63891998	intron_1_RETAINED-RETAINED	ENSMUST00000094103	ensembl_havana	Hs3st3b1	protein_coding
11	63914594	63915948	intron_1_RETAINED-RETAINED	ENSMUST00000094103	ensembl_havana	Hs3st3b1	protein_coding
11	64186437	64187402	4267	ENSMUST00000145095	havana	Gm12290	lincRNA
11	64461409	64462238				Hs3st3a1	protein_coding
11	64978416	64979231	exon_1_24_ALTTENATIVE_3SS	ENSMUST00000101049	havana	Elac2	protein_coding
11	64978416	64979231	621	ENSMUST00000071891	ensembl_havana	Elac2	protein_coding
11	64978416	64979231	exon_1_4_ALTTENATIVE_PROMOMOTER	ENSMUST00000142574	havana	Elac2	protein_coding
11	64978416	64979231	exon_1_24_ALTTENATIVE_3SS	ENSMUST00000140369	havana	Elac2	protein_coding
11	64978416	64979231	exon_1_24_ALTTENATIVE_3SS	ENSMUST00000101049	havana	Elac2	protein_coding
11	64978416	64979231	654	ENSMUST00000108697	havana	Elac2	protein_coding
11	64978416	64979231	exon_1_25_ALTTENATIVE_3SS	ENSMUST00000071891	ensembl_havana	Elac2	protein_coding
11	64978416	64979231	exon_1_24_ALTTENATIVE_3SS	ENSMUST00000108697	havana	Elac2	protein_coding
11	64978416	64979231	657	ENSMUST00000101049	havana	Elac2	protein_coding
11	64978416	64979231	exon_1_24_ALTTENATIVE_3SS	ENSMUST00000108697	havana	Elac2	protein_coding
11	64978416	64979231	655	ENSMUST00000142574	havana	Elac2	protein_coding
11	64978416	64979231	674	ENSMUST00000140369	havana	Elac2	protein_coding
11	64978416	64979231	exon_1_25_ALTTENATIVE_3SS	ENSMUST00000071891	ensembl_havana	Elac2	protein_coding
11	65215081	65216048	intron_5_ALTTENATIVE_3SS-SKIPPED	ENSMUST00000102635	ensembl_havana	Myocd	protein_coding
11	65215081	65216048	intron_1_ALTTENATIVE_3SS-SKIPPED	ENSMUST00000101042	havana	Myocd	protein_coding
11	65215081	65216048	intron_5_ALTTENATIVE_3SS-SKIPPED	ENSMUST00000108695	ensembl	Myocd	protein_coding
11	65751006	65751938	intron_3_SKIPPED-ALTTENATIVE_5SS	ENSMUST00000130009	havana	Map2k4	protein_coding
11	65751006	65751938	intron_3_SKIPPED-SKIPPED	ENSMUST00000152096	havana	Map2k4	protein_coding
11	68859869	68860881	intron_1_ALTTENATIVE_PROMOMOTER-SKIPPED	ENSMUST00000101017	havana	Ndel1	protein_coding
11	68859869	68860881	0	ENSMUST00000144300	havana	Ndel1	protein_coding
11	69921232	69922354	exon_1_7_ALTTENATIVE_PROMOMOTER	ENSMUST00000071026	ensembl_havana	Eif5a	protein_coding
11	69921232	69922354	293	ENSMUST00000108612	ensembl_havana	Eif5a	protein_coding
11	69921232	69922354	148	ENSMUST00000164359	ensembl	Eif5a	protein_coding
11	69921232	69922354	169	ENSMUST00000108608	havana	Eif5a	protein_coding
11	69921232	69922354	43	ENSMUST00000108607	havana	Eif5a	protein_coding
11	69921232	69922354	exon_1_7_ALTTENATIVE_3SS	ENSMUST00000043419	ensembl_havana	Eif5a	protein_coding
11	69980041	69981092	exon_1_3_ALTTENATIVE_3SS	ENSMUST00000143788	havana	Elp5	protein_coding
11	69980041	69981092	0	ENSMUST00000127437	havana	Elp5	protein_coding
11	69980041	69981092	exon_1_7_ALTTENATIVE_3SS	ENSMUST00000142788	havana	Elp5	protein_coding
11	69980041	69981092	1114	ENSMUST00000108593	ensembl_havana	Ctdnep1	protein_coding
11	69980041	69981092	exon_2_5_ALTTENATIVE_3SS	ENSMUST00000138562	havana	Elp5	protein_coding
11	69980041	69981092	exon_1_2_ALTTENATIVE_3SS	ENSMUST00000143175	havana	Elp5	protein_coding
11	69980041	69981092	exon_3_6_ALTTENATIVE_3SS	ENSMUST00000147437	havana	Elp5	protein_coding
11	69980041	69981092	exon_2_2_ALTTENATIVE_5SS	ENSMUST00000143175	havana	Elp5	protein_coding
11	69980041	69981092	exon_2_7_ALTTENATIVE_3SS	ENSMUST00000142788	havana	Elp5	protein_coding
11	69980041	69981092	4212	ENSMUST00000131531	havana	Ctdnep1	protein_coding
11	69980041	69981092	exon_3_6_ALTTENATIVE_3SS	ENSMUST00000108595	havana	Elp5	protein_coding
11	69995146	69995849	207	ENSMUST00000108592	havana	Gabarap	protein_coding
11	69995146	69995849	630	ENSMUST00000018716	ensembl_havana	Phf23	protein_coding
11	69995146	69995849	729	ENSMUST00000101526	havana	Phf23	protein_coding
11	69995146	69995849	1584	ENSMUST00000138186	havana	Phf23	protein_coding
11	70212636	70213793	1273	ENSMUST00000171032	ensembl	Slc16a11	protein_coding
11	70440310	70441281	exon_14_14_ALTTENATIVE_5SS	ENSMUST00000084954	havana	Arrb2	protein_coding
11	70440310	70441281	0	ENSMUST00000102563	havana	Arrb2	protein_coding
11	70440310	70441281	exon_16_16_ALTTENATIVE_5SS	ENSMUST00000102563	havana	Arrb2	protein_coding
11	70451484	70452802	exon_1_3_ALTTENATIVE_5SS	ENSMUST00000151013	havana	Med11	protein_coding
11	70451484	70452802	exon_2_3_ALTTENATIVE_3SS	ENSMUST00000019067	ensembl_havana	Med11	protein_coding
11	70451484	70452802	exon_1_3_ALTTENATIVE_5SS	ENSMUST00000019067	ensembl_havana	Med11	protein_coding
11	70451484	70452802	2498	ENSMUST00000019064	ensembl_havana	Cxcl16	protein_coding
11	70451484	70452802	exon_1_3_ALTTENATIVE_5SS	ENSMUST00000019067	ensembl_havana	Med11	protein_coding
11	70451484	70452802	434	ENSMUST00000019067	ensembl_havana	Med11	protein_coding
11	70451484	70452802	447	ENSMUST00000152348	havana	Med11	protein_coding
11	70467393	70468627	1192	ENSMUST00000108563	havana	Zmynd15	protein_coding
11	70467393	70468627	1304	ENSMUST00000092958	havana	Zmynd15	protein_coding
11	70467393	70468627	1192	ENSMUST00000039093	ensembl_havana	Zmynd15	protein_coding
11	70467393	70468627	1195	ENSMUST00000136029	havana	Zmynd15	protein_coding
11	70500122	70501302	5121	ENSMUST00000019063	ensembl_havana	Tm4sf5	protein_coding
11	70501766	70502783	3477	ENSMUST00000019063	ensembl_havana	Tm4sf5	protein_coding
11	70522914	70524114	2471	ENSMUST00000018430	ensembl_havana	Psmb6	protein_coding
11	70522914	70524114	3195	ENSMUST00000148535	havana	Psmb6	protein_coding
11	70522914	70524114	4872	ENSMUST00000122307	havana	Gm12317	processed_pseudogene
11	70522914	70524114	4157	ENSMUST00000128870	havana	Psmb6	protein_coding
11	70522914	70524114	2452	ENSMUST00000145503	havana	Psmb6	protein_coding
11	70522914	70524114	2179	ENSMUST00000057685	ensembl_havana	Gltpd2	protein_coding
[truncated: 9,239 more rows]

## Sheet: Ssu72 target genes (ES cells) 
Table S5. The Peaks and Target Genes of Ssu72 ChIP-Seq data in MEFs, Hepatocytes, and ES cells
# Chromo	Start	End	DetailRegion / Interval Betwen Genes / Codon change / distance to transcript	transcript ID	ExonTypeBefore	Gene	ExonTypeAfter
1	9442689	9443344	2314	ENSMUST00000192026	havana	RP23-411P10.3	processed_pseudogene
1	9442689	9443344		ENSMUSG00000104428-ENSMUSG00000102272
1	10884298	10884872		ENSMUSG00000100648-ENSMUSG00000088585
1	11618790	11619352				A830018L16Rik	protein_coding
1	15788946	15789774		ENSMUSG00000100814-ENSMUSG00000025925
1	17474229	17475030		ENSMUSG00000102048-ENSMUSG00000089534
1	17918304	17918873		ENSMUSG00000099895-ENSMUSG00000100554
1	24611047	24616474	2926	ENSMUST00000189941	havana	Gm10925	unprocessed_pseudogene
1	24611047	24616474	0	ENSMUST00000190277	havana	Gm28437	unprocessed_pseudogene
1	24611047	24616474	exon_1_1_RETAINED	ENSMUST00000188299	havana	Gm28438	unprocessed_pseudogene
1	24611047	24616474		ENSMUSG00000100862-ENSMUSG00000102070
1	24611047	24616474	exon_1_1_RETAINED	ENSMUST00000188231	havana	Gm28661	unprocessed_pseudogene
1	24611047	24616474	487	ENSMUST00000187714	havana	Gm28439	unprocessed_pseudogene
1	24611047	24616474	1359	ENSMUST00000088336	ensembl_havana	Gm10222	unprocessed_pseudogene
1	24611047	24616474	exon_1_1_RETAINED	ENSMUST00000190277	havana	Gm28437	unprocessed_pseudogene
1	24611047	24616474		ENSMUSG00000101249-ENSMUSG00000073725
1	24611047	24616474	0	ENSMUST00000187714	havana	Gm28439	unprocessed_pseudogene
1	24611047	24616474	0	ENSMUST00000189941	havana	Gm10925	unprocessed_pseudogene
1	24611047	24616474	exon_1_1_RETAINED	ENSMUST00000088336	ensembl_havana	Gm10222	unprocessed_pseudogene
1	24611047	24616474	exon_1_1_RETAINED	ENSMUST00000187714	havana	Gm28439	unprocessed_pseudogene
1	24611047	24616474	2141	ENSMUST00000190277	havana	Gm28437	unprocessed_pseudogene
1	24611047	24616474		ENSMUSG00000102070-ENSMUSG00000101249
1	24611047	24616474	0	ENSMUST00000088336	ensembl_havana	Gm10222	unprocessed_pseudogene
1	24611047	24616474		ENSMUSG00000099997-ENSMUSG00000100131
1	24611047	24616474	0	ENSMUST00000188231	havana	Gm28661	unprocessed_pseudogene
1	24611047	24616474	exon_1_1_RETAINED	ENSMUST00000187117	havana	Gm29216	unprocessed_pseudogene
1	24611047	24616474	0	ENSMUST00000188299	havana	Gm28438	unprocessed_pseudogene
1	24611047	24616474	1727	ENSMUST00000188299	havana	Gm28438	unprocessed_pseudogene
1	24611047	24616474	exon_1_1_RETAINED	ENSMUST00000189941	havana	Gm10925	unprocessed_pseudogene
1	24611047	24616474	4658	ENSMUST00000187117	havana	Gm29216	unprocessed_pseudogene
1	24611047	24616474		ENSMUSG00000101939-ENSMUSG00000101111
1	24611047	24616474		ENSMUSG00000101111-ENSMUSG00000100862
1	24611047	24616474	3837	ENSMUST00000188231	havana	Gm28661	unprocessed_pseudogene
1	24611047	24616474		ENSMUSG00000067736-ENSMUSG00000101939
1	24611047	24616474	0	ENSMUST00000187117	havana	Gm29216	unprocessed_pseudogene
1	25405925	25407064	intron_16_SKIPPED-SKIPPED	ENSMUST00000135518	havana	Bai3	protein_coding
1	25405925	25407064	intron_14_SKIPPED-SKIPPED	ENSMUST00000041838	ensembl	Bai3	protein_coding
1	25405925	25407064	intron_14_SKIPPED-SKIPPED	ENSMUST00000146592	havana	Bai3	protein_coding
1	25405925	25407064	intron_15_SKIPPED-SKIPPED	ENSMUST00000151309	havana	Bai3	protein_coding
1	28401541	28401981		ENSMUSG00000101372-ENSMUSG00000103241
1	31129761	31130228		ENSMUSG00000098529-ENSMUSG00000086727
1	31129761	31130228	5464	ENSMUST00000187892	havana	4931428L18Rik	protein_coding
1	32439394	32440304				Khdrbs2	protein_coding
1	36985683	36986348		ENSMUSG00000080054-ENSMUSG00000095944
1	37759017	37759616	intron_19_ALTTENATIVE_5SS-ALTTENATIVE_POLY_A	ENSMUST00000041815	ensembl_havana	Tsga10	protein_coding
1	37759017	37759616	1805	ENSMUST00000088072	havana	Tsga10	protein_coding
1	37759017	37759616	1805	ENSMUST00000114902	havana	Tsga10	protein_coding
1	44413051	44413710		ENSMUSG00000100769-ENSMUSG00000101567
1	48547575	48548282		ENSMUSG00000100866-ENSMUSG00000101721
1	51436816	51437527		ENSMUSG00000101799-ENSMUSG00000101702
1	51441871	51442615		ENSMUSG00000101799-ENSMUSG00000101702
1	52944165	52944815	intron_2_SKIPPED-ALTTENATIVE_5SS	ENSMUST00000190831	havana	1700019D03Rik	protein_coding
1	52944165	52944815	intron_1_ALTTENATIVE_PROMOMOTER-ALTTENATIVE_5SS	ENSMUST00000186266	havana	1700019D03Rik	protein_coding
1	52944165	52944815	intron_1_ALTTENATIVE_PROMOMOTER-ALTTENATIVE_5SS	ENSMUST00000191441	havana	1700019D03Rik	protein_coding
1	52944165	52944815	intron_1_ALTTENATIVE_PROMOMOTER-ALTTENATIVE_5SS	ENSMUST00000114492	havana	1700019D03Rik	protein_coding
1	52944165	52944815	intron_3_SKIPPED-ALTTENATIVE_5SS	ENSMUST00000190726	havana	1700019D03Rik	protein_coding
1	52944165	52944815	intron_1_ALTTENATIVE_PROMOMOTER-ALTTENATIVE_5SS	ENSMUST00000114493	havana	1700019D03Rik	protein_coding
1	52944165	52944815	intron_1_ALTTENATIVE_PROMOMOTER-ALTTENATIVE_5SS	ENSMUST00000050567	ensembl_havana	1700019D03Rik	protein_coding
1	58813799	58814386				Casp8	protein_coding
1	59710916	59711771	1818	ENSMUST00000187491	havana	Nop58	protein_coding
1	59710916	59711771	intron_4_ALTTENATIVE_3SS-ALTTENATIVE_5SS	ENSMUST00000188390	havana	Nop58	protein_coding
1	59710916	59711771	0	ENSMUST00000187837	havana	Nop58	protein_coding
1	59710916	59711771	intron_4_ALTTENATIVE_3SS-ALTTENATIVE_5SS	ENSMUST00000187491	havana	Nop58	protein_coding
1	59710916	59711771	intron_4_ALTTENATIVE_3SS-ALTTENATIVE_5SS	ENSMUST00000187837	havana	Nop58	protein_coding
1	59710916	59711771	0	ENSMUST00000027174	havana	Nop58	protein_coding
1	59710916	59711771	3853	ENSMUST00000190265	havana	Nop58	protein_coding
1	59710916	59711771	0	ENSMUST00000188390	havana	Nop58	protein_coding
1	59710916	59711771	intron_12_ALTTENATIVE_3SS-ALTTENATIVE_5SS	ENSMUST00000027174	havana	Nop58	protein_coding
1	59710916	59711771	intron_12_ALTTENATIVE_3SS-ALTTENATIVE_5SS	ENSMUST00000191142	ensembl_havana	Nop58	protein_coding
1	59799237	59799883				Bmpr2	protein_coding
1	59799237	59799883	2025	ENSMUST00000194136	havana	RP24-178N19.2	TEC
1	63209269	63210145	exon_2_3_RETAINED	ENSMUST00000050536	ensembl_havana	Gpr1	protein_coding
1	63209269	63210145	exon_3_4_RETAINED	ENSMUST00000187533	havana	Gpr1	protein_coding
1	63209269	63210145	1656	ENSMUST00000141027	havana	Gm11607	processed_transcript
1	63209269	63210145	1303	ENSMUST00000189722	havana	Gm11607	processed_transcript
1	63209269	63210145	exon_2_3_RETAINED	ENSMUST00000050536	ensembl_havana	Gpr1	protein_coding
1	67935635	67936365		ENSMUSG00000104395-ENSMUSG00000096031
1	68584041	68584595	intron_2_SKIPPED-SKIPPED	ENSMUST00000153432	havana	Erbb4	protein_coding
1	68584041	68584595	intron_2_SKIPPED-SKIPPED	ENSMUST00000121473	ensembl_havana	Erbb4	protein_coding
1	68584041	68584595	intron_2_SKIPPED-SKIPPED	ENSMUST00000119142	havana	Erbb4	protein_coding
1	71255155	71255840	intron_48_SKIPPED-SKIPPED	ENSMUST00000087268	ensembl_havana	Abca12	protein_coding
1	79253574	79254423		ENSMUSG00000099706-ENSMUSG00000050711
1	80315161	80316261	intron_2_ALTTENATIVE_5SS-SKIPPED	ENSMUST00000163119	ensembl_havana	Cul3	protein_coding
1	80315161	80316261	intron_1_ALTTENATIVE_3SS-SKIPPED	ENSMUST00000164108	havana	Cul3	protein_coding
1	80315161	80316261	intron_3_SKIPPED-SKIPPED	ENSMUST00000167293	havana	Cul3	protein_coding
1	80315161	80316261	intron_2_ALTTENATIVE_5SS-SKIPPED	ENSMUST00000170897	havana	Cul3	protein_coding
1	80876449	80877144		ENSMUSG00000038608-ENSMUSG00000099949
1	84731610	84732388	exon_35_41_ALTTENATIVE_3SS	ENSMUST00000027421	ensembl	Trip12	protein_coding
1	84731610	84732388	0	ENSMUST00000185720	havana	Trip12	protein_coding
1	84731610	84732388	exon_34_41_SKIPPED	ENSMUST00000027421	ensembl	Trip12	protein_coding
1	84731610	84732388	exon_34_41_SKIPPED	ENSMUST00000186648	havana	Trip12	protein_coding
1	84731610	84732388	exon_12_18_ALTTENATIVE_3SS	ENSMUST00000189670	havana	Trip12	protein_coding
1	84731610	84732388	exon_1_2_ALTTENATIVE_3SS	ENSMUST00000185720	havana	Trip12	protein_coding
1	84731610	84732388	exon_11_18_SKIPPED	ENSMUST00000189670	havana	Trip12	protein_coding
1	84731610	84732388	0	ENSMUST00000187733	havana	Trip12	protein_coding
1	84731610	84732388	exon_1_7_ALTTENATIVE_3SS	ENSMUST00000187733	havana	Trip12	protein_coding
1	84731610	84732388	exon_35_41_ALTTENATIVE_3SS	ENSMUST00000186648	havana	Trip12	protein_coding
1	84731610	84732388	exon_34_41_SKIPPED	ENSMUST00000186465	havana	Trip12	protein_coding
1	84731610	84732388	2735	ENSMUST00000191187	havana	Trip12	protein_coding
1	84731610	84732388	exon_35_41_ALTTENATIVE_3SS	ENSMUST00000186465	havana	Trip12	protein_coding
1	93747344	93747905	intron_2_ALTTENATIVE_5SS-ALTTENATIVE_5SS	ENSMUST00000112905	havana	Thap4	protein_coding
1	93747344	93747905	4155	ENSMUST00000149436	havana	Atg4b	protein_coding
1	93747344	93747905	intron_2_ALTTENATIVE_3SS-ALTTENATIVE_5SS	ENSMUST00000190116	ensembl_havana	Thap4	protein_coding
1	93747344	93747905	intron_1_ALTTENATIVE_3SS-ALTTENATIVE_5SS	ENSMUST00000189472	havana	Thap4	protein_coding
1	93747344	93747905	intron_2_ALTTENATIVE_3SS-ALTTENATIVE_5SS	ENSMUST00000189173	havana	Thap4	protein_coding
1	93747344	93747905				Gm10550	antisense
1	94106368	94107108		ENSMUSG00000026285-ENSMUSG00000100990
1	94392081	94392730		ENSMUSG00000100990-ENSMUSG00000100347
1	94479492	94480182		ENSMUSG00000100347-ENSMUSG00000077413
1	94924068	94925021		ENSMUSG00000100518-ENSMUSG00000089310
1	101044999	101045888		ENSMUSG00000077039-ENSMUSG00000100684
1	101589839	101590714		ENSMUSG00000100222-ENSMUSG00000100065
1	101602781	101603634		ENSMUSG00000100222-ENSMUSG00000100065
1	102391757	102392410		ENSMUSG00000099770-ENSMUSG00000088510
1	103114291	103114696		ENSMUSG00000087908-ENSMUSG00000100955
1	103893384	103894689		ENSMUSG00000102325-ENSMUSG00000101297
1	104161089	104161731		ENSMUSG00000102325-ENSMUSG00000101297
1	108627761	108628471		ENSMUSG00000101231-ENSMUSG00000101097
1	113906308	113907263	intron_2_RETAINED-RETAINED	ENSMUST00000180837	havana	9330185C12Rik	lincRNA
1	117168231	117168697		ENSMUSG00000094429-ENSMUSG00000101154
1	123129087	123129881		ENSMUSG00000088912-ENSMUSG00000100762
1	128120043	128120657				R3hdm1	protein_coding
1	133018916	133019618	intron_1_ALTTENATIVE_3SS-ALTTENATIVE_3SS	ENSMUST00000185418	havana	Mdm4	protein_coding
1	133018916	133019618	intron_1_ALTTENATIVE_3SS-ALTTENATIVE_3SS	ENSMUST00000186617	havana	Mdm4	protein_coding
1	133018916	133019618	exon_2_6_SKIPPED	ENSMUST00000190807	havana	Mdm4	protein_coding
1	133018916	133019618	intron_1_ALTTENATIVE_3SS-ALTTENATIVE_5SS	ENSMUST00000186645	havana	Mdm4	protein_coding
1	133018916	133019618	intron_1_ALTTENATIVE_3SS-ALTTENATIVE_3SS	ENSMUST00000067398	ensembl_havana	Mdm4	protein_coding
1	133018916	133019618	intron_1_ALTTENATIVE_3SS-ALTTENATIVE_3SS	ENSMUST00000188090	havana	Mdm4	protein_coding
1	133018916	133019618	exon_2_12_SKIPPED	ENSMUST00000067429	ensembl_havana	Mdm4	protein_coding
1	133018916	133019618	exon_2_6_SKIPPED	ENSMUST00000190807	havana	Mdm4	protein_coding
1	133018916	133019618	intron_1_ALTTENATIVE_3SS-ALTTENATIVE_3SS	ENSMUST00000185398	havana	Mdm4	protein_coding
1	133018916	133019618	exon_2_12_SKIPPED	ENSMUST00000067429	ensembl_havana	Mdm4	protein_coding
1	133018916	133019618	intron_1_ALTTENATIVE_3SS-ALTTENATIVE_3SS	ENSMUST00000191212	havana	Mdm4	protein_coding
1	133018916	133019618	59	ENSMUST00000190312	havana	Mdm4	protein_coding
1	134435770	134436403				Gm29643	lincRNA
1	134435770	134436403	2423	ENSMUST00000112237	ensembl_havana	Adipor1	protein_coding
1	134435770	134436403	2420	ENSMUST00000027727	ensembl_havana	Adipor1	protein_coding
1	140046604	140047123	intron_1_RETAINED-RETAINED	ENSMUST00000195133	havana	RP24-300C19.1	processed_pseudogene
1	143658158	143658811	intron_10_SKIPPED-SKIPPED	ENSMUST00000018337	ensembl_havana	Cdc73	protein_coding
1	143658158	143658811	3545	ENSMUST00000038252	ensembl_havana	B3galt2	protein_coding
1	146008938	146009769		ENSMUSG00000103055-ENSMUSG00000099964
1	150233603	150234213		ENSMUSG00000097754-ENSMUSG00000099875
1	150494154	150494761		ENSMUSG00000006014-ENSMUSG00000101519
1	153471434	153472315	exon_6_6_ALTTENATIVE_5SS	ENSMUST00000189516	havana	Dhx9	protein_coding
1	153471434	153472315	exon_7_15_ALTTENATIVE_5SS	ENSMUST00000190544	havana	Dhx9	protein_coding
1	153471434	153472315	exon_8_15_SKIPPED	ENSMUST00000190544	havana	Dhx9	protein_coding
1	153471434	153472315	exon_8_15_SKIPPED	ENSMUST00000190544	havana	Dhx9	protein_coding
1	153471434	153472315	exon_7_15_ALTTENATIVE_5SS	ENSMUST00000190544	havana	Dhx9	protein_coding
1	153471434	153472315	exon_11_28_ALTTENATIVE_5SS	ENSMUST00000186380	havana	Dhx9	protein_coding
1	153471434	153472315	5404	ENSMUST00000189509	havana	Dhx9	protein_coding
1	153471434	153472315	exon_12_28_SKIPPED	ENSMUST00000186380	havana	Dhx9	protein_coding
1	153471434	153472315	exon_12_19_SKIPPED	ENSMUST00000188345	havana	Dhx9	protein_coding
1	153471434	153472315	exon_11_28_ALTTENATIVE_5SS	ENSMUST00000042141	ensembl	Dhx9	protein_coding
1	153471434	153472315	exon_11_20_ALTTENATIVE_5SS	ENSMUST00000186966	havana	Dhx9	protein_coding
1	153471434	153472315	exon_12_20_SKIPPED	ENSMUST00000186966	havana	Dhx9	protein_coding
1	153471434	153472315	760	ENSMUST00000189516	havana	Dhx9	protein_coding
1	153471434	153472315	exon_11_19_ALTTENATIVE_5SS	ENSMUST00000188345	havana	Dhx9	protein_coding
1	153471434	153472315	exon_12_28_SKIPPED	ENSMUST00000042141	ensembl	Dhx9	protein_coding
1	154858472	154859045	intron_1_ALTTENATIVE_PROMOMOTER-ALTTENATIVE_3SS	ENSMUST00000188321	havana	Cacna1e	protein_coding
1	162064554	162065399	intron_5_SKIPPED-ALTTENATIVE_5SS	ENSMUST00000159763	havana	Dnm3	protein_coding
1	162064554	162065399	intron_16_SKIPPED-ALTTENATIVE_5SS	ENSMUST00000070330	ensembl_havana	Dnm3	protein_coding
1	162064554	162065399	intron_16_SKIPPED-SKIPPED	ENSMUST00000086074	havana	Dnm3	protein_coding
1	162064554	162065399	intron_5_SKIPPED-ALTTENATIVE_5SS	ENSMUST00000160665	havana	Dnm3	protein_coding
1	162064554	162065399	intron_3_SKIPPED-ALTTENATIVE_5SS	ENSMUST00000161539	havana	Dnm3	protein_coding
1	171522176	171522983	intron_7_ALTTENATIVE_5SS-ALTTENATIVE_POLY_A	ENSMUST00000043094	ensembl_havana	Itln1	protein_coding
1	172721279	172721884				Crp	protein_coding
1	174395441	174396353	3387	ENSMUST00000075329	ensembl_havana	Olfr248	protein_coding
1	174395441	174396353		ENSMUSG00000059503-ENSMUSG00000051509
1	181900921	181901738	3523	ENSMUST00000111025	ensembl	Enah	protein_coding
1	181900921	181901738	4786	ENSMUST00000195788	havana	Enah	protein_coding
1	181900921	181901738	4402	ENSMUST00000195703	havana	Enah	protein_coding
1	181900921	181901738	4556	ENSMUST00000191649	havana	Enah	protein_coding
1	181900921	181901738	4591	ENSMUST00000078719	ensembl_havana	Enah	protein_coding
1	181900921	181901738	4591	ENSMUST00000195059	ensembl_havana	Enah	protein_coding
1	181900921	181901738	4591	ENSMUST00000111030	ensembl_havana	Enah	protein_coding
1	181900921	181901738	exon_14_14_ALTTENATIVE_5SS	ENSMUST00000193703	havana	Enah	protein_coding
1	181900921	181901738	3523	ENSMUST00000177811	ensembl	Enah	protein_coding
1	181900921	181901738	3478	ENSMUST00000111024	havana	Enah	protein_coding
1	181900921	181901738	4584	ENSMUST00000193074	havana	Enah	protein_coding
1	181900921	181901738	exon_14_14_ALTTENATIVE_5SS	ENSMUST00000193703	havana	Enah	protein_coding
1	182017568	182018654	intron_1_ALTTENATIVE_3SS-SKIPPED	ENSMUST00000078719	ensembl_havana	Enah	protein_coding
1	182017568	182018654	intron_1_ALTTENATIVE_3SS-SKIPPED	ENSMUST00000111030	ensembl_havana	Enah	protein_coding
1	182017568	182018654	3165	ENSMUST00000193074	havana	Enah	protein_coding
1	182017568	182018654	intron_1_ALTTENATIVE_3SS-SKIPPED	ENSMUST00000111025	ensembl	Enah	protein_coding
1	182017568	182018654	intron_2_ALTTENATIVE_3SS-SKIPPED	ENSMUST00000111024	havana	Enah	protein_coding
1	182017568	182018654	intron_1_ALTTENATIVE_3SS-SKIPPED	ENSMUST00000177811	ensembl	Enah	protein_coding
1	182017568	182018654	intron_1_ALTTENATIVE_3SS-SKIPPED	ENSMUST00000192497	havana	Enah	protein_coding
1	182017568	182018654	intron_1_ALTTENATIVE_3SS-SKIPPED	ENSMUST00000193703	havana	Enah	protein_coding
1	182017568	182018654	intron_1_ALTTENATIVE_3SS-SKIPPED	ENSMUST00000195059	ensembl_havana	Enah	protein_coding
1	182181476	182182269		ENSMUSG00000091013-ENSMUSG00000038633
10	3250910	3251918		ENSMUSG00000071434-ENSMUSG00000091618
10	3250910	3251918	5297	ENSMUST00000170893	ensembl	H60c	protein_coding
10	4336440	4337066	intron_2_RETAINED-RETAINED	ENSMUST00000045730	ensembl	Akap12	protein_coding
10	9987180	9987828				Gm28905	lincRNA
10	11148560	11149345	912	ENSMUST00000161858	havana	Shprh	protein_coding
10	11148560	11149345	963	ENSMUST00000159541	havana	Shprh	protein_coding
10	11148560	11149345		ENSMUSG00000019828-ENSMUSG00000090112
10	11148560	11149345	963	ENSMUST00000054814	ensembl_havana	Shprh	protein_coding
10	11148560	11149345	866	ENSMUST00000159810	havana	Shprh	protein_coding
10	11148560	11149345	869	ENSMUST00000044053	ensembl_havana	Shprh	protein_coding
10	14927224	14927982		ENSMUSG00000019865-ENSMUSG00000088730
10	21745724	21746847	exon_2_2_RETAINED	ENSMUST00000189792	havana	Gm29323	lincRNA
10	21826874	21827693		ENSMUSG00000099749-ENSMUSG00000097107
10	21826874	21827693	3624	ENSMUST00000180731	ensembl	Gm6846	lincRNA
10	22507291	22508197		ENSMUSG00000097473-ENSMUSG00000037490
10	27794291	27795201		ENSMUSG00000019899-ENSMUSG00000064208
10	27906789	27907388		ENSMUSG00000019899-ENSMUSG00000064208
10	28372065	28372794				Ptprk	protein_coding
10	31667539	31668236		ENSMUSG00000098038-ENSMUSG00000069670
10	32639941	32640897	intron_1_ALTTENATIVE_PROMOMOTER-SKIPPED	ENSMUST00000191234	havana	Nkain2	protein_coding
10	33904374	33905072	736	ENSMUST00000169670	ensembl	Rsph4a	protein_coding
10	33904374	33905072		ENSMUSG00000069668-ENSMUSG00000039552
10	33904374	33905072	1110	ENSMUST00000118315	havana	Rsph4a	protein_coding
10	35324049	35324831		ENSMUSG00000077749-ENSMUSG00000063953
10	37577180	37578087		ENSMUSG00000097742-ENSMUSG00000096080
10	40992507	40992926		ENSMUSG00000019831-ENSMUSG00000046922
10	50794312	50795008	intron_34_RETAINED-RETAINED	ENSMUST00000035606	ensembl	Ascc3	protein_coding
10	51877718	51878565		ENSMUSG00000062224-ENSMUSG00000088198
10	52273511	52274362				Dcbld1	protein_coding
10	52569711	52570697		ENSMUSG00000049576-ENSMUSG00000038602
10	52947210	52948029	intron_3_RETAINED-RETAINED	ENSMUST00000105473	ensembl_havana	Slc35f1	protein_coding
10	54143876	54144272		ENSMUSG00000097069-ENSMUSG00000094738
10	57684351	57684608				Pkib	protein_coding
10	58723280	58724388		ENSMUSG00000091731-ENSMUSG00000055958
10	59166704	59167405	intron_8_RETAINED-RETAINED	ENSMUST00000165971	ensembl	2015-09-10	protein_coding
10	62892692	62893312	intron_1_ALTTENATIVE_PROMOMOTER-ALTTENATIVE_3SS	ENSMUST00000174189	havana	Tet1	protein_coding
10	62892692	62893312	716	ENSMUST00000122620	ensembl	Gm26479	snRNA
10	67190464	67191114	intron_2_ALTTENATIVE_5SS-ALTTENATIVE_5SS	ENSMUST00000174408	havana	Jmjd1c	protein_coding
10	67190464	67191114	intron_2_ALTTENATIVE_5SS-ALTTENATIVE_5SS	ENSMUST00000174062	havana	Jmjd1c	protein_coding
10	67190464	67191114	intron_2_ALTTENATIVE_5SS-ALTTENATIVE_5SS	ENSMUST00000051446	ensembl	Jmjd1c	protein_coding
10	67190464	67191114	intron_2_ALTTENATIVE_5SS-ALTTENATIVE_5SS	ENSMUST00000174317	havana	Jmjd1c	protein_coding
10	70285816	70286362	exon_6_6_ALTTENATIVE_5SS	ENSMUST00000046807	ensembl_havana	Slc16a9	protein_coding
10	70285816	70286362	1737	ENSMUST00000155933	havana	Slc16a9	protein_coding
10	70285816	70286362	exon_2_2_RETAINED	ENSMUST00000064271	ensembl	Gm9877	pseudogene
10	70285816	70286362	exon_1_2_RETAINED	ENSMUST00000064271	ensembl	Gm9877	pseudogene
10	70285816	70286362	exon_6_6_ALTTENATIVE_5SS	ENSMUST00000046807	ensembl_havana	Slc16a9	protein_coding
10	70285816	70286362	0	ENSMUST00000046807	ensembl_havana	Slc16a9	protein_coding
10	70285816	70286362	864	ENSMUST00000161841	havana	Gm7097	antisense
10	71562509	71563100		ENSMUSG00000060733-ENSMUSG00000077142
10	72296805	72297730		ENSMUSG00000043859-ENSMUSG00000053830
10	72496009	72496623		ENSMUSG00000053830-ENSMUSG00000077642
10	73378832	73379463				Pcdh15	protein_coding
10	79984794	79985611	3789	ENSMUST00000004784	ensembl_havana	Cnn2	protein_coding
10	79984794	79985611	3828	ENSMUST00000105374	havana	Cnn2	protein_coding
10	79984794	79985611	711	ENSMUST00000179260	ensembl	Gm26243	snRNA
10	79984794	79985611	exon_1_1_RETAINED	ENSMUST00000179260	ensembl	Gm26243	snRNA
10	79984794	79985611	465	ENSMUST00000052885	ensembl_havana	Tmem259	protein_coding
10	79984794	79985611	755	ENSMUST00000124536	havana	Tmem259	protein_coding
10	79984794	79985611		ENSMUSG00000013858-ENSMUSG00000095615
10	81605756	81606654	exon_1_3_ALTTENATIVE_3SS	ENSMUST00000119492	havana	BC025920	protein_coding
10	81605756	81606654	4900	ENSMUST00000151858	havana	Tle6	protein_coding
10	81605756	81606654	exon_1_3_ALTTENATIVE_3SS	ENSMUST00000126940	havana	BC025920	protein_coding
10	81605756	81606654		ENSMUSG00000034758-ENSMUSG00000074862
10	81605756	81606654	1126	ENSMUST00000119753	havana	BC025920	protein_coding
10	81605756	81606654	1268	ENSMUST00000099442	ensembl	BC025920	protein_coding
10	81605756	81606654	611	ENSMUST00000180482	ensembl	Gm26896	lincRNA
10	81605756	81606654	exon_1_3_ALTTENATIVE_3SS	ENSMUST00000119492	havana	BC025920	protein_coding
10	81605756	81606654	4857	ENSMUST00000072020	ensembl_havana	Tle6	protein_coding
10	81605756	81606654	513	ENSMUST00000126940	havana	BC025920	protein_coding
10	81605756	81606654	4684	ENSMUST00000127546	havana	Tle6	protein_coding
10	81605756	81606654	546	ENSMUST00000119492	havana	BC025920	protein_coding
10	81605756	81606654	1126	ENSMUST00000121138	havana	BC025920	protein_coding
10	81605756	81606654	4882	ENSMUST00000142948	havana	Tle6	protein_coding
10	81605756	81606654	exon_2_2_RETAINED	ENSMUST00000180482	ensembl	Gm26896	lincRNA
10	82208327	82209046		ENSMUSG00000087481-ENSMUSG00000062931
10	82392552	82393389		ENSMUSG00000073427-ENSMUSG00000094186
10	85794903	85795668		ENSMUSG00000020042-ENSMUSG00000001785
10	88684952	88685741	0	ENSMUST00000138734	havana	Spic	protein_coding
10	88684952	88685741	1930	ENSMUST00000004473	ensembl_havana	Spic	protein_coding
10	88684952	88685741	exon_1_6_ALTTENATIVE_PROMOMOTER	ENSMUST00000138734	havana	Spic	protein_coding
10	88684952	88685741	1930	ENSMUST00000133724	havana	Spic	protein_coding
10	88684952	88685741		ENSMUSG00000004359-ENSMUSG00000065005
10	88684952	88685741	exon_1_6_ALTTENATIVE_PROMOMOTER	ENSMUST00000138734	havana	Spic	protein_coding
10	88684952	88685741	1930	ENSMUST00000144338	havana	Spic	protein_coding
10	93242296	93243161	955	ENSMUST00000069965	ensembl	Cdk17	protein_coding
10	93242296	93243161		ENSMUSG00000020015-ENSMUSG00000008398
10	93242296	93243161	5117	ENSMUST00000008542	ensembl_havana	Elk3	protein_coding
10	93834439	93835243				Usp44	protein_coding
10	94151380	94151990	4905	ENSMUST00000099343	havana	Nr2c1	protein_coding
10	94151380	94151990				Nr2c1	protein_coding
10	96077290	96078168		ENSMUSG00000036499-ENSMUSG00000096486
10	98441617	98442342		ENSMUSG00000089097-ENSMUSG00000102310
10	101103751	101104214		ENSMUSG00000103550-ENSMUSG00000087723
10	103873785	103874662		ENSMUSG00000098173-ENSMUSG00000064630
10	104892164	104892957		ENSMUSG00000089019-ENSMUSG00000064432
10	112587850	112588656		ENSMUSG00000035681-ENSMUSG00000100314
10	116561985	116562695	intron_1_ALTTENATIVE_3SS-SKIPPED	ENSMUST00000166166	havana	Cnot2	protein_coding
10	116561985	116562695	intron_1_ALTTENATIVE_3SS-SKIPPED	ENSMUST00000171944	havana	Cnot2	protein_coding
10	116561985	116562695	intron_1_ALTTENATIVE_3SS-ALTTENATIVE_3SS	ENSMUST00000168036	ensembl	Cnot2	protein_coding
10	116561985	116562695	intron_1_ALTTENATIVE_3SS-ALTTENATIVE_3SS	ENSMUST00000165527	havana	Cnot2	protein_coding
10	116561985	116562695	intron_1_ALTTENATIVE_3SS-ALTTENATIVE_3SS	ENSMUST00000169921	havana	Cnot2	protein_coding
10	116561985	116562695	intron_1_ALTTENATIVE_3SS-ALTTENATIVE_3SS	ENSMUST00000167644	havana	Cnot2	protein_coding
10	116561985	116562695	intron_1_ALTTENATIVE_3SS-ALTTENATIVE_3SS	ENSMUST00000105265	havana	Cnot2	protein_coding
10	116561985	116562695	intron_1_ALTTENATIVE_3SS-ALTTENATIVE_3SS	ENSMUST00000169937	havana	Cnot2	protein_coding
10	116561985	116562695	intron_1_ALTTENATIVE_3SS-ALTTENATIVE_3SS	ENSMUST00000169576	havana	Cnot2	protein_coding
10	116561985	116562695	intron_1_ALTTENATIVE_3SS-ALTTENATIVE_3SS	ENSMUST00000105267	ensembl_havana	Cnot2	protein_coding
10	116561985	116562695	intron_1_ALTTENATIVE_3SS-ALTTENATIVE_3SS	ENSMUST00000171214	havana	Cnot2	protein_coding
10	116561985	116562695	intron_1_ALTTENATIVE_3SS-ALTTENATIVE_3SS	ENSMUST00000167706	havana	Cnot2	protein_coding
10	116561985	116562695	intron_1_ALTTENATIVE_3SS-ALTTENATIVE_3SS	ENSMUST00000164383	havana	Cnot2	protein_coding
10	116561985	116562695	intron_1_ALTTENATIVE_3SS-ALTTENATIVE_3SS	ENSMUST00000020374	ensembl	Cnot2	protein_coding
10	116561985	116562695	intron_1_ALTTENATIVE_3SS-ALTTENATIVE_3SS	ENSMUST00000169507	havana	Cnot2	protein_coding
10	117805840	117806534		ENSMUSG00000052798-ENSMUSG00000052681
10	120216945	120217663	4875	ENSMUST00000123802	havana	Tmbim4	protein_coding
10	120216945	120217663	3742	ENSMUST00000134203	havana	Tmbim4	protein_coding
10	120216945	120217663	0	ENSMUST00000156877	havana	Tmbim4	protein_coding
10	120216945	120217663	intron_1_ALTTENATIVE_3SS-SKIPPED	ENSMUST00000134797	havana	Tmbim4	protein_coding
10	120216945	120217663	4875	ENSMUST00000148678	havana	Tmbim4	protein_coding
10	120216945	120217663	intron_1_ALTTENATIVE_3SS-SKIPPED	ENSMUST00000141206	havana	Tmbim4	protein_coding
10	120216945	120217663	intron_1_ALTTENATIVE_3SS-SKIPPED	ENSMUST00000156877	havana	Tmbim4	protein_coding
10	120216945	120217663	intron_1_ALTTENATIVE_3SS-SKIPPED	ENSMUST00000020446	ensembl_havana	Tmbim4	protein_coding
10	125941176	125942100		ENSMUSG00000020102-ENSMUSG00000020105
10	129447590	129448176		ENSMUSG00000095696-ENSMUSG00000096497
11	3099836	3105276		ENSMUSG00000082286
11	13271567	13272238		ENSMUSG00000084055-ENSMUSG00000085452
11	17402488	17403428		ENSMUSG00000082797-ENSMUSG00000087833
11	17670645	17671233		ENSMUSG00000082411-ENSMUSG00000016984
11	17932318	17932941		ENSMUSG00000082411-ENSMUSG00000016984
11	23401843	23402692				Usp34	protein_coding
11	41102279	41102972		ENSMUSG00000065916-ENSMUSG00000084129
11	41826069	41826923				A230004M16Rik	processed_transcript
11	47851080	47851939	intron_1_ALTTENATIVE_PROMOMOTER-ALTTENATIVE_3SS	ENSMUST00000128558	havana	Sgcd	protein_coding
11	55465497	55466438	4220	ENSMUST00000151790	havana	G3bp1	protein_coding
11	55465497	55466438	4259	ENSMUST00000108857	ensembl_havana	Atox1	protein_coding
11	55465497	55466438	4187	ENSMUST00000018727	ensembl_havana	G3bp1	protein_coding
11	55465497	55466438	1489	ENSMUST00000118596	havana	Gm12235	processed_pseudogene
11	55465497	55466438	4301	ENSMUST00000138412	havana	Atox1	protein_coding
11	55465497	55466438		ENSMUSG00000081107-ENSMUSG00000018583
11	60352967	60353774	389	ENSMUST00000128905	havana	Lrrc48	protein_coding
11	60352967	60353774	exon_1_8_ALTTENATIVE_3SS	ENSMUST00000094140	havana	Lrrc48	protein_coding
11	60352967	60353774	63	ENSMUST00000102682	ensembl_havana	Tom1l2	protein_coding
11	60352967	60353774	63	ENSMUST00000102683	ensembl_havana	Tom1l2	protein_coding
11	60352967	60353774	63	ENSMUST00000095254	ensembl	Tom1l2	protein_coding
11	60352967	60353774	361	ENSMUST00000070805	havana	Lrrc48	protein_coding
11	60352967	60353774	exon_1_6_ALTTENATIVE_3SS	ENSMUST00000128905	havana	Lrrc48	protein_coding
11	60352967	60353774	63	ENSMUST00000142225	havana	Tom1l2	protein_coding
11	60352967	60353774	63	ENSMUST00000064019	havana	Tom1l2	protein_coding
11	60352967	60353774	exon_1_14_ALTTENATIVE_3SS	ENSMUST00000108723	ensembl_havana	Lrrc48	protein_coding
11	60352967	60353774	63	ENSMUST00000093046	havana	Tom1l2	protein_coding
11	60352967	60353774	exon_1_14_ALTTENATIVE_3SS	ENSMUST00000108722	ensembl	Lrrc48	protein_coding
11	60352967	60353774	exon_1_7_ALTTENATIVE_3SS	ENSMUST00000070805	havana	Lrrc48	protein_coding
11	60352967	60353774		ENSMUSG00000000538-ENSMUSG00000056598
11	60352967	60353774	exon_1_14_ALTTENATIVE_3SS	ENSMUST00000108723	ensembl_havana	Lrrc48	protein_coding
11	60352967	60353774	361	ENSMUST00000094140	havana	Lrrc48	protein_coding
11	60352967	60353774	exon_1_7_ALTTENATIVE_3SS	ENSMUST00000070805	havana	Lrrc48	protein_coding
11	60352967	60353774	exon_1_8_ALTTENATIVE_3SS	ENSMUST00000094140	havana	Lrrc48	protein_coding
11	60352967	60353774	361	ENSMUST00000108723	ensembl_havana	Lrrc48	protein_coding
11	60352967	60353774	exon_1_14_ALTTENATIVE_3SS	ENSMUST00000108722	ensembl	Lrrc48	protein_coding
11	60352967	60353774	63	ENSMUST00000093048	havana	Tom1l2	protein_coding
11	60352967	60353774	412	ENSMUST00000108722	ensembl	Lrrc48	protein_coding
11	62424751	62425633	intron_2_SKIPPED-SKIPPED	ENSMUST00000101066	ensembl	Ncor1	protein_coding
11	62424751	62425633	intron_1_ALTTENATIVE_3SS-ALTTENATIVE_5SS	ENSMUST00000101068	havana	Ncor1	protein_coding
11	62424751	62425633	intron_3_SKIPPED-SKIPPED	ENSMUST00000127471	havana	Ncor1	protein_coding
11	62424751	62425633	intron_3_SKIPPED-SKIPPED	ENSMUST00000018645	havana	Ncor1	protein_coding
11	62424751	62425633	intron_3_SKIPPED-SKIPPED	ENSMUST00000141447	havana	Ncor1	protein_coding
11	62424751	62425633	intron_3_SKIPPED-SKIPPED	ENSMUST00000069456	ensembl_havana	Ncor1	protein_coding
11	62424751	62425633	intron_2_SKIPPED-SKIPPED	ENSMUST00000101067	havana	Ncor1	protein_coding
11	62424751	62425633	intron_2_SKIPPED-SKIPPED	ENSMUST00000155486	havana	Ncor1	protein_coding
11	63082968	63083657				Tekt3	protein_coding
11	66957760	66958683	133	ENSMUST00000127166	havana	9130409J20Rik	lincRNA
11	66957760	66958683				9130409J20Rik	lincRNA
11	72642304	72643106				Ube2g1	protein_coding
11	77590378	77591310	intron_1_ALTTENATIVE_PROMOMOTER-ALTTENATIVE_3SS	ENSMUST00000058496	ensembl	Taok1	protein_coding
11	77590378	77591310	4873	ENSMUST00000017435	havana	Taok1	protein_coding
11	77596144	77596702	intron_1_ALTTENATIVE_PROMOMOTER-ALTTENATIVE_3SS	ENSMUST00000058496	ensembl	Taok1	protein_coding
11	77708922	77709613				Nufip2	protein_coding
11	77709800	77710667				Nufip2	protein_coding
11	78667921	78669007	intron_1_ALTTENATIVE_3SS-SKIPPED	ENSMUST00000165271	havana	Nlk	protein_coding
11	78667921	78669007	intron_1_ALTTENATIVE_3SS-SKIPPED	ENSMUST00000142739	ensembl_havana	Nlk	protein_coding
11	85038855	85039681	exon_2_8_SKIPPED	ENSMUST00000174602	havana	Usp32	protein_coding
11	85038855	85039681	exon_2_3_SKIPPED	ENSMUST00000172515	havana	Usp32	protein_coding
11	85038855	85039681	exon_2_3_SKIPPED	ENSMUST00000172515	havana	Usp32	protein_coding
11	85038855	85039681	exon_15_34_SKIPPED	ENSMUST00000108075	ensembl_havana	Usp32	protein_coding
11	86729260	86729995	2809	ENSMUST00000133501	havana	Cltc	protein_coding
11	86729260	86729995	2778	ENSMUST00000141152	havana	Cltc	protein_coding
11	86729260	86729995	intron_6_SKIPPED-ALTTENATIVE_3SS	ENSMUST00000103186	ensembl_havana	Cltc	protein_coding
11	86729260	86729995	intron_6_SKIPPED-ALTTENATIVE_3SS	ENSMUST00000060766	havana	Cltc	protein_coding
11	88044311	88045823	4277	ENSMUST00000172186	havana	Srsf1	protein_coding
11	88044311	88045823	3061	ENSMUST00000139129	ensembl_havana	Srsf1	protein_coding
11	88044311	88045823	intron_1_RETAINED-RETAINED	ENSMUST00000129337	havana	Gm11508	antisense
11	88044311	88045823	4255	ENSMUST00000134824	havana	Srsf1	protein_coding
11	88044311	88045823	3413	ENSMUST00000171976	havana	Srsf1	protein_coding
11	88044311	88045823	5100	ENSMUST00000132983	havana	Srsf1	protein_coding
11	88044311	88045823	3491	ENSMUST00000107920	havana	Srsf1	protein_coding
11	88044311	88045823	3406	ENSMUST00000079866	ensembl_havana	Srsf1	protein_coding
11	88044311	88045823	intron_1_RETAINED-RETAINED	ENSMUST00000181900	ensembl	2010015M23Rik	lincRNA
11	96011429	96012156	4275	ENSMUST00000194862	havana	RP23-235J5.14	TEC
11	96011429	96012156		ENSMUSG00000099928-ENSMUSG00000014351
11	96011429	96012156	3375	ENSMUST00000191263	havana	Gm29202	antisense
11	96780102	96780819	2572	ENSMUST00000021246	ensembl_havana	Snx11	protein_coding
11	96780102	96780819	2544	ENSMUST00000107661	ensembl_havana	Snx11	protein_coding
11	96780102	96780819	2583	ENSMUST00000136799	havana	Snx11	protein_coding
11	96780102	96780819	2611	ENSMUST00000127375	havana	Snx11	protein_coding
11	96780102	96780819		ENSMUSG00000020876-ENSMUSG00000018666
11	96794032	96794642				Cbx1	protein_coding
11	96794032	96794642	1406	ENSMUST00000119491	ensembl_havana	Gm11517	processed_pseudogene
11	101381271	101382096	3369	ENSMUST00000019469	ensembl_havana	G6pc	protein_coding
11	101381271	101382096		ENSMUSG00000078650-ENSMUSG00000064759
11	106725103	106726307	intron_1_ALTTENATIVE_PROMOMOTER-ALTTENATIVE_3SS	ENSMUST00000068021	havana	Pecam1	protein_coding
12	3109340	3110665		ENSMUSG00000092168-ENSMUSG00000079179
12	3123664	3124464		ENSMUSG00000092168-ENSMUSG00000079179
12	4358308	4359020	intron_2_RETAINED-RETAINED	ENSMUST00000085814	ensembl	Ncoa1	protein_coding
12	4556915	4557715		ENSMUSG00000020647-ENSMUSG00000091619
12	4897479	4898434	intron_2_RETAINED-RETAINED	ENSMUST00000020962	ensembl_havana	Ubxn2a	protein_coding
12	4897479	4898434	intron_2_RETAINED-RETAINED	ENSMUST00000142867	havana	Ubxn2a	protein_coding
12	4897479	4898434	intron_2_RETAINED-RETAINED	ENSMUST00000141360	havana	Ubxn2a	protein_coding
12	7925920	7926524		ENSMUSG00000073233-ENSMUSG00000020609
12	8722736	8723727	intron_19_SKIPPED-ALTTENATIVE_5SS	ENSMUST00000169089	ensembl_havana	Pum2	protein_coding
12	8722736	8723727	intron_20_SKIPPED-ALTTENATIVE_5SS	ENSMUST00000163569	ensembl_havana	Pum2	protein_coding
12	8722736	8723727	940	ENSMUST00000171418	havana	Pum2	protein_coding
12	8722736	8723727	intron_20_SKIPPED-ALTTENATIVE_5SS	ENSMUST00000111123	ensembl_havana	Pum2	protein_coding
12	8722736	8723727	intron_20_SKIPPED-ALTTENATIVE_5SS	ENSMUST00000111122	ensembl_havana	Pum2	protein_coding
12	8722736	8723727	intron_21_SKIPPED-ALTTENATIVE_5SS	ENSMUST00000165293	havana	Pum2	protein_coding
12	8722736	8723727	intron_19_SKIPPED-ALTTENATIVE_5SS	ENSMUST00000020915	havana	Pum2	protein_coding
12	8722736	8723727	intron_20_SKIPPED-ALTTENATIVE_5SS	ENSMUST00000168361	ensembl	Pum2	protein_coding
12	8722736	8723727	intron_19_SKIPPED-ALTTENATIVE_5SS	ENSMUST00000178015	ensembl	Pum2	protein_coding
12	9668689	9669369		ENSMUSG00000077259-ENSMUSG00000088337
12	9701202	9702048		ENSMUSG00000077259-ENSMUSG00000088337
12	10628218	10628820		ENSMUSG00000020621-ENSMUSG00000066632
12	12470206	12471024		ENSMUSG00000020589-ENSMUSG00000103645
12	20264340	20265058		ENSMUSG00000096529-ENSMUSG00000073184
12	20843549	20844269		ENSMUSG00000099759-ENSMUSG00000085642
12	23760485	23761284		ENSMUSG00000095564-ENSMUSG00000071362
12	27337516	27338178	exon_1_1_RETAINED	ENSMUST00000079063	ensembl_havana	Sox11	protein_coding
12	27337516	27338178	exon_1_1_RETAINED	ENSMUST00000079063	ensembl_havana	Sox11	protein_coding
12	44064995	44065613		ENSMUSG00000065004-ENSMUSG00000014905
12	49263153	49263969		ENSMUSG00000098099-ENSMUSG00000020950
12	49522400	49523103		ENSMUSG00000100844-ENSMUSG00000089025
12	57915892	57916506		ENSMUSG00000046782-ENSMUSG00000035431
12	58771737	58772536		ENSMUSG00000045930-ENSMUSG00000097443
12	60468325	60469013		ENSMUSG00000077603-ENSMUSG00000089603
12	61373840	61374675		ENSMUSG00000098029-ENSMUSG00000100476
12	62258843	62259514		ENSMUSG00000088468-ENSMUSG00000080349
12	63030218	63031106		ENSMUSG00000098200-ENSMUSG00000058933
12	63574034	63574427		ENSMUSG00000058933-ENSMUSG00000064958
12	63694920	63695761		ENSMUSG00000064958-ENSMUSG00000043060
12	63911637	63912253		ENSMUSG00000064958-ENSMUSG00000043060
12	64030424	64031074		ENSMUSG00000064958-ENSMUSG00000043060
12	75380566	75381305	intron_2_ALTTENATIVE_5SS-SKIPPED	ENSMUST00000118966	havana	Rhoj	protein_coding
12	75380566	75381305	intron_2_ALTTENATIVE_5SS-SKIPPED	ENSMUST00000055390	ensembl_havana	Rhoj	protein_coding
12	75380566	75381305	intron_1_ALTTENATIVE_3SS-SKIPPED	ENSMUST00000172981	havana	Rhoj	protein_coding
12	75380566	75381305	4919	ENSMUST00000146096	havana	Rhoj	protein_coding
12	75380566	75381305	intron_2_ALTTENATIVE_5SS-SKIPPED	ENSMUST00000118602	havana	Rhoj	protein_coding
12	76694156	76694827	intron_1_ALTTENATIVE_3SS-SKIPPED	ENSMUST00000021458	ensembl_havana	Sptb	protein_coding
12	76694156	76694827	1896	ENSMUST00000157731	ensembl	Gm24010	misc_RNA
12	76694156	76694827	intron_1_ALTTENATIVE_3SS-SKIPPED	ENSMUST00000166101	havana	Sptb	protein_coding
12	78350481	78351601				Gphn	protein_coding
12	81531711	81532291	intron_1_ALTTENATIVE_3SS-RETAINED	ENSMUST00000168961	havana	Gm20498	protein_coding
12	81531711	81532291	intron_1_ALTTENATIVE_3SS-SKIPPED	ENSMUST00000110339	havana	Gm20498	protein_coding
12	81531711	81532291	exon_2_2_RETAINED	ENSMUST00000165200	havana	Gm17191	processed_transcript
12	81531711	81532291	1256	ENSMUST00000166971	havana	6530401F13Rik	processed_transcript
12	81531711	81532291	intron_1_ALTTENATIVE_3SS-SKIPPED	ENSMUST00000166664	havana	Gm20498	protein_coding
12	81531711	81532291	intron_1_ALTTENATIVE_3SS-SKIPPED	ENSMUST00000170958	havana	Gm20498	protein_coding
12	81531711	81532291	intron_1_ALTTENATIVE_3SS-ALTTENATIVE_3SS	ENSMUST00000164431	havana	Synj2bp	protein_coding
12	81531711	81532291	323	ENSMUST00000165200	havana	Gm17191	processed_transcript
12	81531711	81532291	intron_1_ALTTENATIVE_3SS-ALTTENATIVE_3SS	ENSMUST00000163402	ensembl_havana	Synj2bp	protein_coding
12	81531711	81532291	intron_1_ALTTENATIVE_3SS-ALTTENATIVE_3SS	ENSMUST00000169158	havana	Synj2bp	protein_coding
12	81531711	81532291	intron_1_ALTTENATIVE_3SS-SKIPPED	ENSMUST00000164386	havana	Gm20498	protein_coding
12	81531711	81532291	intron_1_ALTTENATIVE_3SS-RETAINED	ENSMUST00000171459	havana	Gm20498	protein_coding
12	87597158	87597782	5529	ENSMUST00000095509	ensembl	Oog1	protein_coding
12	87597158	87597782		ENSMUSG00000079034-ENSMUSG00000096576
12	91281241	91282207	intron_14_ALTTENATIVE_5SS-ALTTENATIVE_3SS	ENSMUST00000141429	ensembl_havana	Cep128	protein_coding
12	93300501	93301337		ENSMUSG00000098159-ENSMUSG00000065303
12	101151026	101151478		ENSMUSG00000092054-ENSMUSG00000098167
12	101151026	101151478	1749	ENSMUST00000184686	havana	Kif4-ps	transcribed_processed_pseudogene
12	101151026	101151478	1269	ENSMUST00000185083	havana	Kif4-ps	transcribed_processed_pseudogene
12	102833645	102834479	intron_4_RETAINED-RETAINED	ENSMUST00000045652	ensembl	Btbd7	protein_coding
12	103420624	103421495	intron_2_RETAINED-RETAINED	ENSMUST00000110001	ensembl	Ddx24	protein_coding
12	103420624	103421495	intron_2_RETAINED-RETAINED	ENSMUST00000044923	ensembl	Ddx24	protein_coding
12	106010598	106011336				Vrk1	protein_coding
12	111088091	111089069	exon_12_12_ALTTENATIVE_5SS	ENSMUST00000116388	ensembl	Rcor1	protein_coding
12	111088091	111089069	exon_12_12_ALTTENATIVE_5SS	ENSMUST00000084968	havana	Rcor1	protein_coding
12	111088091	111089069	exon_12_12_ALTTENATIVE_5SS	ENSMUST00000084968	havana	Rcor1	protein_coding
12	111088091	111089069	exon_12_12_ALTTENATIVE_5SS	ENSMUST00000116388	ensembl	Rcor1	protein_coding
12	114551701	114552108		ENSMUSG00000104152-ENSMUSG00000103667
12	114551701	114552108	4146	ENSMUST00000193702	havana	Ighv10-4	IG_V_pseudogene
12	114551701	114552108	3908	ENSMUST00000192236	havana	Ighv1-8	IG_V_pseudogene
12	116700764	116701308				Ptprn2	protein_coding
12	116849586	116850370	4598	ENSMUST00000191106	havana	Ptprn2	protein_coding
12	116849586	116850370				Ptprn2	protein_coding
12	117724548	117725345	intron_14_RETAINED-RETAINED	ENSMUST00000109691	ensembl	Rapgef5	protein_coding
13	4986780	4987319		ENSMUSG00000053499-ENSMUSG00000077473
13	7125674	7126555		ENSMUSG00000076407-ENSMUSG00000091053
13	7340877	7342575		ENSMUSG00000076407-ENSMUSG00000091053
13	7399783	7400647		ENSMUSG00000076407-ENSMUSG00000091053
13	12851211	12852814		ENSMUSG00000056457-ENSMUSG00000079092
13	14764168	14764871		ENSMUSG00000039182-ENSMUSG00000097806
13	17363877	17364674	intron_9_RETAINED-RETAINED	ENSMUST00000068545	ensembl	Sugct	protein_coding
13	22600701	22601208		ENSMUSG00000100296-ENSMUSG00000101578
13	23585824	23586995	exon_2_2_ALTTENATIVE_POLY_A	ENSMUST00000051091	ensembl_havana	Hist1h2be	protein_coding
13	23585824	23586995	exon_2_2_ALTTENATIVE_POLY_A	ENSMUST00000091704	ensembl_havana	Hist1h2be	protein_coding
13	23585824	23586995	3835	ENSMUST00000102968	ensembl_havana	Hist1h4d	protein_coding
13	23585824	23586995	exon_2_2_ALTTENATIVE_POLY_A	ENSMUST00000091704	ensembl_havana	Hist1h2be	protein_coding
13	23585824	23586995	exon_2_2_ALTTENATIVE_POLY_A	ENSMUST00000051091	ensembl_havana	Hist1h2be	protein_coding
13	28050677	28051460		ENSMUSG00000005891-ENSMUSG00000017064
13	33317997	33318833		ENSMUSG00000062342-ENSMUSG00000038327
13	34355009	34355670		ENSMUSG00000038267-ENSMUSG00000021411
13	40851423	40852319		ENSMUSG00000090475-ENSMUSG00000021360
13	44715525	44716330		ENSMUSG00000098144-ENSMUSG00000038518
13	44796231	44796898				Jarid2	protein_coding
13	46720054	46720909	intron_1_ALTTENATIVE_PROMOMOTER-ALTTENATIVE_3SS	ENSMUST00000021803	ensembl_havana	Nup153	protein_coding
13	46720054	46720909	2788	ENSMUST00000183299	havana	Nup153	protein_coding
13	46723956	46724613	intron_1_ALTTENATIVE_PROMOMOTER-ALTTENATIVE_3SS	ENSMUST00000021803	ensembl_havana	Nup153	protein_coding
13	54118281	54119096		ENSMUSG00000021474-ENSMUSG00000034987
13	61516545	61517433		ENSMUSG00000021440-ENSMUSG00000074871
13	61830721	61831462		ENSMUSG00000080451-ENSMUSG00000059511
13	61831467	61832387		ENSMUSG00000080451-ENSMUSG00000059511
13	61891345	61892342		ENSMUSG00000080451-ENSMUSG00000059511
13	62072417	62072904		ENSMUSG00000074868-ENSMUSG00000074867
13	62392848	62393566		ENSMUSG00000089002-ENSMUSG00000055228
13	62575565	62576250		ENSMUSG00000094815-ENSMUSG00000072066
13	63094765	63095432				2010111I01Rik	protein_coding
13	65476281	65477291		ENSMUSG00000096536-ENSMUSG00000063905
13	65479655	65482806		ENSMUSG00000096536-ENSMUSG00000063905
13	65522394	65524490		ENSMUSG00000063905-ENSMUSG00000095692
13	65654029	65657746		ENSMUSG00000097562-ENSMUSG00000097066
13	65705083	65706326		ENSMUSG00000097562-ENSMUSG00000097066
13	65733573	65734849		ENSMUSG00000097562-ENSMUSG00000097066
13	65738645	65739750		ENSMUSG00000097562-ENSMUSG00000097066
13	65748800	65750590		ENSMUSG00000097562-ENSMUSG00000097066
13	65764713	65765183		ENSMUSG00000097562-ENSMUSG00000097066
13	65935733	65937765		ENSMUSG00000074841-ENSMUSG00000055763
13	65983027	65984379		ENSMUSG00000074841-ENSMUSG00000055763
13	66025071	66027497		ENSMUSG00000055763-ENSMUSG00000095909
13	66047922	66049621		ENSMUSG00000055763-ENSMUSG00000095909
13	66119583	66121660				Gm10324	protein_coding
13	66184383	66186407	exon_2_4_RETAINED	ENSMUST00000181863	ensembl	Gm17514	lincRNA
13	66227124	66229278		ENSMUSG00000097118-ENSMUSG00000091347
13	66227124	66229278	0	ENSMUST00000167981	ensembl	Gm10772	protein_coding
13	66227124	66229278		ENSMUSG00000091347-ENSMUSG00000097849
13	66227124	66229278	exon_1_1_RETAINED	ENSMUST00000167981	ensembl	Gm10772	protein_coding
13	66227124	66229278	194	ENSMUST00000167981	ensembl	Gm10772	protein_coding
13	66255792	66258174	intron_3_RETAINED-RETAINED	ENSMUST00000180403	ensembl	Gm26754	lincRNA
13	66259045	66260957	intron_1_RETAINED-RETAINED	ENSMUST00000180403	ensembl	Gm26754	lincRNA
13	66273267	66276010		ENSMUSG00000097849-ENSMUSG00000097659
13	66281298	66286353		ENSMUSG00000097849-ENSMUSG00000097659
13	66290299	66293669		ENSMUSG00000097849-ENSMUSG00000097659
13	66315983	66317483		ENSMUSG00000097849-ENSMUSG00000097659
13	66330582	66331520		ENSMUSG00000097849-ENSMUSG00000097659
13	66342064	66343644		ENSMUSG00000097849-ENSMUSG00000097659
13	66362644	66364149	intron_1_RETAINED-RETAINED	ENSMUST00000181676	ensembl	Gm26715	lincRNA
13	66371743	66373989		ENSMUSG00000097659-ENSMUSG00000074832
13	66400965	66402752		ENSMUSG00000097659-ENSMUSG00000074832
13	66439659	66442311	exon_1_4_ALTTENATIVE_3SS	ENSMUST00000172579	havana	2410141K09Rik	protein_coding
13	66439659	66442311		ENSMUSG00000074832-ENSMUSG00000097483
13	66439659	66442311	exon_1_5_ALTTENATIVE_3SS	ENSMUST00000173583	havana	2410141K09Rik	protein_coding
13	66439659	66442311	exon_1_4_ALTTENATIVE_3SS	ENSMUST00000172579	havana	2410141K09Rik	protein_coding
13	66439659	66442311	exon_1_5_ALTTENATIVE_3SS	ENSMUST00000173583	havana	2410141K09Rik	protein_coding
13	66439659	66442311	0	ENSMUST00000172579	havana	2410141K09Rik	protein_coding
13	66439659	66442311	0	ENSMUST00000173583	havana	2410141K09Rik	protein_coding
13	66442398	66443709	1281	ENSMUST00000173583	havana	2410141K09Rik	protein_coding
13	66442398	66443709		ENSMUSG00000074832-ENSMUSG00000097483
13	66442398	66443709	1321	ENSMUST00000172579	havana	2410141K09Rik	protein_coding
13	66457035	66458409		ENSMUSG00000074832-ENSMUSG00000097483
13	66460485	66462235		ENSMUSG00000074832-ENSMUSG00000097483
13	66462349	66465283		ENSMUSG00000074832-ENSMUSG00000097483
13	66504822	66505780	exon_2_3_RETAINED	ENSMUST00000181516	ensembl	Gm26806	lincRNA
13	66510295	66511772	intron_1_RETAINED-RETAINED	ENSMUST00000181516	ensembl	Gm26806	lincRNA
13	66603856	66605014		ENSMUSG00000098452-ENSMUSG00000074830
13	66622073	66623762		ENSMUSG00000098452-ENSMUSG00000074830
13	66624657	66626764		ENSMUSG00000098452-ENSMUSG00000074830
13	66627412	66628690		ENSMUSG00000098452-ENSMUSG00000074830
13	66628822	66630220		ENSMUSG00000098452-ENSMUSG00000074830
13	66633072	66634770		ENSMUSG00000098452-ENSMUSG00000074830
13	66739298	66741385		ENSMUSG00000074830-ENSMUSG00000095206
13	66744037	66746297		ENSMUSG00000074830-ENSMUSG00000095206
13	66752041	66753299		ENSMUSG00000074830-ENSMUSG00000095206
13	66814726	66816186		ENSMUSG00000074830-ENSMUSG00000095206
13	66843921	66845162		ENSMUSG00000074830-ENSMUSG00000095206
13	67277408	67277671		ENSMUSG00000055480-ENSMUSG00000055341
13	67798472	67799404	intron_2_RETAINED-RETAINED	ENSMUST00000181912	havana	4930525G20Rik	antisense
13	68319664	68320413		ENSMUSG00000064063-ENSMUSG00000034617
13	72525059	72525669		ENSMUSG00000094989-ENSMUSG00000093587
13	74399026	74399910		ENSMUSG00000069184-ENSMUSG00000062382
13	74407214	74407849	exon_1_1_RETAINED	ENSMUST00000090860	ensembl	Gm10116	protein_coding
13	74407214	74407849	0	ENSMUST00000090860	ensembl	Gm10116	protein_coding
13	74407214	74407849	42	ENSMUST00000102079	ensembl	Mir692-3	miRNA
13	74407214	74407849	exon_1_1_RETAINED	ENSMUST00000090860	ensembl	Gm10116	protein_coding
13	74407214	74407849		ENSMUSG00000062382-ENSMUSG00000069208
13	74424164	74424863		ENSMUSG00000062382-ENSMUSG00000069208
13	74992762	74993355		ENSMUSG00000086743-ENSMUSG00000021587
13	75935459	75936219	intron_3_SKIPPED-SKIPPED	ENSMUST00000109606	havana	Rhobtb3	protein_coding
13	75935459	75936219	intron_3_SKIPPED-SKIPPED	ENSMUST00000022078	ensembl_havana	Rhobtb3	protein_coding
13	77438351	77439574	intron_19_RETAINED-RETAINED	ENSMUST00000168779	ensembl_havana	2210408I21Rik	protein_coding
13	79718250	79719174		ENSMUSG00000096005-ENSMUSG00000100168
13	86289000	86289615		ENSMUSG00000098152-ENSMUSG00000095933
13	87523095	87523764		ENSMUSG00000076958-ENSMUSG00000098011
13	88988484	88989223				Edil3	protein_coding
13	89219295	89220139	intron_5_ALTTENATIVE_5SS-SKIPPED	ENSMUST00000043111	ensembl_havana	Edil3	protein_coding
13	89219295	89220139	intron_6_ALTTENATIVE_5SS-SKIPPED	ENSMUST00000118731	havana	Edil3	protein_coding
13	89219295	89220139	intron_6_ALTTENATIVE_5SS-SKIPPED	ENSMUST00000081769	ensembl_havana	Edil3	protein_coding
13	98317116	98318228				Gm9828	antisense
13	98317116	98318228	150	ENSMUST00000022163	ensembl_havana	Btf3	protein_coding
13	98317116	98318228	1589	ENSMUST00000132488	havana	Gm9828	antisense
13	98317116	98318228	741	ENSMUST00000134542	havana	Btf3	protein_coding
13	98317116	98318228	111	ENSMUST00000152704	ensembl_havana	Btf3	protein_coding
13	98317116	98318228	121	ENSMUST00000133826	havana	Btf3	protein_coding
13	98317116	98318228	0	ENSMUST00000062252	ensembl	Gm9828	antisense
13	104770734	104771472	intron_1_ALTTENATIVE_3SS-ALTTENATIVE_POLY_A	ENSMUST00000141495	havana	Cwc27	protein_coding
13	104770734	104771472	intron_10_ALTTENATIVE_3SS-SKIPPED	ENSMUST00000022228	ensembl_havana	Cwc27	protein_coding
13	106629338	106629859		ENSMUSG00000059877-ENSMUSG00000064854
13	108842691	108843635				Pde4d	protein_coding
13	109684617	109685481	3604	ENSMUST00000192208	ensembl	AC161585.1	pseudogene
13	109684617	109685481	intron_2_SKIPPED-SKIPPED	ENSMUST00000177907	ensembl	Pde4d	protein_coding
13	109684617	109685481	intron_3_SKIPPED-SKIPPED	ENSMUST00000122041	havana	Pde4d	protein_coding
13	109684617	109685481	1538	ENSMUST00000074103	havana	Pde4d	protein_coding
13	109684617	109685481	intron_1_ALTTENATIVE_PROMOMOTER-SKIPPED	ENSMUST00000079975	havana	Pde4d	protein_coding
13	109684617	109685481	intron_1_ALTTENATIVE_PROMOMOTER-SKIPPED	ENSMUST00000153234	havana	Pde4d	protein_coding
13	109684617	109685481	intron_2_SKIPPED-SKIPPED	ENSMUST00000138938	havana	Pde4d	protein_coding
13	109684617	109685481	intron_1_ALTTENATIVE_PROMOMOTER-SKIPPED	ENSMUST00000119507	havana	Pde4d	protein_coding
13	109684617	109685481	1558	ENSMUST00000134973	havana	Pde4d	protein_coding
13	109684617	109685481	intron_1_ALTTENATIVE_3SS-SKIPPED	ENSMUST00000120671	havana	Pde4d	protein_coding
13	109776810	109777472	exon_5_5_ALTTENATIVE_5SS	ENSMUST00000134973	havana	Pde4d	protein_coding
13	109776810	109777472	intron_5_ALTTENATIVE_5SS-ALTTENATIVE_3SS	ENSMUST00000119507	havana	Pde4d	protein_coding
13	109776810	109777472	intron_5_ALTTENATIVE_5SS-ALTTENATIVE_3SS	ENSMUST00000074103	havana	Pde4d	protein_coding
13	109776810	109777472	3373	ENSMUST00000134973	havana	Pde4d	protein_coding
13	109776810	109777472	intron_5_ALTTENATIVE_5SS-ALTTENATIVE_3SS	ENSMUST00000079975	havana	Pde4d	protein_coding
13	109776810	109777472	3370	ENSMUST00000138938	havana	Pde4d	protein_coding
13	109776810	109777472	intron_5_ALTTENATIVE_5SS-ALTTENATIVE_3SS	ENSMUST00000153234	havana	Pde4d	protein_coding
13	109776810	109777472	exon_6_6_ALTTENATIVE_5SS	ENSMUST00000138938	havana	Pde4d	protein_coding
13	109776810	109777472	intron_5_ALTTENATIVE_5SS-ALTTENATIVE_3SS	ENSMUST00000135275	havana	Pde4d	protein_coding
13	109776810	109777472	intron_6_ALTTENATIVE_5SS-ALTTENATIVE_3SS	ENSMUST00000177907	ensembl	Pde4d	protein_coding
13	109776810	109777472	intron_5_ALTTENATIVE_5SS-ALTTENATIVE_3SS	ENSMUST00000120671	havana	Pde4d	protein_coding
13	109776810	109777472	intron_7_ALTTENATIVE_5SS-ALTTENATIVE_3SS	ENSMUST00000122041	havana	Pde4d	protein_coding
13	110312042	110312881		ENSMUSG00000045609-ENSMUSG00000046006
13	112626426	112626969	intron_7_RETAINED-RETAINED	ENSMUST00000099166	ensembl	Ddx4	protein_coding
13	112626426	112626969	intron_6_RETAINED-RETAINED	ENSMUST00000075748	ensembl	Ddx4	protein_coding
13	115501635	115502590		ENSMUSG00000096021-ENSMUSG00000061669
13	118525778	118526649		ENSMUSG00000097411-ENSMUSG00000100727
13	119213930	119215031		ENSMUSG00000021732-ENSMUSG00000025453
14	19415198	19419882	exon_4_6_RETAINED	ENSMUST00000177817	ensembl	Gm21738	protein_coding
14	19415198	19419882	exon_2_6_RETAINED	ENSMUST00000177817	ensembl	Gm21738	protein_coding
14	19415198	19419882	exon_6_6_RETAINED	ENSMUST00000177817	ensembl	Gm21738	protein_coding
14	19415198	19419882		ENSMUSG00000095280-ENSMUSG00000096709
14	19415198	19419882	exon_5_6_RETAINED	ENSMUST00000177817	ensembl	Gm21738	protein_coding
14	19415198	19419882	exon_1_6_RETAINED	ENSMUST00000177817	ensembl	Gm21738	protein_coding
14	19415198	19419882		ENSMUSG00000093814-ENSMUSG00000095280
14	19415198	19419882	exon_3_6_RETAINED	ENSMUST00000177817	ensembl	Gm21738	protein_coding
14	19415198	19419882	0	ENSMUST00000177817	ensembl	Gm21738	protein_coding
14	19415198	19419882	658	ENSMUST00000177817	ensembl	Gm21738	protein_coding
14	21923531	21924188		ENSMUSG00000090564-ENSMUSG00000104232
14	34738165	34738796	exon_14_20_ALTTENATIVE_3SS	ENSMUST00000090027	havana	Wapal	protein_coding
14	34738165	34738796	exon_13_19_ALTTENATIVE_3SS	ENSMUST00000048263	ensembl_havana	Wapal	protein_coding
14	34738165	34738796	exon_6_11_ALTTENATIVE_3SS	ENSMUST00000151285	havana	Wapal	protein_coding
14	34738165	34738796	exon_13_20_ALTTENATIVE_3SS	ENSMUST00000169910	ensembl	Wapal	protein_coding
14	34738165	34738796	exon_11_17_ALTTENATIVE_3SS	ENSMUST00000111895	havana	Wapal	protein_coding
14	38103100	38103539		ENSMUSG00000077807-ENSMUSG00000041014
14	38605823	38606534	intron_3_SKIPPED-SKIPPED	ENSMUST00000166968	ensembl_havana	Nrg3	protein_coding
14	38605823	38606534	intron_3_SKIPPED-SKIPPED	ENSMUST00000168810	ensembl_havana	Nrg3	protein_coding
14	38605823	38606534	intron_3_SKIPPED-SKIPPED	ENSMUST00000173780	havana	Nrg3	protein_coding
14	39549974	39550408		ENSMUSG00000041014-ENSMUSG00000101261
14	40189169	40189677		ENSMUSG00000089021-ENSMUSG00000077019
14	45101472	45102082		ENSMUSG00000090709-ENSMUSG00000021830
14	50602518	50603356		ENSMUSG00000094285-ENSMUSG00000053815
14	50627950	50628772		ENSMUSG00000053815-ENSMUSG00000050028
14	50879411	50880153	409	ENSMUST00000181482	ensembl	Gm26782	lincRNA
14	50879411	50880153		ENSMUSG00000097431-ENSMUSG00000090799
14	50879411	50880153	2086	ENSMUST00000181697	ensembl	Gm26782	lincRNA
14	52911596	52912315	4312	ENSMUST00000103593	ensembl	Trav12d-2	IG_LV_gene
14	52911596	52912315		ENSMUSG00000094974-ENSMUSG00000096129
14	55014984	55015820		ENSMUSG00000053093-ENSMUSG00000022204
14	55014984	55015820	469	ENSMUST00000022815	ensembl	Ngdn	protein_coding
14	55014984	55015820	exon_1_11_RETAINED	ENSMUST00000022815	ensembl	Ngdn	protein_coding
14	55014984	55015820	exon_1_11_RETAINED	ENSMUST00000022815	ensembl	Ngdn	protein_coding
14	64626919	64627701		ENSMUSG00000097545-ENSMUSG00000060012
14	73187443	73188232	123	ENSMUST00000168470	havana	Gm17233	processed_transcript
14	73187443	73188232	3397	ENSMUST00000170677	havana	Rcbtb2	protein_coding
14	73187443	73188232	4762	ENSMUST00000110952	ensembl	Rcbtb2	protein_coding
14	73187443	73188232	3397	ENSMUST00000169479	ensembl	Rcbtb2	protein_coding
14	73187443	73188232	4926	ENSMUST00000166875	havana	Rcbtb2	protein_coding
14	73187443	73188232	intron_1_ALTTENATIVE_PROMOMOTER-ALTTENATIVE_POLY_A	ENSMUST00000163932	havana	Rb1	protein_coding
14	73187443	73188232	4762	ENSMUST00000170278	havana	Rcbtb2	protein_coding
14	73187443	73188232	3226	ENSMUST00000169513	havana	Rcbtb2	protein_coding
14	73187443	73188232	4842	ENSMUST00000163797	havana	Rcbtb2	protein_coding
14	73187443	73188232	3751	ENSMUST00000022702	havana	Rcbtb2	protein_coding
14	73187443	73188232	4282	ENSMUST00000167401	havana	Rcbtb2	protein_coding
14	73187443	73188232	3226	ENSMUST00000164822	havana	Rcbtb2	protein_coding
14	73187443	73188232				Rcbtb2	protein_coding
14	73187443	73188232	4845	ENSMUST00000164298	havana	Rcbtb2	protein_coding
14	73238149	73239013	intron_17_ALTTENATIVE_5SS-SKIPPED	ENSMUST00000022701	ensembl_havana	Rb1	protein_coding
14	73238149	73239013	396	ENSMUST00000170967	havana	Rb1	protein_coding
14	73238149	73239013				Lpar6	protein_coding
14	73238149	73239013	intron_1_ALTTENATIVE_PROMOMOTER-ALTTENATIVE_POLY_A	ENSMUST00000163932	havana	Rb1	protein_coding
14	73238149	73239013	exon_2_2_ALTTENATIVE_POLY_A	ENSMUST00000170967	havana	Rb1	protein_coding
14	73789655	73790389		ENSMUSG00000093873-ENSMUSG00000075581
14	74934441	74935117	intron_1_RETAINED-RETAINED	ENSMUST00000088970	ensembl	Lrch1	protein_coding
14	75150325	75151147	2246	ENSMUST00000124608	havana	Lcp1	protein_coding
14	75150325	75151147				Lcp1	protein_coding
14	75282593	75283518	exon_11_11_RETAINED	ENSMUST00000022576	ensembl	Cpb2	protein_coding
14	75282593	75283518	1779	ENSMUST00000022577	ensembl	Zc3h13	protein_coding
14	75282593	75283518	exon_11_11_RETAINED	ENSMUST00000022576	ensembl	Cpb2	protein_coding
14	75290427	75291266				Zc3h13	protein_coding
14	75304338	75305781				Zc3h13	protein_coding
14	75306084	75307127				Zc3h13	protein_coding
14	75307533	75308148				Zc3h13	protein_coding
14	75309254	75310027				Zc3h13	protein_coding
14	75367356	75368101		ENSMUSG00000022000-ENSMUSG00000091722
14	75541146	75541891		ENSMUSG00000091722-ENSMUSG00000034913
14	75701907	75702788	443	ENSMUST00000049168	ensembl	Cog3	protein_coding
14	75701907	75702788		ENSMUSG00000022002-ENSMUSG00000034893
14	75701907	75702788	exon_23_23_RETAINED	ENSMUST00000049168	ensembl	Cog3	protein_coding
14	75701907	75702788	exon_23_23_RETAINED	ENSMUST00000049168	ensembl	Cog3	protein_coding
14	75721777	75722461	exon_16_23_RETAINED	ENSMUST00000049168	ensembl	Cog3	protein_coding
14	75730147	75731212	exon_12_23_RETAINED	ENSMUST00000049168	ensembl	Cog3	protein_coding
14	75750528	75751250	4589	ENSMUST00000158780	ensembl	Gm24876	rRNA
14	75750528	75751250	intron_1_RETAINED-RETAINED	ENSMUST00000049168	ensembl	Cog3	protein_coding
14	75754354	75755640	0	ENSMUST00000049168	ensembl	Cog3	protein_coding
14	75754354	75755640	exon_1_23_RETAINED	ENSMUST00000049168	ensembl	Cog3	protein_coding
14	75754354	75755640	exon_1_23_RETAINED	ENSMUST00000049168	ensembl	Cog3	protein_coding
14	75754354	75755640		ENSMUSG00000034893-ENSMUSG00000022003
14	75760543	75761502	1455	ENSMUST00000022580	ensembl	Slc25a30	protein_coding
14	75760543	75761502		ENSMUSG00000034893-ENSMUSG00000022003
14	75767898	75768690	intron_7_RETAINED-RETAINED	ENSMUST00000022580	ensembl	Slc25a30	protein_coding
14	75845670	75846657	0	ENSMUST00000128889	havana	Tpt1	protein_coding
14	75845670	75846657	2234	ENSMUST00000083213	ensembl	Snora31	snoRNA
14	75845670	75846657	514	ENSMUST00000125146	havana	Tpt1	protein_coding
14	75845670	75846657	248	ENSMUST00000151751	havana	Tpt1	protein_coding
14	75845670	75846657	229	ENSMUST00000134040	havana	Tpt1	protein_coding
14	75845670	75846657	707	ENSMUST00000131222	havana	Gm4285	antisense
14	75845670	75846657				Tpt1	protein_coding
14	75850757	75852047	2343	ENSMUST00000110894	ensembl_havana	Tpt1	protein_coding
14	75850757	75852047	2724	ENSMUST00000083213	ensembl	Snora31	snoRNA
14	75850757	75852047	3866	ENSMUST00000150047	havana	Tpt1	protein_coding
14	75850757	75852047	3981	ENSMUST00000151751	havana	Tpt1	protein_coding
14	75850757	75852047	3670	ENSMUST00000154533	havana	Tpt1	protein_coding
14	75850757	75852047	4789	ENSMUST00000128889	havana	Tpt1	protein_coding
14	75850757	75852047	2461	ENSMUST00000134040	havana	Tpt1	protein_coding
14	75850757	75852047	3771	ENSMUST00000125146	havana	Tpt1	protein_coding
14	75850757	75852047	2233	ENSMUST00000142061	havana	Tpt1	protein_coding
14	75850757	75852047		ENSMUSG00000060126-ENSMUSG00000067995
14	75897334	75898250	exon_8_8_RETAINED	ENSMUST00000088922	ensembl	Gtf2f2	protein_coding
14	75897334	75898250	exon_8_8_RETAINED	ENSMUST00000088922	ensembl	Gtf2f2	protein_coding
14	75910274	75911036	intron_6_RETAINED-RETAINED	ENSMUST00000088922	ensembl	Gtf2f2	protein_coding
14	75912886	75913687	intron_6_RETAINED-RETAINED	ENSMUST00000088922	ensembl	Gtf2f2	protein_coding
14	75918922	75919824	intron_5_RETAINED-RETAINED	ENSMUST00000088922	ensembl	Gtf2f2	protein_coding
14	75931559	75932192	intron_5_RETAINED-RETAINED	ENSMUST00000088922	ensembl	Gtf2f2	protein_coding
14	75953213	75955566	1789	ENSMUST00000050120	ensembl	Kctd4	protein_coding
14	75953213	75955566				Kctd4	protein_coding
14	75953213	75955566	intron_4_RETAINED-RETAINED	ENSMUST00000088922	ensembl	Gtf2f2	protein_coding
14	75958737	75959991				Kctd4	protein_coding
14	75958737	75959991	intron_4_RETAINED-RETAINED	ENSMUST00000088922	ensembl	Gtf2f2	protein_coding
14	75961113	75962370				Kctd4	protein_coding
14	75961113	75962370	intron_4_RETAINED-RETAINED	ENSMUST00000088922	ensembl	Gtf2f2	protein_coding
14	75963469	75965329				Kctd4	protein_coding
14	75963469	75965329	0	ENSMUST00000050120	ensembl	Kctd4	protein_coding
14	75963469	75965329	intron_4_RETAINED-RETAINED	ENSMUST00000088922	ensembl	Gtf2f2	protein_coding
14	75967965	75968829	4520	ENSMUST00000083865	ensembl	Gm25517	snoRNA
14	75967965	75968829	2749	ENSMUST00000050120	ensembl	Kctd4	protein_coding
14	75967965	75968829	intron_4_RETAINED-RETAINED	ENSMUST00000088922	ensembl	Gtf2f2	protein_coding
14	75970475	75971613	2010	ENSMUST00000083865	ensembl	Gm25517	snoRNA
14	75970475	75971613	intron_4_RETAINED-RETAINED	ENSMUST00000088922	ensembl	Gtf2f2	protein_coding
14	75974160	75975166	intron_4_RETAINED-RETAINED	ENSMUST00000088922	ensembl	Gtf2f2	protein_coding
14	75974160	75975166	1542	ENSMUST00000083865	ensembl	Gm25517	snoRNA
14	75977406	75978213	intron_4_RETAINED-RETAINED	ENSMUST00000088922	ensembl	Gtf2f2	protein_coding
14	75977406	75978213	4788	ENSMUST00000083865	ensembl	Gm25517	snoRNA
14	75991400	75992121	intron_4_RETAINED-RETAINED	ENSMUST00000088922	ensembl	Gtf2f2	protein_coding
14	75994373	75995001	intron_4_RETAINED-RETAINED	ENSMUST00000088922	ensembl	Gtf2f2	protein_coding
14	75997616	75999118	intron_2_RETAINED-RETAINED	ENSMUST00000088922	ensembl	Gtf2f2	protein_coding
14	76078311	76079208		ENSMUSG00000067995-ENSMUSG00000022008
14	76080527	76081684	5704	ENSMUST00000022585	ensembl	Gpalpp1	protein_coding
14	76080527	76081684		ENSMUSG00000067995-ENSMUSG00000022008
14	76112333	76113057				Nufip1	protein_coding
14	76112333	76113057	1519	ENSMUST00000022585	ensembl	Gpalpp1	protein_coding
14	76117952	76118737				Nufip1	protein_coding
14	76126662	76127590	intron_8_RETAINED-RETAINED	ENSMUST00000022586	ensembl	Nufip1	protein_coding
14	76128879	76129819	intron_7_RETAINED-RETAINED	ENSMUST00000022586	ensembl	Nufip1	protein_coding
14	76266905	76267930		ENSMUSG00000095427-ENSMUSG00000022010
14	76310844	76311658		ENSMUSG00000095427-ENSMUSG00000022010
14	76387764	76389731		ENSMUSG00000095427-ENSMUSG00000022010
14	76413336	76413999		ENSMUSG00000095427-ENSMUSG00000022010
14	76413336	76413999	2777	ENSMUST00000177333	havana	Tsc22d1	protein_coding
14	76413336	76413999	1624	ENSMUST00000110888	havana	Tsc22d1	protein_coding
14	76413336	76413999	5491	ENSMUST00000177471	havana	Tsc22d1	protein_coding
14	76413336	76413999	5017	ENSMUST00000176886	havana	Tsc22d1	protein_coding
14	76413336	76413999	5314	ENSMUST00000175984	havana	Tsc22d1	protein_coding
14	76413336	76413999	2250	ENSMUST00000048371	ensembl_havana	Tsc22d1	protein_coding
14	76413336	76413999	5311	ENSMUST00000176581	havana	Tsc22d1	protein_coding
14	76424711	76425555				Tsc22d1	protein_coding
14	76426549	76427752				Tsc22d1	protein_coding
14	76435405	76436058	2360	ENSMUST00000175811	havana	Tsc22d1	protein_coding
14	76435405	76436058	3527	ENSMUST00000175655	havana	Tsc22d1	protein_coding
14	76435405	76436058				Tsc22d1	protein_coding
14	76440649	76442840	238	ENSMUST00000177471	havana	Tsc22d1	protein_coding
14	76440649	76442840	0	ENSMUST00000176886	havana	Tsc22d1	protein_coding
14	76440649	76442840	268	ENSMUST00000175811	havana	Tsc22d1	protein_coding
14	76440649	76442840	1651	ENSMUST00000176581	havana	Tsc22d1	protein_coding
14	76440649	76442840	268	ENSMUST00000175655	havana	Tsc22d1	protein_coding
14	76440649	76442840	310	ENSMUST00000175984	havana	Tsc22d1	protein_coding
14	76440649	76442840				Tsc22d1	protein_coding
14	76443387	76444139	3006	ENSMUST00000175811	havana	Tsc22d1	protein_coding
14	76443387	76444139	1760	ENSMUST00000176886	havana	Tsc22d1	protein_coding
14	76443387	76444139	3048	ENSMUST00000175984	havana	Tsc22d1	protein_coding
14	76443387	76444139	3006	ENSMUST00000175655	havana	Tsc22d1	protein_coding
14	76443387	76444139	4389	ENSMUST00000176581	havana	Tsc22d1	protein_coding
14	76443387	76444139	2976	ENSMUST00000177471	havana	Tsc22d1	protein_coding
14	76443387	76444139				Tsc22d1	protein_coding
14	76455115	76456281				Tsc22d1	protein_coding
14	76461615	76462497				Tsc22d1	protein_coding
14	76466953	76468790	intron_1_ALTTENATIVE_PROMOMOTER-ALTTENATIVE_3SS	ENSMUST00000140251	havana	Tsc22d1	protein_coding
14	76466953	76468790	intron_3_ALTTENATIVE_3SS-ALTTENATIVE_3SS	ENSMUST00000110888	havana	Tsc22d1	protein_coding
14	76466953	76468790	intron_1_ALTTENATIVE_PROMOMOTER-ALTTENATIVE_3SS	ENSMUST00000142683	havana	Tsc22d1	protein_coding
14	76466953	76468790	intron_1_ALTTENATIVE_PROMOMOTER-ALTTENATIVE_3SS	ENSMUST00000101618	ensembl_havana	Tsc22d1	protein_coding
14	76466953	76468790	intron_1_ALTTENATIVE_3SS-ALTTENATIVE_3SS	ENSMUST00000048371	ensembl_havana	Tsc22d1	protein_coding
14	76472931	76474709	intron_1_ALTTENATIVE_PROMOMOTER-ALTTENATIVE_3SS	ENSMUST00000140251	havana	Tsc22d1	protein_coding
14	76472931	76474709	intron_3_ALTTENATIVE_3SS-ALTTENATIVE_3SS	ENSMUST00000110888	havana	Tsc22d1	protein_coding
14	76472931	76474709	3985	ENSMUST00000140251	havana	Tsc22d1	protein_coding
14	76472931	76474709	intron_1_ALTTENATIVE_PROMOMOTER-ALTTENATIVE_3SS	ENSMUST00000142683	havana	Tsc22d1	protein_coding
14	76472931	76474709	intron_1_ALTTENATIVE_PROMOMOTER-ALTTENATIVE_3SS	ENSMUST00000101618	ensembl_havana	Tsc22d1	protein_coding
14	76472931	76474709	intron_1_ALTTENATIVE_3SS-ALTTENATIVE_3SS	ENSMUST00000048371	ensembl_havana	Tsc22d1	protein_coding
14	76477141	76478049	intron_1_ALTTENATIVE_PROMOMOTER-ALTTENATIVE_3SS	ENSMUST00000140251	havana	Tsc22d1	protein_coding
14	76477141	76478049	intron_3_ALTTENATIVE_3SS-ALTTENATIVE_3SS	ENSMUST00000110888	havana	Tsc22d1	protein_coding
14	76477141	76478049	intron_1_ALTTENATIVE_PROMOMOTER-ALTTENATIVE_3SS	ENSMUST00000142683	havana	Tsc22d1	protein_coding
14	76477141	76478049	intron_1_ALTTENATIVE_PROMOMOTER-ALTTENATIVE_3SS	ENSMUST00000101618	ensembl_havana	Tsc22d1	protein_coding
14	76477141	76478049	intron_1_ALTTENATIVE_3SS-ALTTENATIVE_3SS	ENSMUST00000048371	ensembl_havana	Tsc22d1	protein_coding
14	76478519	76480017	intron_1_ALTTENATIVE_PROMOMOTER-ALTTENATIVE_3SS	ENSMUST00000140251	havana	Tsc22d1	protein_coding
14	76478519	76480017	intron_3_ALTTENATIVE_3SS-ALTTENATIVE_3SS	ENSMUST00000110888	havana	Tsc22d1	protein_coding
14	76478519	76480017	intron_1_ALTTENATIVE_PROMOMOTER-ALTTENATIVE_3SS	ENSMUST00000142683	havana	Tsc22d1	protein_coding
14	76478519	76480017	intron_1_ALTTENATIVE_PROMOMOTER-ALTTENATIVE_3SS	ENSMUST00000101618	ensembl_havana	Tsc22d1	protein_coding
14	76478519	76480017	intron_1_ALTTENATIVE_3SS-ALTTENATIVE_3SS	ENSMUST00000048371	ensembl_havana	Tsc22d1	protein_coding
14	76485582	76486298	intron_1_ALTTENATIVE_PROMOMOTER-ALTTENATIVE_3SS	ENSMUST00000140251	havana	Tsc22d1	protein_coding
14	76485582	76486298	intron_3_ALTTENATIVE_3SS-ALTTENATIVE_3SS	ENSMUST00000110888	havana	Tsc22d1	protein_coding
14	76485582	76486298	2176	ENSMUST00000142683	havana	Tsc22d1	protein_coding
14	76485582	76486298	2853	ENSMUST00000101618	ensembl_havana	Tsc22d1	protein_coding
14	76485582	76486298	intron_1_ALTTENATIVE_3SS-ALTTENATIVE_3SS	ENSMUST00000048371	ensembl_havana	Tsc22d1	protein_coding
14	76490691	76491469	intron_1_ALTTENATIVE_PROMOMOTER-ALTTENATIVE_3SS	ENSMUST00000140251	havana	Tsc22d1	protein_coding
14	76490691	76491469	intron_3_ALTTENATIVE_3SS-ALTTENATIVE_3SS	ENSMUST00000110888	havana	Tsc22d1	protein_coding
14	76490691	76491469	intron_1_ALTTENATIVE_3SS-ALTTENATIVE_3SS	ENSMUST00000048371	ensembl_havana	Tsc22d1	protein_coding
14	76497747	76499240	intron_1_ALTTENATIVE_PROMOMOTER-ALTTENATIVE_3SS	ENSMUST00000140251	havana	Tsc22d1	protein_coding
14	76497747	76499240	intron_3_ALTTENATIVE_3SS-ALTTENATIVE_3SS	ENSMUST00000110888	havana	Tsc22d1	protein_coding
14	76497747	76499240	6466	ENSMUST00000177207	havana	Tsc22d1	protein_coding
14	76497747	76499240	intron_1_ALTTENATIVE_PROMOMOTER-ALTTENATIVE_3SS	ENSMUST00000142683	havana	Tsc22d1	protein_coding
14	76497747	76499240	intron_1_ALTTENATIVE_PROMOMOTER-ALTTENATIVE_3SS	ENSMUST00000101618	ensembl_havana	Tsc22d1	protein_coding
14	76497747	76499240	intron_1_ALTTENATIVE_3SS-ALTTENATIVE_3SS	ENSMUST00000048371	ensembl_havana	Tsc22d1	protein_coding
14	76503511	76504359	intron_1_ALTTENATIVE_PROMOMOTER-ALTTENATIVE_3SS	ENSMUST00000140251	havana	Tsc22d1	protein_coding
14	76503511	76504359	966	ENSMUST00000022587	ensembl_havana	Tsc22d1	protein_coding
14	76503511	76504359	intron_3_ALTTENATIVE_3SS-ALTTENATIVE_3SS	ENSMUST00000110888	havana	Tsc22d1	protein_coding
14	76503511	76504359	702	ENSMUST00000177207	havana	Tsc22d1	protein_coding
14	76503511	76504359	intron_1_ALTTENATIVE_PROMOMOTER-ALTTENATIVE_3SS	ENSMUST00000142683	havana	Tsc22d1	protein_coding
14	76503511	76504359	intron_1_ALTTENATIVE_PROMOMOTER-ALTTENATIVE_3SS	ENSMUST00000101618	ensembl_havana	Tsc22d1	protein_coding
14	76503511	76504359	intron_1_ALTTENATIVE_3SS-ALTTENATIVE_3SS	ENSMUST00000048371	ensembl_havana	Tsc22d1	protein_coding
14	76503511	76504359	1586	ENSMUST00000133224	havana	Tsc22d1	protein_coding
14	76503511	76504359	1018	ENSMUST00000134109	havana	Tsc22d1	protein_coding
14	76614159	76615051		ENSMUSG00000052584-ENSMUSG00000101009
14	76615778	76616290		ENSMUSG00000052584-ENSMUSG00000101009
14	76624711	76625529		ENSMUSG00000052584-ENSMUSG00000101009
14	76660644	76661433		ENSMUSG00000052584-ENSMUSG00000101009
14	76967321	76968084		ENSMUSG00000101009-ENSMUSG00000044350
14	76970843	76971728		ENSMUSG00000101009-ENSMUSG00000044350
14	76986430	76987273		ENSMUSG00000101009-ENSMUSG00000044350
14	76989382	76991114		ENSMUSG00000101009-ENSMUSG00000044350
14	77013565	77014259		ENSMUSG00000101009-ENSMUSG00000044350
14	77014597	77015693		ENSMUSG00000101009-ENSMUSG00000044350
14	77021841	77023068		ENSMUSG00000101009-ENSMUSG00000044350
14	77021841	77023068	2358	ENSMUST00000062789	ensembl_havana	Lacc1	protein_coding
14	77045886	77046981				Ccdc122	protein_coding
14	77047402	77048386				Ccdc122	protein_coding
14	77052149	77053291				Ccdc122	protein_coding
14	77077950	77078816	intron_5_SKIPPED-ALTTENATIVE_5SS	ENSMUST00000048208	ensembl_havana	Ccdc122	protein_coding
14	77077950	77078816	intron_6_SKIPPED-ALTTENATIVE_5SS	ENSMUST00000175810	havana	Ccdc122	protein_coding
14	77077950	77078816	intron_3_SKIPPED-ALTTENATIVE_5SS	ENSMUST00000095625	havana	Ccdc122	protein_coding
14	77091330	77092373	intron_3_SKIPPED-ALTTENATIVE_5SS	ENSMUST00000095625	havana	Ccdc122	protein_coding
14	77091330	77092373	intron_3_SKIPPED-SKIPPED	ENSMUST00000048208	ensembl_havana	Ccdc122	protein_coding
14	77091330	77092373	intron_4_SKIPPED-SKIPPED	ENSMUST00000175810	havana	Ccdc122	protein_coding
14	77093357	77094556	intron_3_SKIPPED-ALTTENATIVE_5SS	ENSMUST00000095625	havana	Ccdc122	protein_coding
14	77093357	77094556	intron_3_SKIPPED-SKIPPED	ENSMUST00000048208	ensembl_havana	Ccdc122	protein_coding
14	77093357	77094556	intron_4_SKIPPED-SKIPPED	ENSMUST00000175810	havana	Ccdc122	protein_coding
14	77239495	77240215				Enox1	protein_coding
14	77242452	77243497				Enox1	protein_coding
14	77245393	77246147				Enox1	protein_coding
14	77250466	77251665				Enox1	protein_coding
14	77250466	77251665	1380	ENSMUST00000099431	havana	Gm10132	processed_pseudogene
14	77297196	77297872				Enox1	protein_coding
14	77301646	77302555				Enox1	protein_coding
14	77357429	77358705				Enox1	protein_coding
14	77426580	77427408				Enox1	protein_coding
14	77430227	77431081				Enox1	protein_coding
14	77445919	77446793				Enox1	protein_coding
14	77477614	77479119				Enox1	protein_coding
14	77477614	77479119	2492	ENSMUST00000163416	ensembl	Gm6994	protein_coding
14	77477614	77479119	1868	ENSMUST00000088880	havana	Gm6994	protein_coding
[truncated: 3,141 more rows]
