# Supplementary material for: Mammalian Ssu72 phosphatase preferentially considers tissue-specific actively transcribed gene expression by regulating RNA Pol II transcription
Source: Theranostics. 2022 Jan 1;12(1):186–206. doi: 10.7150/thno.62274 (PMC8690912; doi:10.7150/thno.62274)
Supplement: Supplementary file 7 — Supplementary table 6. Ssu72 binding proteomes. [file thnov12p0186s7.xlsx]

## Sheet: Ssu72 binding proteomes
	Table S6. Ssu72 binding proteomes
	Band label	Num	NCBI BLAST	Protein name	Score	Mass
	Ssu72 binding proteome 1	1	AAH58640.3	zinc finger protein 710 [Mus musculus]	5033	235459
		2	XP_006506734.1	zinc finger protein 777 isoform X1 [Mus musculus]	1401	118880
		3	AAH11501.1	zinc finger protein 7 [Mus musculus]	563	230178
		4	EDL29533.1	plectin 1, isoform CRA_a [Mus musculus]	84	521206
		5	AAF25189.1	drebrin A [Mus musculus]	46	77953
		6	XP_030109294.1	NADH-cytochrome b5 reductase-like isoform X19 [Mus musculus]	35	27879
		7	pir|S32404|	myosin heavy chain I, brain - mouse [Mus musculus]	35	128293
	Ssu72 binding proteome 2	1	AAC00566.1	capping protein alpha 1 subunit, partial [Mus musculus]	6488	32746
		2	BAB29260.1	unnamed protein product [Mus musculus]	4738	32982
		3	EDL20960.1	zinc finger and BTB domain containing 38, isoform CRA_a [Mus musculus]	1750	39446
		4	AAH86320.1	DDX5 protein, partial [Mus musculus]	1749	42080
		5	AAH10275.1	Arpc1b protein [Mus musculus]	1317	32902
		6	NP_001239242.1	nuclear receptor corepressor 1 isoform 1 [Mus musculus]	943	42262
		7	AAH03833.1	Ribosomal protein, large, P0 [Mus musculus]	318	70700
		8	BAE20812.1	unnamed protein product, partial [Mus musculus]	275	33565
		9	EDL01673.1	mCG21742 [Mus musculus]	251	42270
		10	NP_001004147.1	rRNA/tRNA 2'-O-methyltransferase fibrillarin-like protein 1 [Mus musculus]	151	40292
		11	EDL28316.1	RIKEN cDNA D430028G21, isoform CRA_b, partial [Mus musculus]	134	34336
		12	EDL13685.1	caldesmon 1, isoform CRA_a, partial [Mus musculus]	109	25340
		13	EDL02628.1	mCG5813, isoform CRA_b [Mus musculus]	75	33555
		14	AAH05547.1	Tubulin, beta 2C [Mus musculus]	75	33375
		15	Q6P4S8.2	RecName: Full=Integrator complex subunit 1; Short=Int1 [Mus musculus]	50	53964
	Ssu72 binding proteome 3	1	CAC10449.1	splicing factor 3a, subunit 2 [Mus musculus]	10575	235459
		2	AAA19605.1	ribosomal protein S28 [Mus musculus]	1698	118880
		3	EDL34174.1	hexamethylene bis-acetamide inducible 1, isoform CRA_a [Mus musculus]	174	230178
		4	NP_038793.2	40S ribosomal protein S26 [Mus musculus]	102	521206
		5	AAD38450.1	squamous cell carcinoma antigen recognized by T cells, partial [Mus musculus]	101	77953
	Ssu72 binding proteome 4	1	AAH55720.1	ribosomal protein L31 [Mus musculus]	664	235459
		2	AAA19605.1	ribosomal protein S28 [Mus musculus]	617	118880
		3	AAH03332.1	ZXD family zinc finger C [Mus musculus]	616	230178
		4	BAA19834.1	vimentin, partial [Mus musculus]	507	521206
		5	NP_080275.2	RING finger protein 141 [Mus musculus]	487	77953
		6	BAC25798.1	unnamed protein product [Mus musculus]	404	27879
		7	BAE27768.1	myosin-9 [Mus musculus]	228	128293
