# Supplementary material for: Mammalian Ssu72 phosphatase preferentially considers tissue-specific actively transcribed gene expression by regulating RNA Pol II transcription
Source: Theranostics. 2022 Jan 1;12(1):186–206. doi: 10.7150/thno.62274 (PMC8690912; doi:10.7150/thno.62274)
Supplement: Supplementary file 8 — Supplementary table 7. The primers for mouse genotyping. [file thnov12p0186s8.xlsx]

## Sheet: Sheet1
Table S7. The Primers for mouse genotyping.
Primer name	Sequence	Product size (bp)
① fwd	GGG GTC TGG ACA AGA ATC TG	548 bp
① rev	GCG GAA AGG ACT TGA GAC TC
② fwd	TCA AAG CAT GAT TGA GAG CAG CAG	202, 242 bp
② rev	GTG ATA GGC AAG CAG GTG TGA G
③ fwd	GCG GAA AGG ACT TGA GAC TC	371 bp
③ rev	CAT GAT TGA GAG CAG CAG GA
④ fwd	GGG GGT CGA CAG GGC ACA AAC CAA GTG CT	397 bp
④ rev	CAT AAC TTC GTA TAA TGT ATG CTA TAC GAA GTT ATA GAT CTC TGC A
HA-Ssu72 fwd	CGC GCG GAA AGG ACT TGA GAC TC	290 bp
HA-Ssu72 rev	AAG CTT CAC GTG GGC CCC TGT TCC
rtTA fwd	AAA GTC GCT CTG AGT TGT TAT	Normal: 550bp
rtTA rev1	GGA GCG GGA GAAATG GAT ATG	Hetero: 550bp and 400bp
rtTA rev2	GCG AAG AGT TTG TCC TCA ACC	Homo: 400bp
