# Supplementary material for: Mammalian Ssu72 phosphatase preferentially considers tissue-specific actively transcribed gene expression by regulating RNA Pol II transcription
Source: Theranostics. 2022 Jan 1;12(1):186–206. doi: 10.7150/thno.62274 (PMC8690912; doi:10.7150/thno.62274)
Supplement: Supplementary file 9 — Supplementary table 8. List of used antibody. [file thnov12p0186s9.xlsx]

## Sheet: Sheet1
Table S8. List of used antibody
Antibody	Source	Reference	Application
Monoclonal Ssu72	Kim et al., 2010	N/A	Western blot., ChIP analyses
Ssu72	Cell signaling	12816	ChIP, ChIP-Seq analyses
Ki67	eBioscience	14-5698	IF
HA	Roche	11867431001	Western blot.
Actin	Sigma	A2066	Western blot.
c-fos	Cell signaling	4384	Western blot.
Pol II	Santa cruz	SC899 (N-20)	Western blot., ChIP analyses
Pol II pSer2	Active Motif	61083 (3E10)	Western blot., ChIP, ChIP-Seq analyses
	Covance	MMS-129R-200 (H5)	Western blot.
Pol II pSer5	Active Motif	61085	Western blot., ChIP, ChIP-Seq analyses
Pol II pSer7	Active Motif	61087	Western blot., ChIP, ChIP-Seq analyses
Pol II pThr4	Active Motif	61361	Western blot., ChIP, ChIP-Seq analyses
	Active Motif	61307	Western blot.
Paf1	Bethyl	A300-173A	ChIP analyses
Cdk9	Cell signaling	2316	Western blot., ChIP analyses
Spt5	Merckmillipore	MABE1803	ChIP analyses
NELF-A	Santa cruz	sc-23599	ChIP analyses
NELF-E	Merckmillipore	ABE48	Western blot.
Cyclin-T1	Cell signaling	81464	Western blot., ChIP analyses
Hexim1	abcam	ab25388	Western blot., ChIP analyses
Cdk9 (T186)	Cell signaling	2549	Western blot., ChIP analyses
GST	abcam	ab111947	Western blot.
Larp7	abcam	ab134746	ChIP analyses
CTD	Merckmillipore	05-952	Western blot.
Symplekin	Santa cruz	sc-514260	Western blot.
