# Supplementary material for: Mammalian Ssu72 phosphatase preferentially considers tissue-specific actively transcribed gene expression by regulating RNA Pol II transcription
Source: Theranostics. 2022 Jan 1;12(1):186–206. doi: 10.7150/thno.62274 (PMC8690912; doi:10.7150/thno.62274)
Supplement: Supplementary file 10 — Supplementary table 9. The primers for qRT-PCR and ChIP analyses. [file thnov12p0186s10.xlsx]

## Sheet: ChIP and qPCR analyses primers 
Table S9. The primers for qRT-PCR and ChIP analyses.
Primer name	Forward primer	Reverse primer		Primer name	Forward primer	Reverse primer
c-fos	GGGACAGCCTTTCCTACTACC	AGATCTGCGCAAAAGTCCTG		c-fos InG	CTGTCAAGCCGCTTACTGC	CCCAGCCTGGTCTACAGAAT
Egr1	CCACAACAACAGGGAGACCT	ACTGAGTGGCGAAGGCTTTA		c-fos p1	CGTCAATCCCTCCCTCCTTT	CCTTCCGCGTGTAGGATTTC
Egfr1	TCCAGTGTGCCCACTACATT	GCCCAGCACATCCATAGGTA		c-fos p2	CCAGTGACGTAGGAAGTCCA	GTCGCGGTTGGAGTAGTAGG
Col3a1	GAAAGTGAGGGAAGCCAAAC	AGCAGCTCAGAGTAGCACCA		c-fos p3	CAGCCGACTCCTTCTCCAG	CGGCTACACAAAGCCAAACT
Adamts12	CATTTCCTGTGTGACTTGGC	CCAGACCCTGAATGTACCCT		c-fos p4	GTCCGTCTCTAGTGCCAACT	CCACGGAGGAGACCAGAG
Phyhd1	TCTGCCTTTCCTTAGCACCT	GAGTGGCTTTGGACTGTGAA		c-fos p5	GGCCTGGTCTGTGTCTCTTT	AACACGCTATTGCCAGGAAC
Fbn1	GGGACTTGTCTGTGTTGCAG	TTTCTTCTCCAGGGACTGCT		c-fos p6	GGTCAGAAGACTTCGGGTGA	AAGCAAGAGAGAGAGCAGCA
Pold2	CACAGAGGGCCCACACTC	CACCAGGAACGGTCTCATCT		Akr1c6 p1	ATGGAGAGATGGCTCAGAGG	TAATGCCCATGGAAGTCAGA
CYP2a4	CTTGGTGCACAATAGTGGGT	TGATGGCTGAATTAGCTTGC		Akr1c6 p2	AGCCATAGATGCTGGTTTCC	TCCCTCTTCACAGTGCCA
Adh1	AGAAAGGAAGCACCAAGCAT	CCTTTACGACACACCCTTCA		Akr1c6 p3	ACAACTCTTACCCGCGTTCT	CTCTCTCTTGCACTCTTGCG
GSTM1	GGTCTGCTGCTCTGGTTACA	GGACTGACCTGTGTGTTTGG		Akr1c6 p4	AATCCAGTTCTTGGCTCAATG	GAGAAACTCTTGGCGAGGAC
Uox	TAGTCACTTCATGCCTGGGA	CTCTGGTTTGGTCTGGGTCT		Akr1c6 p5	CAGATGTCACTGCATTGGAAG	TGGTAGATTCAGCAGAGCCA
Akr1c6	ACAACTCTTACCCGCGTTCT	CTCTCTCTTGCACTCTTGCG		Akr1c6 p6	AATCCACTGTTTGGCTGTGA	AAAGCCATGTTCAAACACCA
Cdc6	AACACTCCCCGGTTATCTCC	TGTTGGCGAACTCTGTCTTG		Pold2 p1	GTGACTCCGCGTTTCCTC	AGGTACCGCCAAGTCTGACC
Fam132b	CAGGAGCTTGATAGCCAGGA	TAGATCCCAAGCTCGTGCAA		Pold2 p2	CACAGAGGGCCCACACTC	CACCAGGAACGGTCTCATCT
MdM5	CTGGCTGACCACTTGCATAA	GGCATCTGACTTGAGCATGA		Pold2 p3	AAGGCACCATTGATGTGTCA	CTTCCAAGGCCTCTGGTGTA
Cdca3	CAGTGGAGATGGGTTCGACT	CCCAGCCCAGTATACCTGAA		Pold2 p4	CAGTGTGGAGGCAGTCAAAA	CCTAAAGGCACAAGGCAGAG
Histone H3	TGAAGAAGCCTCACCGCTAC	CGCAGGTCGGTCTTGAAGT		Pold2 p5	GCAATGCAAGCCCTGTAAAT	AAGGAAGCCAACGTCACATC
Ndc80	TCGCCTTTCTTTATGGCTTT	GGAGCTCTTGGACAGTGTGA		Pold2 p6	TCTTCCTCCTCCTCCTCCTC	CTTCCCCTACACCAGCCATA
Ccnb2	AAATGGAATTTGAAGCAGCA	CGATGAACTTGGTACGGTTG		Elk1 p1	CACACTGGTGCTTGGGATATAA	AGGTGGGTGTTGACTACTTTG
Alox5	GGCTATCCAGTCGTTCACAA	TGCCGTACACGTAAACATCC		Elk1 p2	CCTGGTCACAGACTCCAATAAC	TTTAGGAGCCAGAGGGAAGA
5s	GGCCATACCACCCTGAAC	AGCCTACAGCACCCGGTAT		Elk1 p3	GCTAAAGCAGAGGCCATAGAG	GGAATGTGGTCAAGGGTAGTATAA
Ssu72	CATGGAAGCACACAACATCCTCA	TGGACGGGGCTTGATCCTTTTAT		Elk1 p4	GGGAGCCCTTGTACGATTTA	GCTGACTGAGAAGAAGGTTAGG
Gapdh	ACTCCACTCACGGCAAATTC	TCTCCATGGTGGTGAAGACA		Elk1 p5	GTTGCTGAAAGCTGTTGGTATT	ATCTTTGCCTCGCCCTTATT
Angpt1	CCCGAACCTATTAAGGTGGA	GATCGGCTTACAAATTGGCT		CCNE1 p1	TGTGAGAGACGGGTCAGG	CCGCCCTTCAAGAGGAC
Eda	GTTCTTTCCAAGGTTCCCAA	CTGTCGTTCATCTCTAGACTCCA		CCNE1 p2	GACTCCCACGACTCCCA	CCTGACCCGTCTCTCACA
Otx2	CATGATGTCTTATCTAAAGCAACCG	GTCGAGCTGTGCCCTAGTA		CCNE1 p3	GCTGTCTACTGGAATGCACATA	GAGATCTGACTGCTGCACATAA
Lin28a	GTTCGGCTTCCTGTCTATGACC	CTTCCATGTGCAGCTTGCTCT		CCNE1p4	CTGCAGATGCTGTGCTCTAT	CACTTCCATCCAAGGCATCT
Chro 19	ATCTTGGTTCACCGCAACCT	AATTAGCTGGGTGTGGTGGT		CCNE1 p5	GTGTTGTAGGTTGCTGTTGATAG	TTGGCTGACAGTGGAGAAG
Chro 20	GCTTGGCCAACAAGGTAAAA	CTCTCTGCAACCTCCACCTC
